# Supplementary material for: Direct conversion of various phosphate sources to a versatile P-X reagent [TBA][PO2X2] via redox-neutral halogenation
Source: Nat Commun. 2025 Feb 26;16:2004. doi: 10.1038/s41467-025-57255-1 (PMC11865473; doi:10.1038/s41467-025-57255-1)
Supplement: Supplementary file 3 — Source Data [file 41467_2025_57255_MOESM3_ESM.zip]

Archive with 14 entries (13 files):
- Source Data/
- Source Data/All Figures Source Data.xlsx
- Source Data/DFT.xlsx
- Source Data/Fig S1.xlsx
- Source Data/Fig S2.xlsx
- Source Data/Fig S3.xlsx
- Source Data/Fig S4.xlsx
- Source Data/Fig S6.xlsx
- Source Data/fig.2d.xlsx
- Source Data/fig.2f.xlsx
- Source Data/fig5B.a.xlsx
- Source Data/fig5B.b.xlsx
- Source Data/fig5B.c.xlsx
- Source Data/fig5B.d.xlsx
