# Supplementary material for: Direct conversion of various phosphate sources to a versatile P-X reagent [TBA][PO2X2] via redox-neutral halogenation
Source: Nat Commun. 2025 Feb 26;16:2004. doi: 10.1038/s41467-025-57255-1 (PMC11865473; doi:10.1038/s41467-025-57255-1)
Supplement: Supplementary file 3 — Source Data [file 41467_2025_57255_MOESM3_ESM.zip › Source Data/All Figures Source Data.xlsx]

## Sheet: fig.2d
-233.782	75.7793	-233.782	162.499	-233.782	44.6943
-233.777	225.829	-233.777	162.499	-233.777	44.6943
-233.772	215.111	-233.772	108.422	-233.772	67.3522
-233.768	204.393	-233.768	54.3445	-233.768	90.0101
-233.763	211.092	-233.763	85.4389	-233.763	108.892
-233.758	89.1766	-233.758	116.533	-233.758	127.773
-233.753	27.549	-233.753	155.739	-233.753	76.793
-233.749	30.2284	-233.749	65.16	-233.749	25.8128
-233.744	166.881	-233.744	115.688	-233.744	31.4772
-233.739	174.919	-233.739	166.217	-233.739	127.773
-233.735	83.8177	-233.735	143.741	-233.735	123.997
-233.73	57.023	-233.73	121.265	-233.73	29.5891
-233.725	69.7505	-233.725	158.274	-233.725	-0.62142
-233.72	82.4779	-233.72	195.283	-233.72	59.7996
-233.716	26.8791	-233.716	59.2453	-233.716	103.227
-233.711	99.8944	-233.711	52.9926	-233.711	146.655
-233.706	87.6694	-233.706	145.853	-233.706	150.992
-233.702	75.4443	-233.702	368.499	-233.702	64.697
-233.697	124.847	-233.697	274.794	-233.697	165.33
-233.692	174.25	-233.692	181.088	-233.692	114.91
-233.687	145.278	-233.687	296.256	-233.687	117.359
-233.683	116.306	-233.683	195.114	-233.683	210.439
-233.678	75.2769	-233.678	296.762	-233.678	197.783
-233.673	98.5547	-233.673	268.625	-233.673	185.126
-233.669	223.15	-233.669	192.495	-233.669	133.408
-233.664	219.131	-233.664	246.15	-233.664	81.6904
-233.659	57.023	-233.659	113.238	-233.659	188.578
-233.654	109.273	-233.654	110.112	-233.654	83.9916
-233.65	105.253	-233.65	79.2707	-233.65	134.706
-233.645	165.541	-233.645	48.4298	-233.645	94.7895
-233.64	278.079	-233.64	82.4816	-233.64	124.734
-233.636	176.259	-233.636	116.533	-233.636	154.679
-233.631	52.4177	-233.631	145.769	-233.631	82.0297
-233.626	57.1905	-233.626	45.219	-233.626	160.432
-233.621	94.1169	-233.621	139.347	-233.621	59.4603
-233.617	131.043	-233.617	233.475	-233.617	109.541
-233.612	125.433	-233.612	84.256	-233.612	223.346
-233.607	119.823	-233.607	151.346	-233.607	186.1
-233.603	82.0593	-233.603	169.766	-233.603	45.0041
-233.598	44.2956	-233.598	58.4003	-233.598	175.803
-233.593	76.1979	-233.593	57.2174	-233.593	107.284
-233.588	108.1	-233.588	56.0344	-233.588	38.7643
-233.584	156.079	-233.584	46.7399	-233.584	57.1001
-233.579	204.059	-233.579	37.4454	-233.579	75.4359
-233.574	190.745	-233.574	55.1895	-233.574	111.237
-233.57	177.431	-233.57	72.9336	-233.57	56.4068
-233.565	118.567	-233.565	82.5661	-233.565	148.853
-233.56	59.7025	-233.56	92.1986	-233.56	150.667
-233.555	-4.64645	-233.555	149.233	-233.555	113.45
-233.551	59.6188	-233.551	76.4824	-233.551	76.2324
-233.546	51.5385	-233.546	3.73165	-233.546	5.0283
-233.541	43.4583	-233.541	60.7662	-233.541	24.4557
-233.537	107.054	-233.537	62.3716	-233.537	111.385
-233.532	170.649	-233.532	63.977	-233.532	198.314
-233.527	141.803	-233.527	146.698	-233.527	149.295
-233.523	112.957	-233.523	99.6342	-233.523	100.277
-233.518	112.747	-233.518	82.3126	-233.518	184.374
-233.513	176.845	-233.513	64.991	-233.513	177.839
-233.508	231.565	-233.508	12.5192	-233.508	146.758
-233.504	157.67	-233.504	176.356	-233.504	115.677
-233.499	98.5128	-233.499	298.959	-233.499	124.248
-233.494	167.97	-233.494	205.254	-233.494	132.818
-233.49	179.818	-233.49	122.364	-233.49	105.514
-233.485	63.0518	-233.485	169.259	-233.485	78.2091
-233.48	39.46	-233.48	30.8125	-233.48	14.801
-233.475	80.1753	-233.475	108.675	-233.475	102.445
-233.471	108.833	-233.471	32.4179	-233.471	110.787
-233.466	137.491	-233.466	85.9459	-233.466	28.4975
-233.461	101.841	-233.461	76.6091	-233.461	64.6896
-233.457	66.1918	-233.457	67.2724	-233.457	100.882
-233.452	105.567	-233.452	44.4163	-233.452	210.712
-233.447	144.943	-233.447	151.346	-233.447	229.911
-233.442	96.7335	-233.442	212.985	-233.442	158.95
-233.438	48.5241	-233.438	58.3158	-233.438	178.621
-233.433	53.904	-233.433	176.736	-233.433	141.647
-233.428	59.2838	-233.428	295.157	-233.428	14.0413
-233.424	69.3528	-233.424	289.2	-233.424	85.1643
-233.419	79.4217	-233.419	153.458	-233.419	65.6558
-233.414	76.0933	-233.414	155.613	-233.414	91.4631
-233.409	72.7649	-233.409	157.767	-233.409	117.27
-233.405	183.565	-233.405	179.778	-233.405	99.178
-233.4	80.0078	-233.4	201.789	-233.4	81.0856
-233.395	114.443	-233.395	115.646	-233.395	62.9932
-233.391	213.185	-233.391	29.5028	-233.391	44.9008
-233.386	147.811	-233.386	139.389	-233.386	72.1242
-233.381	82.4361	-233.381	249.276	-233.381	99.3476
-233.376	53.2341	-233.376	251.008	-233.376	149.229
-233.372	24.0322	-233.372	252.74	-233.372	199.11
-233.367	27.6536	-233.367	223.378	-233.367	146.559
-233.362	31.2751	-233.362	194.016	-233.362	94.0077
-233.358	88.4858	-233.358	164.654	-233.358	115.095
-233.353	145.697	-233.353	135.291	-233.353	45.5499
-233.348	79.6519	-233.348	168.118	-233.348	85.9904
-233.343	13.6074	-233.343	200.944	-233.343	126.431
-233.339	35.9851	-233.339	125.617	-233.339	166.871
-233.334	58.3628	-233.334	50.2887	-233.334	116.68
-233.329	183.879	-233.329	60.555	-233.329	91.4262
-233.325	180.781	-233.325	70.8212	-233.325	66.1721
-233.32	124.093	-233.32	8.08317	-233.32	57.9114
-233.315	196.02	-233.315	75.1305	-233.315	49.6507
-233.31	150.051	-233.31	70.5254	-233.31	67.3522
-233.306	104.081	-233.306	65.9204	-233.306	85.0537
-233.301	200.123	-233.301	69.427	-233.301	57.4394
-233.296	167.551	-233.296	72.9336	-233.296	29.8251
-233.292	80.0497	-233.292	82.5238	-233.292	62.1598
-233.287	121.163	-233.287	92.1141	-233.287	94.4945
-233.282	154.237	-233.282	93.5927	-233.282	30.5332
-233.278	123.005	-233.278	95.0714	-233.278	57.2034
-233.273	64.9777	-233.273	168.878	-233.273	106.531
-233.268	71.2577	-233.268	112.9	-233.268	155.86
-233.263	46.7239	-233.263	0.14058	-233.263	135.326
-233.259	86.4971	-233.259	103.69	-233.259	114.792
-233.254	207.157	-233.254	127.729	-233.254	124.144
-233.249	199.202	-233.249	21.9827	-233.249	133.497
-233.245	70.6716	-233.245	116.322	-233.245	148.513
-233.24	6.4482	-233.24	80.8762	-233.24	72.8987
-233.235	95.624	-233.235	75.8487	-233.235	72.3381
-233.23	184.8	-233.23	200.606	-233.23	71.7776
-233.226	160.099	-233.226	187.467	-233.226	90.0986
-233.221	135.397	-233.221	174.328	-233.221	199.051
-233.216	138.161	-233.216	69.258	-233.216	179.491
-233.212	140.924	-233.212	93.973	-233.212	159.931
-233.207	63.303	-233.207	110.576	-233.207	208.344
-233.202	114.297	-233.202	127.18	-233.202	105.705
-233.197	191.415	-233.197	101.197	-233.197	111.163
-233.193	139.919	-233.193	75.215	-233.193	116.621
-233.188	129.955	-233.188	33.0094	-233.188	122.079
-233.183	55.6833	-233.183	120.589	-233.183	127.537
-233.179	117.96	-233.179	152.317	-233.179	35.7256
-233.174	180.236	-233.174	54.26	-233.174	94.9665
-233.169	91.1234	-233.169	134.658	-233.169	69.2404
-233.164	130.625	-233.164	85.2699	-233.164	43.5142
-233.16	130.939	-233.16	219.069	-233.16	38.5578
-233.155	131.253	-233.155	223.082	-233.155	33.6014
-233.15	155.682	-233.15	240.615	-233.15	73.9608
-233.146	180.111	-233.146	258.148	-233.146	114.32
-233.141	122.147	-233.141	79.82	-233.141	127.891
-233.136	64.1822	-233.136	117.801	-233.136	141.462
-233.131	157.608	-233.131	142.262	-233.131	124.823
-233.127	122.419	-233.127	166.724	-233.127	17.5521
-233.122	38.9995	-233.122	212.816	-233.122	129.307
-233.117	19.8874	-233.117	258.908	-233.117	150.431
-233.113	31.5891	-233.113	183.327	-233.113	84.6996
-233.108	43.2908	-233.108	107.746	-233.108	109.6
-233.103	60.5189	-233.103	251.684	-233.103	105.794
-233.098	77.747	-233.098	179.314	-233.098	11.3566
-233.094	78.8983	-233.094	104.239	-233.094	100.07
-233.089	80.0497	-233.089	158.95	-233.089	98.1528
-233.084	78.1866	-233.084	49.4015	-233.084	120.781
-233.08	76.3235	-233.08	156.162	-233.08	143.41
-233.075	170.921	-233.075	181.806	-233.075	84.8472
-233.07	265.519	-233.07	77.6653	-233.07	26.2848
-233.065	229.492	-233.065	198.452	-233.065	22.125
-233.061	193.466	-233.061	189.453	-233.061	17.9651
-233.056	165.478	-233.056	58.7805	-233.056	53.4566
-233.051	137.491	-233.051	144.417	-233.051	88.948
-233.047	127.589	-233.047	164.485	-233.047	114.055
-233.042	246.302	-233.042	184.552	-233.042	48.5296
-233.037	182.811	-233.037	182.989	-233.037	88.7415
-233.033	119.321	-233.033	51.6407	-233.033	128.953
-233.028	55.3065	-233.028	130.053	-233.028	45.9924
-233.023	119.907	-233.023	208.465	-233.023	114.084
-233.018	220.68	-233.018	97.6063	-233.018	87.7679
-233.014	192.838	-233.014	116.533	-233.014	61.4517
-233.009	95.331	-233.009	150.332	-233.009	188.548
-233.004	62.1308	-233.004	184.13	-233.004	164.592
-233	102.616	-233	117.885	-233	89.6561
-232.995	143.101	-232.995	51.6407	-232.995	14.7199
-232.99	84.7806	-232.99	89.4947	-232.99	47.8806
-232.985	26.4604	-232.985	127.349	-232.985	81.0413
-232.981	35.1268	-232.981	173.314	-232.981	6.57718
-232.976	43.7932	-232.976	219.28	-232.976	83.1655
-232.971	108.728	-232.971	171.962	-232.971	72.4266
-232.967	45.0492	-232.967	254.43	-232.967	61.6877
-232.962	49.6964	-232.962	272.005	-232.962	111.37
-232.957	118.651	-232.957	159.795	-232.957	70.4205
-232.952	144.064	-232.952	165.921	-232.952	60.9797
-232.948	169.477	-232.948	172.047	-232.948	51.5389
-232.943	123.884	-232.943	97.0571	-232.943	55.3152
-232.938	78.2913	-232.938	22.0672	-232.938	149.723
-232.934	113.082	-232.934	132.292	-232.934	129.897
-232.929	147.874	-232.929	112.731	-232.929	19.4402
-232.924	56.73	-232.924	44.5008	-232.924	92.1343
-232.919	94.2006	-232.919	192.579	-232.919	74.1968
-232.915	110.403	-232.915	126.546	-232.915	102.401
-232.91	126.605	-232.91	60.5127	-232.91	130.605
-232.905	118.693	-232.905	116.153	-232.905	77.6191
-232.901	110.78	-232.901	171.793	-232.901	24.6327
-232.896	85.4505	-232.896	135.503	-232.896	87.2959
-232.891	60.1212	-232.891	99.2117	-232.891	149.959
-232.886	168.765	-232.886	135.925	-232.886	86.1158
-232.882	148.795	-232.882	42.8531	-232.882	112.904
-232.877	72.43	-232.877	106.521	-232.877	88.8595
-232.872	124.679	-232.872	170.188	-232.872	64.815
-232.868	100.564	-232.868	117.59	-232.868	197.487
-232.863	12.1421	-232.863	64.991	-232.863	118.686
-232.858	87.167	-232.858	38.0791	-232.858	54.0466
-232.853	162.192	-232.853	11.1673	-232.853	140.459
-232.849	115.301	-232.849	49.148	-232.849	83.372
-232.844	68.4108	-232.844	87.1288	-232.844	26.2848
-232.839	128.196	-232.839	142.685	-232.839	55.4627
-232.835	187.982	-232.835	198.241	-232.835	84.6406
-232.83	151.307	-232.83	145.642	-232.83	96.8251
-232.825	114.631	-232.825	93.0435	-232.825	109.01
-232.82	115.469	-232.82	68.8355	-232.82	37.6432
-232.816	116.306	-232.816	44.6275	-232.816	56.9083
-232.811	111.785	-232.811	85.3122	-232.811	100.719
-232.806	235.877	-232.806	125.997	-232.806	144.531
-232.802	200.667	-232.802	132.672	-232.802	125.797
-232.797	36.8433	-232.797	139.347	-232.797	107.062
-232.792	43.1652	-232.792	146.022	-232.792	93.9929
-232.787	113.794	-232.787	152.697	-232.787	80.9233
-232.783	260.788	-232.783	174.92	-232.783	54.1646
-232.778	193.424	-232.778	197.142	-232.778	118.037
-232.773	14.8634	-232.773	268.034	-232.773	85.6142
-232.769	136.402	-232.769	209.141	-232.769	53.191
-232.764	81.0963	-232.764	104.788	-232.764	57.7049
-232.759	154.405	-232.759	130.222	-232.759	62.2188
-232.755	200.919	-232.755	217.844	-232.755	83.7261
-232.75	118.818	-232.75	305.466	-232.75	105.233
-232.745	12.6026	-232.745	322.111	-232.745	203.683
-232.74	35.0012	-232.74	208.972	-232.74	211.501
-232.736	15.8682	-232.736	233.729	-232.736	113.583
-232.731	61.0422	-232.731	258.486	-232.731	106.295
-232.726	113.459	-232.726	165.71	-232.726	88.3137
-232.722	165.876	-232.722	72.9336	-232.722	70.332
-232.717	168.723	-232.717	131.574	-232.717	46.6857
-232.712	171.57	-232.712	190.213	-232.712	113.671
-232.707	123.507	-232.707	132.587	-232.707	132.508
-232.703	75.4443	-232.703	74.9615	-232.703	60.7142
-232.698	94.368	-232.698	125.49	-232.698	189.065
-232.693	113.292	-232.693	176.018	-232.693	166.362
-232.689	151.307	-232.689	90.6776	-232.689	47.3643
-232.684	60.7073	-232.684	5.33706	-232.684	139.84
-232.679	117.478	-232.679	63.3011	-232.679	188.888
-232.674	174.25	-232.674	121.265	-232.674	86.8828
-232.67	147.622	-232.67	155.57	-232.67	132.154
-232.665	120.995	-232.665	60.0902	-232.665	177.426
-232.66	123.842	-232.66	110.619	-232.66	213.257
-232.656	126.689	-232.656	161.147	-232.656	249.087
-232.651	20.0548	-232.651	58.7383	-232.651	220.131
-232.646	127.778	-232.646	86.1149	-232.646	191.174
-232.641	155.116	-232.641	81.0451	-232.641	122.566
-232.637	53.8412	-232.637	75.9754	-232.637	53.9581
-232.632	66.1081	-232.632	83.749	-232.632	33.0261
-232.627	78.375	-232.627	221.308	-232.627	102.726
-232.623	122.795	-232.623	312.901	-232.623	76.1292
-232.618	167.216	-232.618	188.186	-232.618	49.5327
-232.613	85.0318	-232.613	24.4331	-232.613	82.4132
-232.608	131.462	-232.608	76.9894	-232.608	115.294
-232.604	173.873	-232.604	189.031	-232.604	134.957
-232.599	87.6694	-232.599	171.286	-232.599	154.62
-232.594	130.08	-232.594	24.4331	-232.594	67.1309
-232.59	108.184	-232.59	93.8885	-232.59	130.694
-232.585	114.422	-232.585	66.0049	-232.585	165.935
-232.58	120.66	-232.58	38.1214	-232.58	110.544
-232.575	153.316	-232.575	59.0763	-232.575	53.191
-232.571	185.972	-232.571	80.0312	-232.571	86.4698
-232.566	122.167	-232.566	100.986	-232.566	148.071
-232.561	58.3628	-232.561	121.941	-232.561	58.6195
-232.557	75.6118	-232.557	117.885	-232.557	61.2157
-232.552	92.8608	-232.552	113.829	-232.552	63.8119
-232.547	110.11	-232.547	109.774	-232.547	85.2897
-232.542	127.359	-232.542	105.718	-232.542	106.767
-232.538	105.756	-232.538	84.594	-232.538	43.7503
-232.533	84.1526	-232.533	63.4701	-232.533	71.3645
-232.528	66.5686	-232.528	115.35	-232.528	8.34732
-232.524	48.9847	-232.524	37.4454	-232.524	96.3826
-232.519	18.0034	-232.519	105.549	-232.519	118.332
-232.514	51.3292	-232.514	173.652	-232.514	140.282
-232.51	88.6742	-232.51	133.601	-232.51	177.337
-232.505	61.7121	-232.505	93.5505	-232.505	123.761
-232.5	52.1247	-232.5	72.2576	-232.5	119.631
-232.495	106.844	-232.495	180.75	-232.495	115.5
-232.491	40.9881	-232.491	151.346	-232.491	32.0673
-232.486	103.746	-232.486	121.941	-232.486	39.2659
-232.481	141.719	-232.481	114.167	-232.481	21.4464
-232.477	51.078	-232.477	106.394	-232.477	3.62693
-232.472	36.8015	-232.472	98.6202	-232.472	36.7877
-232.467	22.525	-232.467	90.8466	-232.467	69.9484
-232.462	112.078	-232.462	99.2962	-232.462	81.8674
-232.458	137.323	-232.458	107.746	-232.458	93.7864
-232.453	126.396	-232.453	189.2	-232.453	105.705
-232.448	179.776	-232.448	140.868	-232.448	117.624
-232.444	194.304	-232.444	123.631	-232.444	87.0598
-232.439	144.524	-232.439	106.394	-232.439	56.4953
-232.434	18.3802	-232.434	94.5644	-232.434	126.003
-232.429	106.593	-232.429	82.7351	-232.429	195.511
-232.425	67.7409	-232.425	11.3785	-232.425	176.246
-232.42	93.1958	-232.42	156.331	-232.42	66.3491
-232.415	149.464	-232.415	187.721	-232.415	52.7485
-232.411	205.733	-232.411	89.3257	-232.411	39.1479
-232.406	169.56	-232.406	70.6944	-232.406	60.9502
-232.401	133.388	-232.401	52.0631	-232.401	82.7525
-232.396	97.215	-232.396	52.3589	-232.396	127.213
-232.392	61.0422	-232.392	182.44	-232.392	171.673
-232.387	38.6017	-232.387	261.148	-232.387	128.334
-232.382	16.1612	-232.382	210.07	-232.382	84.9947
-232.378	39.2716	-232.378	131.954	-232.378	171.938
-232.373	62.382	-232.373	53.8376	-232.373	258.882
-232.368	151.809	-232.368	121.054	-232.368	259.915
-232.363	112.622	-232.363	188.27	-232.363	170.316
-232.359	77.4539	-232.359	147.332	-232.359	109.039
-232.354	106.593	-232.354	106.394	-232.354	47.7626
-232.349	74.3139	-232.349	112.435	-232.349	85.2602
-232.345	42.0348	-232.345	118.477	-232.345	122.758
-232.34	45.9284	-232.34	92.0718	-232.34	58.295
-232.335	49.822	-232.335	65.6669	-232.335	84.4636
-232.33	49.6964	-232.33	103.479	-232.33	147.451
-232.326	49.5708	-232.326	141.291	-232.326	119.808
-232.321	49.4452	-232.321	122.321	-232.321	27.9664
-232.316	49.3196	-232.316	103.352	-232.316	26.7568
-232.312	55.8927	-232.312	60.048	-232.312	26.0193
-232.307	62.4657	-232.307	146.529	-232.307	115.913
-232.302	61.0004	-232.302	160.006	-232.302	194.478
-232.297	59.535	-232.297	173.483	-232.297	182.412
-232.293	168.598	-232.293	253.881	-232.293	127.39
-232.288	149.046	-232.288	334.279	-232.288	162.999
-232.283	75.9049	-232.283	219.998	-232.283	187.28
-232.279	131.378	-232.279	105.718	-232.279	211.56
-232.274	110.78	-232.274	86.3261	-232.274	141.875
-232.269	90.1814	-232.269	66.9344	-232.269	72.1906
-232.265	49.4871	-232.265	88.1005	-232.265	47.8216
-232.26	73.0998	-232.26	109.267	-232.26	23.4526
-232.255	49.1521	-232.255	79.0595	-232.255	28.35
-232.25	153.819	-232.25	178.638	-232.25	33.2474
-232.246	212.934	-232.246	164.654	-232.246	38.1448
-232.241	143.436	-232.241	150.67	-232.241	43.0422
-232.236	54.6785	-232.236	227.265	-232.236	45.5794
-232.232	30.2284	-232.232	174.075	-232.232	48.1166
-232.227	36.5921	-232.227	128.996	-232.227	95.9696
-232.222	42.9559	-232.222	83.918	-232.222	143.823
-232.217	96.2102	-232.217	127.391	-232.217	132.199
-232.213	149.464	-232.213	170.864	-232.213	120.575
-232.208	68.7457	-232.208	198.114	-232.208	154.266
-232.203	116.641	-232.203	355.149	-232.203	187.958
-232.199	238.557	-232.199	274.92	-232.199	126.416
-232.194	231.858	-232.194	64.9065	-232.194	64.874
-232.189	202.384	-232.189	87.4246	-232.189	48.6477
-232.184	108.603	-232.184	109.943	-232.184	32.4213
-232.18	84.4875	-232.18	94.6067	-232.18	67.1752
-232.175	60.3724	-232.175	79.2707	-232.175	101.929
-232.17	85.8273	-232.17	128.827	-232.17	61.1567
-232.166	111.282	-232.166	48.5988	-232.166	20.3843
-232.161	77.2865	-232.161	154.261	-232.161	67.5292
-232.156	43.2908	-232.156	130.137	-232.156	114.674
-232.151	40.1089	-232.151	97.902	-232.151	116.503
-232.147	101.234	-232.147	195.452	-232.147	118.332
-232.142	151.642	-232.142	186.876	-232.142	109.777
-232.137	73.4348	-232.137	178.3	-232.137	101.221
-232.133	39.4391	-232.133	112.942	-232.133	77.5601
-232.128	5.4434	-232.128	47.5849	-232.128	144.531
-232.123	121.33	-232.123	69.3003	-232.123	195.658
-232.118	237.217	-232.118	91.0156	-232.118	95.7336
-232.114	192.336	-232.114	153.289	-232.114	95.8811
-232.109	147.455	-232.109	85.7769	-232.109	96.0286
-232.104	85.1574	-232.104	143.318	-232.104	8.84887
-232.1	22.8599	-232.1	200.86	-232.1	72.7216
-232.095	18.1708	-232.095	69.1313	-232.095	51.6274
-232.09	13.4818	-232.09	67.1879	-232.09	30.5332
-232.085	53.6737	-232.085	89.5792	-232.085	63.6054
-232.081	158.173	-232.081	111.971	-232.081	96.6776
-232.076	170.23	-232.076	150.585	-232.076	22.125
-232.071	117.981	-232.071	59.4143	-232.071	98.6248
-232.067	96.5451	-232.067	84.5095	-232.067	121.784
-232.062	139.417	-232.062	109.605	-232.062	144.944
-232.057	152.814	-232.057	61.6956	-232.057	96.3531
-232.052	37.5969	-232.052	13.7866	-232.052	47.7626
-232.048	142.263	-232.048	95.8319	-232.048	122.846
-232.043	118.316	-232.043	177.877	-232.043	107.299
-232.038	47.4775	-232.038	159.88	-232.038	67.2047
-232.034	40.9463	-232.034	141.882	-232.034	27.1109
-232.029	124.177	-232.029	67.7793	-232.029	55.9348
-232.024	207.408	-232.024	123.462	-232.024	84.7587
-232.019	211.595	-232.019	138.587	-232.019	62.6023
-232.015	215.781	-232.015	23.9261	-232.015	40.446
-232.01	78.6262	-232.01	201.282	-232.01	93.5799
-232.005	155.828	-232.005	248.853	-232.005	56.0823
-232.001	246.428	-232.001	166.639	-232.001	18.5847
-231.996	208.413	-231.996	84.425	-231.996	71.7186
-231.991	64.559	-231.991	97.5218	-231.991	105.027
-231.987	49.3196	-231.987	110.619	-231.987	138.335
-231.982	86.3297	-231.982	253.501	-231.982	162.203
-231.977	59.0326	-231.977	180.074	-231.977	95.4385
-231.972	53.2132	-231.972	159.795	-231.972	17.9504
-231.968	47.3937	-231.968	269.301	-231.968	91.5147
-231.963	69.7086	-231.963	184.13	-231.963	63.1186
-231.958	92.0235	-231.958	98.9582	-231.958	125.354
-231.954	56.0601	-231.954	79.3552	-231.954	172.484
-231.949	20.0967	-231.949	59.7522	-231.949	128.983
-231.944	37.7225	-231.944	145.6	-231.944	66.5999
-231.939	55.3484	-231.939	101.662	-231.939	4.21698
-231.935	45.0073	-231.935	135.46	-231.935	45.4466
-231.93	34.6663	-231.93	169.259	-231.93	86.6763
-231.925	28.3444	-231.925	130.053	-231.925	92.031
-231.921	22.0226	-231.921	90.8466	-231.921	97.3857
-231.916	41.8255	-231.916	139.516	-231.916	15.4132
-231.911	125.935	-231.911	188.186	-231.911	84.4931
-231.906	171.193	-231.906	204.409	-231.906	147.909
-231.902	87.8369	-231.902	220.632	-231.902	120.693
-231.897	114.59	-231.897	238.714	-231.897	28.9253
-231.892	141.342	-231.892	256.796	-231.892	27.7894
-231.888	219.005	-231.888	166.724	-231.888	24.7654
-231.883	168.053	-231.883	76.6514	-231.883	112.373
-231.878	50.1151	-231.878	95.4094	-231.878	72.0578
-231.873	232.277	-231.873	114.167	-231.873	31.7428
-231.869	151.851	-231.869	59.9212	-231.869	21.6382
-231.864	200.039	-231.864	135.46	-231.864	102.165
-231.859	265.477	-231.859	94.3955	-231.859	159.09
-231.855	116.557	-231.855	53.3306	-231.855	216.015
-231.85	52.0409	-231.85	171.793	-231.85	178.532
-231.845	51.8316	-231.845	160.471	-231.845	141.049
-231.84	131.336	-231.84	78.8483	-231.84	40.3132
-231.836	82.2267	-231.836	213.534	-231.836	30.2086
-231.831	73.3092	-231.831	131.911	-231.831	44.6501
-231.826	128.699	-231.826	180.074	-231.826	59.0915
-231.822	94.9123	-231.822	202.296	-231.822	93.1078
-231.817	61.126	-231.817	8.20991	-231.817	127.124
-231.812	150.595	-231.812	125.067	-231.812	161.14
-231.807	175.757	-231.807	112.14	-231.807	195.157
-231.803	73.6441	-231.803	95.8319	-231.803	128.157
-231.798	100.146	-231.798	79.5242	-231.798	61.1567
-231.793	118.609	-231.793	87.5513	-231.793	18.7027
-231.789	72.7649	-231.789	95.5784	-231.789	66.8802
-231.784	82.8547	-231.784	96.5078	-231.784	100.896
-231.779	92.9446	-231.779	97.4373	-231.779	134.913
-231.774	26.6698	-231.774	106.478	-231.774	99.0673
-231.77	89.0091	-231.77	115.519	-231.77	63.2219
-231.765	81.6825	-231.765	56.2879	-231.765	75.9964
-231.76	74.3558	-231.76	126.842	-231.76	88.771
-231.756	115.259	-231.756	146.022	-231.756	67.5587
-231.751	91.8561	-231.751	294.988	-231.751	136.978
-231.746	30.354	-231.746	383.455	-231.746	188.224
-231.742	33.1591	-231.742	255.613	-231.742	148.838
-231.737	115.008	-231.737	127.771	-231.737	120.781
-231.732	132.55	-231.732	129.715	-231.732	92.7243
-231.727	38.2249	-231.727	97.1838	-231.727	84.0211
-231.723	72.5137	-231.723	194.438	-231.723	75.3179
-231.718	62.5913	-231.718	275.47	-231.718	21.2989
-231.713	52.6689	-231.713	226.716	-231.713	118.332
-231.709	81.2638	-231.709	88.0583	-231.709	182.795
-231.704	109.859	-231.704	79.1862	-231.704	156.627
-231.699	157.21	-231.699	91.9451	-231.699	64.3725
-231.694	75.9467	-231.694	234.489	-231.694	62.7498
-231.69	44.2537	-231.69	362.838	-231.69	70.568
-231.685	12.5607	-231.685	188.355	-231.685	78.3861
-231.68	108.142	-231.68	295.073	-231.68	76.7635
-231.676	203.724	-231.676	618.099	-231.676	165.772
-231.671	142.619	-231.671	511.931	-231.671	266.862
-231.666	17.2079	-231.666	189.453	-231.666	216.9
-231.661	73.9999	-231.661	153.585	-231.661	112.181
-231.657	66.4849	-231.657	117.716	-231.657	7.46225
-231.652	164.809	-231.652	107.535	-231.652	126.49
-231.647	134.518	-231.647	97.3528	-231.647	94.465
-231.643	50.6384	-231.643	87.1711	-231.643	17.1243
-231.638	95.3728	-231.638	76.9894	-231.638	90.8362
-231.633	44.9864	-231.633	60.555	-231.633	87.6056
-231.628	58.907	-231.628	44.1206	-231.628	84.3751
-231.624	115.699	-231.624	135.841	-231.624	181.217
-231.619	172.491	-231.619	227.561	-231.619	127.006
-231.614	213.876	-231.614	165.837	-231.614	60.5224
-231.61	190.954	-231.61	104.112	-231.61	84.6701
-231.605	74.2512	-231.605	74.8347	-231.605	72.9429
-231.6	86.1622	-231.6	45.557	-231.6	151.847
-231.595	122.021	-231.595	80.4959	-231.595	102.003
-231.591	93.5726	-231.591	115.435	-231.591	52.1585
-231.586	105.316	-231.586	85.4812	-231.586	-7.12671
-231.581	117.06	-231.581	55.5275	-231.581	84.6406
-231.577	118.755	-231.577	99.254	-231.577	138.173
-231.572	56.1438	-231.572	142.98	-231.572	101.074
-231.567	21.6667	-231.567	113.703	-231.567	16.7703
-231.562	51.4967	-231.562	84.425	-231.562	83.5195
-231.558	68.9341	-231.558	128.996	-231.558	85.8355
-231.553	22.0644	-231.553	43.7826	-231.553	88.1514
-231.548	91.7514	-231.548	212.732	-231.548	99.9081
-231.544	97.1312	-231.544	251.895	-231.544	111.665
-231.539	36.1944	-231.539	170.737	-231.539	111.621
-231.534	103.872	-231.534	89.5792	-231.534	111.576
-231.529	46.9541	-231.529	108.464	-231.529	162.512
-231.525	118.651	-231.525	127.349	-231.525	122.817
-231.52	179.399	-231.52	108.506	-231.52	145.386
-231.515	111.533	-231.515	89.6637	-231.515	167.956
-231.511	168.263	-231.511	70.8212	-231.511	114.999
-231.506	160.685	-231.506	51.9786	-231.506	62.0418
-231.501	89.4697	-231.501	129.123	-231.501	4.36449
-231.496	146.869	-231.496	206.268	-231.496	37.3187
-231.492	95.7496	-231.492	213.112	-231.492	64.6085
-231.487	44.6305	-231.487	90.1707	-231.487	91.8982
-231.482	84.4457	-231.482	73.356	-231.482	80.4808
-231.478	124.261	-231.478	186.327	-231.478	69.0633
-231.473	51.5385	-231.473	234.405	-231.473	12.3302
-231.468	107.43	-231.468	152.697	-231.468	106.649
-231.464	123.13	-231.464	87.2133	-231.464	138.66
-231.459	10.2162	-231.459	151.514	-231.459	80.0383
-231.454	129.075	-231.454	53.5841	-231.454	132.818
-231.449	119.321	-231.449	85.4389	-231.449	94.9665
-231.445	51.9572	-231.445	133.348	-231.445	91.1607
-231.44	48.9009	-231.44	51.4717	-231.44	87.3549
-231.435	102.113	-231.435	50.7112	-231.435	32.5688
-231.431	26.7116	-231.431	49.9508	-231.431	68.4143
-231.426	154.949	-231.426	70.8212	-231.426	47.6151
-231.421	218.879	-231.421	91.6916	-231.421	117.447
-231.416	112.664	-231.416	204.493	-231.416	58.885
-231.412	135.062	-231.412	187.51	-231.412	90.9542
-231.407	168.346	-231.407	73.863	-231.407	11.3861
-231.402	73.0161	-231.402	263.049	-231.402	143.291
-231.398	111.659	-231.398	395.453	-231.398	201.559
-231.393	150.302	-231.393	311.549	-231.393	259.826
-231.388	83.1059	-231.388	199.93	-231.388	219.909
-231.383	15.91	-231.383	88.3118	-231.383	89.361
-231.379	53.2132	-231.379	114.59	-231.379	145.74
-231.374	90.5163	-231.374	140.868	-231.374	202.119
-231.369	33.0963	-231.369	134.658	-231.369	122.817
-231.365	104.29	-231.365	128.447	-231.365	43.5142
-231.36	207.638	-231.36	89.7904	-231.36	75.6129
-231.355	182.372	-231.355	51.1337	-231.355	107.712
-231.35	118.923	-231.35	53.0348	-231.35	69.0043
-231.346	55.474	-231.346	54.936	-231.346	120.929
-231.341	36.2363	-231.341	89.2835	-231.341	206.84
-231.336	81.3057	-231.336	123.631	-231.336	141.698
-231.332	159.198	-231.332	162.71	-231.332	84.3456
-231.327	108.477	-231.327	201.789	-231.327	26.9929
-231.322	97.9476	-231.322	132.714	-231.322	116.916
-231.317	151.725	-231.317	63.639	-231.317	116.208
-231.313	100.334	-231.313	158.823	-231.313	112.668
-231.308	48.9428	-231.308	254.008	-231.308	109.128
-231.303	0.23101	-231.303	197.776	-231.303	48.9427
-231.299	80.1334	-231.299	141.544	-231.299	79.3892
-231.294	135.921	-231.294	105.253	-231.294	86.8828
-231.289	127.401	-231.289	68.9623	-231.289	94.3764
-231.284	117.541	-231.284	146.234	-231.284	107.535
-231.28	107.682	-231.28	7.19597	-231.28	120.693
-231.275	26.1464	-231.275	183.158	-231.275	109.305
-231.27	73.2254	-231.27	229.335	-231.27	97.9167
-231.266	120.304	-231.266	183.581	-231.266	146.95
-231.261	38.7692	-231.261	137.826	-231.261	105.351
-231.256	115.657	-231.256	114.886	-231.256	25.7538
-231.251	192.545	-231.251	91.9451	-231.251	97.2087
-231.247	122.063	-231.247	85.2277	-231.247	129.012
-231.242	51.5804	-231.242	208.296	-231.242	70.1844
-231.237	54.7832	-231.237	340.827	-231.237	114.261
-231.233	57.986	-231.233	170.526	-231.233	158.338
-231.228	57.1696	-231.228	186.791	-231.228	140.105
-231.223	56.3532	-231.223	203.057	-231.223	212.504
-231.219	198.323	-231.219	45.8105	-231.219	239.174
-231.214	275.985	-231.214	18.3494	-231.214	175.213
-231.209	214.316	-231.209	69.3003	-231.209	86.7058
-231.204	88.3393	-231.204	120.251	-231.204	-1.80152
-231.2	154.614	-231.2	175.258	-231.2	92.8423
-231.195	92.2747	-231.195	230.264	-231.195	96.8547
-231.19	33.9546	-231.19	133.855	-231.19	55.5512
-231.186	104.249	-231.186	37.4454	-231.186	104.879
-231.181	36.0479	-231.181	48.0074	-231.181	89.302
-231.176	96.4614	-231.176	58.5693	-231.176	73.7247
-231.171	128.741	-231.171	125.912	-231.171	63.8119
-231.167	96.7126	-231.167	193.255	-231.167	53.8991
-231.162	110.905	-231.162	184.89	-231.162	77.9731
-231.157	125.098	-231.157	46.7399	-231.157	102.047
-231.153	135.272	-231.153	89.7482	-231.153	131.786
-231.148	145.445	-231.148	132.756	-231.148	161.524
-231.143	142.389	-231.143	74.201	-231.143	73.8132
-231.138	139.333	-231.138	15.6455	-231.138	76.734
-231.134	39.8159	-231.134	65.2445	-231.134	124.97
-231.129	154.656	-231.129	114.843	-231.129	82.5755
-231.124	172.366	-231.124	71.1592	-231.124	110.986
-231.12	61.4609	-231.12	27.4749	-231.12	139.397
-231.115	32.2799	-231.115	48.6833	-231.115	86.6173
-231.11	67.406	-231.11	199.677	-231.11	33.8374
-231.105	49.6127	-231.105	269.555	-231.105	66.4966
-231.101	31.8194	-231.101	123.124	-231.101	99.1558
-231.096	50.1988	-231.096	119.998	-231.096	86.4993
-231.091	68.5782	-231.091	116.871	-231.091	73.8427
-231.087	37.3876	-231.087	42.7686	-231.087	59.298
-231.082	6.197	-231.082	184.975	-231.082	44.7533
-231.077	28.5956	-231.077	140.615	-231.077	81.1889
-231.072	50.9943	-231.072	96.2544	-231.072	117.624
-231.068	78.689	-231.068	122.448	-231.068	50.0638
-231.063	106.384	-231.063	148.642	-231.063	73.1347
-231.058	80.4893	-231.058	215.393	-231.058	141.521
-231.054	54.5948	-231.054	282.145	-231.054	119.277
-231.049	36.0688	-231.049	136.643	-231.049	77.206
-231.044	17.5428	-231.044	120.927	-231.044	35.1355
-231.039	31.1704	-231.039	178.215	-231.039	62.9268
-231.035	44.798	-231.035	105.718	-231.035	90.7181
-231.03	50.7221	-231.03	69.0468	-231.03	106.472
-231.025	56.6462	-231.025	162.161	-231.025	122.227
-231.021	62.5704	-231.021	141.713	-231.021	137.981
-231.016	68.4945	-231.016	121.265	-231.016	153.735
-231.011	66.3802	-231.011	106.225	-231.011	97.7397
-231.006	64.266	-231.006	91.1846	-231.006	41.7441
-231.002	134.497	-231.002	76.1444	-231.002	55.6102
-230.997	76.1142	-230.997	61.1042	-230.997	69.4764
-230.992	119.216	-230.992	60.5972	-230.992	129.16
-230.988	162.318	-230.988	60.0902	-230.988	98.2118
-230.983	165.227	-230.983	173.145	-230.983	67.2637
-230.978	168.137	-230.978	156.415	-230.978	126.947
-230.974	99.3711	-230.974	161.992	-230.974	81.8379
-230.969	30.6052	-230.969	297.354	-230.969	36.7287
-230.964	40.8835	-230.964	200.184	-230.964	87.9154
-230.959	51.1617	-230.959	103.014	-230.959	48.4706
-230.955	51.8944	-230.955	174.159	-230.955	125.147
-230.95	116.934	-230.95	245.305	-230.95	111.193
-230.945	37.2829	-230.945	194.776	-230.945	97.2382
-230.941	86.2459	-230.941	144.248	-230.941	83.2835
-230.936	114.443	-230.936	274.878	-230.936	163.737
-230.931	78.3331	-230.931	189.2	-230.931	244.19
-230.926	86.4343	-230.926	100.817	-230.926	171.702
-230.922	94.5355	-230.922	142.22	-230.922	99.2148
-230.917	75.3606	-230.917	97.4373	-230.917	23.6886
-230.912	56.1857	-230.912	268.963	-230.912	159.636
-230.908	141.51	-230.908	240.404	-230.908	182.294
-230.903	98.2198	-230.903	82.0591	-230.903	114.32
-230.898	121.246	-230.898	210.323	-230.898	163.412
-230.893	144.273	-230.893	208.803	-230.893	212.504
-230.889	50.7431	-230.889	91.0156	-230.889	267.261
-230.884	85.8273	-230.884	103.014	-230.884	231.386
-230.879	168.807	-230.879	140.023	-230.879	131.077
-230.875	187.479	-230.875	177.032	-230.875	121.401
-230.87	153.902	-230.87	113.998	-230.87	160.816
-230.865	120.325	-230.865	50.9647	-230.865	200.231
-230.86	120.242	-230.86	102.845	-230.86	143.35
-230.856	120.158	-230.856	154.725	-230.856	86.4698
-230.851	87.9206	-230.851	98.4512	-230.851	125.885
-230.846	55.6833	-230.846	42.1772	-230.846	74.6688
-230.842	50.0732	-230.842	60.7662	-230.842	49.6507
-230.837	44.4631	-230.837	79.3552	-230.837	24.6327
-230.832	71.0065	-230.832	97.9443	-230.832	39.2659
-230.827	97.5499	-230.827	116.533	-230.827	53.8991
-230.823	78.5425	-230.823	76.9894	-230.823	71.3645
-230.818	59.535	-230.818	37.4454	-230.818	88.83
-230.813	115.553	-230.813	62.7941	-230.813	60.9797
-230.809	171.57	-230.809	88.1428	-230.809	33.1294
-230.804	111.031	-230.804	191.227	-230.804	52.955
-230.799	50.4919	-230.799	294.312	-230.799	72.7807
-230.794	129.285	-230.794	232.461	-230.794	92.6063
-230.79	208.078	-230.79	40.8252	-230.79	112.432
-230.785	136.151	-230.785	91.1846	-230.785	65.228
-230.78	64.2241	-230.78	141.544	-230.78	18.0241
-230.776	67.3222	-230.776	13.4486	-230.776	46.3465
-230.771	70.4204	-230.771	188.186	-230.771	74.6688
-230.766	65.6266	-230.766	180.412	-230.766	94.0814
-230.761	60.8329	-230.761	172.638	-230.761	113.494
-230.757	128.385	-230.757	191.903	-230.757	87.5909
-230.752	67.3222	-230.752	81.3831	-230.752	61.6877
-230.747	71.9066	-230.747	74.9615	-230.747	71.6596
-230.743	76.491	-230.743	68.5398	-230.743	81.6314
-230.738	73.037	-230.738	118.899	-230.738	40.623
-230.733	69.583	-230.733	169.259	-230.733	90.2461
-230.728	78.0191	-230.728	104.704	-230.728	109.423
-230.724	86.4553	-230.724	40.1493	-230.724	128.599
-230.719	127.045	-230.719	40.4872	-230.719	96.7956
-230.714	167.635	-230.714	40.8252	-230.714	155.624
-230.71	139.228	-230.71	46.5709	-230.71	218.228
-230.705	110.822	-230.705	52.3166	-230.705	190.2
-230.7	74.3767	-230.7	122.955	-230.7	179.166
-230.696	37.9319	-230.696	193.593	-230.696	168.133
-230.691	112.015	-230.691	129.546	-230.691	69.0633
-230.686	57.4836	-230.686	65.4979	-230.686	60.6257
-230.681	83.3362	-230.681	152.866	-230.681	76.734
-230.677	109.189	-230.677	110.45	-230.677	92.8423
-230.672	82.7919	-230.672	54.5135	-230.672	135.385
-230.667	185.009	-230.667	214.886	-230.667	177.927
-230.663	161.292	-230.663	180.581	-230.663	175.154
-230.658	137.574	-230.658	146.276	-230.658	172.381
-230.653	138.809	-230.653	197.142	-230.653	121.932
-230.648	140.045	-230.648	248.008	-230.648	71.4826
-230.644	109.126	-230.644	190.72	-230.644	126.77
-230.639	78.2075	-230.639	133.432	-230.639	182.058
-230.634	67.385	-230.634	153.204	-230.634	101.398
-230.63	56.5625	-230.63	172.976	-230.63	20.7383
-230.625	26.9838	-230.625	192.748	-230.625	45.8154
-230.62	126.019	-230.62	212.52	-230.62	70.8925
-230.615	86.2041	-230.615	137.868	-230.615	98.6543
-230.611	46.3889	-230.611	63.2166	-230.611	126.416
-230.606	68.2014	-230.606	53.4573	-230.606	114.527
-230.601	90.0139	-230.601	43.6981	-230.601	102.637
-230.597	74.9838	-230.597	74.4967	-230.597	43.5437
-230.592	59.9537	-230.592	105.295	-230.592	75.0818
-230.587	44.9236	-230.587	144.206	-230.587	155.712
-230.582	29.8935	-230.582	53.3306	-230.582	236.342
-230.578	79.5054	-230.578	60.3015	-230.578	189.05
-230.573	129.117	-230.573	67.2724	-230.573	51.1259
-230.568	146.576	-230.568	66.1317	-230.568	39.7084
-230.564	164.034	-230.564	64.991	-230.564	28.291
-230.559	152.688	-230.559	66.5541	-230.559	36.6992
-230.554	141.342	-230.554	68.1173	-230.554	45.1074
-230.549	81.7662	-230.549	61.5689	-230.549	53.5156
-230.545	150.804	-230.545	55.0205	-230.545	61.9238
-230.54	186.181	-230.54	200.564	-230.54	69.6239
-230.535	92.9446	-230.535	216.323	-230.535	77.324
-230.531	47.938	-230.531	153.669	-230.531	39.7084
-230.526	2.9314	-230.526	91.0156	-230.526	2.09281
-230.521	68.4526	-230.521	137.868	-230.521	19.2337
-230.516	133.974	-230.516	184.721	-230.516	36.3746
-230.512	124.47	-230.512	180.201	-230.512	47.8511
-230.507	114.966	-230.507	175.68	-230.507	149.959
-230.502	119.53	-230.502	44.2473	-230.502	123.2
-230.498	124.093	-230.498	129.123	-230.498	96.4416
-230.493	48.2729	-230.493	76.1022	-230.493	203.742
-230.488	101.067	-230.488	152.866	-230.488	99.5689
-230.483	161.229	-230.483	202.592	-230.483	0.11614
-230.479	92.7771	-230.479	122.533	-230.479	51.7159
-230.474	64.5172	-230.474	115.477	-230.474	192.059
-230.469	164.871	-230.469	108.422	-230.469	241.771
-230.465	108.31	-230.465	187.045	-230.465	258.971
-230.46	51.7479	-230.46	135.883	-230.46	276.171
-230.455	137.198	-230.455	157.725	-230.455	102.667
-230.451	94.0331	-230.451	179.567	-230.451	80.2153
-230.446	16.7055	-230.446	177.074	-230.446	40.7705
-230.441	67.9921	-230.441	174.582	-230.441	91.9572
-230.436	92.4841	-230.436	101.789	-230.436	90.2756
-230.432	116.976	-230.432	245.305	-230.432	179.225
-230.427	95.2472	-230.427	261.739	-230.427	154.414
-230.422	73.5185	-230.422	61.8646	-230.422	38.9709
-230.418	124.135	-230.418	178.342	-230.418	0.94221
-230.413	46.1377	-230.413	165.034	-230.413	113.966
-230.408	102.783	-230.408	190.932	-230.408	147.687
-230.403	159.429	-230.403	216.83	-230.403	181.409
-230.399	133.011	-230.399	177.835	-230.399	273.663
-230.394	106.593	-230.394	138.84	-230.394	154.443
-230.389	90.0558	-230.389	80.9184	-230.389	64.7265
-230.385	73.5185	-230.385	152.782	-230.385	65.6411
-230.38	110.57	-230.38	151.641	-230.38	77.8846
-230.375	147.622	-230.375	150.501	-230.375	90.1281
-230.37	134.434	-230.37	149.36	-230.37	100.483
-230.366	121.246	-230.366	148.219	-230.366	110.839
-230.361	108.058	-230.361	155.19	-230.361	81.5429
-230.356	94.8704	-230.356	162.161	-230.356	52.247
-230.352	50.8687	-230.352	106.943	-230.352	74.8753
-230.347	6.86686	-230.347	181.51	-230.347	188.135
-230.342	102.197	-230.342	239.855	-230.342	174.889
-230.337	197.527	-230.337	81.8901	-230.337	161.642
-230.333	187.689	-230.333	96.9726	-230.333	170.109
-230.328	177.85	-230.328	112.055	-230.328	178.576
-230.323	301.984	-230.323	113.618	-230.323	141.728
-230.319	297.505	-230.319	115.181	-230.319	104.879
-230.314	146.314	-230.314	80.4114	-230.314	120.398
-230.309	123.737	-230.309	45.6415	-230.309	135.916
-230.304	74.3663	-230.304	119.026	-230.304	145.77
-230.3	24.9951	-230.3	192.41	-230.3	155.624
-230.295	34.5721	-230.295	164.4	-230.295	162.645
-230.29	44.1491	-230.29	136.39	-230.29	79.0352
-230.286	77.8412	-230.286	254.388	-230.286	40.741
-230.281	111.533	-230.281	242.601	-230.281	93.0783
-230.276	127.809	-230.276	118.603	-230.276	84.9947
-230.271	15.4704	-230.271	124.391	-230.271	76.911
-230.267	93.3737	-230.267	113.956	-230.267	125.472
-230.262	171.277	-230.262	103.521	-230.262	174.033
-230.257	126.595	-230.257	148.515	-230.257	63.9889
-230.253	81.9127	-230.253	193.509	-230.253	44.5763
-230.248	120.294	-230.248	203.353	-230.248	136.565
-230.243	158.675	-230.243	83.411	-230.243	137.922
-230.238	68.6096	-230.238	71.7929	-230.238	63.0448
-230.234	107.158	-230.234	60.1747	-230.234	78.7992
-230.229	145.707	-230.229	40.445	-230.229	137.981
-230.224	55.6414	-230.224	20.7153	-230.224	197.163
-230.22	73.4243	-230.22	55.7387	-230.22	156.273
-230.215	91.2071	-230.215	90.7621	-230.215	24.7507
-230.21	133.105	-230.21	52.7814	-230.21	49.9458
-230.206	175.003	-230.206	14.8006	-230.206	75.1409
-230.201	226.614	-230.201	106.605	-230.201	86.1748
-230.196	278.225	-230.196	68.6243	-230.196	97.2087
-230.191	169.069	-230.191	152.317	-230.191	62.9268
-230.187	59.9118	-230.187	106.225	-230.187	28.645
-230.182	78.0296	-230.182	125.701	-230.182	28.822
-230.177	96.1474	-230.177	274.963	-230.177	28.999
-230.173	146.419	-230.173	183.581	-230.173	68.8273
-230.168	196.69	-230.168	92.1986	-230.168	108.656
-230.163	122	-230.163	224.054	-230.163	140.548
-230.158	47.31	-230.158	226.124	-230.158	81.8084
-230.154	166.881	-230.154	149.782	-230.154	96.7071
-230.149	157.838	-230.149	73.4405	-230.149	111.606
-230.144	90.5163	-230.144	71.4549	-230.144	69.3879
-230.14	87.5019	-230.14	69.4692	-230.14	27.1699
-230.135	116.641	-230.135	59.372	-230.135	30.2676
-230.13	81.4731	-230.13	49.2748	-230.13	33.3654
-230.125	7.78793	-230.125	183.665	-230.125	26.5503
-230.121	62.7169	-230.121	188.27	-230.121	19.7353
-230.116	113.627	-230.116	114.463	-230.116	67.6767
-230.111	35.9223	-230.111	40.6562	-230.111	115.618
-230.107	104.918	-230.107	106.098	-230.107	46.494
-230.102	173.915	-230.102	171.54	-230.102	128.422
-230.097	159.847	-230.097	128.827	-230.097	131.048
-230.092	145.78	-230.092	86.1149	-230.092	43.0422
-230.088	104.583	-230.088	182.862	-230.088	69.3584
-230.083	63.3868	-230.083	279.61	-230.083	95.6746
-230.078	-0.58539	-230.078	349.319	-230.078	76.675
-230.074	64.0566	-230.074	289.242	-230.074	57.6754
-230.069	93.1958	-230.069	184.552	-230.069	28.291
-230.064	58.0278	-230.064	209.647	-230.064	89.538
-230.059	22.8599	-230.059	153.627	-230.059	54.4891
-230.055	116.306	-230.055	97.6063	-230.055	110.072
-230.05	116.306	-230.05	141.122	-230.05	94.3764
-230.045	51.9991	-230.045	184.637	-230.045	169.313
-230.041	31.9031	-230.041	119.998	-230.041	178.163
-230.036	11.8071	-230.036	55.3585	-230.036	35.9616
-230.031	45.9703	-230.031	55.612	-230.031	82.1034
-230.026	80.1334	-230.026	55.8654	-230.026	128.245
-230.022	60.7073	-230.022	56.1189	-230.022	129.071
-230.017	41.2812	-230.017	56.3724	-230.017	129.897
-230.012	70.5983	-230.012	29.7985	-230.012	44.5763
-230.008	99.9154	-230.008	3.22467	-230.008	110.308
-230.003	75.6432	-230.003	49.655	-230.003	204.362
-229.998	51.3711	-229.998	96.0854	-229.998	147.363
-229.993	104.803	-229.993	37.7411	-229.993	48.8247
-229.989	158.236	-229.989	109.182	-229.989	40.918
-229.984	175.495	-229.984	196.846	-229.984	78.3271
-229.979	192.755	-229.979	68.2018	-229.979	115.736
-229.975	210.684	-229.975	89.2835	-229.975	93.9044
-229.97	164.306	-229.97	110.365	-229.97	72.0726
-229.965	34.8652	-229.965	117.927	-229.965	21.9184
-229.96	205.524	-229.96	125.49	-229.96	62.3958
-229.956	168.524	-229.956	151.303	-229.956	102.401
-229.951	67.2176	-229.951	177.117	-229.951	142.406
-229.946	245.915	-229.946	67.7371	-229.946	82.3394
-229.942	210.255	-229.942	174.666	-229.942	22.2725
-229.937	57.3684	-229.937	248.431	-229.937	63.4874
-229.932	33.0963	-229.932	105.887	-229.932	104.702
-229.928	83.8491	-229.928	125.574	-229.928	161.022
-229.923	134.602	-229.923	275.047	-229.923	126.711
-229.918	98.942	-229.918	255.529	-229.918	38.1153
-229.913	63.2821	-229.913	106.225	-229.913	100.572
-229.909	59.7758	-229.909	29.9253	-229.909	104.496
-229.904	56.2695	-229.904	83.411	-229.904	108.42
-229.899	67.5002	-229.899	50.0353	-229.899	27.3764
-229.895	78.7309	-229.895	16.6595	-229.895	97.3857
-229.89	13.5969	-229.89	56.2879	-229.89	76.7635
-229.885	77.0771	-229.885	95.9164	-229.885	56.1413
-229.88	110.413	-229.88	147.712	-229.88	159.665
-229.876	79.4426	-229.876	199.508	-229.876	172.558
-229.871	60.5294	-229.871	143.149	-229.871	130.694
-229.866	41.6161	-229.866	86.7908	-229.866	88.83
-229.862	100.355	-229.862	84.763	-229.862	72.5741
-229.857	159.094	-229.857	82.7351	-229.857	56.3183
-229.852	121.372	-229.852	72.5956	-229.852	85.3782
-229.847	83.6502	-229.847	62.4561	-229.847	114.438
-229.843	91.4793	-229.843	171.286	-229.843	67.9718
-229.838	99.3083	-229.838	150.332	-229.838	21.5054
-229.833	79.003	-229.833	151.008	-229.833	80.7758
-229.829	58.6977	-229.829	151.683	-229.829	140.046
-229.824	34.7082	-229.824	15.8145	-229.824	91.9277
-229.819	75.0257	-229.819	96.2544	-229.819	43.8093
-229.814	109.984	-229.814	55.0205	-229.814	71.217
-229.81	209.25	-229.81	13.7866	-229.81	98.6248
-229.805	194.639	-229.805	56.3724	-229.805	129.809
-229.8	51.4129	-229.8	98.9582	-229.8	160.993
-229.796	135.942	-229.796	76.6514	-229.796	116.651
-229.791	91.8561	-229.791	54.3445	-229.791	72.3086
-229.786	52.5852	-229.786	50.6267	-229.786	88.6235
-229.781	77.6214	-229.781	46.9089	-229.781	104.938
-229.777	90.6001	-229.777	43.1911	-229.777	160.904
-229.772	103.579	-229.772	39.4733	-229.772	65.8181
-229.767	84.4038	-229.767	44.543	-229.767	114.232
-229.763	65.2289	-229.763	49.6128	-229.763	162.645
-229.758	78.2075	-229.758	87.1288	-229.758	9.02588
-229.753	91.1862	-229.753	124.645	-229.753	127.301
-229.748	48.9009	-229.748	110.112	-229.748	94.524
-229.744	6.61566	-229.744	95.5784	-229.744	152.378
-229.739	103.662	-229.739	145.938	-229.739	157.364
-229.734	200.709	-229.734	196.297	-229.734	71.7186
-229.73	191.917	-229.73	125.659	-229.73	72.9282
-229.725	183.125	-229.725	55.0205	-229.725	164.769
-229.72	197.109	-229.72	130.391	-229.72	148.985
-229.715	82.4779	-229.715	75.9754	-229.715	133.202
-229.711	120.754	-229.711	5.33706	-229.711	177.765
-229.706	223.338	-229.706	64.484	-229.706	131.697
-229.701	185.25	-229.701	158.781	-229.701	96.9579
-229.697	147.162	-229.697	253.078	-229.697	62.2188
-229.692	140.557	-229.692	262.204	-229.692	52.9698
-229.687	133.953	-229.687	401.115	-229.687	134.352
-229.683	167.54	-229.683	431.871	-229.683	119.439
-229.678	136.821	-229.678	332.842	-229.678	104.525
-229.673	50.5023	-229.673	270.991	-229.673	96.4564
-229.668	28.491	-229.668	209.141	-229.668	88.3875
-229.664	85.5237	-229.664	139.178	-229.664	85.983
-229.659	78.2494	-229.659	69.2158	-229.659	83.5786
-229.654	35.4722	-229.654	110.112	-229.654	67.0129
-229.65	121.309	-229.65	151.008	-229.65	141.079
-229.645	85.2307	-229.645	200.015	-229.645	139.618
-229.64	49.1521	-229.64	249.022	-229.64	47.5266
-229.635	28.648	-229.635	142.516	-229.635	54.4449
-229.631	136.758	-229.631	165.794	-229.631	61.3632
-229.626	125.632	-229.626	180.961	-229.626	107.933
-229.621	50.1988	-229.621	196.128	-229.621	154.502
-229.617	135.533	-229.617	188.988	-229.617	162.837
-229.612	92.2538	-229.612	181.848	-229.612	171.171
-229.607	99.884	-229.607	69.258	-229.607	185.17
-229.602	43.2071	-229.602	86.4529	-229.602	108.538
-229.598	63.0623	-229.598	103.986	-229.598	122.064
-229.593	82.9175	-229.593	121.519	-229.593	135.591
-229.588	66.6	-229.588	82.2703	-229.588	120.796
-229.584	50.2825	-229.584	43.0221	-229.584	106
-229.579	49.3719	-229.579	60.555	-229.579	103.95
-229.574	48.4613	-229.574	78.0878	-229.574	101.9
-229.569	79.7043	-229.569	71.2859	-229.569	99.8491
-229.565	110.947	-229.565	64.484	-229.565	97.7987
-229.56	110.068	-229.56	6.52	-229.56	76.793
-229.555	109.189	-229.555	78.3413	-229.555	55.7873
-229.551	100.271	-229.551	60.9352	-229.551	23.4526
-229.546	91.3537	-229.546	173.314	-229.546	81.7494
-229.541	126.647	-229.541	171.455	-229.541	116.916
-229.536	33.3266	-229.536	39.8113	-229.536	61.4517
-229.532	65.9406	-229.532	170.442	-229.532	189.138
-229.527	98.5547	-229.527	171.286	-229.527	226.193
-229.522	79.4217	-229.522	107.577	-229.522	194.567
-229.518	60.2886	-229.518	43.8671	-229.518	162.94
-229.513	41.1556	-229.513	158.612	-229.513	97.3267
-229.508	22.0226	-229.508	273.357	-229.508	122.345
-229.503	67.8665	-229.503	325.238	-229.503	82.6935
-229.499	113.71	-229.499	247.333	-229.499	43.0422
-229.494	105.965	-229.494	134.277	-229.494	114.792
-229.489	98.2198	-229.489	21.2222	-229.489	186.542
-229.485	80.5939	-229.485	80.2424	-229.485	116.68
-229.48	62.9681	-229.48	139.263	-229.48	46.8185
-229.475	1.13114	-229.475	84.7207	-229.475	103.463
-229.47	67.9084	-229.47	159.964	-229.47	69.4764
-229.466	111.91	-229.466	168.287	-229.466	62.3958
-229.461	91.6049	-229.461	46.8244	-229.461	55.3152
-229.456	79.3379	-229.456	71.3704	-229.456	14.2478
-229.452	67.071	-229.452	95.9164	-229.452	63.8119
-229.447	115.092	-229.447	65.7092	-229.447	74.1968
-229.442	98.8059	-229.442	35.502	-229.442	84.5816
-229.437	18.2127	-229.437	121.561	-229.437	43.9863
-229.433	66.2337	-229.433	207.62	-229.433	94.0224
-229.428	33.201	-229.428	123.335	-229.428	154.915
-229.423	64.4753	-229.423	168.836	-229.423	125.177
-229.419	67.6153	-229.419	276.526	-229.419	57.6754
-229.414	70.7553	-229.414	167.907	-229.414	141.226
-229.409	97.9162	-229.409	36.3892	-229.409	199.361
-229.405	125.077	-229.405	121.181	-229.405	106.443
-229.4	142.86	-229.4	70.7789	-229.4	56.9526
-229.395	96.3358	-229.395	20.3773	-229.395	98.0938
-229.39	22.347	-229.39	47.0357	-229.39	138.291
-229.386	76.9725	-229.386	73.694	-229.386	178.488
-229.381	127.579	-229.381	100.352	-229.381	118.613
-229.376	49.5708	-229.376	127.011	-229.376	58.7375
-229.372	84.2677	-229.372	81.3409	-229.372	61.6435
-229.367	118.965	-229.367	35.671	-229.367	64.5495
-229.362	25.0474	-229.362	54.8937	-229.362	112.771
-229.357	145.487	-229.357	74.1165	-229.357	70.3615
-229.353	143.342	-229.353	95.3672	-229.353	178.06
-229.348	141.196	-229.348	116.618	-229.348	195.127
-229.343	152.447	-229.343	113.534	-229.343	151.773
-229.339	163.699	-229.339	110.45	-229.339	108.42
-229.334	147.444	-229.334	27.3482	-229.334	70.4942
-229.329	131.19	-229.329	74.032	-229.329	32.5688
-229.324	82.7815	-229.324	112.604	-229.324	43.7355
-229.32	34.3732	-229.32	151.177	-229.32	145.534
-229.315	182.905	-229.315	162.034	-229.315	174.166
-229.31	331.438	-229.31	172.892	-229.31	112.166
-229.306	254.895	-229.306	118.857	-229.306	33.1736
-229.301	49.7383	-229.301	64.822	-229.301	44.8123
-229.296	115.375	-229.296	131.109	-229.296	92.7981
-229.291	52.3968	-229.291	197.396	-229.291	140.784
-229.287	17.5533	-229.287	155.528	-229.287	88.6972
-229.282	47.0169	-229.282	113.66	-229.282	36.6107
-229.277	114.663	-229.277	76.5246	-229.277	69.4911
-229.273	182.309	-229.273	39.3888	-229.273	102.372
-229.268	122.68	-229.268	42.8109	-229.268	112.594
-229.263	63.0518	-229.263	46.2329	-229.263	122.817
-229.258	46.1796	-229.258	41.7124	-229.258	84.1686
-229.254	157.922	-229.254	166.977	-229.254	45.5204
-229.249	250.907	-229.249	240.869	-229.249	52.188
-229.244	215.279	-229.244	98.4512	-229.244	58.8555
-229.24	53.7156	-229.24	96.6346	-229.24	74.9638
-229.235	106.509	-229.235	224.603	-229.235	91.0722
-229.23	127.15	-229.23	157.894	-229.23	84.5226
-229.225	147.79	-229.225	91.1846	-229.225	77.9731
-229.221	92.9027	-229.221	115.055	-229.221	89.597
-229.216	38.0156	-229.216	138.925	-229.216	101.221
-229.211	58.1534	-229.211	57.3441	-229.211	73.1937
-229.207	78.2913	-229.207	105.549	-229.207	45.1664
-229.202	80.3427	-229.202	131.447	-229.202	18.5552
-229.197	82.3942	-229.197	157.345	-229.197	82.5755
-229.192	84.4457	-229.192	264.358	-229.192	146.596
-229.188	86.4971	-229.188	241.587	-229.188	119.985
-229.183	129.662	-229.183	128.489	-229.183	135.975
-229.178	172.826	-229.178	15.392	-229.178	151.965
-229.174	119.53	-229.174	45.5992	-229.174	33.8964
-229.169	66.2337	-229.169	75.8064	-229.169	127.301
-229.164	71.8857	-229.164	68.1596	-229.164	199.936
-229.16	77.5377	-229.16	60.5127	-229.16	121.519
-229.155	83.1897	-229.155	125.87	-229.155	22.3315
-229.15	88.8417	-229.15	61.4422	-229.15	134.618
-229.145	75.0676	-229.145	126.8	-229.145	119.69
-229.141	61.2934	-229.141	192.157	-229.141	104.761
-229.136	202.928	-229.136	184.51	-229.136	103.05
-229.131	215.949	-229.131	176.863	-229.131	101.339
-229.127	78.9193	-229.127	216.534	-229.127	85.4667
-229.122	70.5041	-229.122	256.205	-229.122	69.5944
-229.117	92.9027	-229.117	174.202	-229.117	53.7221
-229.112	50.9943	-229.112	92.1986	-229.112	37.8498
-229.108	58.8652	-229.108	281.976	-229.108	66.5261
-229.103	66.7361	-229.103	255.444	-229.103	95.2025
-229.098	70.5878	-229.098	82.9041	-229.098	78.5631
-229.094	74.4396	-229.094	40.1493	-229.094	61.9238
-229.089	74.2721	-229.089	75.1305	-229.089	69.3584
-229.084	74.1046	-229.084	110.112	-229.084	76.793
-229.079	73.9371	-229.079	88.3118	-229.079	61.5697
-229.075	73.7697	-229.075	66.5119	-229.075	46.3465
-229.07	135.732	-229.07	98.7892	-229.07	81.1593
-229.065	197.695	-229.065	131.067	-229.065	115.972
-229.061	116.306	-229.061	222.829	-229.061	165.89
-229.056	34.9175	-229.056	184.806	-229.056	125.177
-229.051	76.7841	-229.051	17.6734	-229.051	71.2465
-229.046	54.3436	-229.046	153.373	-229.046	168.369
-229.042	180.613	-229.042	183.623	-229.042	150.313
-229.037	178.269	-229.037	84.087	-229.037	41.6261
-229.032	96.2102	-229.032	88.1428	-229.032	40.151
-229.028	142.766	-229.028	92.1986	-229.028	38.6758
-229.023	108.938	-229.023	88.1428	-229.023	110.839
-229.018	75.1094	-229.018	84.087	-229.018	92.3703
-229.013	64.0566	-229.013	59.7522	-229.013	30.0021
-229.009	53.0039	-229.009	35.4175	-229.009	58.2655
-229.004	49.9895	-229.004	75.9754	-229.004	126.18
-228.999	46.9751	-228.999	116.533	-228.999	103.463
-228.995	28.5538	-228.995	130.053	-228.995	159.341
-228.99	138.747	-228.99	143.572	-228.99	215.218
-228.985	116.306	-228.985	238.207	-228.985	103.05
-228.98	29.5586	-228.98	203.057	-228.98	81.5134
-228.976	45.3004	-228.976	223.336	-228.976	101.516
-228.971	61.0422	-228.971	373.4	-228.971	30.8872
-228.966	72.7649	-228.966	290.932	-228.966	86.7648
-228.962	84.4875	-228.962	208.465	-228.962	142.642
-228.957	111.24	-228.957	159.204	-228.957	202.562
-228.952	137.993	-228.952	109.943	-228.952	171.85
-228.947	108.477	-228.947	125.574	-228.947	116.592
-228.943	78.9611	-228.943	141.206	-228.943	61.3337
-228.938	31.3588	-228.938	186.58	-228.938	107.092
-228.933	112.371	-228.933	231.954	-228.933	152.85
-228.929	121.037	-228.929	285.44	-228.929	92.8718
-228.924	1.08927	-228.924	209.141	-228.924	32.8934
-228.919	99.1827	-228.919	120.505	-228.919	36.6402
-228.915	68.662	-228.915	31.8687	-228.915	40.387
-228.91	70.2948	-228.91	78.4258	-228.91	44.1338
-228.905	71.9276	-228.905	124.983	-228.905	47.8806
-228.9	51.4548	-228.9	159.373	-228.9	118.657
-228.896	30.982	-228.896	63.977	-228.896	189.433
-228.891	42.6628	-228.891	41.5857	-228.891	175.243
-228.886	54.3436	-228.886	19.1943	-228.886	70.4205
-228.882	77.2446	-228.882	95.6629	-228.882	44.8418
-228.877	100.146	-228.877	172.131	-228.877	19.2632
-228.872	90.8931	-228.872	183.707	-228.872	93.7569
-228.867	81.6406	-228.867	195.283	-228.867	77.6191
-228.863	64.3497	-228.863	198.748	-228.863	35.5191
-228.858	47.0588	-228.858	202.212	-228.858	144.472
-228.853	53.8831	-228.853	205.676	-228.853	191.115
-228.849	60.7073	-228.849	209.141	-228.849	147.127
-228.844	136.695	-228.844	151.599	-228.844	83.077
-228.839	84.0689	-228.839	94.0575	-228.839	19.0272
-228.834	71.6345	-228.834	101.409	-228.834	85.2602
-228.83	59.2001	-228.83	108.76	-228.83	151.493
-228.825	111.073	-228.825	120.167	-228.825	111.517
-228.82	162.946	-228.82	131.574	-228.82	71.5416
-228.816	107.64	-228.816	142.98	-228.816	71.217
-228.811	52.334	-228.811	24.6021	-228.811	70.8925
-228.806	54.3855	-228.806	95.8108	-228.806	90.0691
-228.801	56.4369	-228.801	37.2342	-228.801	18.6142
-228.797	58.4884	-228.797	100.331	-228.797	134.087
-228.792	60.5398	-228.792	163.428	-228.792	249.559
-228.787	132.257	-228.787	181.912	-228.787	159.223
-228.783	203.975	-228.783	70.6099	-228.783	68.8863
-228.778	176.552	-228.778	148.578	-228.778	3.09589
-228.773	149.13	-228.773	226.547	-228.773	27.9369
-228.768	93.2376	-228.768	129.102	-228.768	56.7903
-228.764	165.96	-228.764	161.443	-228.764	85.6437
-228.759	166.337	-228.759	112.668	-228.759	74.8458
-228.754	166.714	-228.754	63.8925	-228.754	64.0479
-228.75	177.808	-228.75	136.791	-228.75	109.895
-228.745	188.903	-228.745	79.9045	-228.745	155.742
-228.74	135.69	-228.74	177.138	-228.74	207.253
-228.735	82.4779	-228.735	144.586	-228.735	168.133
-228.731	83.6083	-228.731	46.6343	-228.731	108.272
-228.726	84.7387	-228.726	78.468	-228.726	48.4116
-228.721	85.8691	-228.721	94.0786	-228.721	79.1827
-228.717	86.9995	-228.717	109.689	-228.717	109.954
-228.712	90.1395	-228.712	56.3513	-228.712	136.948
-228.707	93.2795	-228.707	3.01343	-228.707	12.8907
-228.702	64.266	-228.702	57.83	-228.702	130.517
-228.698	35.2524	-228.698	112.647	-228.698	157.512
-228.693	82.4361	-228.693	167.125	-228.693	107.092
-228.688	129.62	-228.688	221.604	-228.688	56.6723
-228.684	192.88	-228.684	167.928	-228.684	76.1144
-228.679	127.526	-228.679	114.252	-228.679	95.5565
-228.674	30.689	-228.674	79.5031	-228.674	103.198
-228.669	62.4657	-228.669	44.7543	-228.669	110.839
-228.665	5.8202	-228.665	110.048	-228.665	73.1642
-228.66	77.7889	-228.66	175.342	-228.66	35.4896
-228.655	66.6105	-228.655	169.829	-228.655	59.4751
-228.651	55.4321	-228.651	34.5303	-228.651	83.4605
-228.646	60.3305	-228.646	158.802	-228.646	84.7881
-228.641	65.2289	-228.641	283.074	-228.641	86.1158
-228.637	37.9737	-228.637	284.32	-228.637	124.734
-228.632	139.333	-228.632	155.782	-228.632	163.353
-228.627	104.039	-228.627	100.247	-228.627	147.215
-228.622	68.7457	-228.622	44.712	-228.622	40.446
-228.618	60.9166	-228.618	71.983	-228.618	62.3073
-228.613	53.0876	-228.613	99.254	-228.613	84.1686
-228.608	117.604	-228.608	61.6323	-228.608	49.3852
-228.604	53.5063	-228.604	24.0106	-228.604	105.233
-228.599	72.4718	-228.599	85.7558	-228.599	94.0519
-228.594	91.4374	-228.594	147.501	-228.594	82.8705
-228.589	30.0191	-228.589	176.8	-228.589	122.669
-228.585	97.215	-228.585	206.099	-228.585	162.468
-228.58	75.5699	-228.58	128.257	-228.58	96.4121
-228.575	53.9249	-228.575	50.4155	-228.575	30.3561
-228.571	219.842	-228.571	7.72406	-228.571	39.8264
-228.566	257.145	-228.566	94.8179	-228.566	49.2967
-228.561	188.61	-228.561	116.343	-228.561	66.3196
-228.556	120.074	-228.556	137.868	-228.556	83.3425
-228.552	78.3331	-228.552	102.613	-228.552	145.681
-228.547	165.206	-228.547	67.3569	-228.547	208.02
-228.542	123.13	-228.542	124.37	-228.542	114.114
-228.538	81.0545	-228.538	181.384	-228.538	20.2073
-228.533	183.669	-228.533	100.5	-228.533	52.8075
-228.528	157.67	-228.528	149.402	-228.528	85.4077
-228.523	115.594	-228.523	123.272	-228.523	183.149
-228.519	73.5185	-228.519	97.1416	-228.519	129.838
-228.514	87.7113	-228.514	111.569	-228.514	76.5275
-228.509	101.904	-228.509	125.997	-228.509	174.269
-228.505	131.378	-228.505	118.244	-228.505	110.042
-228.5	160.852	-228.5	110.492	-228.5	45.8154
-228.495	83.1478	-228.495	102.739	-228.495	81.6609
-228.49	5.4434	-228.49	94.9869	-228.49	26.8749
-228.486	30.2284	-228.486	85.2066	-228.486	94.3469
-228.481	55.0135	-228.481	75.4262	-228.481	71.1875
-228.476	47.6449	-228.476	57.5342	-228.476	70.686
-228.472	40.2764	-228.472	39.6423	-228.472	70.1844
-228.467	29.5586	-228.467	156.774	-228.467	122.079
-228.462	18.8407	-228.462	144.121	-228.462	173.974
-228.457	64.3916	-228.457	66.5753	-228.457	89.9216
-228.453	109.942	-228.453	118.815	-228.453	5.86912
-228.448	139.417	-228.448	139.96	-228.448	72.3971
-228.443	40.2764	-228.443	161.105	-228.443	138.925
-228.439	77.7889	-228.439	125.469	-228.439	94.0519
-228.434	115.301	-228.434	89.8327	-228.434	49.1787
-228.429	117.478	-228.429	60.5338	-228.429	74.6393
-228.424	119.655	-228.424	31.235	-228.424	9.46842
-228.42	153.986	-228.42	66.8288	-228.42	121.784
-228.415	188.317	-228.415	102.423	-228.415	143.469
-228.41	121.498	-228.41	73.1237	-228.41	109.452
-228.406	54.6785	-228.406	43.8248	-228.406	75.4359
-228.401	95.0379	-228.401	79.4186	-228.401	75.4064
-228.396	135.397	-228.396	115.012	-228.396	75.3769
-228.392	123.507	-228.392	95.177	-228.392	127.508
-228.387	111.617	-228.387	75.3417	-228.387	89.007
-228.382	99.727	-228.382	120.399	-228.382	107.151
-228.377	87.8369	-228.377	165.456	-228.377	125.295
-228.373	126.857	-228.373	114.527	-228.373	42.4226
-228.368	165.876	-228.368	63.5968	-228.368	50.1818
-228.363	97.7174	-228.363	91.079	-228.363	22.066
-228.359	29.5586	-228.359	118.561	-228.359	145.003
-228.354	39.6065	-228.354	0.26733	-228.354	139.486
-228.349	49.6545	-228.349	98.2822	-228.349	43.3372
-228.344	59.7025	-228.344	74.6235	-228.344	52.9255
-228.34	69.7505	-228.34	50.9647	-228.34	62.5138
-228.335	85.1574	-228.335	61.1042	-228.335	150.461
-228.33	100.564	-228.33	71.2437	-228.33	238.407
-228.326	83.8177	-228.326	121.941	-228.326	250.828
-228.321	2.76394	-228.321	42.8531	-228.321	112.196
-228.316	88.5067	-228.316	66.6809	-228.316	82.369
-228.311	109.942	-228.311	90.5087	-228.311	143.173
-228.307	26.8791	-228.307	146.783	-228.307	52.9255
-228.302	72.43	-228.302	73.2715	-228.302	113.73
-228.297	69.0806	-228.297	77.4963	-228.297	159.429
-228.293	65.7313	-228.293	81.7211	-228.293	114.497
-228.288	174.919	-228.288	110.281	-228.288	45.0189
-228.283	219.8	-228.283	138.84	-228.283	126.593
-228.278	183.795	-228.278	79.6087	-228.278	106.177
-228.274	212.097	-228.274	20.3773	-228.274	85.7617
-228.269	248.437	-228.269	69.3003	-228.269	120.103
-228.264	156.163	-228.264	118.223	-228.264	154.443
-228.26	71.9276	-228.26	110.365	-228.26	102.873
-228.255	116.306	-228.255	102.507	-228.255	51.3029
-228.25	223.652	-228.25	62.2026	-228.25	24.2786
-228.245	266.691	-228.245	21.8982	-228.245	87.8859
-228.241	247.265	-228.241	54.936	-228.241	62.7498
-228.236	227.839	-228.236	87.9738	-228.236	37.6137
-228.231	172.24	-228.231	121.012	-228.231	57.7934
-228.227	116.641	-228.227	154.049	-228.227	77.9731
-228.222	130.038	-228.222	158.021	-228.222	159.99
-228.217	143.436	-228.217	161.992	-228.217	151.375
-228.212	92.5259	-228.212	157.852	-228.212	216.399
-228.208	41.6161	-228.208	153.711	-228.208	281.422
-228.203	64.7684	-228.203	218.984	-228.203	196.337
-228.198	87.9206	-228.198	154.472	-228.198	111.252
-228.194	111.073	-228.194	162.964	-228.194	71.4826
-228.189	134.225	-228.189	171.455	-228.189	31.7133
-228.184	165.416	-228.184	136.686	-228.184	74.5508
-228.179	196.606	-228.179	101.916	-228.179	117.388
-228.175	195.643	-228.175	45.5147	-228.175	211.206
-228.17	130.373	-228.17	205.423	-228.17	214.392
-228.165	175.966	-228.165	256.162	-228.165	131.195
-228.161	157.252	-228.161	177.117	-228.161	47.9986
-228.156	34.0383	-228.156	200.818	-228.156	176.275
-228.151	39.4391	-228.151	94.7334	-228.151	213.92
-228.147	56.2276	-228.147	78.5525	-228.147	159.99
-228.142	73.0161	-228.142	192.157	-228.142	106.059
-228.137	85.7854	-228.137	159.753	-228.137	40.8
-228.132	162.862	-228.132	127.349	-228.132	66.1721
-228.128	220.01	-228.128	105.084	-228.128	91.5442
-228.123	148.543	-228.123	82.8195	-228.123	116.916
-228.118	32.866	-228.118	93.0013	-228.118	102.637
-228.114	131.546	-228.114	103.183	-228.114	88.3579
-228.109	131.755	-228.109	91.0579	-228.109	109.01
-228.104	131.964	-228.104	78.9328	-228.104	129.661
-228.099	113.417	-228.099	66.8076	-228.099	104.997
-228.095	94.8704	-228.095	54.6825	-228.095	80.3333
-228.09	67.1129	-228.09	76.0177	-228.09	75.0228
-228.085	39.3553	-228.085	97.3528	-228.085	69.7124
-228.081	43.7513	-228.081	118.688	-228.081	70.0664
-228.076	48.1473	-228.076	140.023	-228.076	70.4205
-228.071	31.7775	-228.071	112.689	-228.071	12.7137
-228.066	15.4076	-228.066	85.3544	-228.066	45.6384
-228.062	39.2297	-228.062	58.0201	-228.062	106.885
-228.057	63.0518	-228.057	30.6857	-228.057	77.501
-228.052	93.6982	-228.052	68.0962	-228.052	25.6653
-228.048	252.959	-228.048	105.507	-228.048	64.461
-228.043	254.131	-228.043	215.921	-228.043	97.5922
-228.038	126.689	-228.038	196.551	-228.038	130.723
-228.033	200.877	-228.033	120.399	-228.033	70.391
-228.029	146.45	-228.029	44.2473	-228.029	100.69
-228.024	148.292	-228.024	68.1384	-228.024	102.667
-228.019	278.749	-228.019	92.0296	-228.019	104.643
-228.015	282.265	-228.015	207.176	-228.015	84.9062
-228.01	285.782	-228.01	322.322	-228.01	65.169
-228.005	175.422	-228.005	359.057	-228.005	51.0964
-228	0.75434	-228	266.006	-228	37.0237
-227.996	118.148	-227.996	191.882	-227.996	20.1188
-227.991	106.928	-227.991	117.758	-227.991	93.8454
-227.986	99.727	-227.986	135.566	-227.986	133.585
-227.982	92.5259	-227.982	153.373	-227.982	173.325
-227.977	80.1334	-227.977	159.52	-227.977	159.252
-227.972	67.7409	-227.972	35.8822	-227.972	54.5481
-227.967	55.3484	-227.967	101.514	-227.967	91.4557
-227.963	42.9559	-227.963	167.146	-227.963	37.7318
-227.958	102.909	-227.958	120.568	-227.958	152.998
-227.953	162.862	-227.953	203.775	-227.953	177.632
-227.949	115.636	-227.949	213.978	-227.949	111.635
-227.944	68.4108	-227.944	224.181	-227.944	45.6384
-227.939	90.1814	-227.939	140.762	-227.939	63.4284
-227.934	111.952	-227.934	57.3441	-227.934	81.2184
-227.93	133.723	-227.93	155.084	-227.93	121.666
-227.925	155.493	-227.925	123.039	-227.925	162.114
-227.92	131.043	-227.92	134.256	-227.92	124.675
-227.916	106.593	-227.916	145.473	-227.916	87.2369
-227.911	82.143	-227.911	148.578	-227.911	68.6798
-227.906	57.6929	-227.906	151.683	-227.906	140.754
-227.901	64.8102	-227.901	108.379	-227.901	123.967
-227.897	71.9276	-227.897	65.0755	-227.897	16.549
-227.892	46.8913	-227.892	216.449	-227.892	71.5121
-227.887	21.8551	-227.887	151.514	-227.887	126.475
-227.883	38.3505	-227.883	167.695	-227.883	102.608
-227.878	54.846	-227.878	313.662	-227.878	78.7402
-227.873	103.495	-227.873	200.057	-227.873	128.511
-227.869	152.144	-227.869	216.238	-227.869	87.6499
-227.864	96.9638	-227.864	125.448	-227.864	110.278
-227.859	41.7836	-227.859	164.442	-227.859	132.907
-227.854	119.237	-227.854	203.437	-227.854	64.9035
-227.85	68.0758	-227.85	112.647	-227.85	147.953
-227.845	118.734	-227.845	254.388	-227.845	183.798
-227.84	105.086	-227.84	266.344	-227.84	219.644
-227.836	100.816	-227.836	199.888	-227.836	178.075
-227.831	96.5451	-227.831	133.432	-227.831	227.137
-227.826	35.1687	-227.826	65.7092	-227.826	255.784
-227.821	188.149	-227.821	127.771	-227.821	72.9577
-227.817	177.683	-227.817	197.945	-227.817	120.486
-227.812	38.6017	-227.812	138.333	-227.812	168.015
-227.807	149.381	-227.807	77.3696	-227.807	98.9493
-227.803	131.546	-227.803	146.191	-227.803	29.8841
-227.798	-6.86538	-227.798	60.8929	-227.798	9.91095
-227.793	69.0806	-227.793	105.38	-227.793	80.5693
-227.788	60.6236	-227.788	96.6346	-227.788	134.234
-227.784	52.1665	-227.784	87.8893	-227.784	97.2677
-227.779	57.1068	-227.779	160.26	-227.779	31.9788
-227.774	62.047	-227.774	102.845	-227.774	117.742
-227.77	87.0833	-227.77	95.4517	-227.77	92.1048
-227.765	112.119	-227.765	88.0583	-227.765	66.4671
-227.76	64.8102	-227.76	64.4418	-227.76	4.95454
-227.755	146.115	-227.755	40.8252	-227.755	94.4945
-227.751	116.233	-227.751	90.1707	-227.751	120.634
-227.746	86.3506	-227.746	9.73084	-227.746	56.1413
-227.741	56.4683	-227.741	136.136	-227.741	52.0699
-227.737	26.586	-227.737	132.756	-227.737	47.9986
-227.732	93.8343	-227.732	139.516	-227.732	35.4306
-227.727	32.4683	-227.727	81.3831	-227.727	22.8625
-227.722	79.6205	-227.722	94.9024	-227.722	106.59
-227.718	62.4657	-227.718	238.207	-227.718	99.6869
-227.713	54.5215	-227.713	149.318	-227.713	69.6534
-227.708	46.5773	-227.708	190.213	-227.708	39.6199
-227.704	62.7483	-227.704	141.882	-227.704	58.6785
-227.699	78.9193	-227.699	93.5505	-227.699	168.369
-227.694	128.584	-227.694	81.7211	-227.694	198.756
-227.689	113.941	-227.689	199.677	-227.689	229.144
-227.685	10.8756	-227.685	82.3971	-227.685	199.11
-227.68	122.167	-227.68	181.426	-227.68	169.077
-227.675	203.985	-227.675	259.753	-227.675	85.8207
-227.671	221.496	-227.671	208.296	-227.671	153.617
-227.666	200.154	-227.666	292.031	-227.666	147.776
-227.661	178.813	-227.661	159.457	-227.661	51.3029
-227.656	64.3602	-227.656	197.903	-227.656	3.92196
-227.652	78.5215	-227.652	106.563	-227.652	47.1725
-227.647	73.9267	-227.647	185.566	-227.647	69.6534
-227.642	69.3318	-227.642	329.462	-227.642	92.1343
-227.638	89.0196	-227.638	354.389	-227.638	157.571
-227.633	108.707	-227.633	314.422	-227.633	71.9546
-227.628	70.7867	-227.628	85.1854	-227.628	110.957
-227.624	32.866	-227.624	72.2576	-227.624	149.959
-227.619	90.0663	-227.619	70.1452	-227.619	205.011
-227.614	82.9594	-227.614	68.0328	-227.614	169.431
-227.609	99.9677	-227.609	152.444	-227.609	133.851
-227.605	181.283	-227.605	107.07	-227.605	188.902
-227.6	194.513	-227.6	69.1735	-227.6	161.347
-227.595	79.1286	-227.595	31.2772	-227.595	133.792
-227.591	72.2625	-227.591	46.1062	-227.591	151.552
-227.586	65.3964	-227.586	60.9352	-227.586	169.313
-227.581	85.3249	-227.581	164.992	-227.581	234.277
-227.576	105.253	-227.576	204.155	-227.576	208.61
-227.572	93.0283	-227.572	90.5509	-227.572	116.857
-227.567	80.8033	-227.567	106.732	-227.567	115.736
-227.562	122.837	-227.562	126.969	-227.562	27.2879
-227.558	164.871	-227.558	17.4199	-227.558	89.8921
-227.553	131.881	-227.553	130.94	-227.553	129.838
-227.548	98.8896	-227.548	114.674	-227.548	79.1532
-227.543	142.263	-227.543	126.8	-227.543	56.7903
-227.539	185.637	-227.539	203.817	-227.539	125.059
-227.534	140.589	-227.534	68.582	-227.534	136.683
-227.529	95.5403	-227.529	63.1321	-227.529	148.307
-227.525	69.2481	-227.525	46.6977	-227.525	85.2897
-227.52	171.57	-227.52	246.572	-227.52	22.2725
-227.515	161.355	-227.515	307.198	-227.515	34.7815
-227.51	151.139	-227.51	151.514	-227.51	47.2905
-227.506	250.782	-227.506	105.338	-227.506	32.4213
-227.501	221.81	-227.501	124.053	-227.501	17.5521
-227.496	93.6982	-227.496	35.9667	-227.496	102.755
-227.492	29.8935	-227.492	164.189	-227.492	187.958
-227.487	11.4722	-227.487	110.576	-227.487	201.411
-227.482	57.358	-227.482	56.9639	-227.482	124.233
-227.477	222.48	-227.477	158.823	-227.477	143.35
-227.473	258.988	-227.473	130.898	-227.473	162.468
-227.468	125.349	-227.468	169.216	-227.468	168.369
-227.463	56.0182	-227.463	272.428	-227.463	174.269
-227.459	124.679	-227.459	179.609	-227.459	104.643
-227.454	193.341	-227.454	86.7908	-227.454	35.0175
-227.449	154.687	-227.449	60.386	-227.449	77.147
-227.444	116.034	-227.444	33.9811	-227.444	119.277
-227.44	238.148	-227.44	27.8551	-227.44	91.5442
-227.435	145.906	-227.435	86.6219	-227.435	63.8119
-227.43	41.6057	-227.43	162.964	-227.43	31.3592
-227.426	65.9197	-227.426	109.52	-227.426	89.538
-227.421	155.881	-227.421	96.6346	-227.421	153.381
-227.416	117.227	-227.416	148.642	-227.416	126.593
-227.411	42.9035	-227.411	107.366	-227.411	36.5517
-227.407	32.887	-227.407	66.0894	-227.407	37.1417
-227.402	49.665	-227.402	137.023	-227.402	32.0673
-227.397	66.443	-227.397	207.958	-227.397	26.9929
-227.393	127.432	-227.393	155.866	-227.393	-2.62758
-227.388	124.114	-227.388	103.774	-227.388	58.3835
-227.383	31.0344	-227.383	116.576	-227.383	132.612
-227.378	66.5686	-227.378	129.377	-227.378	116.208
-227.374	36.0374	-227.374	76.2711	-227.374	34.0144
-227.369	5.5062	-227.369	23.1656	-227.369	163.294
-227.364	32.5834	-227.364	160.682	-227.364	177.396
-227.36	59.6606	-227.36	298.199	-227.36	40.446
-227.355	118.222	-227.355	209.267	-227.355	57.3804
-227.35	112.475	-227.35	55.443	-227.35	74.3148
-227.346	70.5564	-227.346	205.803	-227.346	138.453
-227.341	157.252	-227.341	226.378	-227.341	111.96
-227.336	88.2032	-227.336	233.095	-227.336	59.0325
-227.331	19.1547	-227.331	239.812	-227.331	96.7366
-227.327	33.1696	-227.327	205.972	-227.327	138.217
-227.322	47.1844	-227.322	172.131	-227.322	89.066
-227.317	92.6829	-227.317	140.319	-227.317	38.0268
-227.313	138.181	-227.313	108.506	-227.313	138.04
-227.308	155.546	-227.308	64.5263	-227.308	71.8956
-227.303	44.2956	-227.303	150.332	-227.303	5.75111
-227.298	193.424	-227.298	178.342	-227.298	49.2082
-227.294	278.246	-227.294	141.46	-227.294	92.6653
-227.289	226.415	-227.289	149.191	-227.289	83.254
-227.284	174.584	-227.284	156.922	-227.284	224.895
-227.28	177.683	-227.28	115.984	-227.28	329.717
-227.275	116.474	-227.275	75.046	-227.275	223.066
-227.27	19.0919	-227.27	21.9405	-227.27	157.954
-227.265	50.3244	-227.265	98.6202	-227.265	183.474
-227.261	77.5377	-227.261	166.681	-227.261	80.1268
-227.256	104.751	-227.256	169.85	-227.256	127.832
-227.251	67.6572	-227.251	152.74	-227.251	101.9
-227.247	159.178	-227.247	135.629	-227.247	75.9669
-227.242	101.988	-227.242	123.927	-227.242	32.0968
-227.237	44.798	-227.237	112.224	-227.237	78.8582
-227.232	164.453	-227.232	100.521	-227.232	80.3038
-227.228	155.493	-227.228	88.8187	-227.228	81.7494
-227.223	115.259	-227.223	119.871	-227.223	26.9044
-227.218	75.0257	-227.218	150.923	-227.218	62.6908
-227.214	58.907	-227.214	117.083	-227.214	98.4773
-227.209	42.7884	-227.209	83.242	-227.209	43.6322
-227.204	81.5987	-227.204	96.0431	-227.204	61.4812
-227.199	120.409	-227.199	108.844	-227.199	79.3302
-227.195	50.7012	-227.195	89.199	-227.195	91.5147
-227.19	109.607	-227.19	69.5537	-227.19	103.699
-227.185	176.552	-227.185	97.902	-227.185	65.8476
-227.181	179.19	-227.181	126.25	-227.181	27.996
-227.176	108.142	-227.176	154.599	-227.176	126.092
-227.171	37.0945	-227.171	182.947	-227.171	133.556
-227.166	35.713	-227.166	111.928	-227.166	44.7238
-227.162	34.3314	-227.162	40.9097	-227.162	106.944
-227.157	82.5198	-227.157	164.569	-227.157	174.83
-227.152	130.708	-227.152	288.228	-227.152	152.083
-227.148	142.933	-227.148	202.888	-227.148	133.113
-227.143	90.8513	-227.143	117.547	-227.143	114.143
-227.138	30.7308	-227.138	97.0993	-227.138	95.173
-227.133	99.2246	-227.133	76.6514	-227.133	76.2029
-227.129	153.651	-227.129	141.375	-227.129	97.8282
-227.124	143.771	-227.124	206.099	-227.124	210.085
-227.119	190.159	-227.119	176.187	-227.119	165.625
-227.115	172.24	-227.115	146.276	-227.115	121.165
-227.11	77.2865	-227.11	41.6702	-227.11	83.313
-227.105	110.947	-227.105	153.373	-227.105	45.4614
-227.101	104.416	-227.101	135.291	-227.101	113.347
-227.096	33.5778	-227.096	117.209	-227.096	90.6001
-227.091	59.2001	-227.091	251.895	-227.091	17.8176
-227.086	84.8225	-227.086	256.796	-227.086	96.0876
-227.082	106.426	-227.082	153.542	-227.082	129.042
-227.077	128.029	-227.077	180.074	-227.077	161.996
-227.072	84.3619	-227.072	199.339	-227.072	145.622
-227.068	40.6951	-227.068	218.604	-227.068	129.248
-227.063	49.2777	-227.063	172.976	-227.063	61.8943
-227.058	122.167	-227.058	127.349	-227.058	85.1717
-227.053	161.564	-227.053	177.708	-227.053	71.6301
-227.049	72.3462	-227.049	98.2822	-227.049	58.0884
-227.044	23.3204	-227.044	105.38	-227.044	50.2113
-227.039	38.6017	-227.039	112.478	-227.039	42.3341
-227.035	74.3139	-227.035	57.8933	-227.035	63.0153
-227.03	110.026	-227.03	219.618	-227.03	83.6966
-227.025	96.1683	-227.025	216.407	-227.025	43.9568
-227.02	82.3105	-227.02	83.411	-227.02	94.8485
-227.016	101.946	-227.016	184.299	-227.016	171.23
-227.011	121.581	-227.011	155.401	-227.011	96.5596
-227.006	141.217	-227.006	53.4996	-227.006	61.5402
-227.002	160.852	-227.002	81.3831	-227.002	117.152
-226.997	128.196	-226.997	144.628	-226.997	75.9964
-226.992	95.5403	-226.992	207.873	-226.992	34.8405
-226.987	36.0897	-226.987	214.337	-226.987	74.8753
-226.983	105.253	-226.983	220.801	-226.983	114.91
-226.978	118.818	-226.978	148.853	-226.978	69.9779
-226.973	3.76874	-226.973	76.9049	-226.973	25.0457
-226.969	101.737	-226.969	77.9611	-226.969	65.0805
-226.964	135.397	-226.964	79.0172	-226.964	105.115
-226.959	87.5019	-226.959	54.5558	-226.959	50.9784
-226.954	39.6065	-226.954	159.88	-226.954	147.894
-226.95	84.1526	-226.95	127.307	-226.95	165.507
-226.945	128.699	-226.945	94.7334	-226.945	183.12
-226.94	100.229	-226.94	70.2719	-226.94	80.8348
-226.936	71.7601	-226.936	45.8105	-226.936	69.1814
-226.931	43.2908	-226.931	86.2416	-226.931	163.265
-226.926	14.8215	-226.926	126.673	-226.926	166.716
-226.921	24.1159	-226.921	108.126	-226.921	114.35
-226.917	33.4103	-226.917	89.5792	-226.917	61.9828
-226.912	74.8582	-226.912	62.9208	-226.912	139.899
-226.907	116.306	-226.907	166.048	-226.907	217.815
-226.903	104.835	-226.903	118.434	-226.903	132.405
-226.898	93.3633	-226.898	70.8212	-226.898	46.9955
-226.893	143.519	-226.893	63.7658	-226.893	67.3227
-226.888	193.676	-226.888	56.7104	-226.888	87.6499
-226.884	89.2603	-226.884	77.8766	-226.884	87.4434
-226.879	113.459	-226.879	99.0427	-226.879	87.2369
-226.874	187.228	-226.874	120.209	-226.874	143.675
-226.87	132.383	-226.87	141.375	-226.87	109.482
-226.865	109.021	-226.865	155.106	-226.865	67.7357
-226.86	21.3527	-226.86	168.836	-226.86	116.621
-226.856	36.8433	-226.856	190.678	-226.856	159.842
-226.851	52.334	-226.851	82.7351	-226.851	112.432
-226.846	62.7588	-226.846	116.491	-226.846	91.9277
-226.841	73.1835	-226.841	150.247	-226.841	71.4235
-226.837	75.5699	-226.837	102.887	-226.837	96.2351
-226.832	77.9563	-226.832	185.313	-226.832	121.047
-226.827	194.89	-226.827	141.333	-226.827	82.605
-226.823	183.209	-226.823	97.3528	-226.823	134.795
-226.818	125.977	-226.818	93.9307	-226.818	175.656
-226.813	68.7457	-226.813	90.5087	-226.813	65.4641
-226.808	82.5198	-226.808	125.279	-226.808	109.393
-226.804	96.2939	-226.804	160.049	-226.804	153.322
-226.799	5.569	-226.799	121.814	-226.799	57.5279
-226.794	43.4583	-226.794	83.58	-226.794	112.786
-226.79	67.9502	-226.79	140.657	-226.79	81.1889
-226.785	92.4422	-226.785	67.9483	-226.785	49.5917
-226.78	137.03	-226.78	100.69	-226.78	97.2972
-226.775	117.311	-226.775	133.432	-226.775	145.003
-226.771	113.92	-226.771	133.052	-226.771	150.874
-226.766	239.143	-226.766	132.672	-226.766	66.1131
-226.761	230.393	-226.761	164.738	-226.761	87.0893
-226.757	221.643	-226.757	196.804	-226.757	198.697
-226.752	212.223	-226.752	116.66	-226.752	164.917
-226.747	138.495	-226.747	36.5159	-226.747	131.136
-226.742	68.7876	-226.742	137.53	-226.742	97.3562
-226.738	63.3868	-226.738	108.76	-226.738	63.5759
-226.733	117.604	-226.733	114.632	-226.733	124.203
-226.728	236.128	-226.728	120.505	-226.728	94.1994
-226.724	276.948	-226.724	118.265	-226.724	64.1955
-226.719	189.154	-226.719	116.026	-226.719	124.823
-226.714	143.561	-226.714	93.5082	-226.714	81.6019
-226.709	97.9686	-226.709	70.9902	-226.709	38.3808
-226.705	140.798	-226.705	48.4721	-226.705	97.1202
-226.7	183.628	-226.7	25.954	-226.7	65.228
-226.695	131.797	-226.695	51.2604	-226.695	63.0153
-226.691	79.9659	-226.691	76.5669	-226.691	60.8027
-226.686	60.2886	-226.686	28.8691	-226.686	98.2413
-226.681	40.6113	-226.681	110.957	-226.681	135.68
-226.676	70.5041	-226.676	93.0013	-226.676	96.6481
-226.672	100.397	-226.672	75.046	-226.672	57.6164
-226.667	98.136	-226.667	48.9791	-226.667	12.9202
-226.662	95.8752	-226.662	152.697	-226.662	58.8555
-226.658	54.9297	-226.658	169.892	-226.658	46.73
-226.653	13.9842	-226.653	57.3019	-226.653	34.6045
-226.648	69.4993	-226.648	258.359	-226.648	33.8079
-226.643	125.014	-226.643	329.631	-226.643	33.0114
-226.639	72.0113	-226.639	200.818	-226.639	18.9977
-226.634	19.0082	-226.634	201.789	-226.634	95.6155
-226.629	85.2411	-226.629	302.804	-226.629	166.569
-226.625	87.167	-226.625	274.033	-226.625	86.4698
-226.62	27.9676	-226.62	201.663	-226.62	48.6772
-226.615	97.3824	-226.615	129.292	-226.615	101.516
-226.61	158.759	-226.61	156.964	-226.61	8.96688
-226.606	155.828	-226.606	184.637	-226.606	67.4702
-226.601	160.266	-226.601	146.065	-226.601	145.799
-226.596	164.704	-226.596	107.492	-226.596	224.128
-226.592	165.123	-226.592	68.92	-226.592	140.076
-226.587	165.541	-226.587	30.3478	-226.587	56.0233
-226.582	108.854	-226.582	104.831	-226.582	120.899
-226.578	52.1665	-226.578	179.314	-226.578	95.1435
-226.573	121.414	-226.573	107.788	-226.573	75.0523
-226.568	62.047	-226.568	166.048	-226.568	54.9612
-226.563	68.9969	-226.563	183.074	-226.563	86.7943
-226.559	75.9467	-226.559	70.3142	-226.559	118.627
-226.554	2.51274	-226.554	71.1169	-226.554	80.5988
-226.549	57.6929	-226.549	71.9196	-226.549	42.5702
-226.545	44.3689	-226.545	76.0599	-226.545	3.25815
-226.54	31.0448	-226.54	80.2002	-226.54	54.5776
-226.535	25.7592	-226.535	92.4521	-226.535	54.9169
-226.53	20.4735	-226.53	104.704	-226.53	55.2562
-226.526	63.4182	-226.526	68.9623	-226.526	48.0429
-226.521	106.363	-226.521	163.006	-226.521	40.8295
-226.516	117.154	-226.516	257.05	-226.516	27.9517
-226.512	127.945	-226.512	221.308	-226.512	15.0739
-226.507	77.4435	-226.507	180.327	-226.507	56.5986
-226.502	26.9419	-226.502	139.347	-226.502	7.49175
-226.497	102.375	-226.497	155.148	-226.497	54.6809
-226.493	49.194	-226.493	170.948	-226.493	101.87
-226.488	34.1953	-226.488	148.895	-226.488	99.9672
-226.483	19.1966	-226.483	126.842	-226.483	98.0642
-226.479	28.313	-226.479	104.788	-226.479	50.8456
-226.474	37.4295	-226.474	82.7351	-226.474	94.2584
-226.469	36.6654	-226.469	41.5434	-226.469	68.3995
-226.464	35.9014	-226.464	0.35182	-226.464	133.172
-226.46	35.1373	-226.46	67.3146	-226.46	118.642
-226.455	34.3732	-226.455	134.277	-226.455	13.4807
-226.45	38.9681	-226.45	189.073	-226.45	134.898
-226.446	43.5629	-226.446	243.868	-226.446	105.263
-226.441	48.1578	-226.441	220.252	-226.441	34.0882
-226.436	52.7527	-226.436	196.635	-226.436	53.5451
-226.431	51.9886	-226.431	346.573	-226.431	45.7417
-226.427	51.2245	-226.427	280.201	-226.427	128.57
-226.422	104.05	-226.422	148.937	-226.422	166.082
-226.417	156.875	-226.417	233.982	-226.417	203.594
-226.413	103.191	-226.413	179.778	-226.413	117.433
-226.408	49.508	-226.408	125.574	-226.408	31.2707
-226.403	49.4138	-226.403	76.7781	-226.403	50.8456
-226.398	49.3196	-226.398	27.9819	-226.398	70.4205
-226.394	58.8652	-226.394	159.161	-226.394	131.048
-226.389	68.4108	-226.389	160.556	-226.389	191.675
-226.384	110.11	-226.384	83.5378	-226.384	116.356
-226.38	151.809	-226.38	6.52	-226.38	41.036
-226.375	91.6886	-226.375	59.2875	-226.375	73.3412
-226.37	31.5682	-226.37	112.055	-226.37	105.646
-226.365	132.215	-226.365	164.823	-226.365	81.3069
-226.361	232.863	-226.361	217.59	-226.361	147.599
-226.356	155.828	-226.356	147.332	-226.356	208.344
-226.351	78.7937	-226.351	77.0739	-226.351	178.458
-226.347	55.3484	-226.347	152.824	-226.347	76.8225
-226.342	31.9031	-226.342	98.7892	-226.342	186.66
-226.337	58.0278	-226.337	70.4409	-226.337	207.754
-226.333	84.1526	-226.333	171.878	-226.333	77.7961
-226.328	102.239	-226.328	300.354	-226.328	34.693
-226.323	120.325	-226.323	212.52	-226.323	82.2214
-226.318	187.144	-226.318	94.9869	-226.318	137.184
-226.314	125.349	-226.314	280.286	-226.314	101.516
-226.309	15.3239	-226.309	249.276	-226.309	77.1765
-226.304	119.655	-226.304	218.266	-226.304	52.837
-226.3	100.062	-226.3	162.245	-226.3	127.626
-226.295	80.4683	-226.295	106.225	-226.295	202.414
-226.29	74.2721	-226.29	96.1699	-226.29	197.901
-226.285	68.0758	-226.285	86.1149	-226.285	102.755
-226.281	79.1286	-226.281	17.2509	-226.281	72.1611
-226.276	90.1814	-226.276	164.696	-226.276	132.199
-226.271	47.6449	-226.271	198.579	-226.271	84.6111
-226.267	5.10847	-226.267	102.676	-226.267	127.655
-226.262	61.0422	-226.262	75.046	-226.262	90.4526
-226.257	116.976	-226.257	47.4159	-226.257	53.25
-226.252	221.14	-226.252	76.5669	-226.252	91.5737
-226.248	196.69	-226.248	105.718	-226.248	129.897
-226.243	61.9424	-226.243	112.562	-226.243	177.854
-226.238	55.8089	-226.238	119.406	-226.238	135.178
-226.234	49.6755	-226.234	61.3577	-226.234	47.1873
-226.229	172.156	-226.229	3.30917	-226.229	49.8278
-226.224	224.301	-226.224	27.0524	-226.224	92.1195
-226.219	147.832	-226.219	50.7957	-226.219	134.411
-226.215	98.157	-226.215	42.0927	-226.215	76.6307
-226.21	48.4823	-226.21	33.3896	-226.21	18.8502
-226.205	70.1482	-226.205	61.1887	-226.205	87.5761
-226.201	91.8142	-226.201	88.9877	-226.201	156.302
-226.196	113.48	-226.196	60.0057	-226.196	209.923
-226.191	135.146	-226.191	31.0237	-226.191	172.912
-226.186	89.1557	-226.186	18.9409	-226.186	62.263
-226.182	43.1652	-226.182	136.643	-226.182	102.667
-226.177	93.6354	-226.177	189.453	-226.177	97.7545
-226.172	144.106	-226.172	112.478	-226.172	92.8423
-226.168	203.158	-226.168	117.294	-226.168	69.1666
-226.163	262.211	-226.163	122.11	-226.163	45.4909
-226.158	168.535	-226.158	118.815	-226.158	127.552
-226.153	74.8582	-226.153	115.519	-226.153	209.613
-226.149	19.364	-226.149	86.5374	-226.149	183.105
-226.144	92.4841	-226.144	57.5554	-226.144	156.597
-226.139	173.642	-226.139	166.47	-226.139	130.089
-226.135	126.187	-226.135	145.6	-226.135	103.581
-226.13	22.1272	-226.13	123.884	-226.13	125.929
-226.125	46.682	-226.125	102.169	-226.125	148.277
-226.12	14.9681	-226.12	180.496	-226.12	125.31
-226.116	111.868	-226.116	258.824	-226.116	102.342
-226.111	120.346	-226.111	177.624	-226.111	91.6475
-226.106	128.824	-226.106	96.4233	-226.106	80.9528
-226.102	145.341	-226.102	80.1157	-226.102	24.9424
-226.097	161.857	-226.097	63.808	-226.097	59.5636
-226.092	102.658	-226.092	38.3326	-226.092	14.6608
-226.088	43.4583	-226.088	12.8572	-226.088	60.3896
-226.083	37.8481	-226.083	52.2744	-226.083	55.1382
-226.078	32.238	-226.078	91.6916	-226.078	49.8868
-226.073	50.7431	-226.073	100.014	-226.073	131.491
-226.069	69.2481	-226.069	108.337	-226.069	122.463
-226.064	168.137	-226.064	116.66	-226.064	124.764
-226.059	138.412	-226.059	124.983	-226.059	127.065
-226.055	54.4273	-226.055	84.8052	-226.055	52.424
-226.05	99.0571	-226.05	44.6275	-226.05	68.4143
-226.045	44.5468	-226.045	147.754	-226.045	108.951
-226.04	118.651	-226.04	250.881	-226.04	149.487
-226.036	121.079	-226.036	203.944	-226.036	108.833
-226.031	123.507	-226.031	27.2214	-226.031	68.1783
-226.026	101.82	-226.026	191.185	-226.026	46.4055
-226.022	80.1334	-226.022	225.364	-226.022	115.264
-226.017	108.351	-226.017	227.772	-226.017	196.396
-226.012	136.57	-226.012	230.18	-226.012	186.896
-226.007	38.8529	-226.007	167.695	-226.007	67.8833
-226.003	69.7505	-226.003	105.211	-226.003	99.9229
-225.998	94.6192	-225.998	65.0332	-225.998	165.949
-225.993	119.488	-225.993	154.641	-225.993	141.344
-225.989	98.8059	-225.989	65.7937	-225.989	177.16
-225.984	78.1238	-225.984	106.732	-225.984	212.976
-225.979	87.5857	-225.979	135.503	-225.979	183.415
-225.974	97.0475	-225.974	164.273	-225.974	153.853
-225.97	106.509	-225.97	166.005	-225.97	124.292
-225.965	115.971	-225.965	37.9524	-225.965	94.7305
-225.96	109.356	-225.96	75.5107	-225.96	84.0506
-225.956	102.741	-225.956	113.069	-225.956	73.3707
-225.951	96.1264	-225.951	12.7304	-225.951	102.342
-225.946	89.5115	-225.946	128.701	-225.946	131.314
-225.941	71.624	-225.941	226.547	-225.941	126.003
-225.937	53.7365	-225.937	194.607	-225.937	30.0611
-225.932	89.4383	-225.932	68.0328	-225.932	30.4152
-225.927	125.14	-225.927	71.2437	-225.927	30.7692
-225.923	130.698	-225.923	67.0189	-225.923	36.7877
-225.918	136.256	-225.918	62.7941	-225.918	42.8062
-225.913	88.2241	-225.913	99.1272	-225.913	48.8247
-225.908	40.1927	-225.908	135.46	-225.908	54.8432
-225.904	65.679	-225.904	174.835	-225.904	63.4579
-225.899	91.1653	-225.899	214.21	-225.899	72.0726
-225.894	123.35	-225.894	145.431	-225.894	86.3518
-225.89	48.3567	-225.89	76.6514	-225.89	100.631
-225.885	46.3785	-225.885	66.6809	-225.885	86.5878
-225.88	44.4003	-225.88	56.7104	-225.88	163.176
-225.875	35.7234	-225.875	46.7399	-225.875	143.469
-225.871	27.0466	-225.871	36.7694	-225.871	123.761
-225.866	77.5691	-225.866	118.73	-225.866	168.841
-225.861	128.092	-225.861	200.691	-225.861	213.92
-225.857	82.1535	-225.857	209.647	-225.857	213.684
-225.852	36.2154	-225.852	218.604	-225.852	213.448
-225.847	44.5363	-225.847	201.874	-225.847	146.183
-225.842	52.8573	-225.842	55.3585	-225.842	78.9172
-225.838	67.877	-225.838	133.263	-225.838	138.158
-225.833	82.8966	-225.833	211.168	-225.833	106.767
-225.828	28.7526	-225.828	151.008	-225.828	94.4945
-225.824	81.7871	-225.824	90.8466	-225.824	82.2214
-225.819	67.8351	-225.819	182.102	-225.819	64.284
-225.814	53.8831	-225.814	273.357	-225.814	46.3465
-225.81	127.014	-225.81	270.653	-225.81	29.3531
-225.805	92.9655	-225.805	267.949	-225.805	12.3597
-225.8	83.0327	-225.8	205.761	-225.8	70.8925
-225.795	73.0998	-225.795	273.357	-225.795	129.425
-225.791	117.437	-225.791	370.654	-225.791	131.579
-225.786	97.4662	-225.786	165.118	-225.786	133.733
-225.781	113.669	-225.781	146.149	-225.781	39.5904
-225.777	194.178	-225.777	127.18	-225.777	36.0796
-225.772	137.365	-225.772	92.6633	-225.772	20.2958
-225.767	144.859	-225.767	187.932	-225.767	4.51201
-225.762	184.507	-225.762	218.308	-225.762	39.7084
-225.758	116.976	-225.758	248.684	-225.758	74.9048
-225.753	42.914	-225.753	106.859	-225.753	66.2016
-225.748	33.1591	-225.748	94.8179	-225.748	57.4984
-225.744	34.122	-225.744	74.6657	-225.744	48.7952
-225.739	35.0849	-225.739	54.5135	-225.739	40.0919
-225.734	60.8329	-225.734	126.969	-225.734	26.6683
-225.729	86.5809	-225.729	199.424	-225.729	13.2447
-225.725	80.1753	-225.725	120.462	-225.725	45.1369
-225.72	73.7697	-225.72	41.5012	-225.72	77.029
-225.715	105.379	-225.715	62.2449	-225.715	52.2765
-225.711	136.988	-225.711	82.9885	-225.711	27.5239
-225.706	86.8739	-225.706	71.2859	-225.706	102.844
-225.701	36.7596	-225.701	59.5833	-225.701	178.163
-225.696	115.259	-225.696	97.2261	-225.696	187.398
-225.692	86.5809	-225.692	134.869	-225.692	106
-225.687	32.4474	-225.687	107.619	-225.687	69.9189
-225.682	42.6209	-225.682	80.3692	-225.682	124.469
-225.678	19.4687	-225.678	70.3564	-225.678	153.529
-225.673	60.6236	-225.673	60.3437	-225.673	182.589
-225.668	37.4713	-225.668	34.1078	-225.668	117.241
-225.663	121.498	-225.663	137.657	-225.663	51.8929
-225.659	155.284	-225.659	147.923	-225.659	48.8542
-225.654	124.763	-225.654	28.4044	-225.654	136.447
-225.649	104.96	-225.649	179.271	-225.649	224.04
-225.645	85.1574	-225.645	200.353	-225.645	221.001
-225.64	103.955	-225.64	112.182	-225.64	225.957
-225.635	122.754	-225.635	153.796	-225.635	230.914
-225.63	141.552	-225.63	195.41	-225.63	230.206
-225.626	160.35	-225.626	107.239	-225.626	229.498
-225.621	191.875	-225.621	31.235	-225.621	208.964
-225.616	223.401	-225.616	85.0164	-225.616	188.43
-225.612	130.331	-225.612	122.575	-225.612	77.265
-225.607	37.262	-225.607	160.133	-225.607	117.152
-225.602	136.779	-225.602	107.112	-225.602	117.624
-225.597	129.117	-225.597	54.091	-225.597	27.4649
-225.593	63.8473	-225.593	195.748	-225.593	129.897
-225.588	105.756	-225.588	207.62	-225.588	141.698
-225.583	151.683	-225.583	82.9463	-225.583	60.0356
-225.579	133.304	-225.579	174.582	-225.579	69.0043
-225.574	104.207	-225.574	128.32	-225.574	142.17
-225.569	75.1094	-225.569	82.0591	-225.569	124.705
-225.565	99.099	-225.565	166.597	-225.565	141.816
-225.56	123.089	-225.56	121.35	-225.56	68.2963
-225.555	114.925	-225.555	84.2137	-225.555	94.8485
-225.55	106.761	-225.55	47.0779	-225.55	121.401
-225.546	133.43	-225.546	61.3154	-225.546	62.0418
-225.541	160.099	-225.541	75.5529	-225.541	153.735
-225.536	154.614	-225.536	89.7904	-225.536	130.251
-225.532	149.13	-225.532	104.028	-225.532	16.136
-225.527	118.525	-225.527	141.924	-225.527	91.5442
-225.522	87.9206	-225.522	179.821	-225.522	76.321
-225.517	89.4697	-225.517	152.824	-225.517	106.413
-225.513	91.0187	-225.513	125.828	-225.513	136.506
-225.508	93.9075	-225.508	143.445	-225.508	111.842
-225.503	96.7963	-225.503	161.063	-225.503	87.1778
-225.499	91.6467	-225.499	194.903	-225.499	113.494
-225.494	150.804	-225.494	98.9582	-225.494	139.81
-225.489	185.177	-225.489	-7.29503	-225.489	60.9797
-225.484	155.242	-225.484	16.237	-225.484	72.7807
-225.48	79.7566	-225.48	66.8076	-225.48	118.568
-225.475	111.45	-225.475	117.378	-225.475	13.3037
-225.47	48.6916	-225.47	95.6206	-225.47	43.0422
-225.466	93.1121	-225.466	73.863	-225.466	72.7807
-225.461	113.417	-225.461	206.225	-225.461	93.0783
-225.456	69.4156	-225.456	122.279	-225.456	113.376
-225.451	129.578	-225.451	141.755	-225.451	115.618
-225.447	82.5617	-225.447	161.231	-225.447	117.86
-225.442	52.962	-225.442	94.1842	-225.442	6.8132
-225.437	23.3623	-225.437	156.922	-225.437	107.24
-225.433	107.64	-225.433	143.276	-225.433	64.1659
-225.428	84.7387	-225.428	129.63	-225.428	111.724
-225.423	47.1007	-225.423	132.207	-225.423	115.854
-225.418	9.46259	-225.418	4.99908	-225.418	119.985
-225.414	35.1687	-225.414	113.872	-225.414	171.673
-225.409	60.8748	-225.409	222.744	-225.409	132.73
-225.404	86.5809	-225.404	288.355	-225.404	54.1351
-225.4	112.287	-225.4	224.181	-225.4	126.593
-225.395	85.0737	-225.395	231.659	-225.395	159.4
-225.39	57.8604	-225.39	239.136	-225.39	101.575
-225.385	62.8006	-225.385	76.2711	-225.385	53.191
-225.381	67.7409	-225.381	129.715	-225.381	95.4385
-225.376	95.7915	-225.376	154.092	-225.376	91.3082
-225.371	123.842	-225.371	48.6833	-225.371	87.1778
-225.367	98.3035	-225.367	54.1333	-225.367	98.1528
-225.362	72.7649	-225.362	59.5833	-225.362	109.128
-225.357	74.6908	-225.357	160.344	-225.357	34.1915
-225.352	76.6166	-225.352	131.32	-225.352	110.308
-225.348	50.4081	-225.348	110.407	-225.348	152.437
-225.343	24.1996	-225.343	89.4947	-225.343	103.935
-225.338	15.4914	-225.338	140.488	-225.338	58.236
-225.334	71.0902	-225.334	191.481	-225.334	12.5367
-225.329	74.4396	-225.329	128.912	-225.329	31.0347
-225.324	206.403	-225.324	196.128	-225.324	49.5327
-225.32	245.925	-225.32	204.535	-225.32	89.2725
-225.315	156.833	-225.315	83.1575	-225.315	38.3808
-225.31	43.6257	-225.31	151.05	-225.31	44.1338
-225.305	59.0326	-225.305	218.942	-225.305	49.8868
-225.301	85.4923	-225.301	185.439	-225.301	12.4482
-225.296	111.952	-225.296	151.937	-225.296	65.6411
-225.291	82.143	-225.291	183.327	-225.291	90.5116
-225.287	52.334	-225.287	214.717	-225.287	115.382
-225.282	58.6977	-225.282	246.107	-225.282	100.601
-225.277	65.0614	-225.277	277.497	-225.277	85.8207
-225.272	71.4252	-225.272	208.845	-225.272	227.757
-225.268	77.7889	-225.268	140.192	-225.268	279.062
-225.263	69.7505	-225.263	49.2325	-225.263	244.809
-225.258	61.7121	-225.258	88.0583	-225.258	210.557
-225.254	85.8273	-225.254	80.9184	-225.254	147.982
-225.249	109.942	-225.249	203.564	-225.249	85.4077
-225.244	67.7409	-225.244	176.145	-225.244	70.509
-225.239	25.5394	-225.239	18.9409	-225.239	55.6102
-225.235	43.6257	-225.235	172.681	-225.235	137.007
-225.23	61.7121	-225.23	110.112	-225.23	127.773
-225.225	104.249	-225.225	116.153	-225.225	91.0427
-225.221	82.4779	-225.221	122.195	-225.221	54.3121
-225.216	80.8033	-225.216	106.605	-225.216	62.8973
-225.211	207.743	-225.211	91.0156	-225.211	71.4826
-225.206	236.882	-225.206	201.832	-225.206	42.3046
-225.202	137.407	-225.202	182.862	-225.202	103.758
-225.197	21.8551	-225.197	25.9962	-225.197	68.9158
-225.192	120.66	-225.192	171.962	-225.192	34.0735
-225.188	149.339	-225.188	167.188	-225.188	50.6538
-225.183	49.4033	-225.183	32.6292	-225.183	67.2342
-225.178	67.3641	-225.178	141.417	-225.178	64.933
-225.173	85.3249	-225.173	250.205	-225.173	213.684
-225.169	74.4814	-225.169	162.964	-225.169	222.24
-225.164	63.638	-225.164	75.7219	-225.164	79.7432
-225.159	202.844	-225.159	88.523	-225.159	192.148
-225.155	213.437	-225.155	101.324	-225.155	153.499
-225.15	61.5865	-225.15	162.457	-225.15	143.764
-225.145	124.093	-225.145	93.804	-225.145	134.028
-225.14	170.523	-225.14	65.7092	-225.14	97.8577
-225.136	88.3393	-225.136	37.6144	-225.136	61.6877
-225.131	49.6964	-225.131	31.8264	-225.131	42.9832
-225.126	139.668	-225.126	26.0385	-225.126	114.91
-225.122	84.9481	-225.122	85.1432	-225.122	65.9951
-225.117	30.2284	-225.117	144.248	-225.117	17.08
-225.112	60.7492	-225.112	179.06	-225.112	29.2941
-225.107	91.2699	-225.107	213.872	-225.107	132.14
-225.103	121.791	-225.103	213.534	-225.103	189.669
-225.098	152.311	-225.098	83.411	-225.098	156.568
-225.093	136.611	-225.093	129.715	-225.093	150.372
-225.089	120.911	-225.089	176.018	-225.089	144.177
-225.084	173.538	-225.084	181.764	-225.084	132.317
-225.079	226.164	-225.079	187.51	-225.079	120.457
-225.074	155.368	-225.074	166.893	-225.074	105.764
-225.07	148.878	-225.07	146.276	-225.07	91.0722
-225.065	210.715	-225.065	117.547	-225.065	99.0378
-225.06	143.938	-225.06	218.604	-225.06	16.372
-225.056	135.439	-225.056	132.418	-225.056	159.813
-225.051	126.94	-225.051	46.2329	-225.051	212.622
-225.046	38.0575	-225.046	154.725	-225.046	144.59
-225.042	77.7889	-225.042	263.218	-225.042	76.557
-225.037	96.7126	-225.037	232.419	-225.037	59.7406
-225.032	115.636	-225.032	71.8351	-225.032	42.9242
-225.027	78.2913	-225.027	84.2982	-225.027	75.1999
-225.023	40.9463	-225.023	96.7613	-225.023	198.107
-225.018	64.559	-225.018	209.267	-225.018	193.564
-225.013	88.1718	-225.013	191.988	-225.013	98.3888
-225.009	111.785	-225.009	147.67	-225.009	14.5428
-225.004	135.397	-225.004	103.352	-225.004	81.7494
-224.999	125.349	-224.999	65.7937	-224.999	98.9198
-224.994	115.301	-224.994	158.021	-224.994	25.4587
-224.99	73.0998	-224.99	112.351	-224.99	63.3989
-224.985	30.8983	-224.985	66.6809	-224.985	10.7075
-224.98	83.1478	-224.98	115.646	-224.98	35.4306
-224.976	135.397	-224.976	164.611	-224.976	60.1536
-224.971	80.4683	-224.971	148.684	-224.971	135.857
-224.966	25.5394	-224.966	132.756	-224.966	120.929
-224.961	28.3026	-224.961	105.887	-224.961	33.6604
-224.957	31.0658	-224.957	79.0173	-224.957	37.0237
-224.952	33.829	-224.952	117.04	-224.952	114.025
-224.947	36.5921	-224.947	155.063	-224.947	191.026
-224.943	48.7335	-224.943	206.606	-224.943	181.645
-224.938	60.8748	-224.938	258.148	-224.938	81.6314
-224.933	117.227	-224.933	150.163	-224.933	55.2562
-224.928	109.273	-224.928	42.1772	-224.928	28.881
-224.924	28.3026	-224.924	129.884	-224.924	39.3249
-224.919	75.9467	-224.919	87.8048	-224.919	49.7688
-224.914	75.3606	-224.914	53.8376	-224.914	14.8969
-224.91	139.082	-224.91	19.8703	-224.91	131.077
-224.905	112.371	-224.905	56.8794	-224.905	175.508
-224.9	85.6598	-224.9	93.8885	-224.9	129.307
-224.895	207.659	-224.895	98.4512	-224.895	126.534
-224.891	201.044	-224.891	103.014	-224.891	123.761
-224.886	108.435	-224.886	141.333	-224.886	66.6737
-224.881	144.441	-224.881	179.652	-224.881	100.218
-224.877	88.0043	-224.877	80.0734	-224.877	77.1175
-224.872	95.8752	-224.872	110.281	-224.872	54.0171
-224.867	172.742	-224.867	158.739	-224.867	115.412
-224.862	120.995	-224.862	207.197	-224.862	86.1748
-224.858	65.2289	-224.858	155.613	-224.858	107.918
-224.853	138.077	-224.853	104.028	-224.853	129.661
-224.848	166.044	-224.848	123.758	-224.848	108.449
-224.844	65.3964	-224.844	143.487	-224.844	87.2369
-224.839	73.2673	-224.839	98.3245	-224.839	111.34
-224.834	145.445	-224.834	53.1616	-224.834	135.444
-224.829	127.861	-224.829	100.606	-224.829	132.169
-224.825	110.277	-224.825	148.05	-224.825	128.894
-224.82	96.7126	-224.82	171.16	-224.82	170.935
-224.815	83.1478	-224.815	194.269	-224.815	212.976
-224.811	48.2311	-224.811	68.8355	-224.811	147.864
-224.806	13.3143	-224.806	73.1871	-224.806	82.7525
-224.801	85.5761	-224.801	112.689	-224.801	8.19981
-224.797	157.838	-224.797	152.19	-224.797	84.6996
-224.792	143.017	-224.792	116.66	-224.792	110.219
-224.787	128.196	-224.787	81.1296	-224.787	135.739
-224.782	105.337	-224.782	53.7108	-224.782	180.14
-224.778	82.4779	-224.778	26.292	-224.778	73.4887
-224.773	139.165	-224.773	24.0528	-224.773	78.4746
-224.768	67.2385	-224.768	151.599	-224.768	83.4605
-224.764	67.6572	-224.764	214.252	-224.764	128.098
-224.759	68.0758	-224.759	147.121	-224.759	263.366
-224.754	61.7958	-224.754	113.787	-224.754	257.967
-224.749	55.5159	-224.749	80.4537	-224.749	161.937
-224.745	49.2359	-224.745	74.1588	-224.745	122.551
-224.74	42.9559	-224.74	197.649	-224.74	83.1655
-224.735	114.841	-224.735	118.561	-224.735	54.6662
-224.731	186.726	-224.731	39.4733	-224.731	26.1668
-224.726	159.471	-224.726	76.6514	-224.726	103.404
-224.721	132.215	-224.721	113.829	-224.721	90.0101
-224.716	63.4286	-224.716	119.913	-224.716	62.4548
-224.712	123.256	-224.712	125.997	-224.712	185.952
-224.707	150.93	-224.707	59.0763	-224.707	137.627
-224.702	49.9895	-224.702	121.941	-224.702	89.302
-224.698	63.4286	-224.698	81.8901	-224.698	125.708
-224.693	76.8678	-224.693	41.8392	-224.693	71.4826
-224.688	50.1151	-224.688	109.943	-224.688	164.533
-224.683	23.3623	-224.683	178.046	-224.683	166.952
-224.679	72.9742	-224.679	195.452	-224.679	120.28
-224.674	122.586	-224.674	83.073	-224.674	73.6067
-224.669	65.0196	-224.669	76.1444	-224.669	66.5851
-224.665	7.453	-224.665	69.2158	-224.665	59.5636
-224.66	30.1447	-224.66	41.2477	-224.66	62.4548
-224.655	52.8364	-224.655	13.2797	-224.655	65.346
-224.65	75.5281	-224.65	50.2042	-224.65	104.112
-224.646	98.2198	-224.646	87.1288	-224.646	142.878
-224.641	70.0017	-224.641	76.0599	-224.641	164.651
-224.636	41.7836	-224.636	64.991	-224.636	35.3716
-224.632	118.065	-224.632	118.815	-224.632	87.3549
-224.627	65.7313	-224.627	172.638	-224.627	48.7067
-224.622	93.9494	-224.622	189.115	-224.622	117.447
-224.617	122.167	-224.617	205.592	-224.617	186.188
-224.613	37.8481	-224.613	157.176	-224.613	143.528
-224.608	82.143	-224.608	108.76	-224.608	100.867
-224.603	114.38	-224.603	184.045	-224.603	52.542
-224.599	146.618	-224.599	259.331	-224.599	4.21698
-224.594	122.586	-224.594	248.093	-224.594	55.9643
-224.589	98.5547	-224.589	107.07	-224.589	107.712
-224.584	117.353	-224.584	234.193	-224.584	129.086
-224.58	136.151	-224.58	231.532	-224.58	59.8291
-224.575	90.6419	-224.575	261.317	-224.575	86.8681
-224.57	45.1329	-224.57	291.101	-224.57	113.907
-224.566	54.5529	-224.566	226.927	-224.566	76.7487
-224.561	63.9729	-224.561	162.752	-224.561	39.5904
-224.556	81.4313	-224.556	206.732	-224.556	87.3991
-224.551	98.8896	-224.551	250.712	-224.551	135.208
-224.547	65.6057	-224.547	200.733	-224.547	45.5352
-224.542	160.936	-224.542	150.754	-224.542	106.915
-224.537	111.575	-224.537	92.6633	-224.537	128.644
-224.533	62.2145	-224.533	164.358	-224.533	150.372
-224.528	146.827	-224.528	244.164	-224.528	117.344
-224.523	102.825	-224.523	323.97	-224.523	84.3161
-224.519	131.169	-224.519	217.21	-224.519	45.6237
-224.514	159.512	-224.514	110.45	-224.514	97.5627
-224.509	203.054	-224.509	171.413	-224.509	68.193
-224.504	246.595	-224.504	232.377	-224.504	38.8233
-224.5	140.086	-224.5	185.186	-224.5	60.4339
-224.495	33.5778	-224.495	137.995	-224.495	82.0444
-224.49	91.8561	-224.49	85.3967	-224.49	87.6056
-224.486	150.134	-224.486	32.7981	-224.486	93.1668
-224.481	101.234	-224.481	204.62	-224.481	13.761
-224.476	52.334	-224.476	246.657	-224.476	85.4077
-224.471	105.588	-224.471	132.038	-224.471	144.191
-224.467	158.843	-224.467	17.4199	-224.467	202.975
-224.462	225.494	-224.462	89.368	-224.462	220.219
-224.457	77.7889	-224.457	161.316	-224.457	86.4108
-224.453	157.838	-224.453	152.824	-224.453	90.4379
-224.448	237.887	-224.448	144.332	-224.448	94.465
-224.443	159.847	-224.443	168.287	-224.443	89.0513
-224.438	210.422	-224.438	192.241	-224.438	83.6376
-224.434	169.226	-224.434	166.005	-224.434	111.591
-224.429	-0.58539	-224.429	139.77	-224.429	139.545
-224.424	132.383	-224.424	113.534	-224.424	91.972
-224.42	136.737	-224.42	87.2978	-224.42	44.3993
-224.415	87.5019	-224.415	122.575	-224.415	75.6571
-224.41	38.2668	-224.41	157.852	-224.41	106.915
-224.405	88.1718	-224.405	128.236	-224.405	115.515
-224.401	138.077	-224.401	98.6202	-224.401	124.115
-224.396	87.8369	-224.396	122.913	-224.396	92.8276
-224.391	37.5969	-224.391	147.205	-224.391	61.5402
-224.387	59.7025	-224.387	106.605	-224.387	54.7989
-224.382	81.8081	-224.382	66.0049	-224.382	138.689
-224.377	24.8695	-224.377	45.6837	-224.377	137.612
-224.372	96.5451	-224.372	25.3625	-224.372	136.535
-224.368	87.8369	-224.368	37.4876	-224.368	175.11
-224.363	79.1286	-224.363	49.6128	-224.363	123.053
[truncated: 129,072 more rows]

## Sheet: fig.2f
-233.782	-80.3172
-233.777	-0.234818
-233.772	-48.4418
-233.768	-31.8469
-233.763	92.1557
-233.758	93.5957
-233.753	10.9965
-233.749	-130.461
-233.744	245.166
-233.739	-146.387
-233.735	-162.183
-233.73	57.9211
-233.725	9.97769
-233.72	-30.5835
-233.716	18.6728
-233.711	142.066
-233.706	381.677
-233.702	321.574
-233.697	97.9107
-233.692	-103.601
-233.687	-144.449
-233.683	-18.113
-233.678	73.2979
-233.673	230.715
-233.669	124.651
-233.664	34.9176
-233.659	-38.9134
-233.654	174.139
-233.65	-9.10796
-233.645	138.773
-233.64	137.24
-233.636	13.1432
-233.631	-147.169
-233.626	-269.766
-233.621	-100.967
-233.617	-35.6435
-233.612	-8.3676
-233.607	-172.039
-233.603	-69.674
-233.598	66.8999
-233.593	120.673
-233.588	11.6733
-233.584	-127.946
-233.579	5.7642
-233.574	161.4
-233.57	-23.7912
-233.565	-48.5079
-233.56	181.044
-233.555	75.344
-233.551	3.70726
-233.546	-68.4084
-233.541	-38.1281
-233.537	33.0454
-233.532	-175.557
-233.527	-24.1887
-233.523	-245.898
-233.518	-84.0144
-233.513	-91.3922
-233.508	-57.4174
-233.504	-79.8732
-233.499	3.57906
-233.494	121.88
-233.49	69.4351
-233.485	87.8969
-233.48	-94.6375
-233.475	114.696
-233.471	-119.036
-233.466	-9.75073
-233.461	-158.886
-233.457	-169.327
-233.452	-240.04
-233.447	-298.774
-233.442	65.766
-233.438	-79.0451
-233.433	-34.0133
-233.428	17.7934
-233.424	139.017
-233.419	77.6194
-233.414	104.689
-233.409	117.866
-233.405	24.431
-233.4	-28.6295
-233.395	130.872
-233.391	228.546
-233.386	-50.3468
-233.381	-73.3543
-233.376	-212.811
-233.372	87.3395
-233.367	346.609
-233.362	153.791
-233.358	129.861
-233.353	104.379
-233.348	6.48629
-233.343	-173.094
-233.339	-18.2971
-233.334	186.043
-233.329	-155.61
-233.325	18.704
-233.32	64.3861
-233.315	60.8795
-233.31	123.352
-233.306	-7.40174
-233.301	-1.4865
-233.296	36.6973
-233.292	-68.3997
-233.287	188.967
-233.282	216.036
-233.278	171.803
-233.273	-66.86
-233.268	-320.27
-233.263	-335.821
-233.259	-297.383
-233.254	184.491
-233.249	-25.7381
-233.245	23.4258
-233.24	110.114
-233.235	187.172
-233.23	18.5155
-233.226	-13.1555
-233.221	-93.4594
-233.216	-62.9552
-233.212	-14.9809
-233.207	121.838
-233.202	67.9795
-233.197	-209.299
-233.193	205.599
-233.188	-36.4426
-233.183	-228.2
-233.179	-1.52694
-233.174	-157.927
-233.169	-140.023
-233.164	-57.7326
-233.16	52.1495
-233.155	117.962
-233.15	91.0693
-233.146	222.758
-233.141	14.1993
-233.136	-96.3778
-233.131	-106.709
-233.127	-167.159
-233.122	-143.473
-233.117	74.0749
-233.113	326.871
-233.108	335.523
-233.103	258.028
-233.098	-74.6683
-233.094	-74.4322
-233.089	113.319
-233.084	72.9468
-233.08	96.5153
-233.075	93.5542
-233.07	57.3295
-233.065	-131.271
-233.061	-111.736
-233.056	334.847
-233.051	314.571
-233.047	-154.827
-233.042	18.0706
-233.037	-93.4792
-233.033	55.9965
-233.028	113.257
-233.023	102.653
-233.018	45.9046
-233.014	-308.691
-233.009	-0.578391
-233.004	-59.5963
-233	-65.7132
-232.995	-132.767
-232.99	-94.9183
-232.985	-324.992
-232.981	-342.222
-232.976	-208.949
-232.971	-214.162
-232.967	161.673
-232.962	124.579
-232.957	50.9373
-232.952	28.1213
-232.948	164.578
-232.943	154.48
-232.938	212.953
-232.934	257.315
-232.929	63.989
-232.924	-47.5257
-232.919	27.8004
-232.915	-0.736206
-232.91	202.704
-232.905	205.263
-232.901	71.0391
-232.896	147.953
-232.891	-100.115
-232.886	143.319
-232.882	65.115
-232.877	-91.6146
-232.872	28.4878
-232.868	-173.902
-232.863	-240.024
-232.858	-60.2616
-232.853	-65.2734
-232.849	-81.366
-232.844	-9.76551
-232.839	113.991
-232.835	-6.24229
-232.83	-114.105
-232.825	-200.985
-232.82	-289.41
-232.816	3.93232
-232.811	-203.539
-232.806	-72.238
-232.802	-146.705
-232.797	-150.058
-232.792	46.2433
-232.787	144.988
-232.783	200.919
-232.778	173.219
-232.773	172.325
-232.769	148.335
-232.764	114.519
-232.759	-202.597
-232.755	178.54
-232.75	263.605
-232.745	40.8518
-232.74	-2.66846
-232.736	201.43
-232.731	42.1046
-232.726	50.1466
-232.722	104.128
-232.717	-36.3463
-232.712	-82.6025
-232.707	-304.592
-232.703	-27.6675
-232.698	-187.75
-232.693	-16.9402
-232.689	173.337
-232.684	184.777
-232.679	119.519
-232.674	-159.688
-232.67	-114.212
-232.665	-232.287
-232.66	-8.10653
-232.656	-110.993
-232.651	31.2429
-232.646	-156.544
-232.641	-172.42
-232.637	114.441
-232.632	97.1822
-232.627	254.272
-232.623	210.319
-232.618	207.111
-232.613	39.7008
-232.608	-119.752
-232.604	-3.42758
-232.599	-138.781
-232.594	-229.312
-232.59	-187.844
-232.585	-243.842
-232.58	-95.6491
-232.575	-167.742
-232.571	119.82
-232.566	103.556
-232.561	-17.4486
-232.557	-214.337
-232.552	-79.7993
-232.547	25.0682
-232.542	-91.8873
-232.538	-113.32
-232.533	-129.999
-232.528	-92.418
-232.524	-169.994
-232.519	-130.115
-232.514	-9.89977
-232.51	-84.1512
-232.505	101.638
-232.5	273.784
-232.495	0.761455
-232.491	4.93836
-232.486	-43.758
-232.481	-239.936
-232.477	-29.9902
-232.472	-86.8359
-232.467	-267.186
-232.462	-260.531
-232.458	-172.306
-232.453	-39.3925
-232.448	20.8844
-232.444	59.3985
-232.439	-252.711
-232.434	-110.609
-232.429	-45.4323
-232.425	79.2116
-232.42	134.395
-232.415	190.684
-232.411	214.86
-232.406	-160.217
-232.401	-272.444
-232.396	-126.481
-232.392	80.3976
-232.387	61.3721
-232.382	0.67206
-232.378	-113.298
-232.373	80.5662
-232.368	251.101
-232.363	-12.1188
-232.359	116.081
-232.354	166.313
-232.349	14.8462
-232.345	-265.96
-232.34	-151.771
-232.335	25.6046
-232.33	99.0686
-232.326	-54.5449
-232.321	-9.93045
-232.316	-95.1495
-232.312	-94.1934
-232.307	367.854
-232.302	224.332
-232.297	296.038
-232.293	283.656
-232.288	73.924
-232.283	303.467
-232.279	138.954
-232.274	179.97
-232.269	197.938
-232.265	-86.156
-232.26	-66.9402
-232.255	5.21052
-232.25	114.74
-232.246	69.236
-232.241	75.0504
-232.236	111.372
-232.232	41.4932
-232.227	-163.779
-232.222	-346.451
-232.217	-102.182
-232.213	-54.6586
-232.208	-267.71
-232.203	-51.3088
-232.199	-232.013
-232.194	42.3366
-232.189	-19.1606
-232.184	-93.3857
-232.18	41.2022
-232.175	135.624
-232.17	126.625
-232.166	-20.7584
-232.161	-174.839
-232.156	-84.1788
-232.151	-152.348
-232.147	-309.26
-232.142	-234.512
-232.137	-43.0838
-232.133	-145.116
-232.128	117.11
-232.123	211.249
-232.118	57.1457
-232.114	80.504
-232.109	120.154
-232.104	9.14376
-232.1	-158.312
-232.095	147.929
-232.09	-2.24613
-232.085	153.568
-232.081	125.957
-232.076	186.316
-232.071	-35.8472
-232.067	87.3034
-232.062	12.4644
-232.057	-49.0018
-232.052	63.249
-232.048	128.28
-232.043	-72.665
-232.038	89.5074
-232.034	317.16
-232.029	75.4731
-232.024	-183.337
-232.019	-246.443
-232.015	-65.2252
-232.01	32.6333
-232.005	64.987
-232.001	117.451
-231.996	169.476
-231.991	-179.693
-231.987	-374.306
-231.982	-136.457
-231.977	95.5957
-231.972	239.148
-231.968	-63.1621
-231.963	105.641
-231.958	221.585
-231.954	-413.691
-231.949	-200.406
-231.944	-177.341
-231.939	75.6479
-231.935	29.0806
-231.93	30.1352
-231.925	269.835
-231.921	264.496
-231.916	99.7509
-231.911	-240.571
-231.906	-65.0669
-231.902	88.3281
-231.897	192.778
-231.892	6.76595
-231.888	-10.6387
-231.883	30.6579
-231.878	28.4301
-231.873	157.339
-231.869	38.6477
-231.864	3.56324
-231.859	55.0092
-231.855	-200.638
-231.85	-301.35
-231.845	-82.1306
-231.84	-55.4789
-231.836	207.125
-231.831	144.17
-231.826	264.084
-231.822	174.04
-231.817	173.506
-231.812	9.2992
-231.807	28.5168
-231.803	-147.4
-231.798	-143.649
-231.793	-243.22
-231.789	-22.5297
-231.784	248.328
-231.779	-32.0779
-231.774	64.6471
-231.77	-238.77
-231.765	-86.5934
-231.76	-129.218
-231.756	101.616
-231.751	101.186
-231.746	-185.728
-231.742	-46.6857
-231.737	133.3
-231.732	-293.862
-231.727	-197.726
-231.723	-96.5024
-231.718	-157.547
-231.713	-211.458
-231.709	-123.227
-231.704	-92.7171
-231.699	49.8665
-231.694	156.424
-231.69	-81.2261
-231.685	-139.565
-231.68	143.278
-231.676	-440.523
-231.671	-730.164
-231.666	-206.738
-231.661	-364.973
-231.657	-172.823
-231.652	-97.4213
-231.647	75.3549
-231.643	163.079
-231.638	258.657
-231.633	0.741086
-231.628	4.75307
-231.624	-59.5958
-231.619	-135.468
-231.614	1.44146
-231.61	-252.676
-231.605	-167.484
-231.6	-51.0004
-231.595	32.5859
-231.591	-101.941
-231.586	-209.766
-231.581	-154.644
-231.577	-70.3052
-231.572	-78.4766
-231.567	-266.28
-231.562	-1.81758
-231.558	121.342
-231.553	17.8156
-231.548	110.633
-231.544	51.2156
-231.539	-122.653
-231.534	-181.718
-231.529	-130.178
-231.525	31.8564
-231.52	-128.784
-231.515	186.086
-231.511	181.597
-231.506	83.2944
-231.501	285.218
-231.496	43.0256
-231.492	146.583
-231.487	-113.419
-231.482	-180.191
-231.478	-132.988
-231.473	112.399
-231.468	7.06189
-231.464	-188.119
-231.459	-213.787
-231.454	-75.3887
-231.449	204.423
-231.445	88.0336
-231.44	73.5321
-231.435	215.443
-231.431	39.0736
-231.426	-38.1255
-231.421	116.72
-231.416	-147.105
-231.412	-146.243
-231.407	-338.86
-231.402	-323.88
-231.398	199.074
-231.393	324.528
-231.388	18.3585
-231.383	325.486
-231.379	-72.9997
-231.374	-194.987
-231.369	52.7089
-231.365	117.15
-231.36	76.9741
-231.355	-88.3807
-231.35	-63.9353
-231.346	-107.54
-231.341	140.465
-231.336	-18.6711
-231.332	64.274
-231.327	-104.051
-231.322	-134.849
-231.317	-147.293
-231.313	-13.6689
-231.308	-168.011
-231.303	6.57144
-231.299	106.389
-231.294	24.5838
-231.289	158.422
-231.284	-38.5701
-231.28	2.62369
-231.275	138.141
-231.27	188.72
-231.266	-74.6838
-231.261	52.621
-231.256	167.528
-231.251	106.057
-231.247	-48.1148
-231.242	-64.6574
-231.237	24.3297
-231.233	9.90875
-231.228	-183.672
-231.223	-8.05828
-231.219	185.579
-231.214	-257.38
-231.209	-131.574
-231.204	203.345
-231.2	125.59
-231.195	107.791
-231.19	152.463
-231.186	15.0767
-231.181	-236.915
-231.176	-160.123
-231.171	-143.718
-231.167	-11.4988
-231.162	121.531
-231.157	-81.1916
-231.153	-170.943
-231.148	-151.425
-231.143	-129.446
-231.138	42.3894
-231.134	85.4939
-231.129	-245.041
-231.124	-174.091
-231.12	82.0026
-231.115	-132.263
-231.11	-172.04
-231.105	106.998
-231.101	38.55
-231.096	133.323
-231.091	208.82
-231.087	7.74197
-231.082	104.523
-231.077	33.9464
-231.072	20.9216
-231.068	-2.56587
-231.063	65.024
-231.058	-107.086
-231.054	-137.303
-231.049	-97.781
-231.044	-195.32
-231.039	149.193
-231.035	51.9987
-231.03	-2.69127
-231.025	-285.079
-231.021	-128.685
-231.016	-176.789
-231.011	-69.6427
-231.006	79.8435
-231.002	77.9283
-230.997	159.464
-230.992	109.614
-230.988	20.2592
-230.983	116.96
-230.978	226.701
-230.974	96.5296
-230.969	112.832
-230.964	33.026
-230.959	255.173
-230.955	113.643
-230.95	124.918
-230.945	-126.793
-230.941	70.4371
-230.936	19.997
-230.931	173.906
-230.926	334.971
-230.922	-14.0141
-230.917	220.209
-230.912	231.582
-230.908	-72.8783
-230.903	65.5661
-230.898	-284.119
-230.893	-273.437
-230.889	-44.455
-230.884	-266.19
-230.879	-140.108
-230.875	105.256
-230.87	-2.74607
-230.865	-48.836
-230.86	112.476
-230.856	53.2991
-230.851	-84.2361
-230.846	-80.6149
-230.842	-247.877
-230.837	-398.321
-230.832	188.26
-230.827	118.414
-230.823	29.8657
-230.818	111.997
-230.813	374.925
-230.809	136.055
-230.804	-41.4688
-230.799	-197.816
-230.794	-72.8544
-230.79	-89.5302
-230.785	46.3934
-230.78	79.9984
-230.776	83.7842
-230.771	-19.3355
-230.766	2.62888
-230.761	126.029
-230.757	64.3962
-230.752	44.2899
-230.747	-108.57
-230.743	-159.237
-230.738	-150.693
-230.733	23.671
-230.728	-30.8177
-230.724	66.0342
-230.719	31.8489
-230.714	17.7247
-230.71	33.8931
-230.705	142.75
-230.7	12.4593
-230.696	60.8096
-230.691	-139.633
-230.686	-250.549
-230.681	-104.354
-230.677	187.705
-230.672	-33.1082
-230.667	169.843
-230.663	61.6183
-230.658	-80.803
-230.653	-65.7701
-230.648	43.1502
-230.644	158.177
-230.639	58.032
-230.634	149.696
-230.63	158.993
-230.625	-32.8834
-230.62	-360.418
-230.615	-143.843
-230.611	-21.0632
-230.606	32.6892
-230.601	-104.808
-230.597	-113.153
-230.592	21.2717
-230.587	139.65
-230.582	70.4309
-230.578	96.8501
-230.573	-2.12123
-230.568	-331.037
-230.564	-278.982
-230.559	108.901
-230.554	181.011
-230.549	90.8991
-230.545	190.629
-230.54	-95.7619
-230.535	-55.1119
-230.531	78.7599
-230.526	-150.28
-230.521	114.263
-230.516	111.819
-230.512	156.458
-230.507	324.101
-230.502	177.875
-230.498	-44.4203
-230.493	118.275
-230.488	84.065
-230.483	20.5817
-230.479	269.444
-230.474	85.5994
-230.469	-193.412
-230.465	-36.4073
-230.46	-145.181
-230.455	-31.9186
-230.451	-89.0106
-230.446	32.9164
-230.441	233.227
-230.436	34.031
-230.432	-185.47
-230.427	128.438
-230.422	229.468
-230.418	-81.6694
-230.413	69.4953
-230.408	123.658
-230.403	151.747
-230.399	6.81129
-230.394	90.3313
-230.389	21.6104
-230.385	-95.4799
-230.38	-230.581
-230.375	-131.943
-230.37	-200.096
-230.366	-143.591
-230.361	-146.506
-230.356	7.44062
-230.352	29.468
-230.347	-195.159
-230.342	-97.6153
-230.337	32.7226
-230.333	-217.592
-230.328	3.04851
-230.323	19.0733
-230.319	135.9
-230.314	41.1487
-230.309	-413.15
-230.304	-200.701
-230.3	124.093
-230.295	41.7381
-230.29	-25.7516
-230.286	54.4767
-230.281	-50.7236
-230.276	65.3012
-230.271	75.22
-230.267	130.777
-230.262	-103.849
-230.257	48.7289
-230.253	31.7503
-230.248	35.6477
-230.243	-138.689
-230.238	-92.0311
-230.234	-19.8109
-230.229	28.5461
-230.224	31.5072
-230.22	110.474
-230.215	73.1943
-230.21	91.2644
-230.206	5.28022
-230.201	12.9582
-230.196	58.2433
-230.191	37.5762
-230.187	71.1731
-230.182	-47.1818
-230.177	309.891
-230.173	134.648
-230.168	-95.9993
-230.163	65.4653
-230.158	171.929
-230.154	104.869
-230.149	86.1336
-230.144	85.9157
-230.14	83.515
-230.135	85.1187
-230.13	84.7625
-230.125	-57.2922
-230.121	27.4713
-230.116	-163.865
-230.111	-143.058
-230.107	1.31436
-230.102	73.9283
-230.097	23.4696
-230.092	20.8417
-230.088	-118.058
-230.083	43.3927
-230.078	-194.145
-230.074	-118.729
-230.069	-106.109
-230.064	-50.3566
-230.059	54.5226
-230.055	-392.462
-230.05	-91.2514
-230.045	-8.2604
-230.041	110.707
-230.036	-21.4264
-230.031	4.5253
-230.026	69.7254
-230.022	99.0337
-230.017	219.535
-230.012	145.326
-230.008	-14.1793
-230.003	-16.8098
-229.998	122.31
-229.993	288.122
-229.989	-78.8807
-229.984	90.7892
-229.979	74.696
-229.975	369.523
-229.97	300.045
-229.965	17.5561
-229.96	-123.217
-229.956	-334.656
-229.951	-51.0594
-229.946	-29.5439
-229.942	-125.249
-229.937	-25.8915
-229.932	-33.2737
-229.928	-346.612
-229.923	-9.23033
-229.918	-85.4984
-229.913	49.1181
-229.909	-38.0112
-229.904	50.4404
-229.899	100.887
-229.895	36.3939
-229.89	-53.1368
-229.885	89.8718
-229.88	132.655
-229.876	-94.0438
-229.871	201.193
-229.866	268.488
-229.862	254.649
-229.857	119.777
-229.852	-43.806
-229.847	113.941
-229.843	93.6988
-229.838	-19.844
-229.833	-151.84
-229.829	-180.889
-229.824	-27.3161
-229.819	-195.902
-229.814	192.56
-229.81	-66.8184
-229.805	4.66774
-229.8	232.858
-229.796	-4.07962
-229.791	-28.8191
-229.786	-205.072
-229.781	-156.362
-229.777	133.764
-229.772	-82.6995
-229.767	128.821
-229.763	265.33
-229.758	39.3183
-229.753	15.704
-229.748	-474.465
-229.744	-39.0263
-229.739	-221.085
-229.734	-306.926
-229.73	-122.076
-229.725	-67.7457
-229.72	147.654
-229.715	28.7707
-229.711	-248.548
-229.706	-115.379
-229.701	-165.244
-229.697	-158.593
-229.692	-59.1991
-229.687	35.5094
-229.683	23.6852
-229.678	44.1192
-229.673	342.444
-229.668	69.5486
-229.664	46.9198
-229.659	-119.023
-229.654	65.2003
-229.65	-2.91944
-229.645	-243.981
-229.64	-36.9456
-229.635	-94.8481
-229.631	-34.1901
-229.626	-93.8442
-229.621	-173.014
-229.617	17.9328
-229.612	-87.7697
-229.607	-26.2636
-229.602	-10.3148
-229.598	-2.13823
-229.593	-108.779
-229.588	120.673
-229.584	210.027
-229.579	142.658
-229.574	-111.707
-229.569	-189.693
-229.565	-132.381
-229.56	-96.5987
-229.555	102.779
-229.551	178.741
-229.546	-7.53895
-229.541	-62.983
-229.536	96.7605
-229.532	5.0107
-229.527	83.6637
-229.522	-6.81959
-229.518	-26.7797
-229.513	15.5671
-229.508	-2.85526
-229.503	-43.4895
-229.499	150.949
-229.494	-0.528806
-229.489	25.1799
-229.485	20.4805
-229.48	84.2553
-229.475	176.967
-229.47	154.295
-229.466	-30.2396
-229.461	-170.64
-229.456	-155.994
-229.452	23.0102
-229.447	-117.542
-229.442	-120.742
-229.437	33.5452
-229.433	-216.36
-229.428	-56.1187
-229.423	-125.62
-229.419	58.5136
-229.414	-41.7029
-229.409	25.5817
-229.405	386.39
-229.4	257.708
-229.395	49.0967
-229.39	-38.4087
-229.386	-129.642
-229.381	18.7109
-229.376	36.0665
-229.372	102.003
-229.367	191.388
-229.362	-279.899
-229.357	155.392
-229.353	25.7336
-229.348	-82.1518
-229.343	-18.1871
-229.339	-253.538
-229.334	-114.9
-229.329	-3.97761
-229.324	-21.6032
-229.32	183.478
-229.315	345.967
-229.31	280.243
-229.306	486.082
-229.301	58.0255
-229.296	-250.363
-229.291	153.444
-229.287	114.398
-229.282	-33.2097
-229.277	74.361
-229.273	-68.1697
-229.268	160.728
-229.263	111.98
-229.258	115.17
-229.254	-39.7209
-229.249	-70.2489
-229.244	-297.651
-229.24	-567.472
-229.235	-206.762
-229.23	279.059
-229.225	78.6934
-229.221	-3.04642
-229.216	73.4149
-229.211	13.4735
-229.207	27.3016
-229.202	-121.169
-229.197	0.539676
-229.192	-0.562581
-229.188	67.6933
-229.183	266.084
-229.178	135.276
-229.174	-32.2626
-229.169	-15.9794
-229.164	21.2775
-229.16	95.4572
-229.155	5.44411
-229.15	102.532
-229.145	189.763
-229.141	138.542
-229.136	191.107
-229.131	312.781
-229.127	83.7088
-229.122	80.3857
-229.117	-178.956
-229.112	-177.675
-229.108	100.032
-229.103	-123.606
-229.098	-80.3953
-229.094	-125.649
-229.089	-180.545
-229.084	-234.074
-229.079	5.72352
-229.075	270.221
-229.07	-199.323
-229.065	-69.4042
-229.061	-152.338
-229.056	-118.993
-229.051	153.593
-229.046	196.378
-229.042	101.971
-229.037	99.7737
-229.032	26.3662
-229.028	-99.6842
-229.023	-73.8702
-229.018	-43.4311
-229.013	-75.0837
-229.009	-229.87
-229.004	-52.5331
-228.999	152.45
-228.995	54.4928
-228.99	145.04
-228.985	282.276
-228.98	90.8571
-228.976	407.03
-228.971	159.219
-228.966	-94.7358
-228.962	-94.0309
-228.957	34.5783
-228.952	-130.784
-228.947	-193.234
-228.943	-120.278
-228.938	-108.701
-228.933	43.2629
-228.929	-8.21895
-228.924	96.0398
-228.919	-41.359
-228.915	-79.8457
-228.91	14.6713
-228.905	-124.937
-228.9	-163.268
-228.896	-161.344
-228.891	-217.74
-228.886	-285.681
-228.882	-205.45
-228.877	89.097
-228.872	64.1773
-228.867	-251.147
-228.863	9.91337
-228.858	61.4259
-228.853	29.9475
-228.849	-34.9551
-228.844	26.1974
-228.839	-32.8542
-228.834	-57.0139
-228.83	90.3836
-228.825	87.7062
-228.82	185.402
-228.816	-138.277
-228.811	61.7919
-228.806	30.3335
-228.801	8.44974
-228.797	106.873
-228.792	44.9645
-228.787	-54.8923
-228.783	-173.807
-228.778	-37.6373
-228.773	216.957
-228.768	156.942
-228.764	-46.0548
-228.759	-117.43
-228.754	-245.963
-228.75	-314.979
-228.745	-222.26
-228.74	-5.03851
-228.735	84.8796
-228.731	-118.881
-228.726	125.939
-228.721	176.085
-228.717	-18.7641
-228.712	52.9545
-228.707	58.3896
-228.702	-156.75
-228.698	-60.8674
-228.693	50.8085
-228.688	-30.6597
-228.684	29.1723
-228.679	-65.6336
-228.674	-7.48663
-228.669	112.779
-228.665	-1.46198
-228.66	-127.828
-228.655	-188.003
-228.651	7.72058
-228.646	263.754
-228.641	111.689
-228.637	29.8431
-228.632	82.6416
-228.627	211.9
-228.622	204.948
-228.618	240.382
-228.613	-46.0362
-228.608	145.559
-228.604	78.3979
-228.599	-13.7839
-228.594	170.398
-228.589	-27.7473
-228.585	-33.4755
-228.58	66.7077
-228.575	-105.366
-228.571	148.897
-228.566	72.7314
-228.561	-44.0866
-228.556	-106.675
-228.552	-149.775
-228.547	101.973
-228.542	-96.839
-228.538	-40.7437
-228.533	-7.14426
-228.528	129.029
-228.523	-9.38358
-228.519	52.4047
-228.514	-75.6552
-228.509	21.4965
-228.505	15.8555
-228.5	-77.1971
-228.495	54.5568
-228.49	128.545
-228.486	5.1866
-228.481	-96.5763
-228.476	42.0739
-228.472	-42.1001
-228.467	5.42253
-228.462	-214.938
-228.457	-385.452
-228.453	-131.508
-228.448	25.362
-228.443	-83.4927
-228.439	-1.22505
-228.434	54.4949
-228.429	162.784
-228.424	128.812
-228.42	-93.4407
-228.415	-150.831
-228.41	42.7797
-228.406	217.194
-228.401	14.7126
-228.396	28.7317
-228.392	-109.315
-228.387	-97.9115
-228.382	-43.3648
-228.377	86.5258
-228.373	186.227
-228.368	45.0766
-228.363	75.6153
-228.359	-102.763
-228.354	22.5189
-228.349	-60.7437
-228.344	247.15
-228.34	189.975
-228.335	-17.706
-228.33	-21.143
-228.326	-248.032
-228.321	-20.0576
-228.316	-94.8381
-228.311	98.3491
-228.307	39.4529
-228.302	-78.4067
-228.297	-153.833
-228.293	-38.9621
-228.288	-104.041
-228.283	-0.947057
-228.278	37.1246
-228.274	-102.147
-228.269	62.0335
-228.264	45.2702
-228.26	207.939
-228.255	-94.7973
-228.25	-34.5614
-228.245	-334.946
-228.241	-225.259
-228.236	-219.493
-228.231	-390.578
-228.227	-55.923
-228.222	103.078
-228.217	14.1556
-228.212	-9.85911
-228.208	-99.1856
-228.203	-110.233
-228.198	17.5727
-228.194	-139.041
-228.189	115.702
-228.184	1.90087
-228.179	-220.862
-228.175	-164.384
-228.17	32.4777
-228.165	9.85613
-228.161	-7.97914
-228.156	56.8977
-228.151	287.626
-228.147	-127.688
-228.142	-101.859
-228.137	28.2699
-228.132	-52.4494
-228.128	176.551
-228.123	-184.452
-228.118	-48.1615
-228.114	-128.178
-228.109	108
-228.104	147.249
-228.099	-31.6958
-228.095	153.365
-228.09	38.4301
-228.085	23.1335
-228.081	-119.538
-228.076	29.5246
-228.071	20.4528
-228.066	86.091
-228.062	-173.281
-228.057	-196.88
-228.052	-24.4609
-228.048	-171.548
-228.043	38.7516
-228.038	156.189
-228.033	220.464
-228.029	209.595
-228.024	99.7348
-228.019	-26.1041
-228.015	-115.498
-228.01	64.8358
-228.005	4.58046
-228	-148.825
-227.996	121.064
-227.991	12.0464
-227.986	-11.6301
-227.982	54.5284
-227.977	178.864
-227.972	312.98
-227.967	111.463
-227.963	-77.3701
-227.958	88.9054
-227.953	218.338
-227.949	-210.181
-227.944	-279.038
-227.939	-133.7
-227.934	-143.451
-227.93	-75.468
-227.925	45.7818
-227.92	515.684
-227.916	186.41
-227.911	66.4835
-227.906	34.9228
-227.901	-26.5724
-227.897	24.2433
-227.892	-81.3364
-227.887	-194.921
-227.883	-69.4284
-227.878	179.984
-227.873	-86.5975
-227.869	-97.0997
-227.864	58.4639
-227.859	356.324
-227.854	102.139
-227.85	-80.826
-227.845	-17.8955
-227.84	-110.97
-227.836	112.444
-227.831	39.5159
-227.826	285.9
-227.821	101.395
-227.817	146.358
-227.812	391.131
-227.807	124.794
-227.803	30.4191
-227.798	-235.831
-227.793	-85.8118
-227.788	-77.6864
-227.784	12.0133
-227.779	-136.171
-227.774	109.141
-227.77	109.08
-227.765	233.485
-227.76	191.289
-227.755	327.796
-227.751	132.609
-227.746	29.0517
-227.741	22.6015
-227.737	-172.343
-227.732	62.064
-227.727	-51.3442
-227.722	-139.555
-227.718	1.57345
-227.713	173.888
-227.708	-282.819
-227.704	7.55669
-227.699	307.089
-227.694	32.4871
-227.689	-82.1657
-227.685	-81.8847
-227.68	-289.145
-227.675	-127.345
-227.671	-220.425
-227.666	21.3767
-227.661	177.143
-227.656	-117.762
-227.652	-184.138
-227.647	-12.6193
-227.642	22.6457
-227.638	127.766
-227.633	-167.468
-227.628	-9.81237
-227.624	70.8289
-227.619	-210.603
-227.614	-84.9271
-227.609	139.136
-227.605	343.745
-227.6	183.86
-227.595	106.489
-227.591	96.94
-227.586	145.111
-227.581	56.5184
-227.576	20.159
-227.572	124.194
-227.567	206.996
-227.562	151.528
-227.558	154.749
-227.553	-19.5534
-227.548	145.574
-227.543	5.52464
-227.539	302.165
-227.534	226.533
-227.529	100.811
-227.525	196.254
-227.52	6.38154
-227.515	224.527
-227.51	178.249
-227.506	197.074
-227.501	28.784
-227.496	-121.75
-227.492	-90.2276
-227.487	-49.6753
-227.482	-88.7745
-227.477	-132.093
-227.473	-17.843
-227.468	131.554
-227.463	185.375
-227.459	9.34078
-227.454	23.8038
-227.449	-19.9023
-227.444	-12.3774
-227.44	-10.4363
-227.435	165.365
-227.43	171.671
-227.426	-4.76859
-227.421	204.013
-227.416	183.874
-227.411	70.0404
-227.407	48.0598
-227.402	230.551
-227.397	-43.008
-227.393	-110.112
-227.388	31.4784
-227.383	-88.2867
-227.378	-240.641
-227.374	-173.843
-227.369	-163.661
-227.364	-87.8252
-227.36	-69.2299
-227.355	-57.0681
-227.35	245.449
-227.346	-15.6624
-227.341	44.1015
-227.336	220.825
-227.331	24.7234
-227.327	-119.308
-227.322	31.6541
-227.317	126.252
-227.313	97.9135
-227.308	66.8014
-227.303	-290.641
-227.298	-214.576
-227.294	-5.06762
-227.289	208.584
-227.284	138.867
-227.28	-56.4897
-227.275	-4.72435
-227.27	-33.9648
-227.265	90.3581
-227.261	67.4263
-227.256	58.5387
-227.251	33.0031
-227.247	-90.8971
-227.242	-144.712
-227.237	-96.7796
-227.232	-51.5577
-227.228	43.3044
-227.223	48.6954
-227.218	-89.6441
-227.214	-238.318
-227.209	-80.8018
-227.204	81.7822
-227.199	-81.7619
-227.195	133.762
-227.19	194.328
-227.185	-26.0528
-227.181	52.0614
-227.176	-147.908
-227.171	-149.585
-227.166	67.0464
-227.162	-58.4778
-227.157	-258.732
-227.152	-229.271
-227.148	38.5785
-227.143	131.507
-227.138	22.5533
-227.133	63.1381
-227.129	-13.1224
-227.124	99.6521
-227.119	156.139
-227.115	-207.318
-227.11	-63.0265
-227.105	5.8993
-227.101	96.9832
-227.096	64.3307
-227.091	47.7238
-227.086	47.6822
-227.082	146.694
-227.077	32.4101
-227.072	-333.432
-227.068	-318.151
-227.063	-311.059
-227.058	-193.859
-227.053	-73.8276
-227.049	-9.2621
-227.044	-200.11
-227.039	-133.001
-227.035	-18.9807
-227.03	-215.136
-227.025	-136.997
-227.02	6.3334
-227.016	145.118
-227.011	103.075
-227.006	129.87
-227.002	110.907
-226.997	-137.678
-226.992	-61.3114
-226.987	-20.2672
-226.983	-97.0165
-226.978	-178.442
-226.973	-120.319
-226.969	51.6665
-226.964	103.154
-226.959	133.184
-226.954	-52.154
-226.95	32.6371
-226.945	177.572
-226.94	-168.182
-226.936	55.6237
-226.931	92.5324
-226.926	205.408
-226.921	287.942
-226.917	23.7993
-226.912	-59.9561
-226.907	74.0815
-226.903	14.4284
-226.898	116.573
-226.893	35.4964
-226.888	25.0127
-226.884	275.686
-226.879	225.157
-226.874	24.4211
-226.87	89.4984
-226.865	164.175
-226.86	-57.2914
-226.856	176.049
-226.851	82.752
-226.846	-14.5264
-226.841	-214.935
-226.837	-141.077
-226.832	105.614
-226.827	144.663
-226.823	-249.825
-226.818	-98.4359
-226.813	186.973
-226.808	56.9032
-226.804	77.2344
-226.799	-35.7664
-226.794	12.6106
-226.79	-9.30774
-226.785	-227.65
-226.78	-113.301
-226.775	-133.592
-226.771	-78.4018
-226.766	-13.6728
-226.761	88.0415
-226.757	252.592
-226.752	257.811
-226.747	-175.157
-226.742	-15.5426
-226.738	-141.558
-226.733	-204.34
-226.728	-73.1329
-226.724	-423.783
-226.719	-227.299
-226.714	-207.785
-226.709	60.7012
-226.705	-173.983
-226.7	136.81
-226.695	-31.9815
-226.691	-242.428
-226.686	-44.9594
-226.681	123.478
-226.676	123.728
-226.672	200.608
-226.667	59.8047
-226.662	-264.448
-226.658	-286.502
-226.653	-243.555
-226.648	31.0414
-226.643	112.296
-226.639	53.3639
-226.634	-60.3493
-226.629	-2.52999
-226.625	70.9692
-226.62	111.016
-226.615	-132.759
-226.61	-386.628
-226.606	-308.209
-226.601	55.6604
-226.596	12.1374
-226.592	-145.515
-226.587	49.3627
-226.582	-172.472
-226.578	-198.093
-226.573	-29.7978
-226.568	-168.303
-226.563	-205.409
-226.559	-37.8085
-226.554	98.1883
-226.549	-73.5431
-226.545	13.3562
-226.54	111.6
-226.535	-30.9279
-226.53	-44.7755
-226.526	12.7075
-226.521	-184.982
-226.516	-104.418
-226.512	-71.1412
-226.507	105.837
-226.502	110.751
-226.497	12.3933
-226.493	-267.325
-226.488	-148.785
-226.483	18.3717
-226.479	-183.748
-226.474	-46.3067
-226.469	-267.993
-226.464	-165.268
-226.46	-396.466
-226.455	-343.175
-226.45	180.896
-226.446	67.8511
-226.441	157.979
-226.436	23.4412
-226.431	6.1358
-226.427	22.3379
-226.422	-136.606
-226.417	-6.87817
-226.413	6.78417
-226.408	127.503
-226.403	77.7665
-226.398	250.067
-226.394	230.283
-226.389	-40.8244
-226.384	-13.0896
-226.38	-36.8178
-226.375	-56.6027
-226.37	74.6673
-226.365	144.519
-226.361	-175.234
-226.356	24.7695
-226.351	183.488
-226.347	-16.8104
-226.342	12.6233
-226.337	-156.716
-226.333	149.279
-226.328	256.24
-226.323	44.3359
-226.318	238.828
-226.314	153.042
-226.309	31.4964
-226.304	11.9054
-226.3	251.666
-226.295	372.315
-226.29	-87.7274
-226.285	-225.274
-226.281	-175.348
-226.276	-111.443
-226.271	-23.992
-226.267	5.60931
-226.262	-149.768
-226.257	72.1075
-226.252	-56.3132
-226.248	110.425
-226.243	-59.7118
-226.238	-197.575
-226.234	-162.337
-226.229	-99.0499
-226.224	-4.82415
-226.219	-198.561
-226.215	-5.56065
-226.21	81.3482
-226.205	214.938
-226.201	-127.291
-226.196	-168.958
-226.191	63.2821
-226.186	194.477
-226.182	232.805
-226.177	5.48623
-226.172	-440.182
-226.168	-270.79
-226.163	-34.2838
-226.158	78.0424
-226.153	-15.0141
-226.149	16.6569
-226.144	-91.5816
-226.139	-127.435
-226.135	12.8298
-226.13	251.461
-226.125	-141.9
-226.12	196.103
-226.116	245.81
-226.111	-216.615
-226.106	65.9368
-226.102	191.561
-226.097	298.858
-226.092	204.433
-226.088	183.278
-226.083	-174.224
-226.078	-51.0398
-226.073	47.7049
-226.069	30.7682
-226.064	127.461
-226.059	109.539
-226.055	31.2975
-226.05	-90.205
-226.045	-83.5562
-226.04	-36.5398
-226.036	-344.661
-226.031	-203.171
-226.026	140.67
-226.022	-41.3311
-226.017	-114.015
-226.012	90.5359
-226.007	-140.233
-226.003	78.9981
-225.998	190.405
-225.993	-26.9226
-225.989	-147.177
-225.984	-170.582
-225.979	64.1233
-225.974	276.583
-225.97	-39.4575
-225.965	124.253
-225.96	182.207
-225.956	88.4521
-225.951	-78.732
-225.946	-154.902
-225.941	61.402
-225.937	-162.52
-225.932	104.865
-225.927	276.452
-225.923	52.934
-225.918	-117.299
-225.913	-78.0292
-225.908	64.5526
-225.904	-11.662
-225.899	-158.876
-225.894	94.8529
-225.89	-111.582
-225.885	-26.8697
-225.88	-78.6643
-225.875	49.4326
-225.871	45.4009
-225.866	-58.761
-225.861	105.876
-225.857	261.038
-225.852	-28.9596
-225.847	-119.449
-225.842	-258.758
-225.838	-134.191
-225.833	152.364
-225.828	193.377
-225.824	502.94
-225.819	178.265
-225.814	-134.42
-225.81	-251.1
-225.805	24.9729
-225.8	148.708
-225.795	124.315
-225.791	-258.008
-225.786	-309.019
-225.781	-171.975
-225.777	-219.973
-225.772	36.1082
-225.767	112.869
-225.762	111.167
-225.758	75.6872
-225.753	365.309
-225.748	221.934
-225.744	88.7446
-225.739	71.4514
-225.734	64.9655
-225.729	228.259
-225.725	-85.5433
-225.72	164.974
-225.715	100.45
-225.711	119.267
-225.706	-30.6908
-225.701	60.6798
-225.696	127.39
-225.692	17.3227
-225.687	91.3776
-225.682	-71.6166
-225.678	-36.065
-225.673	-114.315
-225.668	78.1362
-225.663	-28.2741
-225.659	30.5212
-225.654	-182.45
-225.649	-125.981
-225.645	209.493
-225.64	132.518
-225.635	210.697
-225.63	-106.165
-225.626	-10.0927
-225.621	132.711
-225.616	-205.458
-225.612	-150.785
-225.607	-94.7354
-225.602	-220.686
-225.597	-100.054
-225.593	-176.866
-225.588	-152.301
-225.583	-145.082
-225.579	-67.059
-225.574	210.212
-225.569	23.4162
-225.565	-126.063
-225.56	-113.935
-225.555	-512.803
-225.55	-574.589
-225.546	-156.865
-225.541	-180.928
-225.536	33.7673
-225.532	86.7582
-225.527	67.8571
-225.522	-28.9352
-225.517	75.6229
-225.513	182.664
-225.508	9.09683
-225.503	213.341
-225.499	104.449
-225.494	-88.4439
-225.489	-65.2505
-225.484	-13.4725
-225.48	288.734
-225.475	163.071
-225.47	-0.427766
-225.466	88.9422
-225.461	9.4674
-225.456	-89.3599
-225.451	11.3318
-225.447	197.514
-225.442	-37.1921
-225.437	-12.3013
-225.433	-84.5184
-225.428	-429.486
-225.423	-233.613
-225.418	-92.9488
-225.414	-252.466
-225.409	-102.533
-225.404	2.34461
-225.4	-35.8281
-225.395	-319.845
-225.39	-130.853
-225.385	-44.4372
-225.381	-218.046
-225.376	-170.283
-225.371	42.458
-225.367	143.291
-225.362	8.75814
-225.357	227.919
-225.352	88.6939
-225.348	-69.4031
-225.343	-71.7357
-225.338	-101.277
-225.334	-181.31
-225.329	138.056
-225.324	187.362
-225.32	73.0337
-225.315	-5.22943
-225.31	-126.699
-225.305	-1.46597
-225.301	103.635
-225.296	144.204
-225.291	203.04
-225.287	185.929
-225.282	-174.055
-225.277	48.9141
-225.272	236.474
-225.268	-159.862
-225.263	20.2099
-225.258	281.497
-225.254	405.013
-225.249	274.681
-225.244	149.104
-225.239	21.5116
-225.235	107.315
-225.23	21.0141
-225.225	51.115
-225.221	203.057
-225.216	74.0897
-225.211	277.092
-225.206	-120.723
-225.202	-53.8456
-225.197	-62.7718
-225.192	244.828
-225.188	100.215
-225.183	1.34541
-225.178	55.4532
-225.173	225.702
-225.169	-123.826
-225.164	-110.782
-225.159	70.2108
-225.155	-28.7761
-225.15	-45.7989
-225.145	24.2578
-225.14	205.457
-225.136	-41.3362
-225.131	66.6227
-225.126	-156.719
-225.122	-59.8201
-225.117	-87.8858
-225.112	41.4401
-225.107	-154.058
-225.103	196.298
-225.098	77.3436
-225.093	71.633
-225.089	11.8742
-225.084	6.06516
-225.079	-79.0914
-225.074	-128.071
-225.07	78.6203
-225.065	-70.091
-225.06	-108.571
-225.056	-7.78791
-225.051	50.1532
-225.046	-199.159
-225.042	-148.513
-225.037	13.4401
-225.032	-154.597
-225.027	-204.023
-225.023	-219.576
-225.018	-245.553
-225.013	-230.478
-225.009	-227.202
-225.004	-77.222
-224.999	-186.521
-224.994	-1.62123
-224.99	-83.2937
-224.985	71.9209
-224.98	116.247
-224.976	187.813
-224.971	159.083
-224.966	-78.8362
-224.961	86.1845
-224.957	110.649
-224.952	189.922
-224.947	92.6719
-224.943	88.7952
-224.938	207.383
-224.933	19.8202
-224.928	-80.6316
-224.924	-267.592
-224.919	113.762
-224.914	-2.99833
-224.91	-142.842
-224.905	10.2639
-224.9	-129.671
-224.895	-191.49
-224.891	-70.2548
-224.886	207.878
-224.881	-64.4788
-224.877	-112.475
-224.872	44.7588
-224.867	180.486
-224.862	382.618
-224.858	293.095
-224.853	71.247
-224.848	-15.55
-224.844	57.7934
-224.839	126.224
-224.834	128.815
-224.829	-241.181
-224.825	-131.151
-224.82	-28.7569
-224.815	-3.712
-224.811	-208.461
-224.806	-34.841
-224.801	109.428
-224.797	141.236
-224.792	97.0605
-224.787	114.613
-224.782	332.058
-224.778	264.087
-224.773	182.723
-224.768	-55.3895
-224.764	132.577
-224.759	4.70095
-224.754	172.416
-224.749	83.7814
-224.745	8.80673
-224.74	-121.714
-224.735	14.596
-224.731	172.79
-224.726	155.913
-224.721	233.566
-224.716	272.705
-224.712	65.1222
-224.707	143.191
-224.702	-113.448
-224.698	-72.0604
-224.693	-152.466
-224.688	146.582
-224.683	201.368
-224.679	74.001
-224.674	328.324
-224.669	331.96
-224.665	202.906
-224.66	-4.70963
-224.655	225.042
-224.65	-3.22485
-224.646	-7.49445
-224.641	20.2641
-224.636	136.333
-224.632	139.169
-224.627	-125.42
-224.622	-81.6846
-224.617	91.2389
-224.613	60.4758
-224.608	162.962
-224.603	241.456
-224.599	25.1072
-224.594	-111.878
-224.589	-120.357
-224.584	-220.127
-224.58	72.2739
-224.575	-108.058
-224.57	72.8794
-224.566	27.6114
-224.561	-7.46638
-224.556	-230.813
-224.551	-101.814
-224.547	-149.604
-224.542	63.1939
-224.537	-41.5857
-224.533	-137.19
-224.528	-76.3711
-224.523	-25.3722
-224.519	51.5405
-224.514	-87.4342
-224.509	-31.9763
-224.504	38.6471
-224.5	181.389
-224.495	-89.2767
-224.49	59.9157
-224.486	-77.3158
-224.481	-14.9661
-224.476	25.5055
-224.471	89.9539
-224.467	-91.937
-224.462	109.369
-224.457	38.7879
-224.453	77.0683
-224.448	-27.8877
-224.443	139.895
-224.438	-57.9579
-224.434	-17.2437
-224.429	28.3587
-224.424	-86.8388
-224.42	32.7438
-224.415	-168.087
-224.41	-57.663
-224.405	-358.847
-224.401	-249.255
-224.396	-15.7228
-224.391	60.379
-224.387	-43.1815
-224.382	-212.376
-224.377	-145.554
-224.372	-149.295
-224.368	-70.8687
-224.363	-43.5901
[truncated: 129,072 more rows]

## Sheet: fig5B.a
-233.781	344.031	-238.454	-214.872
-233.776	-16.4365	-238.45	-205.69
-233.771	-48.6212	-238.445	-185.54
-233.767	-80.8058	-238.44	-181.822
-233.762	160.579	-238.436	-151.639
-233.757	401.964	-238.431	-34.1627
-233.753	192.764	-238.426	-71.3673
-233.748	292.536	-238.421	-25.4327
-233.743	356.906	-238.417	-343.009
-233.738	112.302	-238.412	141.291
-233.734	60.8066	-238.407	234.701
-233.729	9.31116	-238.403	-96.221
-233.724	-22.8734	-238.398	-78.5474
-233.72	-55.0581	-238.393	8.73304
-233.715	67.2435	-238.388	-5.58321
-233.71	189.545	-238.384	-67.2239
-233.705	136.843	-238.379	244.81
-233.701	84.1405	-238.374	147.839
-233.696	31.4381	-238.37	-210.45
-233.691	-21.2642	-238.365	18.3085
-233.687	-61.0927	-238.36	207.841
-233.682	-100.921	-238.355	87.087
-233.677	45.9213	-238.351	-231.356
-233.673	192.764	-238.346	-169.933
-233.668	-100.519	-238.341	154.828
-233.663	121.153	-238.337	49.3665
-233.658	33.8521	-238.332	-10.0859
-233.654	-53.4489	-238.327	8.26488
-233.649	78.106	-238.322	337.015
-233.644	-99.312	-238.318	102.08
-233.64	70.8644	-238.313	161.539
-233.635	-67.932	-238.308	1.62984
-233.63	64.0754	-238.304	26.6262
-233.625	196.083	-238.299	-123.92
-233.621	51.3021	-238.294	-52.5937
-233.616	-93.4785	-238.289	82.8111
-233.611	118.99	-238.285	-227.026
-233.607	331.459	-238.28	-420.59
-233.602	-106.202	-238.275	-120.102
-233.597	-28.9081	-238.271	-46.0673
-233.592	126.433	-238.266	12.6406
-233.588	281.774	-238.261	401.356
-233.583	282.629	-238.256	154.238
-233.578	-25.4884	-238.252	-204.442
-233.574	-217.741	-238.247	-271.485
-233.569	-409.994	-238.242	-13.1376
-233.564	-402.703	-238.238	-44.144
-233.559	-86.4381	-238.233	97.5816
-233.555	-416.884	-238.228	-67.6055
-233.55	-232.375	-238.223	-132.816
-233.545	-195.916	-238.219	186.901
-233.541	-159.457	-238.214	-103.923
-233.536	76.547	-238.209	-150.28
-233.531	-202.403	-238.205	136.51
-233.526	-17.8949	-238.2	67.7189
-233.522	-142.359	-238.195	-38.5102
-233.517	-101.072	-238.191	145.065
-233.512	-59.7852	-238.186	193.496
-233.508	-37.8091	-238.181	-71.5379
-233.503	-15.833	-238.176	54.7872
-233.498	-32.4785	-238.172	-137.545
-233.493	-49.124	-238.167	-15.3144
-233.489	-85.0803	-238.162	-165.187
-233.484	-121.037	-238.158	-159.559
-233.479	106.167	-238.153	-39.321
-233.475	24.3978	-238.148	-9.42573
-233.47	290.223	-238.143	108.12
-233.465	247.075	-238.139	165.803
-233.46	165.306	-238.134	61.5062
-233.456	83.5371	-238.129	-116.181
-233.451	1.76794	-238.125	243.397
-233.446	-388.974	-238.12	249.416
-233.442	-210.852	-238.115	-117.511
-233.437	-32.73	-238.11	-64.524
-233.432	61.7118	-238.106	1.44912
-233.427	-152.819	-238.101	-124.753
-233.423	-209.645	-238.096	27.6572
-233.418	42.5016	-238.092	-7.21769
-233.413	-207.432	-238.087	0.42051
-233.409	57.5881	-238.082	-63.5491
-233.404	160.68	-238.077	-13.359
-233.399	-45.2015	-238.073	-122.588
-233.395	-180.276	-238.068	-93.1587
-233.39	-315.351	-238.063	-13.9072
-233.385	-363.528	-238.059	132.587
-233.38	-102.732	-238.054	276.157
-233.376	3.57837	-238.049	38.3215
-233.371	109.888	-238.044	42.8513
-233.366	33.5503	-238.04	166.694
-233.362	266.185	-238.035	177.081
-233.357	131.915	-238.03	-196.192
-233.352	306.617	-238.026	-221.876
-233.347	301.085	-238.021	25.618
-233.343	-13.4192	-238.016	-24.3257
-233.338	-199.185	-238.011	-78.077
-233.333	-75.9781	-238.007	-25.0387
-233.329	423.286	-238.002	-63.4957
-233.324	201.615	-237.997	-233.089
-233.319	115.118	-237.993	-148.479
-233.314	28.6219	-237.988	-61.3212
-233.31	280.065	-237.983	-39.661
-233.305	16.5527	-237.978	208.841
-233.3	216.5	-237.974	376.528
-233.296	107.474	-237.969	-74.3806
-233.291	-72.3573	-237.964	-128.638
-233.286	-252.189	-237.96	-156.236
-233.281	-71.5527	-237.955	-248.439
-233.277	109.084	-237.95	-99.1526
-233.272	-86.8405	-237.945	44.8135
-233.267	26.2081	-237.941	-119.954
-233.263	-34.5404	-237.936	-44.186
-233.258	-95.2889	-237.931	26.2947
-233.253	-78.9954	-237.927	77.8484
-233.248	-62.7019	-237.922	156.613
-233.244	-27.0977	-237.917	83.8332
-233.239	8.50659	-237.913	83.8777
-233.234	-161.871	-237.908	-268.062
-233.23	-23.2758	-237.903	-116.302
-233.225	231.184	-237.898	291.516
-233.22	-29.3104	-237.894	330.021
-233.215	-27.5	-237.889	117.272
-233.211	-25.6896	-237.884	204.229
-233.206	-75.3746	-237.88	210.365
-233.201	-125.06	-237.875	-198.845
-233.197	37.674	-237.87	-231.495
-233.192	-108.565	-237.865	-158.387
-233.187	-81.007	-237.861	-144.034
-233.182	-53.4489	-237.856	-4.62788
-233.178	-62.7019	-237.851	-112.813
-233.173	-71.9551	-237.847	89.7933
-233.168	-222.821	-237.842	96.6492
-233.164	-64.7135	-237.837	86.0368
-233.159	-315.351	-237.832	-157.287
-233.154	-51.035	-237.828	-71.8747
-233.15	-57.0696	-237.823	-19.5176
-233.145	-63.1042	-237.818	-35.8123
-233.14	25.0012	-237.814	-22.6329
-233.135	113.107	-237.809	-244.299
-233.131	27.415	-237.804	244.235
-233.126	-58.2766	-237.799	236.115
-233.121	280.869	-237.795	-187.838
-233.117	311.042	-237.79	30.7359
-233.112	122.36	-237.785	281.572
-233.107	-66.3228	-237.781	101.571
-233.102	163.797	-237.776	-387.026
-233.098	-121.037	-237.771	-145.898
-233.093	57.5881	-237.766	-375.454
-233.088	-72.7596	-237.762	-431.717
-233.084	-84.0243	-237.757	56.2642
-233.079	-95.2889	-237.752	-56.5599
-233.074	-125.864	-237.748	-149.081
-233.069	-156.44	-237.743	-251.764
-233.065	-42.1842	-237.738	-37.7885
-233.06	72.0713	-237.733	52.0824
-233.055	-103.335	-237.729	13.5686
-233.051	236.213	-237.724	-176.368
-233.046	-51.8396	-237.719	-229.248
-233.041	-339.892	-237.715	-148.68
-233.036	150.924	-237.71	83.0807
-233.032	-79.1965	-237.705	-12.0746
-233.027	123.567	-237.7	-50.9012
-233.022	17.3574	-237.696	-56.9899
-233.018	-230.464	-237.691	70.9002
-233.013	36.6682	-237.686	302.618
-233.008	-79.1965	-237.682	132.931
-233.003	113.911	-237.677	176.063
-232.999	10.9204	-237.672	217.022
-232.994	-92.0704	-237.668	10.3077
-232.989	43.9097	-237.663	204.109
-232.985	179.89	-237.658	-113.551
-232.98	161.384	-237.653	-158.72
-232.975	142.878	-237.649	-161.219
-232.97	-1.1488	-237.644	-228.393
-232.966	-145.175	-237.639	-238.418
-232.961	142.073	-237.635	4.07462
-232.956	120.348	-237.63	204.813
-232.952	90.7786	-237.625	149.224
-232.947	61.209	-237.62	87.4925
-232.942	-193.653	-237.616	-87.0577
-232.937	-139.543	-237.611	-142.209
-232.933	207.448	-237.606	-160.977
-232.928	39.4844	-237.602	-25.291
-232.923	26.007	-237.597	155.733
-232.919	12.5297	-237.592	276.272
-232.914	-75.777	-237.587	219.912
-232.909	-164.084	-237.583	-100.835
-232.905	-239.516	-237.578	-188.877
-232.9	-5.97644	-237.573	254.413
-232.895	-184.4	-237.569	74.4697
-232.89	152.131	-237.564	235.72
-232.886	-193.653	-237.559	12.8514
-232.881	-230.464	-237.554	-133.282
-232.876	-179.774	-237.55	-226.202
-232.872	179.89	-237.545	-59.9831
-232.867	95.4052	-237.54	-324.969
-232.862	10.9204	-237.536	-333.158
-232.857	132.417	-237.531	-96.3069
-232.853	-261.04	-237.526	-69.5459
-232.848	-300.466	-237.521	-29.7739
-232.843	-30.9196	-237.517	-13.3836
-232.839	118.739	-237.512	84.2346
-232.834	-40.575	-237.507	44.234
-232.829	-26.0919	-237.503	322.098
-232.824	297.364	-237.498	659.605
-232.82	147.705	-237.493	-60.0419
-232.815	-1.95337	-237.488	-470.22
-232.81	-170.923	-237.484	43.6531
-232.806	-30.9196	-237.479	193.674
-232.801	78.307	-237.474	47.3521
-232.796	-121.439	-237.47	0.63154
-232.791	45.7201	-237.465	88.3061
-232.787	-96.0935	-237.46	49.0541
-232.782	-35.1438	-237.455	229.717
-232.777	25.8059	-237.451	-198.351
-232.773	48.1339	-237.446	73.5588
-232.768	70.462	-237.441	45.1439
-232.763	247.276	-237.437	173.269
-232.758	115.118	-237.432	179.8
-232.754	156.757	-237.427	-35.381
-232.749	198.396	-237.423	-233.763
-232.744	130.607	-237.418	-117.373
-232.74	62.8182	-237.413	285.207
-232.735	-4.9707	-237.408	329.633
-232.73	-72.7596	-237.404	34.4577
-232.725	-124.456	-237.399	114.574
-232.721	-176.153	-237.394	4.34245
-232.716	-227.849	-237.39	-127.126
-232.711	-279.546	-237.385	262.623
-232.707	3.47778	-237.38	194.365
-232.702	286.501	-237.375	305.788
-232.697	-228.654	-237.371	120.371
-232.692	183.108	-237.366	71.8808
-232.688	347.854	-237.361	-73.6958
-232.683	203.626	-237.357	-19.6546
-232.678	136.642	-237.352	74.9248
-232.674	69.6575	-237.347	41.1496
-232.669	-109.973	-237.342	244.044
-232.664	-289.604	-237.338	70.1777
-232.659	-57.2708	-237.333	-15.6363
-232.655	-133.911	-237.328	388.428
-232.65	71.0656	-237.324	97.4054
-232.645	-32.9312	-237.319	-49.1279
-232.641	17.5585	-237.314	89.768
-232.636	68.0482	-237.309	108.47
-232.631	15.547	-237.305	227.253
-232.627	-36.9542	-237.3	223.676
-232.622	-70.1447	-237.295	-58.9098
-232.617	-103.335	-237.291	-370.326
-232.612	-422.164	-237.286	-286.782
-232.608	-432.021	-237.281	-106.954
-232.603	-358.197	-237.276	373.785
-232.598	-284.374	-237.272	217.075
-232.594	-104.341	-237.267	-53.9071
-232.589	75.692	-237.262	135.451
-232.584	-175.549	-237.258	274.202
-232.579	-117.818	-237.253	141.887
-232.575	-6.17761	-237.248	391.134
-232.57	105.463	-237.243	384.703
-232.565	69.054	-237.239	-163.269
-232.561	-276.328	-237.234	46.0464
-232.556	-451.13	-237.229	216.745
-232.551	-316.961	-237.225	9.98225
-232.546	-47.6154	-237.22	-106.321
-232.542	-87.2428	-237.215	20.4427
-232.537	-112.387	-237.21	253.789
-232.532	-137.531	-237.206	169.366
-232.528	-8.18921	-237.201	-116.134
-232.523	-187.82	-237.196	40.0917
-232.518	-77.7885	-237.192	-200.628
-232.513	32.2428	-237.187	-129.862
-232.509	122.963	-237.182	-122.331
-232.504	213.684	-237.178	-218.545
-232.499	81.9279	-237.173	13.6722
-232.495	-49.8281	-237.168	54.3694
-232.49	75.8932	-237.163	-39.3086
-232.485	201.615	-237.159	-31.1108
-232.48	79.514	-237.154	-21.6178
-232.476	-42.5865	-237.149	71.9396
-232.471	-299.863	-237.145	183.13
-232.466	-42.1842	-237.14	-39.8566
-232.462	40.8925	-237.135	-252.866
-232.457	123.969	-237.13	-201.008
-232.452	65.4332	-237.126	134.648
-232.447	6.89734	-237.121	64.6017
-232.443	250.897	-237.116	162.648
-232.438	185.924	-237.112	169.048
-232.433	5.08704	-237.107	255.966
-232.429	339.204	-237.102	98.8458
-232.424	187.031	-237.097	74.2675
-232.419	34.8578	-237.093	162.293
-232.414	204.531	-237.088	97.0909
-232.41	-140.75	-237.083	-83.6515
-232.405	-125.563	-237.079	-72.4064
-232.4	-110.375	-237.074	-14.0499
-232.396	200.911	-237.069	-3.08431
-232.391	203.224	-237.064	-74.8205
-232.386	32.5446	-237.06	-105.643
-232.382	-138.135	-237.055	55.5819
-232.377	-141.454	-237.05	-171.409
-232.372	-144.773	-237.046	-122.972
-232.367	-238.209	-237.041	-130.912
-232.363	183.309	-237.036	14.5092
-232.358	-277.032	-237.031	-185.228
-232.353	-16.4365	-237.027	72.2074
-232.349	354.793	-237.022	14.092
-232.344	211.069	-237.017	43.7721
-232.339	86.6549	-237.013	93.468
-232.334	-37.7588	-237.008	-97.5773
-232.33	-400.339	-237.003	87.4833
-232.325	-41.983	-236.998	17.9748
-232.32	219.819	-236.994	384.059
-232.316	-33.3335	-236.989	-43.3319
-232.311	-168.207	-236.984	63.1929
-232.306	5.8916	-236.98	33.792
-232.301	295.855	-236.975	-168.316
-232.297	70.8644	-236.97	100.292
-232.292	-176.656	-236.965	48.2559
-232.287	90.7786	-236.961	132.925
-232.283	280.97	-236.956	195.039
-232.278	-43.7935	-236.951	-175.292
-232.273	391.403	-236.947	-130.638
-232.268	105.664	-236.942	118.711
-232.264	-366.746	-236.937	49
-232.259	-118.22	-236.932	-29.4876
-232.254	-53.1471	-236.928	-71.483
-232.25	11.9263	-236.923	100.48
-232.245	-77.4868	-236.918	-164.77
-232.24	-166.9	-236.914	-146.29
-232.235	413.933	-236.909	9.57046
-232.231	273.829	-236.904	400.543
-232.226	4.98645	-236.9	-152.246
-232.221	45.1166	-236.895	-88.3955
-232.217	107.776	-236.89	123.675
-232.212	170.436	-236.885	-137.469
-232.207	97.9196	-236.881	85.4888
-232.202	25.4036	-236.876	204.164
-232.198	41.3953	-236.871	163.255
-232.193	57.3871	-236.867	-221.614
-232.188	105.563	-236.862	21.2915
-232.184	153.74	-236.857	-1.31804
-232.179	-177.863	-236.852	11.8023
-232.174	5.48926	-236.848	-236.749
-232.169	304.706	-236.843	17.9012
-232.165	-117.014	-236.838	56.2897
-232.16	-251.485	-236.834	-80.6577
-232.155	-385.957	-236.829	-113.843
-232.151	-102.028	-236.824	-175.475
-232.146	181.901	-236.819	85.2665
-232.141	131.11	-236.815	-80.3533
-232.137	80.3186	-236.81	7.26148
-232.132	184.014	-236.805	-52.7069
-232.127	-21.2642	-236.801	-57.1132
-232.122	241.242	-236.796	52.5426
-232.118	194.775	-236.791	-100.599
-232.113	238.426	-236.786	-10.5375
-232.108	-26.8965	-236.782	28.9775
-232.104	-31.5231	-236.777	-188.76
-232.099	272.823	-236.772	1.64377
-232.094	126.584	-236.768	-67.1866
-232.089	-19.655	-236.763	-305.279
-232.085	32.0416	-236.758	-251.296
-232.08	83.7382	-236.753	-99.3629
-232.075	0.25928	-236.749	-340.099
-232.071	-83.2196	-236.744	-76.2925
-232.066	-289	-236.739	174.189
-232.061	-185.808	-236.735	234.919
-232.056	-82.6162	-236.73	201.793
-232.052	-288.397	-236.725	-99.5384
-232.047	-173.94	-236.72	-92.3542
-232.042	-59.4835	-236.716	-213.438
-232.038	-138.135	-236.711	-189.296
-232.033	92.1866	-236.706	-107.933
-232.028	0.66162	-236.702	-329.689
-232.023	-90.8635	-236.697	-289.983
-232.019	-182.389	-236.692	-218.373
-232.014	35.059	-236.687	-182.351
-232.009	-52.4431	-236.683	-89.1917
-232.005	-139.945	-236.678	-104.115
-232	-53.65	-236.673	18.9441
-231.995	32.6451	-236.669	-38.9407
-231.99	80.3186	-236.664	262.431
-231.986	127.992	-236.659	-251.997
-231.981	-81.8115	-236.655	-16.0849
-231.976	-291.615	-236.65	315.156
-231.972	-163.178	-236.645	-23.1527
-231.967	-34.7416	-236.64	-270.595
-231.962	-163.782	-236.636	-419.584
-231.957	-292.822	-236.631	-90.8001
-231.953	-125.764	-236.626	-43.9619
-231.948	41.2947	-236.622	53.7675
-231.943	227.664	-236.617	127.237
-231.939	105.061	-236.612	278.51
-231.934	11.4233	-236.607	114.974
-231.929	-82.2139	-236.603	169.282
-231.924	-40.6755	-236.598	169.859
-231.92	0.86279	-236.593	-109.435
-231.915	42.401	-236.589	-9.26853
-231.91	83.9393	-236.584	19.2637
-231.906	-164.184	-236.579	89.3685
-231.901	102.647	-236.574	-7.04104
-231.896	17.0557	-236.57	-163.589
-231.891	-68.5354	-236.565	-109.064
-231.887	-89.7572	-236.56	96.8741
-231.882	-110.979	-236.556	367.703
-231.877	-264.158	-236.551	20.2462
-231.873	97.6178	-236.546	-73.437
-231.868	189.042	-236.541	-206.837
-231.863	-28.5057	-236.537	-194.295
-231.859	-81.9121	-236.532	-3.5749
-231.854	-135.319	-236.527	56.6478
-231.849	-188.725	-236.523	104.803
-231.844	-242.131	-236.518	243.646
-231.84	-124.959	-236.513	284.88
-231.835	301.186	-236.508	139.631
-231.83	379.736	-236.504	37.8409
-231.826	-56.6674	-236.499	-68.4575
-231.821	83.7382	-236.494	-72.1549
-231.816	224.144	-236.49	-110.345
-231.811	42.7028	-236.485	55.5195
-231.807	-138.738	-236.48	-133.528
-231.802	255.926	-236.475	-63.2933
-231.797	135.636	-236.471	-97.801
-231.793	-23.2758	-236.466	42.5613
-231.788	126.785	-236.461	246.228
-231.783	107.072	-236.457	250.455
-231.778	87.359	-236.452	141.544
-231.774	86.9567	-236.447	-77.4852
-231.769	86.5543	-236.442	-155.396
-231.764	-10.4019	-236.438	-204.076
-231.76	-107.358	-236.433	32.3821
-231.755	-69.1389	-236.428	106.955
-231.75	-30.9196	-236.424	370.869
-231.745	160.177	-236.419	16.6695
-231.741	42.3005	-236.414	-134.856
-231.736	-75.5758	-236.41	210.247
-231.731	115.521	-236.405	-0.47912
-231.727	36.2659	-236.4	58.2904
-231.722	-42.9889	-236.395	-191.547
-231.717	-276.73	-236.391	-227.816
-231.712	-201.498	-236.386	377.488
-231.708	-209.142	-236.381	3.05714
-231.703	-216.786	-236.377	-262.017
-231.698	-50.6327	-236.372	-14.0747
-231.694	115.521	-236.367	32.6547
-231.689	75.692	-236.362	-17.4769
-231.684	35.8635	-236.358	-78.3108
-231.679	28.2197	-236.353	-257.451
-231.675	20.5758	-236.348	196.143
-231.67	-291.917	-236.344	18.4438
-231.665	-89.4554	-236.339	84.312
-231.661	-9.29553	-236.334	372.128
-231.656	379.837	-236.329	255.705
-231.651	379.535	-236.325	225.067
-231.646	70.2609	-236.32	-134.907
-231.642	108.581	-236.315	138.144
-231.637	146.901	-236.311	-4.66519
-231.632	85.448	-236.306	383.863
-231.628	23.9955	-236.301	-59.6398
-231.623	-153.322	-236.296	-190.089
-231.618	184.315	-236.292	-126.943
-231.614	222.635	-236.287	-197.04
-231.609	569.927	-236.282	61.0402
-231.604	138.352	-236.278	-95.1052
-231.599	15.7482	-236.273	-124.775
-231.595	87.4596	-236.268	-77.4461
-231.59	159.171	-236.263	248.214
-231.585	230.882	-236.259	203.575
-231.581	302.594	-236.254	174.742
-231.576	280.97	-236.249	102.29
-231.571	-49.627	-236.245	-70.5295
-231.566	-122.746	-236.24	-307.096
-231.562	113.107	-236.235	-278.959
-231.557	-103.234	-236.23	35.3298
-231.552	-319.576	-236.226	51.6141
-231.548	-226.944	-236.221	124.347
-231.543	174.66	-236.216	34.9431
-231.538	67.7465	-236.212	2.19346
-231.533	-39.1669	-236.207	131.886
-231.529	-126.77	-236.202	-102.466
-231.524	-214.372	-236.197	-177.633
-231.519	-106.252	-236.193	21.207
-231.515	1.86853	-236.188	345.062
-231.51	90.678	-236.183	77.0869
-231.505	179.488	-236.179	-124.472
-231.5	213.583	-236.174	88.4208
-231.496	-61.2938	-236.169	45.6609
-231.491	243.153	-236.165	110.362
-231.486	-173.337	-236.16	56.9153
-231.482	-15.3302	-236.155	-81.0702
-231.477	142.676	-236.15	19.3524
-231.472	-1.85278	-236.146	-90.0269
-231.467	-146.382	-236.141	-225.114
-231.463	95.3046	-236.136	-100.198
-231.458	336.991	-236.132	-125.65
-231.453	308.327	-236.127	-251.728
-231.449	-29.3104	-236.122	47.0607
-231.444	-170.219	-236.117	33.5211
-231.439	-2.15454	-236.113	194.233
-231.434	146.599	-236.108	284.602
-231.43	-13.6204	-236.103	159.467
-231.425	-9.69788	-236.099	17.2526
-231.42	-5.77539	-236.094	18.6379
-231.416	-21.1636	-236.089	-105.278
-231.411	-36.5519	-236.084	269.499
-231.406	-31.8248	-236.08	303.5
-231.401	-27.0977	-236.075	-134.178
-231.397	-3.05981	-236.07	-60.5258
-231.392	20.9781	-236.066	26.1059
-231.387	-128.781	-236.061	196.42
-231.383	30.4324	-236.056	7.01985
-231.378	-3.46204	-236.051	15.0237
-231.373	-37.3566	-236.047	-94.1274
-231.369	90.0746	-236.042	-58.0177
-231.364	-91.4669	-236.037	185.107
-231.359	-99.2114	-236.033	244.171
-231.354	-106.956	-236.028	171.291
-231.35	84.8446	-236.023	187.488
-231.345	276.645	-236.018	-205.42
-231.34	230.279	-236.014	-443.437
-231.336	183.913	-236.009	-229.927
-231.331	-57.9749	-236.004	86.1407
-231.326	9.11011	-236	77.0515
-231.321	-116.913	-235.995	5.79118
-231.317	66.0366	-235.99	-23.505
-231.312	55.8784	-235.985	56.9873
-231.307	45.7201	-235.981	110.356
-231.303	54.8726	-235.976	74.5492
-231.298	64.0251	-235.971	62.7654
-231.293	66.3384	-235.967	-33.0755
-231.288	68.6516	-235.962	181.641
-231.284	-218.697	-235.957	11.601
-231.279	8.90894	-235.952	-146.818
-231.274	4.78528	-235.948	315.469
-231.27	0.66162	-235.943	461.438
-231.265	-145.075	-235.938	172.941
-231.26	18.162	-235.934	156.238
-231.255	29.326	-235.929	153.484
-231.251	40.4901	-235.924	-98.5741
-231.246	70.965	-235.919	-134.197
-231.241	101.44	-235.915	-115.997
-231.237	183.41	-235.91	-61.2796
-231.232	265.38	-235.905	-284.446
-231.227	-199.788	-235.901	-403.794
-231.222	-150.003	-235.896	80.5857
-231.218	-102.933	-235.891	246.111
-231.213	-55.8627	-235.887	155.231
-231.208	158.568	-235.882	217.871
-231.204	-141.957	-235.877	44.2009
-231.199	-110.979	-235.872	-174.481
-231.194	-80.0012	-235.868	-186.876
-231.189	111.9	-235.863	176.799
-231.185	-5.17188	-235.858	232.536
-231.18	-13.6204	-235.854	42.9656
-231.175	286.904	-235.849	-0.11119
-231.171	259.145	-235.844	-89.2119
-231.166	231.385	-235.839	-162.365
-231.161	-172.934	-235.835	-154.071
-231.156	-268.281	-235.83	-137.757
-231.152	-93.2773	-235.825	-125.169
-231.147	81.7267	-235.821	-71.2518
-231.142	206.04	-235.816	-286.478
-231.138	21.3805	-235.811	-6.96951
-231.133	-143.968	-235.806	-140.277
-231.128	-309.317	-235.802	38.0588
-231.123	-230.062	-235.797	88.747
-231.119	-150.807	-235.792	86.7779
-231.114	102.244	-235.788	157.384
-231.109	46.3236	-235.783	193.743
-231.105	107.072	-235.778	15.832
-231.1	167.821	-235.773	-261.907
-231.095	189.948	-235.769	57.7024
-231.091	212.074	-235.764	165.208
-231.086	401.562	-235.759	157.709
-231.081	282.076	-235.755	181.54
-231.076	233.397	-235.75	109.056
-231.072	-124.255	-235.745	-174.747
-231.067	210.566	-235.74	-4.14453
-231.062	236.414	-235.736	-106.834
-231.058	-33.8363	-235.731	135.396
-231.053	4.88586	-235.726	22.7547
-231.048	17.8602	-235.722	-59.7345
-231.043	-278.138	-235.717	41.6176
-231.039	-316.659	-235.712	-269.63
-231.034	-46.2073	-235.707	-76.7345
-231.029	150.22	-235.703	-118.297
-231.025	37.6739	-235.698	142.661
-231.02	-229.358	-235.693	-161.619
-231.015	-187.417	-235.689	-34.9467
-231.01	-119.729	-235.684	-121.022
-231.006	-361.013	-235.679	-209.222
-231.001	-428.501	-235.674	288.558
-230.996	-187.015	-235.67	-35.9031
-230.992	-203.812	-235.665	-1.46686
-230.987	-220.608	-235.66	173.931
-230.982	-372.58	-235.656	23.8882
-230.977	-9.59729	-235.651	-235.65
-230.973	121.656	-235.646	-461.796
-230.968	-56.0638	-235.642	-80.612
-230.963	-47.1125	-235.637	415.058
-230.959	-38.1611	-235.632	197.729
-230.954	107.575	-235.627	-109.761
-230.949	-55.6615	-235.623	17.091
-230.944	-64.4117	-235.618	423.033
-230.94	-73.162	-235.613	162.58
-230.935	169.128	-235.609	-57.6152
-230.93	102.446	-235.604	-233.147
-230.926	-215.277	-235.599	192.532
-230.921	-18.0458	-235.594	104.782
-230.916	37.2213	-235.59	-186.57
-230.911	401.461	-235.585	-244.886
-230.907	-174.091	-235.58	-68.0714
-230.902	-28.7069	-235.576	209.142
-230.897	341.97	-235.571	74.5563
-230.893	197.692	-235.566	105.31
-230.888	27.6665	-235.561	-41.4604
-230.883	-142.359	-235.557	-3.63137
-230.878	-17.8949	-235.552	-214.565
-230.874	106.569	-235.547	-178.28
-230.869	95.8578	-235.543	-161.758
-230.864	85.1462	-235.538	-65.2643
-230.86	-109.018	-235.533	36.3245
-230.855	5.79102	-235.528	34.9244
-230.85	-66.0713	-235.524	356.47
-230.846	377.021	-235.519	290.951
-230.841	111.246	-235.514	209.219
-230.836	154.444	-235.51	-55.2129
-230.831	210.516	-235.505	4.14787
-230.827	-42.3854	-235.5	-103.159
-230.822	10.4679	-235.495	16.442
-230.817	-245.652	-235.491	394.795
-230.813	-237.857	-235.486	108.838
-230.808	-230.062	-235.481	155.595
-230.803	121.304	-235.477	141.963
-230.798	-248.267	-235.472	10.088
-230.794	-57.824	-235.467	40.7876
-230.789	132.619	-235.462	-208.908
-230.784	55.9287	-235.458	-298.45
-230.78	-20.7614	-235.453	40.6717
-230.775	-97.4513	-235.448	97.9971
-230.77	-174.141	-235.444	70.8197
-230.765	4.98645	-235.439	-81.7839
-230.761	184.114	-235.434	-345.466
-230.756	92.8907	-235.429	-182.419
-230.751	-307.305	-235.425	-173.122
-230.747	-195.765	-235.42	-130.569
-230.742	224.747	-235.415	25.7924
-230.737	297.666	-235.411	-123.641
-230.732	370.584	-235.406	139.31
-230.728	62.1141	-235.401	139.577
-230.723	-246.356	-235.397	300.736
-230.718	-348.844	-235.392	-183.001
-230.714	-142.359	-235.387	-161.351
-230.709	-277.032	-235.382	59.1333
-230.704	-102.732	-235.378	205.596
-230.699	-63.6072	-235.373	38.2891
-230.695	-24.4827	-235.368	-54.042
-230.69	-234.789	-235.364	-126.694
-230.685	-136.123	-235.359	-273.99
-230.681	-5.27246	-235.354	-18.1286
-230.676	-183.394	-235.349	335.289
-230.671	-338.987	-235.345	293.439
-230.666	20.3746	-235.34	187.212
-230.662	360.426	-235.335	250.421
-230.657	185.522	-235.331	122.325
-230.652	166.714	-235.326	76.6865
-230.648	147.906	-235.321	-403.131
-230.643	219.215	-235.316	-383.444
-230.638	290.525	-235.312	-84.7957
-230.633	400.455	-235.307	57.4061
-230.629	-4.56836	-235.302	-193.369
-230.624	-100.62	-235.298	-231.603
-230.619	-196.671	-235.293	-146.846
-230.615	-506.8	-235.288	94.3077
-230.61	-507.956	-235.283	67.2233
-230.605	-26.3434	-235.279	97.4676
-230.601	146.297	-235.274	-167.123
-230.596	32.4943	-235.269	229.246
-230.591	227.664	-235.265	291.847
-230.586	94.5503	-235.26	-244.621
-230.582	-38.5635	-235.255	-353.087
-230.577	-248.92	-235.25	79.4572
-230.572	-150.305	-235.246	-158.764
-230.568	70.6129	-235.241	59.0175
-230.563	-17.4423	-235.236	257.033
-230.558	203.475	-235.232	321.744
-230.553	-90.5618	-235.227	331.903
-230.549	59.5494	-235.222	108.977
-230.544	209.661	-235.217	235.611
-230.539	-16.3862	-235.213	-1.74471
-230.535	66.5396	-235.208	139.214
-230.53	110.844	-235.203	104.69
-230.525	155.148	-235.199	104.923
-230.52	170.486	-235.194	-25.9793
-230.516	-123.149	-235.189	-17.8067
-230.511	14.491	-235.184	-40.4955
-230.506	152.131	-235.18	-225.429
-230.502	107.122	-235.175	-116.483
-230.497	62.1141	-235.17	-117.077
-230.492	17.106	-235.166	-251.792
-230.487	-27.9023	-235.161	292.449
-230.483	-27.8521	-235.156	170.318
-230.478	-27.8018	-235.151	-188.805
-230.473	-433.278	-235.147	-170.314
-230.469	-117.818	-235.142	12.7439
-230.464	-53.4489	-235.137	-14.5023
-230.459	10.9204	-235.133	-12.7085
-230.454	-156.44	-235.128	-144.302
-230.45	-323.8	-235.123	-243.356
-230.445	49.542	-235.119	-222.284
-230.44	113.911	-235.114	-337.598
-230.436	-8.39038	-235.109	-70.7581
-230.431	178.281	-235.104	-110.069
-230.426	375.412	-235.1	51.5191
-230.421	57.5881	-235.095	54.6764
-230.417	-125.06	-235.09	-147.093
-230.412	1.26501	-235.086	60.5831
-230.407	8.50659	-235.081	-77.7504
-230.403	15.7482	-235.076	-176.532
-230.398	216.098	-235.071	9.2918
-230.393	107.474	-235.067	109.83
-230.388	48.7374	-235.062	40.8405
-230.384	-9.99963	-235.057	-117.263
-230.379	-68.7366	-235.053	-318.073
-230.374	-127.474	-235.048	-137.425
-230.37	-295.638	-235.043	62.583
-230.365	-154.831	-235.038	-14.3274
-230.36	-14.0227	-235.034	-186.896
-230.355	126.785	-235.029	1.96482
-230.351	-122.646	-235.024	1.30453
-230.346	-63.1042	-235.02	-221.539
-230.341	-42.1842	-235.015	-186.37
-230.337	-21.2642	-235.01	102.613
-230.332	244.259	-235.005	-180.728
-230.327	200.81	-235.001	-79.6767
-230.323	73.6805	-234.996	-6.5484
-230.318	-53.4489	-234.991	11.5677
-230.313	87.5602	-234.987	56.9092
-230.308	228.569	-234.982	-75.384
-230.304	112.101	-234.977	70.285
-230.299	-4.36731	-234.972	-101.608
-230.294	-40.3739	-234.968	-13.7902
-230.29	-76.3804	-234.963	-27.0821
-230.285	-93.0762	-234.958	17.4886
-230.28	-109.772	-234.954	-111.775
-230.275	-183.596	-234.949	123.406
-230.271	51.5536	-234.944	-31.9752
-230.266	132.216	-234.939	-306.632
-230.261	-96.0935	-234.935	-212.339
-230.257	-189.228	-234.93	-11.1307
-230.252	-282.362	-234.925	108.927
-230.247	-98.7085	-234.921	133.61
-230.242	-224.027	-234.916	27.2141
-230.238	86.7555	-234.911	-98.9286
-230.233	-117.416	-234.906	105.673
-230.228	-6.17761	-234.902	310.354
-230.224	105.061	-234.897	8.1411
-230.219	-417.739	-234.892	106.064
-230.214	-219.602	-234.888	145.137
-230.209	36.467	-234.883	112.335
-230.205	292.536	-234.878	4.97595
-230.2	118.94	-234.874	-122.757
-230.195	-54.6558	-234.869	6.30514
-230.191	222.333	-234.864	125.202
-230.186	190.35	-234.859	-158.749
-230.181	23.1908	-234.855	-413.181
-230.176	165.005	-234.85	-385.592
-230.172	-60.0869	-234.845	-95.821
-230.167	23.7943	-234.841	120.857
-230.162	1.3656	-234.836	-253.92
-230.158	-21.0631	-234.831	47.3504
-230.153	-24.1809	-234.826	-168.253
-230.148	-27.2988	-234.822	-431.556
-230.143	85.448	-234.817	-455.599
-230.139	198.195	-234.812	-88.1616
-230.134	310.942	-234.808	-99.3155
-230.129	423.688	-234.803	-125.421
-230.125	344.937	-234.798	-74.1689
-230.12	266.185	-234.793	-585.814
-230.115	-102.229	-234.789	83.0103
-230.11	44.312	-234.784	216.521
-230.106	94.2988	-234.779	66.9357
-230.101	144.286	-234.775	-44.8885
-230.096	-249.876	-234.77	-84.2648
-230.092	-129.083	-234.765	57.8796
-230.087	295.252	-234.76	-27.1464
-230.082	204.632	-234.756	-38.3516
-230.078	197.692	-234.751	-31.3626
-230.073	190.752	-234.746	18.1865
-230.068	-125.16	-234.742	-58.3867
-230.063	-132.1	-234.737	110.071
-230.059	-190.535	-234.732	-38.9544
-230.054	-248.971	-234.727	-207.83
-230.049	61.1084	-234.723	-208.763
-230.045	-143.767	-234.718	-372.686
-230.04	-232.778	-234.713	-140.306
-230.035	-321.788	-234.709	280.837
-230.03	104.155	-234.704	200.318
-230.026	221.126	-234.699	231.235
-230.021	151.427	-234.694	52.5499
-230.016	81.7267	-234.69	-13.5668
-230.012	63.321	-234.685	-241.5
-230.007	44.9155	-234.68	-98.3036
-230.002	161.685	-234.676	88.676
-229.997	278.455	-234.671	80.9622
-229.993	456.376	-234.666	153.629
-229.988	325.324	-234.661	21.2987
-229.983	232.894	-234.657	209.08
-229.979	140.464	-234.652	309.78
-229.974	-101.625	-234.647	284.581
-229.969	-34.7416	-234.643	144.526
-229.964	-141.655	-234.638	-20.4021
-229.96	-248.568	-234.633	340.394
-229.955	-213.869	-234.629	328.456
-229.95	-179.17	-234.624	140.834
-229.946	55.0737	-234.619	97.895
-229.941	289.318	-234.614	29.544
-229.936	-180.88	-234.61	227.647
-229.931	69.8586	-234.605	-13.6275
-229.927	88.8677	-234.6	-109.744
-229.922	-201.096	-234.596	93.292
-229.917	-5.07129	-234.591	282.027
-229.913	190.953	-234.586	45.255
-229.908	180.996	-234.581	46.8999
-229.903	-137.934	-234.577	256.344
-229.898	99.9312	-234.572	-140.867
-229.894	337.796	-234.567	-64.243
-229.889	9.21069	-234.563	6.0248
-229.884	195.58	-234.558	-57.6998
-229.88	27.918	-234.553	233.792
-229.875	-139.744	-234.548	-42.9176
-229.87	136.742	-234.544	-106.912
-229.865	104.256	-234.539	224.848
-229.861	142.274	-234.534	154.16
-229.856	-128.68	-234.53	32.8967
-229.851	-180.779	-234.525	56.3298
-229.847	76.0944	-234.52	-27.4616
-229.842	194.574	-234.515	184.636
-229.837	4.08118	-234.511	-28.4098
-229.833	199.804	-234.506	-181.271
-229.828	86.5543	-234.501	-161.514
-229.823	74.6863	-234.497	-230.616
-229.818	371.791	-234.492	-162.817
-229.814	147.504	-234.487	-268.661
-229.809	232.19	-234.482	-110.396
-229.804	194.574	-234.478	-59.7751
-229.8	156.958	-234.473	-119.036
-229.795	170.838	-234.468	-23.645
-229.79	184.718	-234.464	-79.2632
-229.785	-145.98	-234.459	22.5445
-229.781	38.2773	-234.454	130.428
-229.776	-67.1273	-234.449	-44.4194
-229.771	136.441	-234.445	-160.411
-229.767	-42.9889	-234.44	221.499
-229.762	86.5543	-234.435	77.8873
-229.757	196.787	-234.431	-224.234
-229.752	-207.935	-234.426	112.819
-229.748	-358.398	-234.421	-5.47845
-229.743	-508.862	-234.416	-277.556
-229.738	-247.361	-234.412	-54.1215
-229.734	14.1389	-234.407	-91.2291
-229.729	82.5312	-234.402	-129.447
-229.724	-158.049	-234.398	173.567
-229.719	32.6451	-234.393	34.7593
-229.715	223.339	-234.388	-22.3676
-229.71	88.063	-234.384	211.54
-229.705	-47.2131	-234.379	40.7288
-229.701	-233.985	-234.374	102.253
-229.696	-111.784	-234.369	-48.3083
-229.691	68.35	-234.365	33.3023
-229.686	-266.471	-234.36	202.972
-229.682	184.014	-234.355	273.82
-229.677	119.544	-234.351	446.009
-229.672	-14.1233	-234.346	79.3112
-229.668	367.164	-234.341	-230.834
-229.663	291.43	-234.336	14.2322
-229.658	215.695	-234.332	-152.355
-229.653	-207.633	-234.327	165.164
-229.649	-321.99	-234.322	79.5087
-229.644	-268.985	-234.318	-110.888
-229.639	-215.981	-234.313	-27.5582
-229.635	40.9929	-234.308	-291.36
-229.63	-11.0054	-234.303	282.142
-229.625	245.969	-234.299	-16.7963
-229.62	-12.0111	-234.294	239.377
-229.616	-2.85864	-234.289	168.437
-229.611	6.29394	-234.285	327.347
-229.606	-345.022	-234.28	-46.8952
-229.602	-387.365	-234.275	24.0434
-229.597	-286.486	-234.27	-120.286
-229.592	-185.607	-234.266	32.3389
-229.587	-65.4175	-234.261	-109.761
-229.583	54.772	-234.256	-143.423
-229.578	91.2815	-234.252	91.8651
-229.573	127.791	-234.247	-180.412
-229.569	-125.361	-234.242	-120.611
-229.564	136.441	-234.237	-55.7141
-229.559	41.2947	-234.233	29.2922
-229.555	-53.8512	-234.228	-72.108
-229.55	-136.123	-234.223	234.325
-229.545	90.5775	-234.219	10.4673
-229.54	85.5486	-234.214	42.2442
-229.536	80.5198	-234.209	-74.2314
-229.531	287.91	-234.204	104.708
-229.526	186.327	-234.2	-270.268
-229.522	-156.641	-234.195	-222.604
-229.517	-190.636	-234.19	-282.623
-229.512	7.09851	-234.186	-203.755
-229.507	-310.121	-234.181	37.1559
-229.503	-57.6731	-234.176	-110.346
-229.498	-114.197	-234.171	-49.9221
-229.493	144.688	-234.167	455.459
-229.489	94.6006	-234.162	133.268
-229.484	179.689	-234.157	-151.071
-229.479	264.777	-234.153	-107.118
-229.474	40.8925	-234.148	54.4756
-229.47	331.962	-234.143	-147.766
-229.465	285.094	-234.138	1.4429
-229.46	238.225	-234.134	267.85
-229.456	223.54	-234.129	140.706
-229.451	208.856	-234.124	114.792
-229.446	4.28235	-234.12	-214.326
-229.441	-200.291	-234.115	-185.582
-229.437	-147.388	-234.11	-319.501
-229.432	-94.4843	-234.106	-353.796
-229.427	-25.4884	-234.101	-24.6496
-229.423	43.5074	-234.096	43.7687
-229.418	-61.2938	-234.091	-192.826
-229.413	142.878	-234.087	-123.771
-229.408	37.7745	-234.082	-48.252
-229.404	-67.3285	-234.077	93.4475
-229.399	-153.121	-234.073	-242.025
-229.394	-238.913	-234.068	19.2503
-229.39	-202.403	-234.063	117.488
-229.385	-165.894	-234.058	9.21941
-229.38	63.7234	-234.054	-14.6032
-229.375	-15.6318	-234.049	-371.979
-229.371	-121.54	-234.044	-147.406
-229.366	81.5255	-234.04	166.762
-229.361	91.4827	-234.035	250.988
-229.357	101.44	-234.03	-61.7601
-229.352	114.615	-234.025	-81.4393
-229.347	127.791	-234.021	199.671
-229.342	121.656	-234.016	13.0649
-229.338	115.521	-234.011	-212.488
-229.333	72.5742	-234.007	-239.782
-229.328	-279.345	-234.002	-328.61
-229.324	-96.9987	-233.997	-6.99553
-229.319	85.3474	-233.992	-29.9465
-229.314	-21.9683	-233.988	-303.418
-229.31	-129.284	-233.983	-198.114
-229.305	-275.221	-233.978	-92.1428
-229.3	-112.186	-233.974	126.542
-229.295	45.2172	-233.969	-70.6629
-229.291	-106.352	-233.964	-186.299
-229.286	-64.8141	-233.959	-276.271
-229.281	-23.2758	-233.955	64.028
-229.277	76.1949	-233.95	186.315
-229.272	175.666	-233.945	314.5
-229.267	101.339	-233.941	177.248
-229.262	335.985	-233.936	-207.626
-229.258	192.06	-233.931	-287.086
-229.253	48.1339	-233.926	-228.46
-229.248	271.113	-233.922	-171.261
-229.244	185.12	-233.917	7.54418
-229.239	-58.5782	-233.912	106.37
-229.234	6.69617	-233.908	-24.6472
-229.229	52.6599	-233.903	-192.083
-229.225	98.6237	-233.898	-214.682
-229.22	145.392	-233.893	-7.79026
-229.215	501.133	-233.889	-23.6396
-229.211	193.87	-233.884	48.1846
-229.206	195.58	-233.879	-153.505
-229.201	-327.32	-233.875	30.5144
-229.196	-129.284	-233.87	-117.186
-229.192	229.676	-233.865	-201.789
-229.187	73.6805	-233.861	-21.7252
-229.182	12.8314	-233.856	-248.622
-229.178	-48.0177	-233.851	-308.953
-229.173	-141.051	-233.846	-244.186
-229.168	-234.085	-233.842	-126.822
-229.163	-401.144	-233.837	-32.1242
-229.159	-568.202	-233.832	-216.826
-229.154	-188.121	-233.828	-284.517
-229.149	191.959	-233.823	-108.591
-229.145	152.835	-233.818	-179.37
-229.14	-195.262	-233.813	-118.16
-229.135	-234.387	-233.809	-131
-229.13	-273.511	-233.804	-72.6692
-229.126	44.6138	-233.799	-295.877
-229.121	53.7662	-233.795	-276.105
-229.116	288.211	-233.79	208.157
-229.112	7.70203	-233.785	116.893
-229.107	-102.832	-233.78	116.107
-229.102	95.6063	-233.776	58.7177
-229.097	88.063	-233.771	254.134
-229.093	80.5198	-233.766	366.804
-229.088	124.472	-233.762	-61.2681
-229.083	168.424	-233.757	-60.6274
-229.079	212.376	-233.752	85.7142
-229.074	256.328	-233.747	110.767
-229.069	84.6434	-233.743	137.32
-229.065	-87.0416	-233.738	-19.1696
-229.06	69.5569	-233.733	84.9576
-229.055	-82.8174	-233.729	-106.22
-229.05	-154.73	-233.724	-264.937
-229.046	-226.642	-233.719	-208.937
-229.041	42.6022	-233.714	-61.496
-229.036	2.87427	-233.71	-108.147
-229.032	-243.037	-233.705	-89.8523
-229.027	26.007	-233.7	23.9768
-229.022	140.564	-233.696	56.0562
-229.017	255.122	-233.691	-6.96665
-229.013	63.9246	-233.686	-132.68
-229.008	-127.272	-233.681	87.6997
-229.003	-60.9922	-233.677	-50.0876
-228.999	5.28809	-233.672	52.8533
-228.994	24.9006	-233.667	109.477
-228.989	44.5132	-233.663	-98.3109
-228.984	44.8149	-233.658	-32.9431
-228.98	45.1166	-233.653	-58.3315
-228.975	441.29	-233.648	-11.7106
-228.97	528.49	-233.644	-156.561
-228.966	152.231	-233.639	-146.19
-228.961	84.9452	-233.634	-96.2139
-228.956	49.6426	-233.63	-254.526
-228.951	14.3401	-233.625	-263.542
-228.947	17.6591	-233.62	-90.5997
-228.942	-287.995	-233.616	78.9197
-228.937	-281.457	-233.611	8.11597
-228.933	-274.919	-233.606	28.9105
-228.928	-101.022	-233.601	-148.411
-228.923	72.8759	-233.597	-328.862
-228.918	-233.582	-233.592	-51.724
-228.914	-25.0862	-233.587	-167.585
-228.909	86.8561	-233.583	-133.364
-228.904	-110.174	-233.578	138.898
-228.9	-303.986	-233.573	-32.2438
-228.895	-188.826	-233.568	299.738
-228.89	-112.286	-233.564	-11.3997
-228.885	-35.7473	-233.559	178.216
-228.881	-64.4117	-233.554	69.7053
-228.876	-93.0762	-233.55	-379.348
-228.871	-160.362	-233.545	-207.861
-228.867	81.3243	-233.54	28.3317
-228.862	187.835	-233.535	-73.497
-228.857	-14.6261	-233.531	-1.9176
-228.852	227.061	-233.526	278.969
-228.848	159.774	-233.521	111.725
-228.843	162.49	-233.517	234.396
-228.838	165.206	-233.512	254.559
-228.834	399.651	-233.507	89.6461
-228.829	325.123	-233.502	-314.542
-228.824	231.285	-233.498	29.9259
-228.819	137.446	-233.493	-269.369
-228.815	-110.878	-233.488	-441.824
-228.81	155.751	-233.484	34.1085
-228.805	246.573	-233.479	171.041
-228.801	337.394	-233.474	-5.41124
-228.796	132.116	-233.469	-253.482
-228.791	235.811	-233.465	141.696
-228.787	168.927	-233.46	66.9345
-228.782	102.043	-233.455	-69.6411
-228.777	-22.7728	-233.451	-47.4108
-228.772	-147.589	-233.446	-135.112
-228.768	-145.276	-233.441	-258.67
-228.763	-142.962	-233.436	-99.6649
-228.758	110.391	-233.432	205.85
-228.754	54.772	-233.427	-163.274
-228.749	81.2238	-233.422	-323.336
-228.744	107.676	-233.418	-299.652
-228.739	153.438	-233.413	-210.628
-228.735	-109.772	-233.408	-42.8387
-228.73	-197.576	-233.403	310.021
-228.725	23.5931	-233.399	268.389
-228.721	128.897	-233.394	-75.916
-228.716	234.201	-233.389	-42.5687
-228.711	183.41	-233.385	-121.316
-228.706	132.619	-233.38	98.214
-228.702	-91.9698	-233.375	100.394
-228.697	-7.58569	-233.371	176.639
-228.692	-10.1001	-233.366	124.921
-228.688	-12.6146	-233.361	-129.769
-228.683	36.3665	-233.356	129.808
-228.678	85.3474	-233.352	85.6926
-228.673	-177.863	-233.347	-319.869
-228.669	73.8817	-233.342	253.978
-228.664	-118.522	-233.338	277.227
-228.659	-1.95337	-233.333	-257.661
-228.655	110.089	-233.328	-137.283
-228.65	531.105	-233.323	-2.01486
-228.645	501.535	-233.319	82.9749
-228.64	-248.971	-233.314	26.0904
-228.636	56.1801	-233.309	105.771
-228.631	-153.624	-233.305	219.661
-228.626	54.9731	-233.3	81.0601
-228.622	-45.4027	-233.295	-148.864
-228.617	73.077	-233.29	-182.65
-228.612	191.557	-233.286	111.997
-228.607	33.2485	-233.281	194.093
-228.603	-125.06	-233.276	138.003
-228.598	-132.1	-233.272	6.70666
-228.593	-139.141	-233.267	-190.268
-228.589	-165.492	-233.262	-282.66
-228.584	117.13	-233.257	-276.4
-228.579	36.8693	-233.253	183.202
-228.574	-43.3911	-233.248	9.89848
-228.57	-142.962	-233.243	31.166
-228.565	66.439	-233.239	-96.9387
-228.56	411.016	-233.234	-75.8177
-228.556	446.62	-233.229	-169.166
-228.551	5.8916	-233.224	-127.343
-228.546	-434.837	-233.22	-114.429
-228.542	-170.722	-233.215	69.9513
-228.537	93.3936	-233.21	-73.204
-228.532	-2.95923	-233.206	-124.539
-228.527	-99.312	-233.201	-29.6465
-228.523	-144.169	-233.196	104.322
-228.518	-189.027	-233.191	61.3559
-228.513	-150.204	-233.187	-115.402
-228.509	197.591	-233.182	291.691
-228.504	21.9839	-233.177	21.8483
-228.499	-153.624	-233.173	-68.8278
-228.494	-71.7539	-233.168	-55.2574
-228.49	10.1158	-233.163	303.43
-228.485	74.2839	-233.158	129.517
-228.48	-170.521	-233.154	266.166
-228.476	-260.839	-233.149	124.628
-228.471	-42.1842	-233.144	-111.326
-228.466	5.8916	-233.14	-19.4549
-228.461	53.9674	-233.135	87.4331
-228.457	198.597	-233.13	-248.323
-228.452	343.227	-233.125	-75.1859
-228.447	109.687	-233.121	-101.362
-228.443	-123.853	-233.116	-352.439
-228.438	189.746	-233.111	-60.3745
-228.433	-11.6088	-233.107	-201.75
-228.428	75.0886	-233.102	-82.2367
-228.424	161.786	-233.097	36.7032
-228.419	248.483	-233.093	-44.6408
-228.414	335.181	-233.088	61.2484
-228.41	-51.2362	-233.083	230.68
-228.405	77.3013	-233.078	196.641
-228.4	-103.134	-233.074	16.7461
-228.395	25.4036	-233.069	40.9939
-228.391	-32.73	-233.064	-2.47542
-228.386	-90.8635	-233.06	-114.206
-228.381	-148.997	-233.055	-0.39311
-228.377	101.842	-233.05	37.0061
-228.372	100.032	-233.045	-17.7298
-228.367	98.2213	-233.041	3.97071
-228.362	167.217	-233.036	-315.378
-228.358	-72.7596	-233.031	-39.5239
-228.353	-232.979	-233.027	-111.818
-228.348	121.756	-233.022	-125.001
-228.344	70.965	-233.017	59.4097
-228.339	20.1736	-233.012	-278.351
-228.334	138.352	-233.008	-167.341
-228.329	-52.4431	-233.003	19.0957
-228.325	239.532	-232.998	41.415
-228.32	16.5527	-232.994	0.54781
-228.315	-220.91	-232.989	6.83185
-228.311	-149.399	-232.984	118.966
-228.306	25.1018	-232.979	232.244
-228.301	-315.351	-232.975	-90.8425
-228.296	-301.774	-232.97	415.788
-228.292	20.777	-232.965	183.611
-228.287	-36.4513	-232.961	137.905
-228.282	-93.6797	-232.956	210.109
-228.278	73.9823	-232.951	366.284
-228.273	-67.3285	-232.946	335.029
-228.268	3.77942	-232.942	231.922
-228.264	-234.085	-232.937	81.651
-228.259	-105.045	-232.932	-152.454
-228.254	332.968	-232.928	-396.386
-228.249	217.405	-232.923	28.9339
-228.245	101.842	-232.918	138.806
-228.24	92.4884	-232.913	-114.011
-228.235	83.1348	-232.909	248.586
-228.231	-100.016	-232.904	11.0417
-228.226	-283.167	-232.899	103.967
-228.221	47.0276	-232.895	243.047
-228.216	68.2494	-232.89	126.687
-228.212	128.093	-232.885	36.0527
-228.207	187.936	-232.88	-42.8383
-228.202	60.7061	-232.876	195.919
-228.198	242.449	-232.871	310.672
-228.193	173.151	-232.866	101.108
-228.188	103.854	-232.862	-17.5416
-228.183	-23.3763	-232.857	-197.016
-228.179	-150.606	-232.852	-425.126
-228.174	-181.282	-232.848	-407.035
-228.169	-211.958	-232.843	56.3358
-228.165	-216.082	-232.838	22.0891
-228.16	88.7671	-232.833	-138.645
-228.155	-89.1537	-232.829	-169.671
-228.15	-576.047	-232.824	248.765
-228.146	-266.37	-232.819	210.093
-228.141	-265.666	-232.815	59.9137
-228.136	-284.273	-232.81	-33.5647
-228.132	6.09277	-232.805	-286.699
-228.127	159.272	-232.8	-371.202
-228.122	312.45	-232.796	-158.221
-228.117	330.454	-232.791	62.0219
-228.113	39.4844	-232.786	70.0784
-228.108	-172.633	-232.782	-136.924
-228.103	130.205	-232.777	53.7733
-228.099	46.8264	-232.772	-71.0717
-228.094	272.421	-232.767	125.8
-228.089	-29.0087	-232.763	56.7345
-228.084	-21.4653	-232.758	5.83844
-228.08	121.253	-232.753	-10.001
-228.075	263.972	-232.749	-221.379
-228.07	-190.334	-232.744	-83.1747
-228.066	-129.686	-232.739	-134.377
-228.061	-204.214	-232.734	-39.2143
-228.056	-278.741	-232.73	46.5718
-228.051	-99.0103	-232.725	0.60938
-228.047	80.7209	-232.72	-246.242
-228.042	395.628	-232.716	-275.034
-228.037	195.58	-232.711	151.959
-228.033	34.1537	-232.706	164.764
-228.028	-127.272	-232.701	133.132
-228.023	39.585	-232.697	237.819
-228.019	206.442	-232.692	-100.254
-228.014	49.8437	-232.687	241.61
-228.009	-106.755	-232.683	70.1497
-228.004	-76.6821	-232.678	-107.032
-228	262.363	-232.673	-137.392
-227.995	144.386	-232.668	81.3515
-227.99	26.4093	-232.664	-5.81932
-227.986	24.2972	-232.659	-61.7213
-227.981	22.1851	-232.654	-306.072
-227.976	-208.74	-232.65	-431.409
-227.971	-130.692	-232.645	-233.059
-227.967	5.28809	-232.64	273.247
-227.962	-167.704	-232.635	143.538
-227.957	79.3129	-232.631	66.92
-227.953	17.3574	-232.626	161.234
-227.948	322.307	-232.621	-98.3119
-227.943	112.302	-232.617	117.769
-227.938	-18.8503	-232.612	175.688
-227.934	-150.003	-232.607	145.798
-227.929	-55.8627	-232.603	-14.7086
-227.924	38.2773	-232.598	131.093
-227.92	31.0359	-232.593	-47.482
-227.915	23.7943	-232.588	68.6298
-227.91	35.8635	-232.584	145.416
-227.905	47.9327	-232.579	271.65
-227.901	-133.911	-232.574	415.227
-227.896	-6.78113	-232.57	399.689
-227.891	-92.0704	-232.565	92.7042
-227.887	131.613	-232.56	163.089
-227.882	189.545	-232.555	92.8472
-227.877	-61.495	-232.551	131.1
-227.872	-235.292	-232.546	319.949
-227.868	-100.117	-232.541	74.1413
-227.863	153.338	-232.537	180.178
-227.858	97.819	-232.532	196.955
-227.854	100.233	-232.527	252.195
-227.849	102.647	-232.522	-80.2673
-227.844	16.5527	-232.518	70.3012
-227.839	239.431	-232.513	88.4213
-227.835	134.027	-232.508	-56.7573
-227.83	28.6219	-232.504	-160.77
-227.825	-127.574	-232.499	-68.1309
-227.821	-283.77	-232.494	10.0544
-227.816	152.231	-232.489	-233.408
-227.811	73.2782	-232.485	-43.0061
-227.806	-290.509	-232.48	-41.6487
-227.802	66.6401	-232.475	27.3573
-227.797	-342.206	-232.471	-57.4961
-227.792	-30.115	-232.466	-31.2426
-227.788	-19.7555	-232.461	98.7545
-227.783	-9.39612	-232.456	243.881
-227.778	-37.6582	-232.452	188.069
-227.774	-374.893	-232.447	-58.2346
-227.769	-230.967	-232.442	-138.523
-227.764	-87.0416	-232.438	-96.6854
-227.759	56.8842	-232.433	-80.3177
-227.755	-108.163	-232.428	130.903
-227.75	-23.1752	-232.423	-161.114
-227.745	61.8124	-232.419	-6.0457
-227.741	-65.6187	-232.414	190.879
-227.736	115.923	-232.409	213.168
-227.731	345.741	-232.405	292.074
-227.726	266.587	-232.4	-202.298
-227.722	258.239	-232.395	-164.825
-227.717	249.891	-232.39	-135.647
-227.712	-145.477	-232.386	116.193
-227.708	-25.8907	-232.381	68.751
-227.703	-41.4802	-232.376	66.0982
-227.698	-57.0696	-232.372	100.232
-227.693	-175.65	-232.367	79.7802
-227.689	-294.23	-232.362	144.908
-227.684	50.6483	-232.357	14.9697
-227.679	86.5543	-232.353	173.387
-227.675	-35.4456	-232.348	69.4945
-227.67	357.509	-232.343	-330.57
-227.665	184.014	-232.339	-306.801
-227.66	10.5182	-232.334	-276.081
-227.656	2.77368	-232.329	-122.673
-227.651	-4.9707	-232.325	30.0296
-227.646	64.528	-232.32	180.225
-227.642	134.027	-232.315	-75.832
-227.637	5.58984	-232.31	-18.5775
-227.632	-122.847	-232.306	-84.268
-227.627	295.855	-232.301	62.2064
-227.623	199.603	-232.296	179.059
-227.618	74.3845	-232.292	3.76051
-227.613	-50.8339	-232.287	165.914
-227.609	-21.5659	-232.282	0.2367
-227.604	316.675	-232.277	186.264
-227.599	194.675	-232.273	17.7363
-227.594	72.6748	-232.268	-73.0225
-227.59	-403.356	-232.263	-231.493
-227.585	-158.451	-232.259	93.0735
-227.58	147.605	-232.254	218.524
-227.576	-267.276	-232.249	182.288
-227.571	-154.328	-232.244	249.703
-227.566	-41.3796	-232.24	63.7209
-227.561	-86.941	-232.235	87.2183
-227.557	-132.502	-232.23	210.356
-227.552	-216.685	-232.226	-251.636
-227.547	8.10425	-232.221	-277.643
-227.543	240.94	-232.216	98.8497
-227.538	164.803	-232.211	294.099
-227.533	24.2972	-232.207	-171.792
-227.528	-116.209	-232.202	-38.5888
-227.524	-116.913	-232.197	-64.4961
-227.519	-117.617	-232.193	-54.9302
-227.514	-253.497	-232.188	198.517
-227.51	125.578	-232.183	-10.5309
-227.505	28.3203	-232.178	60.1499
-227.5	-68.9377	-232.174	-59.3376
-227.496	20.4752	-232.169	200.04
-227.491	-199.084	-232.164	43.8542
-227.486	25.5042	-232.16	67.6997
-227.481	-58.88	-232.155	-43.9284
-227.477	-278.44	-232.15	-1.97981
-227.472	16.9551	-232.145	37.3615
-227.467	32.3434	-232.141	-43.2021
-227.463	47.7317	-232.136	-265.905
-227.458	269.102	-232.131	140.278
-227.453	181.499	-232.127	22.0967
-227.448	17.9608	-232.122	-12.6298
-227.444	-145.577	-232.117	72.9338
-227.439	115.722	-232.112	-110.122
-227.434	-137.934	-232.108	9.14092
-227.43	-2.15454	-232.103	-114.604
-227.425	133.624	-232.098	-62.0223
-227.42	256.53	-232.094	228.568
-227.415	70.462	-232.089	235.356
-227.411	190.149	-232.084	308.714
-227.406	309.835	-232.08	229.509
-227.401	-124.054	-232.075	2.02732
-227.397	-248.971	-232.07	-44.6674
-227.392	-77.7885	-232.065	7.24806
-227.387	93.3936	-232.061	-122.46
-227.382	-95.8923	-232.056	-153.902
-227.378	-285.178	-232.051	-12.7651
-227.373	26.007	-232.047	-154.128
-227.368	28.2197	-232.042	2.04732
-227.364	-33.9369	-232.037	-173.403
-227.359	-96.0935	-232.032	-392.213
-227.354	-193.653	-232.028	-180.325
-227.349	17.7596	-232.023	21.1423
-227.345	-79.8	-232.018	-76.0049
-227.34	337.595	-232.014	-2.95578
-227.335	239.23	-232.009	-270.454
-227.331	140.866	-232.004	-80.7372
-227.326	74.6863	-231.999	32.0017
-227.321	8.50659	-231.995	419.672
-227.316	-86.6393	-231.99	270.981
-227.312	-181.785	-231.985	-51.6515
-227.307	173.654	-231.981	171.836
-227.302	220.121	-231.976	-89.9831
-227.298	-7.98804	-231.971	141.129
-227.293	72.8759	-231.966	76.8493
-227.288	134.429	-231.962	104.453
-227.283	195.982	-231.957	435.512
-227.279	-102.933	-231.952	46.5841
-227.274	-92.875	-231.948	223.821
-227.269	0.86279	-231.943	309.773
-227.265	94.6006	-231.938	-74.1131
-227.26	41.8982	-231.933	-0.6605
-227.255	-10.8042	-231.929	-136.742
-227.251	58.7952	-231.924	-182.646
-227.246	128.394	-231.919	-155.981
-227.241	135.234	-231.915	-278.046
-227.236	-372.881	-231.91	-137.633
-227.232	-57.0696	-231.905	87.8368
-227.227	-50.2303	-231.9	-6.24746
-227.222	-66.3228	-231.896	-248.15
-227.218	-82.415	-231.891	-123.228
-227.213	-72.7596	-231.886	75.1753
-227.208	-63.1042	-231.882	-193.911
-227.203	234.604	-231.877	17.7842
-227.199	17.3574	-231.872	124.452
-227.194	-84.0243	-231.867	232.096
-227.189	123.567	-231.863	427.225
-227.185	52.7605	-231.858	-84.888
-227.18	-18.0458	-231.853	-398.479
-227.175	-69.5411	-231.849	-224.796
-227.17	-121.037	-231.844	-161.307
-227.166	-92.0704	-231.839	211.622
-227.161	-63.1042	-231.835	338.251
-227.156	-34.1381	-231.83	-136.21
-227.152	-5.17187	-231.825	-68.0848
-227.147	66.439	-231.82	-243.618
-227.142	138.05	-231.816	-157.845
-227.137	248.282	-231.811	-158.099
-227.133	49.542	-231.806	-239.965
-227.128	-223.223	-231.802	-186.279
-227.123	-187.015	-231.797	-164.99
-227.119	-253.798	-231.792	-228.603
-227.114	194.373	-231.787	-112.324
-227.109	-60.6904	-231.783	127.589
-227.104	-6.78113	-231.778	-28.372
-227.1	60.0021	-231.773	248.549
-227.095	126.785	-231.769	37.9194
-227.09	119.544	-231.764	-21.7944
-227.086	112.302	-231.759	178.711
-227.081	278.858	-231.754	-138.348
-227.076	136.441	-231.75	-26.9586
-227.071	115.319	-231.745	55.1196
-227.067	94.1982	-231.74	-173.509
-227.062	73.077	-231.736	21.4342
-227.057	-257.017	-231.731	-59.7022
-227.053	-262.046	-231.726	-233.454
-227.048	-267.074	-231.721	21.1362
-227.043	-33.9369	-231.717	-222.934
-227.038	199.201	-231.712	-92.1665
-227.034	13.9377	-231.707	-234.473
-227.029	-171.325	-231.703	-402.859
-227.024	190.551	-231.698	85.1306
-227.02	37.4728	-231.693	91.4014
-227.015	35.6624	-231.688	201.111
-227.01	33.8521	-231.684	-31.4788
-227.006	-173.94	-231.679	73.5352
-227.001	-72.7596	-231.674	-78.0569
-226.996	-125.412	-231.67	-123.54
-226.991	-178.064	-231.665	47.283
-226.987	-76.2296	-231.66	258.428
-226.982	25.6047	-231.655	153.164
-226.977	127.439	-231.651	37.956
-226.973	-79.6995	-231.646	-145.848
-226.968	41.4456	-231.641	-32.617
-226.963	162.591	-231.637	-178.192
-226.958	131.663	-231.632	16.943
-226.954	100.736	-231.627	-63.3798
-226.949	50.4976	-231.622	63.2548
-226.944	0.25928	-231.618	-7.12626
-226.94	268.649	-231.613	-3.28279
-226.935	228.066	-231.608	128.677
-226.93	-69.9938	-231.604	-116.341
-226.925	-59.0812	-231.599	368.977
-226.921	-157.395	-231.594	172
-226.916	-255.709	-231.59	179.614
-226.911	-160.915	-231.585	-184.892
-226.907	-66.1216	-231.58	56.7533
-226.902	-122.596	-231.575	93.7407
-226.897	129.903	-231.571	383.029
-226.892	73.4291	-231.566	67.86
-226.888	16.9551	-231.561	-90.2603
-226.883	-114.348	-231.557	-258.47
-226.878	63.321	-231.552	-303.638
-226.874	67.1932	-231.547	28.2981
-226.869	71.0656	-231.542	111.754
-226.864	84.5931	-231.538	-144.836
-226.859	98.1207	-231.533	79.1082
-226.855	130.959	-231.528	205.169
-226.85	163.797	-231.524	50.8382
-226.845	-35.5461	-231.519	106.134
-226.841	74.0828	-231.514	60.5782
-226.836	9.91467	-231.509	-133.603
-226.831	-54.2534	-231.505	192.391
-226.826	151.929	-231.5	307.168
-226.822	358.112	-231.495	254.919
-226.817	152.332	-231.491	21.8031
-226.812	-362.422	-231.486	61.7152
-226.808	-53.2477	-231.481	45.255
-226.803	-53.0465	-231.476	-71.1796
-226.798	101.641	-231.472	74.6337
-226.793	-52.6443	-231.467	-270.33
-226.789	105.262	-231.462	113.875
-226.784	-45.8051	-231.458	3.11537
-226.779	-119.629	-231.453	2.1294
-226.775	115.521	-231.448	-100.02
-226.77	-5.37305	-231.443	1.25852
-226.765	182.706	-231.439	-43.3069
-226.76	-15.4308	-231.434	80.5146
-226.756	95.4052	-231.429	127.866
-226.751	-35.1438	-231.425	-44.5829
-226.746	143.28	-231.42	59.1367
-226.742	321.703	-231.415	52.9262
-226.737	-14.8273	-231.41	-234.044
-226.732	-48.0177	-231.406	224.117
-226.728	227.765	-231.401	38.0655
-226.723	-249.574	-231.396	136.846
-226.718	-211.958	-231.392	221.724
-226.713	-58.4777	-231.387	48.9532
-226.709	95.0028	-231.382	0.98277
-226.704	-111.985	-231.377	160.937
-226.699	-318.972	-231.373	74.7061
-226.695	126.634	-231.368	138.891
-226.69	57.2865	-231.363	106.136
-226.685	193.92	-231.359	-41.8744
-226.68	21.5817	-231.354	99.6936
-226.676	98.674	-231.349	-166.077
-226.671	175.766	-231.344	23.4364
-226.666	-126.92	-231.34	-40.6001
-226.662	-120.634	-231.335	-38.6035
-226.657	160.831	-231.33	44.7759
-226.652	-72.6591	-231.326	122.751
-226.647	80.0671	-231.321	225.384
-226.643	-76.1793	-231.316	24.3703
-226.638	-71.5024	-231.312	11.728
-226.633	-375.798	-231.307	-30.4336
-226.629	-248.82	-231.302	-212.298
-226.624	-121.841	-231.297	-114.966
-226.619	-203.761	-231.293	-238.354
-226.614	23.2914	-231.288	65.6608
-226.61	18.6146	-231.283	-255.953
-226.605	13.9377	-231.279	-247.288
-226.6	-66.373	-231.274	-152.949
-226.596	162.289	-231.269	-313.82
-226.591	-40.3236	-231.264	8.23456
-226.586	-242.936	-231.26	117.696
-226.581	-86.6896	-231.255	-115.095
-226.577	69.5569	-231.25	93.9516
-226.572	103.502	-231.246	154.305
-226.567	137.446	-231.241	167.951
-226.563	-115.052	-231.236	196.407
-226.558	147.403	-231.231	83.7467
-226.553	120.197	-231.227	301.966
-226.548	92.9913	-231.222	69.6986
-226.544	-83.9237	-231.217	0.47041
-226.539	-260.839	-231.213	33.9752
-226.534	-77.2856	-231.208	61.9565
-226.53	106.267	-231.203	189.176
-226.525	103.15	-231.198	134.871
-226.52	100.032	-231.194	-87.074
-226.515	-231.37	-231.189	-246.56
-226.511	-253.798	-231.184	-169.845
-226.506	-142.661	-231.18	-244.125
-226.501	-31.5231	-231.175	-182.757
-226.497	98.9253	-231.17	-161.908
-226.492	229.374	-231.165	7.03201
-226.487	34.7572	-231.161	114.932
-226.483	-159.859	-231.156	323.617
-226.478	-187.116	-231.151	121.828
-226.473	94.6006	-231.147	421.547
-226.468	147.906	-231.142	170.832
-226.464	-107.76	-231.137	-4.03603
-226.459	-15.833	-231.132	-68.5873
-226.454	76.0944	-231.128	-215.802
-226.45	132.619	-231.123	398.165
-226.445	189.143	-231.118	205.27
-226.44	264.978	-231.114	102.483
-226.435	340.813	-231.109	63.7286
-226.431	99.6294	-231.104	219.122
-226.426	167.418	-231.099	188.219
-226.421	235.207	-231.095	4.78239
-226.417	302.996	-231.09	-217.747
-226.412	135.837	-231.085	-8.68769
-226.407	277.651	-231.081	-78.3711
-226.402	264.978	-231.076	-235.464
-226.398	-56.6674	-231.071	97.8923
-226.393	-263.454	-231.067	163.368
-226.388	-470.24	-231.062	-44.9576
-226.384	-200.694	-231.057	245.233
-226.379	68.8528	-231.052	-83.1597
-226.374	-160.463	-231.048	-281.963
-226.369	125.176	-231.043	164.024
-226.365	288.513	-231.038	128.586
-226.36	-269.086	-231.034	98.433
-226.355	-322.995	-231.029	-38.0252
-226.351	-67.932	-231.024	-34.0482
-226.346	-63.9088	-231.019	139.876
-226.341	-59.8857	-231.015	6.24341
-226.336	146.901	-231.01	325.398
-226.332	-161.267	-231.005	392.742
-226.327	77.7036	-231.001	154.133
-226.322	316.675	-230.996	164.839
-226.318	230.782	-230.991	102.851
-226.313	144.889	-230.986	-189.527
-226.308	58.9962	-230.982	-60.9626
-226.303	-335.869	-230.977	-80.7251
-226.299	-19.4539	-230.972	84.9951
-226.294	-12.0111	-230.968	81.8837
-226.289	-294.23	-230.963	59.3351
-226.285	-61.495	-230.958	-38.2288
-226.28	-4.16614	-230.953	-101.833
-226.275	53.1628	-230.949	48.3855
-226.27	1.06384	-230.944	-78.7646
-226.266	257.938	-230.939	101.62
-226.261	-112.789	-230.935	-90.9864
-226.256	31.4381	-230.93	109.609
-226.252	-249.172	-230.925	106.357
-226.247	-14.8273	-230.92	224.514
-226.242	171.14	-230.916	-51.1986
-226.238	48.1339	-230.911	-81.074
-226.233	266.286	-230.906	-211.269
-226.228	-30.5173	-230.902	-206.22
-226.223	87.8619	-230.897	-71.3124
-226.219	206.241	-230.892	-97.0577
-226.214	137.949	-230.887	-42.0613
-226.209	69.6575	-230.883	-174.794
-226.205	31.941	-230.878	-132.613
-226.2	-5.77539	-230.873	-268.249
-226.195	130.305	-230.869	-425.249
-226.19	-42.5865	-230.864	-93.9922
-226.186	90.2758	-230.859	240.175
-226.181	223.138	-230.854	249.811
-226.176	162.892	-230.85	45.3603
-226.172	102.647	-230.845	-297.917
-226.167	310.942	-230.84	-229.603
-226.162	210.264	-230.836	150.999
-226.157	109.587	-230.831	139.05
-226.153	8.90894	-230.826	-57.2845
-226.148	127.087	-230.822	-111.591
-226.143	-63.7078	-230.817	-294.033
-226.139	-119.327	-230.812	-202.792
-226.134	134.027	-230.807	-140.03
-226.129	142.777	-230.803	180.74
-226.124	-157.446	-230.798	162.135
-226.12	-7.08289	-230.793	-62.9951
-226.115	143.28	-230.789	-123.256
-226.11	66.7407	-230.784	-204.502
-226.106	-9.79846	-230.779	-122.798
-226.101	-9.09436	-230.774	-186.483
-226.096	-8.39038	-230.77	-60.2651
-226.091	-30.5173	-230.765	-33.226
-226.087	-52.6443	-230.76	-86.5652
-226.082	-126.267	-230.756	250.205
-226.077	109.084	-230.751	219.891
-226.073	262.363	-230.746	199.783
-226.068	-99.312	-230.741	183.18
-226.063	21.7827	-230.737	1.73684
-226.058	142.878	-230.732	-332.002
-226.054	-147.991	-230.727	-418.315
-226.049	-129.887	-230.723	109.876
-226.044	-111.784	-230.718	-211.289
-226.04	-93.6797	-230.713	-78.6196
-226.035	-263.856	-230.708	248.618
-226.03	-125.06	-230.704	-84.8111
-226.025	-179.371	-230.699	91.8886
-226.021	75.2898	-230.694	260.543
-226.016	48.7374	-230.69	177.91
-226.011	22.1851	-230.685	53.3442
-226.007	-62.2997	-230.68	4.98589
-226.002	-146.784	-230.675	-359.027
-225.997	-133.106	-230.671	-320.724
-225.992	-119.427	-230.666	-133.391
-225.988	-182.992	-230.661	-191.688
-225.983	62.4159	-230.657	56.9506
-225.978	-176.555	-230.652	124.975
-225.974	-106.554	-230.647	128.711
-225.969	14.9435	-230.642	181.207
-225.964	-172.532	-230.638	47.85
-225.96	304.605	-230.633	-261.759
-225.955	60.8066	-230.628	-20.8937
-225.95	299.778	-230.624	392.322
-225.945	229.776	-230.619	21.199
-225.941	137.949	-230.614	-116.06
-225.936	46.1224	-230.609	-15.5495
-225.931	18.6649	-230.605	-329.384
-225.927	300.18	-230.6	-308.02
-225.922	206.744	-230.595	-66.4189
-225.917	113.308	-230.591	200.807
-225.912	348.155	-230.586	20.2948
-225.908	274.03	-230.581	-28.3573
-225.903	175.766	-230.577	145.604
-225.898	-231.47	-230.572	-54.6708
-225.894	62.9188	-230.567	91.057
-225.889	-157.647	-230.562	150.564
-225.884	-220.507	-230.558	-100.647
-225.879	-283.368	-230.553	-30.2976
-225.875	-101.625	-230.548	5.19195
-225.87	80.1174	-230.544	-357.783
-225.865	-132.905	-230.539	91.2923
-225.861	-36.9542	-230.534	207.495
-225.856	-269.287	-230.529	135.024
-225.851	-192.647	-230.525	13.5085
-225.846	-339.691	-230.52	-288.025
-225.842	-177.762	-230.515	-333.749
-225.837	-93.0762	-230.511	-149.381
-225.832	-8.39038	-230.506	-151.899
-225.828	-132.905	-230.501	-139.54
-225.823	-257.419	-230.496	-3.57484
-225.818	-124.456	-230.492	96.6286
-225.813	8.50659	-230.487	125.428
-225.809	-85.4324	-230.482	110.121
-225.804	-179.371	-230.478	52.6376
-225.799	-138.135	-230.473	-333.91
-225.795	-96.8982	-230.468	113.284
-225.79	83.9393	-230.463	76.4468
-225.785	-44.1958	-230.459	64.3819
-225.78	-191.642	-230.454	-98.6127
-225.776	-30.115	-230.449	-220.133
-225.771	174.861	-230.445	201.971
-225.766	70.8644	-230.44	97.0205
-225.762	102.043	-230.435	129.996
-225.757	133.222	-230.43	0.69476
-225.752	-113.996	-230.426	-154.681
-225.747	-52.2419	-230.421	180.216
-225.743	9.51233	-230.416	185.408
-225.738	71.2667	-230.412	-31.0665
-225.733	-335.266	-230.407	-282.062
-225.729	-432.825	-230.402	67.2775
-225.724	36.0647	-230.397	123.865
-225.719	195.982	-230.393	-248.161
-225.715	144.788	-230.388	-115.354
-225.71	93.5947	-230.383	194.574
-225.705	55.2749	-230.379	64.8437
-225.7	16.9551	-230.374	-125.613
-225.696	-211.254	-230.369	-27.4816
-225.691	75.4908	-230.364	-2.58377
-225.686	72.5742	-230.36	62.6298
-225.682	69.6575	-230.355	147.234
-225.677	-4.87012	-230.35	45.6849
-225.672	-79.3977	-230.346	60.9355
-225.667	-198.984	-230.341	-47.1501
-225.663	-318.57	-230.336	-326.922
-225.658	38.1769	-230.331	-191.269
-225.653	-326.013	-230.327	-9.10289
-225.649	-110.878	-230.322	15.1504
-225.644	104.256	-230.317	-45.2953
-225.639	39.4844	-230.313	-26.7184
-225.634	283.685	-230.308	-93.1969
-225.63	199.603	-230.303	168.293
-225.625	115.521	-230.299	229.705
-225.62	131.211	-230.294	57.5799
-225.616	146.901	-230.289	14.9237
-225.611	162.591	-230.284	142.548
-225.606	178.281	-230.28	14.6516
-225.601	236.615	-230.275	134.1
-225.597	294.95	-230.27	-31.6385
-225.592	-77.9896	-230.266	193.168
-225.587	-141.957	-230.261	386.963
-225.583	-86.8405	-230.256	-10.6122
-225.578	-31.7242	-230.251	214.075
-225.573	94.1982	-230.247	315.583
-225.568	-88.8519	-230.242	-228.821
-225.564	-422.365	-230.237	-541.452
-225.559	-240.924	-230.233	-382.449
-225.554	178.683	-230.228	-294.101
-225.55	83.3359	-230.223	30.373
-225.545	-92.4728	-230.218	-100.102
-225.54	-268.281	-230.214	-174.904
-225.535	-128.68	-230.209	124.001
-225.531	-298.052	-230.204	240.891
-225.526	-339.49	-230.2	138.508
-225.521	-71.9551	-230.195	-241.045
-225.517	2.47192	-230.19	-231.996
-225.512	76.8989	-230.185	57.0843
-225.507	56.3812	-230.181	36.7765
-225.502	35.8635	-230.176	51.0366
-225.498	92.589	-230.171	-32.9296
-225.493	149.314	-230.167	-44.3127
-225.488	314.563	-230.162	103.329
-225.484	479.811	-230.157	108.09
-225.479	-63.0037	-230.152	56.0822
-225.474	115.118	-230.148	14.6488
-225.47	452.554	-230.143	-10.932
-225.465	69.054	-230.138	14.9678
-225.46	136.139	-230.134	66.1054
-225.455	203.224	-230.129	59.3964
-225.451	90.8791	-230.124	-65.6173
-225.446	-21.4653	-230.119	169.428
-225.441	39.9872	-230.115	136.41
-225.437	101.44	-230.11	-28.2176
-225.432	-181.483	-230.105	-136.319
-225.427	-155.434	-230.101	-59.0312
-225.422	-354.677	-230.096	101.467
-225.418	-38.9658	-230.091	-84.7922
-225.413	162.892	-230.086	-87.7936
-225.408	55.7778	-230.082	148.468
-225.404	347.753	-230.077	315.809
-225.399	124.774	-230.072	39.33
-225.394	-358.901	-230.068	-124.898
-225.389	84.3417	-230.063	15.4125
-225.385	263.671	-230.058	204.153
-225.38	-71.9551	-230.054	23.9913
-225.375	-107.459	-230.049	113.965
-225.371	-142.962	-230.044	18.7135
-225.366	-56.1644	-230.039	-118.739
-225.361	30.6335	-230.035	58.5112
-225.356	8.00366	-230.03	-48.4848
-225.352	-14.6261	-230.025	12.8814
-225.347	1.3656	-230.021	-75.4393
-225.342	17.3574	-230.016	58.441
-225.338	-266.069	-230.011	33.2185
-225.333	68.4506	-230.006	36.5637
-225.328	274.231	-230.002	85.185
-225.323	-549.897	-229.997	-164.934
-225.319	-273.31	-229.992	-72.5258
-225.314	3.27661	-229.988	-96.5681
-225.309	99.6294	-229.983	-188.476
-225.305	195.982	-229.978	-356.271
-225.3	-162.273	-229.973	16.6908
-225.295	97.4167	-229.969	135.172
-225.29	9.51233	-229.964	-213.989
-225.286	-78.392	-229.959	-84.8092
-225.281	-47.2131	-229.955	19.6086
-225.276	-16.0342	-229.95	257.247
-225.272	15.1447	-229.945	132.559
-225.267	46.3236	-229.94	135.098
-225.262	58.1917	-229.936	145.811
-225.257	70.0597	-229.931	-222.712
-225.253	448.833	-229.926	-127.37
-225.248	209.661	-229.922	-78.7529
-225.243	-3.76379	-229.917	-203.145
-225.239	91.7844	-229.912	-410.662
-225.234	168.022	-229.907	-248.476
-225.229	244.259	-229.903	69.8004
-225.224	50.9501	-229.898	50.4904
-225.22	475.586	-229.893	167.227
-225.215	385.268	-229.889	129.139
-225.21	-14.0227	-229.884	-2.18585
-225.206	-171.929	-229.879	-117.476
-225.201	-20.8619	-229.874	-154.449
-225.196	149.516	-229.87	-389.88
-225.192	10.9204	-229.865	-189.314
-225.187	-388.471	-229.86	-204.05
-225.182	-169.917	-229.856	-375.913
-225.177	145.191	-229.851	-70.9427
-225.173	-157.647	-229.846	-5.79412
-225.168	360.224	-229.841	106.536
-225.163	260.15	-229.837	7.13399
-225.159	-65.2163	-229.832	-183.179
-225.154	-81.6105	-229.827	-73.0699
-225.149	-188.121	-229.823	-37.1471
-225.144	-294.633	-229.818	-86.9107
-225.14	-124.356	-229.813	-91.4096
-225.135	45.9213	-229.809	140.97
-225.13	103.552	-229.804	140.617
-225.126	161.182	-229.799	-231.199
-225.121	-128.781	-229.794	-99.4099
-225.116	199.201	-229.79	63.7127
-225.111	48.838	-229.785	-15.5347
-225.107	-101.525	-229.78	-22.7033
-225.102	44.2114	-229.776	80.0192
-225.097	189.948	-229.771	170.183
-225.093	203.727	-229.766	-16.4058
-225.088	217.506	-229.761	-76.3406
-225.083	76.7985	-229.757	-118.006
-225.078	-63.9088	-229.752	-98.6427
-225.074	38.3779	-229.747	-207.71
-225.069	140.665	-229.743	-405.325
-225.064	69.1545	-229.738	-206.353
-225.06	-2.35571	-229.733	-358.373
-225.055	167.519	-229.728	-142.556
-225.05	28.4209	-229.724	-71.4212
-225.045	198.295	-229.719	4.06077
-225.041	59.1974	-229.714	-20.2644
-225.036	258.943	-229.71	6.6728
-225.031	-159.256	-229.705	175.112
-225.027	-268.483	-229.7	30.8715
-225.022	-68.7366	-229.695	42.4211
-225.017	-84.6277	-229.691	27.7752
-225.012	-100.519	-229.686	25.9836
-225.008	-521.937	-229.681	433.626
-225.003	86.5543	-229.677	190.485
-224.998	92.3878	-229.672	66.0387
-224.994	98.2213	-229.667	47.4254
-224.989	361.532	-229.662	69.6001
-224.984	6.89734	-229.658	-93.2749
-224.979	22.3862	-229.653	-258.117
-224.975	37.8751	-229.648	-87.1019
-224.97	14.7424	-229.644	-87.0125
-224.965	-8.39038	-229.639	139.371
-224.961	0.35986	-229.634	10.2949
-224.956	9.11011	-229.629	193.74
-224.951	-136.626	-229.625	-180.072
-224.947	-282.362	-229.62	-14.0361
-224.942	-212.461	-229.615	107.159
-224.937	-142.56	-229.611	-10.3188
-224.932	81.8273	-229.606	14.7871
-224.928	306.215	-229.601	-85.8828
-224.923	31.7399	-229.596	41.7645
-224.918	-242.735	-229.592	29.2758
-224.914	-118.12	-229.587	235.847
-224.909	6.49512	-229.582	478.801
-224.904	-393.5	-229.578	-60.1382
-224.899	-175.549	-229.573	-101.53
-224.895	-182.891	-229.568	-104.42
-224.89	118.739	-229.563	17.2707
-224.885	-175.75	-229.559	90.4812
-224.881	147.705	-229.554	74.7577
-224.876	142.878	-229.549	159.117
-224.871	138.05	-229.545	-185.918
-224.866	81.7267	-229.54	-325.351
-224.862	25.4036	-229.535	68.2009
-224.857	-30.9196	-229.531	-77.2074
-224.852	-87.2428	-229.526	-134.387
-224.848	-114.6	-229.521	26.2231
-224.843	-141.957	-229.516	8.43318
-224.838	-53.4489	-229.512	21.3574
-224.833	35.059	-229.507	-35.7274
-224.829	223.339	-229.502	110.577
-224.824	-206.326	-229.498	-92.7665
-224.819	1.26501	-229.493	-116.934
-224.815	-100.117	-229.488	-95.3917
-224.81	184.215	-229.483	229.125
-224.805	-149.399	-229.479	174.484
-224.8	347.351	-229.474	301.168
-224.796	226.155	-229.469	-27.8706
-224.791	124.271	-229.465	-258.382
-224.786	22.3862	-229.46	-96.0517
-224.782	36.3665	-229.455	18.3154
-224.777	50.3467	-229.45	115.2
-224.772	-75.6764	-229.446	293.612
-224.767	-201.699	-229.441	282.537
-224.763	-70.2452	-229.436	119.961
-224.758	61.209	-229.432	-9.0277
-224.753	-125.965	-229.427	-2.11972
-224.749	-313.139	-229.422	-362.814
-224.744	-223.525	-229.417	-79.3124
-224.739	-133.911	-229.413	-41.9222
-224.734	-203.309	-229.408	-83.612
-224.73	36.2659	-229.403	219.445
-224.725	-155.434	-229.399	124.414
-224.72	167.821	-229.394	57.1894
-224.716	-101.122	-229.389	175.974
-224.711	144.889	-229.384	-78.4864
-224.706	114.112	-229.38	-315.012
-224.702	83.3359	-229.375	139.579
-224.697	307.623	-229.37	-177.569
-224.692	222.937	-229.366	-224.023
-224.687	157.562	-229.361	-17.4854
-224.683	92.1866	-229.356	-16.4753
-224.678	52.5593	-229.351	75.3229
-224.673	12.932	-229.347	321.27
-224.669	-26.6953	-229.342	-24.9148
-224.664	-66.3228	-229.337	-3.11347
-224.659	-240.723	-229.333	-324.449
-224.654	-415.124	-229.328	-174.598
-224.65	-35.9485	-229.323	-14.4581
-224.645	34.2543	-229.318	-65.1793
-224.64	-88.6508	-229.314	-0.86476
-224.636	97.4167	-229.309	19.0758
-224.631	-83.4208	-229.304	-102.184
-224.626	44.7144	-229.3	-53.9468
-224.621	104.457	-229.295	197.782
-224.617	164.2	-229.29	-5.19433
-224.612	69.4563	-229.286	60.189
-224.607	-25.2872	-229.281	-85.4341
-224.603	211.471	-229.276	66.3616
-224.598	139.257	-229.271	119.02
-224.593	-48.8223	-229.267	-36.9215
-224.588	-236.901	-229.262	253.92
-224.584	121.253	-229.257	158.257
-224.579	-35.5461	-229.253	-89.8527
-224.574	97.3162	-229.248	76.4255
-224.57	-78.7943	-229.243	-197.89
-224.565	169.933	-229.238	-8.79279
-224.56	109.687	-229.234	192.294
-224.555	171.743	-229.229	-63.731
-224.551	233.799	-229.224	-119.236
-224.546	398.846	-229.22	-152.818
-224.541	48.9386	-229.215	-105.281
-224.537	-185.104	-229.21	-11.1461
-224.532	-110.174	-229.205	-29.6916
-224.527	35.5618	-229.201	28.6948
-224.522	181.298	-229.196	-149.527
-224.518	88.8677	-229.191	-164.928
-224.513	-3.56262	-229.187	41.6891
-224.508	-135.017	-229.182	-130.846
-224.504	-266.471	-229.177	-452.541
-224.499	-140.448	-229.172	-384.844
-224.494	-14.4249	-229.168	161.626
-224.489	-129.787	-229.163	239.239
-224.485	-245.149	-229.158	91.5185
-224.48	-103.033	-229.154	83.3615
-224.475	39.082	-229.149	-126.973
-224.471	33.1479	-229.144	-99.2377
-224.466	27.2139	-229.139	125.283
-224.461	-133.206	-229.135	-191.922
-224.456	15.3458	-229.13	-289.093
-224.452	-67.8314	-229.125	-394.276
-224.447	157.964	-229.121	-282.233
-224.442	-176.253	-229.116	-1.81527
-224.438	210.465	-229.111	34.7356
-224.433	226.356	-229.106	176.031
-224.428	242.248	-229.102	-78.5033
-224.424	-44.397	-229.097	107.436
-224.419	-22.0688	-229.092	-169.422
-224.414	241.644	-229.088	-142.803
-224.409	196.385	-229.083	67.0615
-224.405	-16.2354	-229.078	-375.444
-224.4	-228.855	-229.073	-169.937
-224.395	-78.5931	-229.069	-44.2358
-224.391	71.6689	-229.064	79.5246
-224.386	-357.393	-229.059	66.7542
-224.381	-65.5181	-229.055	-126.412
-224.376	26.8116	-229.05	-167.747
-224.372	-189.831	-229.045	-20.59
-224.367	102.043	-229.041	196.497
-224.362	-121.037	-229.036	148.418
[truncated: 129,072 more rows]

## Sheet: fig5B.b
-2.00236	-3.32497	-2.00236	-1.84078
-2.00212	-3.35017	-2.00212	-1.8017
-2.00187	-3.3223	-2.00187	-1.87335
-2.00163	-3.26519	-2.00163	-1.945
-2.00138	-3.24961	-2.00138	-1.95233
-2.00114	-3.30661	-2.00114	-1.88149
-2.0009	-3.38343	-2.0009	-1.84485
-2.00065	-3.40731	-2.00065	-1.88638
-2.00041	-3.36786	-2.00041	-1.95324
-2.00016	-3.31226	-2.00016	-1.94195
-1.99992	-3.28273	-1.99992	-1.88831
-1.99967	-3.2834	-1.99967	-1.83468
-1.99943	-3.28963	-1.99943	-1.84373
-1.99919	-3.27302	-1.99919	-1.85279
-1.99894	-3.2369	-1.99894	-1.86185
-1.9987	-3.22821	-1.9987	-1.87091
-1.99845	-3.27845	-1.99845	-1.88261
-1.99821	-3.33768	-1.99821	-1.89432
-1.99796	-3.32659	-1.99796	-1.86694
-1.99772	-3.25723	-1.99772	-1.83956
-1.99748	-3.22335	-1.99748	-1.8244
-1.99723	-3.25403	-1.99723	-1.80923
-1.99699	-3.27288	-1.99699	-1.83315
-1.99674	-3.24122	-1.99674	-1.85707
-1.9965	-3.23263	-1.9965	-1.89727
-1.99626	-3.29427	-1.99626	-1.93747
-1.99601	-3.3415	-1.99601	-1.91253
-1.99577	-3.29341	-1.99577	-1.8876
-1.99552	-3.22234	-1.99552	-1.90337
-1.99528	-3.24359	-1.99528	-1.91915
-1.99503	-3.32633	-1.99503	-1.89584
-1.99479	-3.35134	-1.99479	-1.87254
-1.99455	-3.3072	-1.99455	-1.8563
-1.9943	-3.28317	-1.9943	-1.84007
-1.99406	-3.29805	-1.99406	-1.86292
-1.99381	-3.28897	-1.99381	-1.88577
-1.99357	-3.26066	-1.99357	-1.86872
-1.99332	-3.28923	-1.99332	-1.85167
-1.99308	-3.3619	-1.99308	-1.83462
-1.99284	-3.36526	-1.99284	-1.81758
-1.99259	-3.2725	-1.99259	-1.86373
-1.99235	-3.20361	-1.99235	-1.90989
-1.9921	-3.24333	-1.9921	-1.89172
-1.99186	-3.32111	-1.99186	-1.83447
-1.99162	-3.33748	-1.99162	-1.80165
-1.99137	-3.30238	-1.99137	-1.84699
-1.99113	-3.27662	-1.99113	-1.86791
-1.99088	-3.26804	-1.99088	-1.84974
-1.99064	-3.2603	-1.99064	-1.82623
-1.99039	-3.26863	-1.99039	-1.80272
-1.99015	-3.2983	-1.99015	-1.81585
-1.98991	-3.312	-1.98991	-1.82898
-1.98966	-3.29659	-1.98966	-1.84048
-1.98942	-3.29693	-1.98942	-1.85198
-1.98917	-3.33164	-1.98917	-1.90256
-1.98893	-3.34716	-1.98893	-1.95314
-1.98868	-3.31226	-1.98868	-1.94765
-1.98844	-3.28377	-1.98844	-1.94215
-1.9882	-3.31304	-1.9882	-1.93666
-1.98795	-3.35677	-1.98795	-1.93116
-1.98771	-3.35317	-1.98771	-1.91182
-1.98746	-3.32263	-1.98746	-1.89248
-1.98722	-3.31615	-1.98722	-1.91223
-1.98698	-3.32165	-1.98698	-1.93197
-1.98673	-3.30278	-1.98673	-1.86852
-1.98649	-3.2821	-1.98649	-1.80506
-1.98624	-3.30091	-1.98624	-1.78638
-1.986	-3.33388	-1.986	-1.84587
-1.98575	-3.32621	-1.98575	-1.90577
-1.98551	-3.28843	-1.98551	-1.92658
-1.98527	-3.27685	-1.98527	-1.90912
-1.98502	-3.30046	-1.98502	-1.89167
-1.98478	-3.3191	-1.98478	-1.89315
-1.98453	-3.31749	-1.98453	-1.89462
-1.98429	-3.31595	-1.98429	-1.87656
-1.98404	-3.31976	-1.98404	-1.85849
-1.9838	-3.31442	-1.9838	-1.87014
-1.98356	-3.29933	-1.98356	-1.8818
-1.98331	-3.28214	-1.98331	-1.89345
-1.98307	-3.2607	-1.98307	-1.9051
-1.98282	-3.2473	-1.98282	-1.89533
-1.98258	-3.27313	-1.98258	-1.88556
-1.98234	-3.32682	-1.98234	-1.87579
-1.98209	-3.34092	-1.98209	-1.86602
-1.98185	-3.29356	-1.98185	-1.87946
-1.9816	-3.26217	-1.9816	-1.89289
-1.98136	-3.30497	-1.98136	-1.88678
-1.98111	-3.35644	-1.98111	-1.88068
-1.98087	-3.33536	-1.98087	-1.90022
-1.98063	-3.29109	-1.98063	-1.91976
-1.98038	-3.31862	-1.98038	-1.87905
-1.98014	-3.37872	-1.98014	-1.83834
-1.97989	-3.3537	-1.97989	-1.82246
-1.97965	-3.26122	-1.97965	-1.88475
-1.9794	-3.2442	-1.9794	-1.94948
-1.97916	-3.32993	-1.97916	-1.93604
-1.97892	-3.37121	-1.97892	-1.90162
-1.97867	-3.28639	-1.97867	-1.90628
-1.97843	-3.19797	-1.97843	-1.92314
-1.97818	-3.23429	-1.97818	-1.94001
-1.97794	-3.32838	-1.97794	-1.9007
-1.9777	-3.34036	-1.9777	-1.86139
-1.97745	-3.27937	-1.97745	-1.91246
-1.97721	-3.26124	-1.97721	-2.00261
-1.97696	-3.30835	-1.97696	-2.02741
-1.97672	-3.33631	-1.97672	-1.97406
-1.97647	-3.31065	-1.97647	-1.88406
-1.97623	-3.28219	-1.97623	-1.87223
-1.97599	-3.2735	-1.97599	-1.91332
-1.97574	-3.25675	-1.97574	-1.95442
-1.9755	-3.25203	-1.9755	-1.93526
-1.97525	-3.32014	-1.97525	-1.9161
-1.97501	-3.4248	-1.97501	-1.92014
-1.97476	-3.42572	-1.97476	-1.92419
-1.97452	-3.27721	-1.97452	-1.92823
-1.97428	-3.13323	-1.97428	-1.93228
-1.97403	-3.16065	-1.97403	-1.9062
-1.97379	-3.31359	-1.97379	-1.88012
-1.97354	-3.39699	-1.97354	-1.89312
-1.9733	-3.32244	-1.9733	-1.90612
-1.97305	-3.19494	-1.97305	-1.91689
-1.97281	-3.14685	-1.97281	-1.92765
-1.97257	-3.1876	-1.97257	-1.87572
-1.97232	-3.25174	-1.97232	-1.82379
-1.97208	-3.30928	-1.97208	-1.83129
-1.97183	-3.35843	-1.97183	-1.87788
-1.97159	-3.36108	-1.97159	-1.90737
-1.97135	-3.27548	-1.97135	-1.85869
-1.9711	-3.15199	-1.9711	-1.84595
-1.97086	-3.11749	-1.97086	-1.8332
-1.97061	-3.22732	-1.97061	-1.85465
-1.97037	-3.37948	-1.97037	-1.8761
-1.97012	-3.42586	-1.97012	-1.88452
-1.96988	-3.34648	-1.96988	-1.89294
-1.96964	-3.25989	-1.96964	-1.94045
-1.96939	-3.2621	-1.96939	-1.98795
-1.96915	-3.31371	-1.96915	-1.92309
-1.9689	-3.31654	-1.9689	-1.85824
-1.96866	-3.25628	-1.96866	-1.85852
-1.96841	-3.2104	-1.96841	-1.8588
-1.96817	-3.22607	-1.96817	-1.87373
-1.96793	-3.25666	-1.96793	-1.88867
-1.96768	-3.24444	-1.96768	-1.9036
-1.96744	-3.21527	-1.96744	-1.91854
-1.96719	-3.23884	-1.96719	-1.90131
-1.96695	-3.3177	-1.96695	-1.88409
-1.96671	-3.37579	-1.96671	-1.86686
-1.96646	-3.36194	-1.96646	-1.84964
-1.96622	-3.31117	-1.96622	-1.86579
-1.96597	-3.28206	-1.96597	-1.88195
-1.96573	-3.28113	-1.96573	-1.89811
-1.96548	-3.28529	-1.96548	-1.91426
-1.96524	-3.29812	-1.96524	-1.87444
-1.965	-3.33121	-1.965	-1.83462
-1.96475	-3.35715	-1.96475	-1.85994
-1.96451	-3.34332	-1.96451	-1.88526
-1.96426	-3.3187	-1.96426	-1.89226
-1.96402	-3.33733	-1.96402	-1.89925
-1.96377	-3.37688	-1.96377	-1.88671
-1.96353	-3.3562	-1.96353	-1.87416
-1.96329	-3.27363	-1.96329	-1.83144
-1.96304	-3.23621	-1.96304	-1.78872
-1.9628	-3.30029	-1.9628	-1.83719
-1.96255	-3.37088	-1.96255	-1.92475
-1.96231	-3.34422	-1.96231	-1.9321
-1.96207	-3.27805	-1.96207	-1.87432
-1.96182	-3.30467	-1.96182	-1.85399
-1.96158	-3.41568	-1.96158	-1.89879
-1.96133	-3.46932	-1.96133	-1.92131
-1.96109	-3.41034	-1.96109	-1.87869
-1.96084	-3.34254	-1.96084	-1.82142
-1.9606	-3.34515	-1.9606	-1.85534
-1.96036	-3.35105	-1.96036	-1.91287
-1.96011	-3.2842	-1.96011	-1.90526
-1.95987	-3.20757	-1.95987	-1.83577
-1.95962	-3.22646	-1.95962	-1.83142
-1.95938	-3.31678	-1.95938	-1.89984
-1.95913	-3.36355	-1.95913	-1.92917
-1.95889	-3.32994	-1.95889	-1.89337
-1.95865	-3.28047	-1.95865	-1.85758
-1.9584	-3.25948	-1.9584	-1.89098
-1.95816	-3.25025	-1.95816	-1.92439
-1.95791	-3.24866	-1.95791	-1.89266
-1.95767	-3.27947	-1.95767	-1.86093
-1.95743	-3.32943	-1.95743	-1.88508
-1.95718	-3.34818	-1.95718	-1.90923
-1.95694	-3.32877	-1.95694	-1.89429
-1.95669	-3.31442	-1.95669	-1.87936
-1.95645	-3.3182	-1.95645	-1.85424
-1.9562	-3.31194	-1.9562	-1.82913
-1.95596	-3.30056	-1.95596	-1.86915
-1.95572	-3.31991	-1.95572	-1.90918
-1.95547	-3.34677	-1.95547	-1.90589
-1.95523	-3.30819	-1.95523	-1.90261
-1.95498	-3.21382	-1.95498	-1.87979
-1.95474	-3.17993	-1.95474	-1.85696
-1.95449	-3.26628	-1.95449	-1.87241
-1.95425	-3.3761	-1.95425	-1.88785
-1.95401	-3.38843	-1.95401	-1.88376
-1.95376	-3.31781	-1.95376	-1.87966
-1.95352	-3.26505	-1.95352	-1.91505
-1.95327	-3.27085	-1.95327	-1.95045
-1.95303	-3.30348	-1.95303	-1.9207
-1.95278	-3.34357	-1.95278	-1.89096
-1.95254	-3.38961	-1.95254	-1.89907
-1.9523	-3.40767	-1.9523	-1.90719
-1.95205	-3.36411	-1.95205	-1.91531
-1.95181	-3.29651	-1.95181	-1.92342
-1.95156	-3.27672	-1.95156	-1.93093
-1.95132	-3.31044	-1.95132	-1.93844
-1.95108	-3.33888	-1.95108	-1.9093
-1.95083	-3.33112	-1.95083	-1.88017
-1.95059	-3.31124	-1.95059	-1.8779
-1.95034	-3.3017	-1.95034	-1.91472
-1.9501	-3.30084	-1.9501	-1.91653
-1.94985	-3.3095	-1.94985	-1.87925
-1.94961	-3.32337	-1.94961	-1.83628
-1.94937	-3.31225	-1.94937	-1.85844
-1.94912	-3.2661	-1.94912	-1.90259
-1.94888	-3.24179	-1.94888	-1.90765
-1.94863	-3.29224	-1.94863	-1.88503
-1.94839	-3.36684	-1.94839	-1.86241
-1.94814	-3.36815	-1.94814	-1.87643
-1.9479	-3.30165	-1.9479	-1.89045
-1.94766	-3.27318	-1.94766	-1.88205
-1.94741	-3.32575	-1.94741	-1.87366
-1.94717	-3.37815	-1.94717	-1.90434
-1.94692	-3.35936	-1.94692	-1.93503
-1.94668	-3.31198	-1.94668	-1.92337
-1.94644	-3.3079	-1.94644	-1.91172
-1.94619	-3.33708	-1.94619	-1.90007
-1.94595	-3.34493	-1.94595	-1.88841
-1.9457	-3.32517	-1.9457	-1.90017
-1.94546	-3.30926	-1.94546	-1.91192
-1.94521	-3.30152	-1.94521	-1.92368
-1.94497	-3.28697	-1.94497	-1.93543
-1.94473	-3.27811	-1.94473	-1.90444
-1.94448	-3.29726	-1.94448	-1.87345
-1.94424	-3.3264	-1.94424	-1.862
-1.94399	-3.32353	-1.94399	-1.85055
-1.94375	-3.28515	-1.94375	-1.87895
-1.9435	-3.25698	-1.9435	-1.90734
-1.94326	-3.28183	-1.94326	-1.89666
-1.94302	-3.35626	-1.94302	-1.88597
-1.94277	-3.43325	-1.94277	-1.90256
-1.94253	-3.45798	-1.94253	-1.91915
-1.94228	-3.41648	-1.94228	-1.93574
-1.94204	-3.35815	-1.94204	-1.95233
-1.9418	-3.34824	-1.9418	-1.91518
-1.94155	-3.389	-1.94155	-1.87803
-1.94131	-3.41562	-1.94131	-1.90602
-1.94106	-3.38331	-1.94106	-1.93401
-1.94082	-3.32654	-1.94082	-1.9335
-1.94057	-3.30962	-1.94057	-1.93299
-1.94033	-3.34383	-1.94033	-1.91294
-1.94009	-3.37927	-1.94009	-1.89289
-1.93984	-3.3648	-1.93984	-1.91241
-1.9396	-3.30123	-1.9396	-1.93192
-1.93935	-3.24567	-1.93935	-1.90584
-1.93911	-3.26371	-1.93911	-1.87976
-1.93886	-3.35602	-1.93886	-1.90091
-1.93862	-3.437	-1.93862	-1.92205
-1.93838	-3.41999	-1.93838	-1.92365
-1.93813	-3.32224	-1.93813	-1.92526
-1.93789	-3.24395	-1.93789	-1.89042
-1.93764	-3.24227	-1.93764	-1.85559
-1.9374	-3.27705	-1.9374	-1.85333
-1.93716	-3.29069	-1.93716	-1.85106
-1.93691	-3.28315	-1.93691	-1.88951
-1.93667	-3.28423	-1.93667	-1.92795
-1.93642	-3.30486	-1.93642	-1.90778
-1.93618	-3.34552	-1.93618	-1.8876
-1.93593	-3.4039	-1.93593	-1.91225
-1.93569	-3.44383	-1.93569	-1.93691
-1.93545	-3.40964	-1.93545	-1.929
-1.9352	-3.31005	-1.9352	-1.92108
-1.93496	-3.2373	-1.93496	-1.88304
-1.93471	-3.25719	-1.93471	-1.84501
-1.93447	-3.32564	-1.93447	-1.86559
-1.93422	-3.36224	-1.93422	-1.88617
-1.93398	-3.35967	-1.93398	-1.90391
-1.93374	-3.36093	-1.93374	-1.92164
-1.93349	-3.36943	-1.93349	-1.90681
-1.93325	-3.35342	-1.93325	-1.89198
-1.933	-3.31748	-1.933	-1.89913
-1.93276	-3.30025	-1.93276	-1.90628
-1.93252	-3.31049	-1.93252	-1.94599
-1.93227	-3.32501	-1.93227	-1.98571
-1.93203	-3.34219	-1.93203	-1.94528
-1.93178	-3.37821	-1.93178	-1.90485
-1.93154	-3.4141	-1.93154	-1.89699
-1.93129	-3.406	-1.93129	-1.88913
-1.93105	-3.35436	-1.93105	-1.92197
-1.93081	-3.31027	-1.93081	-1.95482
-1.93056	-3.30422	-1.93056	-1.92905
-1.93032	-3.31621	-1.93032	-1.90327
-1.93007	-3.32533	-1.93007	-1.87933
-1.92983	-3.33839	-1.92983	-1.85539
-1.92958	-3.35245	-1.92958	-1.85099
-1.92934	-3.33881	-1.92934	-1.84658
-1.9291	-3.29428	-1.9291	-1.88126
-1.92885	-3.26864	-1.92885	-1.91594
-1.92861	-3.30145	-1.92861	-1.90503
-1.92836	-3.35639	-1.92836	-1.89411
-1.92812	-3.36187	-1.92812	-1.90335
-1.92787	-3.30858	-1.92787	-1.91259
-1.92763	-3.26378	-1.92763	-1.90228
-1.92739	-3.28028	-1.92739	-1.89198
-1.92714	-3.32832	-1.92714	-1.9118
-1.9269	-3.34451	-1.9269	-1.93162
-1.92665	-3.32286	-1.92665	-1.90584
-1.92641	-3.31516	-1.92641	-1.88007
-1.92617	-3.34518	-1.92617	-1.92981
-1.92592	-3.37154	-1.92592	-1.97955
-1.92568	-3.35526	-1.92568	-1.97067
-1.92543	-3.32051	-1.92543	-1.96179
-1.92519	-3.3112	-1.92519	-1.9464
-1.92494	-3.32047	-1.92494	-1.93101
-1.9247	-3.31174	-1.9247	-1.93515
-1.92446	-3.28607	-1.92446	-1.9393
-1.92421	-3.27291	-1.92421	-1.9436
-1.92397	-3.26962	-1.92397	-1.9479
-1.92372	-3.25249	-1.92372	-1.90661
-1.92348	-3.24	-1.92348	-1.86531
-1.92323	-3.27447	-1.92323	-1.87368
-1.92299	-3.33712	-1.92299	-1.88205
-1.92275	-3.35704	-1.92275	-1.90996
-1.9225	-3.32227	-1.9225	-1.93788
-1.92226	-3.30455	-1.92226	-1.94289
-1.92201	-3.34264	-1.92201	-1.9479
-1.92177	-3.37755	-1.92177	-1.92035
-1.92153	-3.35045	-1.92153	-1.89279
-1.92128	-3.29612	-1.92128	-1.90798
-1.92104	-3.28173	-1.92104	-1.92317
-1.92079	-3.30949	-1.92079	-1.90579
-1.92055	-3.34131	-1.92055	-1.88841
-1.9203	-3.37099	-1.9203	-1.89872
-1.92006	-3.40693	-1.92006	-1.90902
-1.91982	-3.4233	-1.91982	-1.91933
-1.91957	-3.39369	-1.91957	-1.92963
-1.91933	-3.34326	-1.91933	-1.90208
-1.91908	-3.3107	-1.91908	-1.87452
-1.91884	-3.29166	-1.91884	-1.87953
-1.91859	-3.27444	-1.91859	-1.88455
-1.91835	-3.2889	-1.91835	-1.90065
-1.91811	-3.35217	-1.91811	-1.91676
-1.91786	-3.40493	-1.91786	-1.91332
-1.91762	-3.38075	-1.91762	-1.90989
-1.91737	-3.31034	-1.91737	-1.90157
-1.91713	-3.27718	-1.91713	-1.89325
-1.91689	-3.29362	-1.91689	-1.94355
-1.91664	-3.30622	-1.91664	-1.99385
-1.9164	-3.30436	-1.9164	-1.98439
-1.91615	-3.32728	-1.91615	-1.97492
-1.91591	-3.36742	-1.91591	-1.94592
-1.91566	-3.36635	-1.91566	-1.91691
-1.91542	-3.32083	-1.91542	-1.9278
-1.91518	-3.3008	-1.91518	-1.93869
-1.91493	-3.33742	-1.91493	-1.91701
-1.91469	-3.37795	-1.91469	-1.89533
-1.91444	-3.38115	-1.91444	-1.91691
-1.9142	-3.3749	-1.9142	-1.93849
-1.91395	-3.38159	-1.91395	-1.91447
-1.91371	-3.36699	-1.91371	-1.89045
-1.91347	-3.31303	-1.91347	-1.87213
-1.91322	-3.26876	-1.91322	-1.85381
-1.91298	-3.27046	-1.91298	-1.86806
-1.91273	-3.27667	-1.91273	-1.88231
-1.91249	-3.24893	-1.91249	-1.92515
-1.91225	-3.23737	-1.91225	-1.968
-1.912	-3.3036	-1.912	-1.9392
-1.91176	-3.40138	-1.91176	-1.9104
-1.91151	-3.42724	-1.91151	-1.89096
-1.91127	-3.37195	-1.91127	-1.87152
-1.91102	-3.329	-1.91102	-1.9107
-1.91078	-3.34984	-1.91078	-1.94989
-1.91054	-3.37984	-1.91054	-1.94398
-1.91029	-3.36288	-1.91029	-1.93808
-1.91005	-3.33029	-1.91005	-1.93218
-1.9098	-3.33792	-1.9098	-1.92627
-1.90956	-3.37287	-1.90956	-1.922
-1.90931	-3.38182	-1.90931	-1.91772
-1.90907	-3.3583	-1.90907	-1.91345
-1.90883	-3.34259	-1.90883	-1.90918
-1.90858	-3.35083	-1.90858	-1.93113
-1.90834	-3.35952	-1.90834	-1.95309
-1.90809	-3.3573	-1.90809	-1.94248
-1.90785	-3.36086	-1.90785	-1.93187
-1.9076	-3.37246	-1.9076	-1.91516
-1.90736	-3.36939	-1.90736	-1.89844
-1.90712	-3.35061	-1.90712	-1.91429
-1.90687	-3.34852	-1.90687	-1.93014
-1.90663	-3.37026	-1.90663	-1.89083
-1.90638	-3.37065	-1.90638	-1.85152
-1.90614	-3.3204	-1.90614	-1.87083
-1.9059	-3.26503	-1.9059	-1.89014
-1.90565	-3.26889	-1.90565	-1.92248
-1.90541	-3.32446	-1.90541	-1.95482
-1.90516	-3.36799	-1.90516	-1.95459
-1.90492	-3.36849	-1.90492	-1.95436
-1.90467	-3.34776	-1.90467	-1.98009
-1.90443	-3.32417	-1.90443	-2.00581
-1.90419	-3.29965	-1.90419	-1.97291
-1.90394	-3.30123	-1.90394	-1.94001
-1.9037	-3.36257	-1.9037	-1.89816
-1.90345	-3.44599	-1.90345	-1.8563
-1.90321	-3.45655	-1.90321	-1.89913
-1.90296	-3.37311	-1.90296	-1.94195
-1.90272	-3.30004	-1.90272	-1.95546
-1.90248	-3.33034	-1.90248	-1.96897
-1.90223	-3.41078	-1.90223	-1.94991
-1.90199	-3.41856	-1.90199	-1.93085
-1.90174	-3.33945	-1.90174	-1.94274
-1.9015	-3.27996	-1.9015	-1.95462
-1.90126	-3.30246	-1.90126	-1.93393
-1.90101	-3.33881	-1.90101	-1.91325
-1.90077	-3.30616	-1.90077	-1.88304
-1.90052	-3.23995	-1.90052	-1.85284
-1.90028	-3.24331	-1.90028	-1.90732
-1.90003	-3.33195	-1.90003	-1.96179
-1.89979	-3.40314	-1.89979	-1.9491
-1.89955	-3.37287	-1.89955	-1.9364
-1.8993	-3.28723	-1.8993	-1.89114
-1.89906	-3.25667	-1.89906	-1.84587
-1.89881	-3.31086	-1.89881	-1.86574
-1.89857	-3.37372	-1.89857	-1.88561
-1.89832	-3.37876	-1.89832	-1.90549
-1.89808	-3.35025	-1.89808	-1.92536
-1.89784	-3.34563	-1.89784	-1.93342
-1.89759	-3.36692	-1.89759	-1.94149
-1.89735	-3.37482	-1.89735	-1.91699
-1.8971	-3.35982	-1.8971	-1.89248
-1.89686	-3.34656	-1.89686	-1.89485
-1.89662	-3.34198	-1.89662	-1.89722
-1.89637	-3.33037	-1.89637	-1.91912
-1.89613	-3.31433	-1.89613	-1.94103
-1.89588	-3.31222	-1.89588	-1.90594
-1.89564	-3.31686	-1.89564	-1.87086
-1.89539	-3.3053	-1.89539	-1.88137
-1.89515	-3.28953	-1.89515	-1.89187
-1.89491	-3.30554	-1.89491	-1.91063
-1.89466	-3.34707	-1.89466	-1.92938
-1.89442	-3.36609	-1.89442	-1.91556
-1.89417	-3.35143	-1.89417	-1.90175
-1.89393	-3.34788	-1.89393	-1.90625
-1.89368	-3.37522	-1.89368	-1.91075
-1.89344	-3.38727	-1.89344	-1.91526
-1.8932	-3.34871	-1.8932	-1.91976
-1.89295	-3.30127	-1.89295	-1.90182
-1.89271	-3.30458	-1.89271	-1.88388
-1.89246	-3.34708	-1.89246	-1.89851
-1.89222	-3.36819	-1.89222	-1.91314
-1.89198	-3.34988	-1.89198	-1.8891
-1.89173	-3.33583	-1.89173	-1.86506
-1.89149	-3.36121	-1.89149	-1.9208
-1.89124	-3.40289	-1.89124	-1.97655
-1.891	-3.4119	-1.891	-2.01123
-1.89075	-3.37614	-1.89075	-1.96775
-1.89051	-3.33557	-1.89051	-1.91368
-1.89027	-3.33393	-1.89027	-1.89869
-1.89002	-3.36378	-1.89002	-1.91342
-1.88978	-3.37631	-1.88978	-1.92816
-1.88953	-3.34815	-1.88953	-1.88671
-1.88929	-3.31044	-1.88929	-1.84526
-1.88904	-3.29458	-1.88904	-1.85887
-1.8888	-3.28557	-1.8888	-1.87249
-1.88856	-3.26468	-1.88856	-1.8861
-1.88831	-3.26083	-1.88831	-1.89971
-1.88807	-3.30401	-1.88807	-1.90803
-1.88782	-3.35529	-1.88782	-1.91635
-1.88758	-3.35168	-1.88758	-1.90513
-1.88734	-3.30602	-1.88734	-1.89391
-1.88709	-3.29016	-1.88709	-1.86193
-1.88685	-3.32407	-1.88685	-1.82994
-1.8866	-3.35519	-1.8866	-1.85658
-1.88636	-3.3488	-1.88636	-1.88322
-1.88611	-3.3251	-1.88611	-1.90742
-1.88587	-3.3013	-1.88587	-1.93162
-1.88563	-3.27376	-1.88563	-1.92406
-1.88538	-3.26553	-1.88538	-1.87742
-1.88514	-3.31171	-1.88514	-1.85129
-1.88489	-3.38298	-1.88489	-1.90332
-1.88465	-3.40425	-1.88465	-1.9749
-1.8844	-3.36641	-1.8844	-1.96831
-1.88416	-3.33861	-1.88416	-1.92752
-1.88392	-3.35298	-1.88392	-1.92582
-1.88367	-3.36586	-1.88367	-1.95668
-1.88343	-3.35456	-1.88343	-1.94846
-1.88318	-3.35671	-1.88318	-1.89638
-1.88294	-3.38239	-1.88294	-1.92246
-1.88269	-3.38512	-1.88269	-1.98273
-1.88245	-3.35792	-1.88245	-2.00393
-1.88221	-3.35772	-1.88221	-1.91521
-1.88196	-3.3923	-1.88196	-1.82648
-1.88172	-3.38986	-1.88172	-1.84605
-1.88147	-3.3333	-1.88147	-1.86562
-1.88123	-3.31049	-1.88123	-1.87457
-1.88099	-3.36241	-1.88099	-1.88353
-1.88074	-3.39838	-1.88074	-1.87294
-1.8805	-3.35136	-1.8805	-1.86236
-1.88025	-3.30502	-1.88025	-1.86765
-1.88001	-3.3545	-1.88001	-1.87294
-1.87976	-3.43823	-1.87976	-1.87824
-1.87952	-3.43714	-1.87952	-1.88353
-1.87928	-3.36855	-1.87928	-1.87305
-1.87903	-3.34644	-1.87903	-1.86256
-1.87879	-3.39702	-1.87879	-1.89767
-1.87854	-3.44298	-1.87854	-1.93279
-1.8783	-3.44207	-1.8783	-1.9162
-1.87805	-3.42377	-1.87805	-1.89961
-1.87781	-3.4052	-1.87781	-1.90256
-1.87757	-3.37652	-1.87757	-1.90551
-1.87732	-3.36033	-1.87732	-1.90628
-1.87708	-3.39372	-1.87708	-1.90704
-1.87683	-3.45498	-1.87683	-1.92734
-1.87659	-3.48188	-1.87659	-1.94765
-1.87635	-3.45359	-1.87635	-1.92643
-1.8761	-3.39833	-1.8761	-1.90521
-1.87586	-3.3469	-1.87586	-1.92307
-1.87561	-3.32986	-1.87561	-1.94093
-1.87537	-3.37401	-1.87537	-1.93396
-1.87512	-3.44324	-1.87512	-1.92699
-1.87488	-3.4429	-1.87488	-1.92001
-1.87464	-3.35267	-1.87464	-1.91304
-1.87439	-3.28473	-1.87439	-1.90281
-1.87415	-3.32554	-1.87415	-1.89259
-1.8739	-3.39837	-1.8739	-1.92144
-1.87366	-3.39097	-1.87366	-1.95029
-1.87341	-3.34217	-1.87341	-1.93009
-1.87317	-3.36542	-1.87317	-1.90989
-1.87293	-3.44524	-1.87293	-1.88969
-1.87268	-3.46555	-1.87268	-1.86948
-1.87244	-3.41126	-1.87244	-1.86679
-1.87219	-3.38262	-1.87219	-1.86409
-1.87195	-3.4111	-1.87195	-1.90047
-1.87171	-3.41443	-1.87171	-1.93686
-1.87146	-3.3577	-1.87146	-1.93009
-1.87122	-3.31853	-1.87122	-1.92332
-1.87097	-3.34815	-1.87097	-1.9361
-1.87073	-3.38582	-1.87073	-1.94887
-1.87048	-3.36729	-1.87048	-1.90424
-1.87024	-3.32685	-1.87024	-1.85961
-1.87	-3.33267	-1.87	-1.88012
-1.86975	-3.38387	-1.86975	-1.90063
-1.86951	-3.42212	-1.86951	-1.92444
-1.86926	-3.40909	-1.86926	-1.94826
-1.86902	-3.36414	-1.86902	-1.93299
-1.86877	-3.34372	-1.86877	-1.91772
-1.86853	-3.38146	-1.86853	-1.91182
-1.86829	-3.43417	-1.86829	-1.90592
-1.86804	-3.42219	-1.86804	-1.91956
-1.8678	-3.3483	-1.8678	-1.93319
-1.86755	-3.31224	-1.86755	-1.905
-1.86731	-3.35866	-1.86731	-1.87681
-1.86707	-3.39466	-1.86707	-1.91376
-1.86682	-3.3399	-1.86682	-1.9507
-1.86658	-3.2698	-1.86658	-1.89849
-1.86633	-3.29315	-1.86633	-1.84628
-1.86609	-3.3669	-1.86609	-1.86246
-1.86584	-3.37641	-1.86584	-1.95681
-1.8656	-3.33806	-1.8656	-2.00535
-1.86536	-3.35701	-1.86536	-1.97574
-1.86511	-3.42321	-1.86511	-1.93391
-1.86487	-3.42931	-1.86487	-1.93116
-1.86462	-3.37802	-1.86462	-1.93818
-1.86438	-3.38494	-1.86438	-1.9452
-1.86413	-3.46057	-1.86413	-1.95467
-1.86389	-3.47571	-1.86389	-1.96413
-1.86365	-3.38573	-1.86365	-1.94989
-1.8634	-3.31175	-1.8634	-1.93564
-1.86316	-3.3325	-1.86316	-1.95803
-1.86291	-3.35837	-1.86291	-1.98042
-1.86267	-3.30001	-1.86267	-1.95884
-1.86242	-3.2221	-1.86242	-1.89818
-1.86218	-3.22774	-1.86218	-1.87824
-1.86194	-3.29993	-1.86194	-1.93645
-1.86169	-3.35619	-1.86169	-1.96261
-1.86145	-3.37405	-1.86145	-1.9497
-1.8612	-3.37659	-1.8612	-1.92456
-1.86096	-3.36741	-1.86096	-1.89943
-1.86072	-3.35362	-1.86072	-1.90524
-1.86047	-3.36477	-1.86047	-1.91105
-1.86023	-3.39062	-1.86023	-1.91685
-1.85998	-3.37407	-1.85998	-1.92266
-1.85974	-3.31685	-1.85974	-1.92562
-1.85949	-3.30552	-1.85949	-1.92858
-1.85925	-3.37295	-1.85925	-1.89245
-1.85901	-3.42699	-1.85901	-1.85633
-1.85876	-3.39203	-1.85876	-1.88005
-1.85852	-3.33395	-1.85852	-1.90377
-1.85827	-3.35208	-1.85827	-1.90795
-1.85803	-3.41669	-1.85803	-1.91213
-1.85778	-3.4172	-1.85778	-1.89234
-1.85754	-3.33236	-1.85754	-1.87255
-1.8573	-3.25707	-1.8573	-1.9179
-1.85705	-3.27249	-1.85705	-1.96324
-1.85681	-3.36007	-1.85681	-1.93491
-1.85656	-3.44231	-1.85656	-1.90657
-1.85632	-3.46175	-1.85632	-1.91731
-1.85608	-3.42095	-1.85608	-1.92806
-1.85583	-3.37033	-1.85583	-1.91142
-1.85559	-3.35308	-1.85559	-1.89479
-1.85534	-3.36178	-1.85534	-1.91724
-1.8551	-3.36764	-1.8551	-1.93968
-1.85485	-3.3755	-1.85485	-1.9145
-1.85461	-3.40436	-1.85461	-1.88932
-1.85437	-3.43043	-1.85437	-1.9024
-1.85412	-3.41407	-1.85412	-1.95457
-1.85388	-3.37437	-1.85388	-1.97462
-1.85363	-3.36516	-1.85363	-1.91652
-1.85339	-3.38335	-1.85339	-1.87551
-1.85314	-3.3797	-1.85314	-1.91266
-1.8529	-3.3539	-1.8529	-1.98686
-1.85266	-3.34975	-1.85266	-1.9829
-1.85241	-3.3611	-1.85241	-1.96265
-1.85217	-3.34447	-1.85217	-1.94241
-1.85192	-3.3225	-1.85192	-1.91249
-1.85168	-3.35773	-1.85168	-1.88257
-1.85144	-3.41802	-1.85144	-1.89174
-1.85119	-3.40339	-1.85119	-1.90091
-1.85095	-3.32884	-1.85095	-1.93002
-1.8507	-3.32984	-1.8507	-1.95913
-1.85046	-3.43791	-1.85046	-1.94917
-1.85021	-3.50674	-1.85021	-1.9392
-1.84997	-3.44037	-1.84997	-1.92147
-1.84973	-3.3458	-1.84973	-1.90374
-1.84948	-3.35416	-1.84948	-1.90556
-1.84924	-3.42407	-1.84924	-1.90737
-1.84899	-3.44724	-1.84899	-1.94623
-1.84875	-3.43367	-1.84875	-1.98509
-1.8485	-3.45083	-1.8485	-1.95881
-1.84826	-3.47074	-1.84826	-1.93253
-1.84802	-3.4268	-1.84802	-1.94982
-1.84777	-3.35778	-1.84777	-1.9671
-1.84753	-3.35211	-1.84753	-1.9453
-1.84728	-3.3965	-1.84728	-1.9235
-1.84704	-3.41401	-1.84704	-1.92735
-1.8468	-3.40889	-1.8468	-1.9312
-1.84655	-3.43677	-1.84655	-1.95459
-1.84631	-3.46768	-1.84631	-1.97798
-1.84606	-3.42532	-1.84606	-1.93843
-1.84582	-3.34478	-1.84582	-1.89888
-1.84557	-3.34152	-1.84557	-1.89842
-1.84533	-3.41919	-1.84533	-1.89795
-1.84509	-3.45439	-1.84509	-1.87998
-1.84484	-3.39842	-1.84484	-1.86202
-1.8446	-3.35353	-1.8446	-1.88313
-1.84435	-3.39669	-1.84435	-1.90424
-1.84411	-3.45446	-1.84411	-1.92454
-1.84386	-3.43036	-1.84386	-1.94484
-1.84362	-3.35777	-1.84362	-1.9
-1.84338	-3.33343	-1.84338	-1.85516
-1.84313	-3.36688	-1.84313	-1.91128
-1.84289	-3.39303	-1.84289	-1.9674
-1.84264	-3.39634	-1.84264	-1.95839
-1.8424	-3.42629	-1.8424	-1.94938
-1.84216	-3.49488	-1.84216	-1.9312
-1.84191	-3.54114	-1.84191	-1.91303
-1.84167	-3.51803	-1.84167	-1.93394
-1.84142	-3.45759	-1.84142	-1.95485
-1.84118	-3.42041	-1.84118	-1.95092
-1.84093	-3.41974	-1.84093	-1.947
-1.84069	-3.42713	-1.84069	-1.96261
-1.84045	-3.42485	-1.84045	-1.97823
-1.8402	-3.4161	-1.8402	-1.93685
-1.83996	-3.40087	-1.83996	-1.89547
-1.83971	-3.38168	-1.83971	-1.89318
-1.83947	-3.38304	-1.83947	-1.89088
-1.83922	-3.42037	-1.83922	-1.91912
-1.83898	-3.45305	-1.83898	-1.94735
-1.83874	-3.42332	-1.83874	-1.93651
-1.83849	-3.35232	-1.83849	-1.92566
-1.83825	-3.33515	-1.83825	-1.92279
-1.838	-3.41041	-1.838	-1.91993
-1.83776	-3.49609	-1.83776	-1.91706
-1.83751	-3.50242	-1.83751	-1.91419
-1.83727	-3.45234	-1.83727	-1.94063
-1.83703	-3.42852	-1.83703	-1.96707
-1.83678	-3.4481	-1.83678	-1.95443
-1.83654	-3.46456	-1.83654	-1.94179
-1.83629	-3.45968	-1.83629	-1.94585
-1.83605	-3.45475	-1.83605	-1.9499
-1.83581	-3.45105	-1.83581	-1.95395
-1.83556	-3.4335	-1.83556	-1.958
-1.83532	-3.41708	-1.83532	-1.9246
-1.83507	-3.4204	-1.83507	-1.8912
-1.83483	-3.41387	-1.83483	-1.8578
-1.83458	-3.36655	-1.83458	-1.8244
-1.83434	-3.31982	-1.83434	-1.90122
-1.8341	-3.33493	-1.8341	-1.97804
-1.83385	-3.39071	-1.83385	-1.96367
-1.83361	-3.41875	-1.83361	-1.9493
-1.83336	-3.41526	-1.83336	-1.94389
-1.83312	-3.42613	-1.83312	-1.93847
-1.83287	-3.44649	-1.83287	-1.93306
-1.83263	-3.43726	-1.83263	-1.92765
-1.83239	-3.41665	-1.83239	-1.93811
-1.83214	-3.42546	-1.83214	-1.94858
-1.8319	-3.43005	-1.8319	-1.95904
-1.83165	-3.38381	-1.83165	-1.9695
-1.83141	-3.35167	-1.83141	-1.95473
-1.83117	-3.42033	-1.83117	-1.93995
-1.83092	-3.50845	-1.83092	-1.92517
-1.83068	-3.45228	-1.83068	-1.9104
-1.83043	-3.28524	-1.83043	-1.932
-1.83019	-3.22616	-1.83019	-1.9536
-1.82994	-3.34699	-1.82994	-1.93612
-1.8297	-3.46572	-1.8297	-1.91864
-1.82946	-3.44885	-1.82946	-1.9207
-1.82921	-3.40372	-1.82921	-1.92276
-1.82897	-3.44603	-1.82897	-1.94436
-1.82872	-3.48149	-1.82872	-1.96597
-1.82848	-3.39327	-1.82848	-1.96477
-1.82823	-3.28155	-1.82823	-1.96358
-1.82799	-3.31322	-1.82799	-1.94284
-1.82775	-3.44618	-1.82775	-1.9221
-1.8275	-3.50612	-1.8275	-1.91439
-1.82726	-3.46123	-1.82726	-1.90668
-1.82701	-3.42532	-1.82701	-1.93805
-1.82677	-3.43686	-1.82677	-1.96943
-1.82653	-3.42527	-1.82653	-1.96284
-1.82628	-3.37843	-1.82628	-1.95625
-1.82604	-3.3699	-1.82604	-1.94966
-1.82579	-3.41152	-1.82579	-1.94307
-1.82555	-3.42552	-1.82555	-1.93322
-1.8253	-3.38208	-1.8253	-1.92337
-1.82506	-3.34576	-1.82506	-1.95261
-1.82482	-3.36625	-1.82482	-1.98184
-1.82457	-3.41839	-1.82457	-1.98533
-1.82433	-3.4596	-1.82433	-1.98882
-1.82408	-3.46679	-1.82408	-1.9923
-1.82384	-3.42342	-1.82384	-1.99579
-1.82359	-3.34799	-1.82359	-1.96223
-1.82335	-3.31659	-1.82335	-1.92867
-1.82311	-3.37443	-1.82311	-1.93419
-1.82286	-3.44913	-1.82286	-1.93971
-1.82262	-3.4403	-1.82262	-1.9516
-1.82237	-3.36888	-1.82237	-1.9635
-1.82213	-3.3406	-1.82213	-1.95585
-1.82189	-3.3824	-1.82189	-1.94821
-1.82164	-3.4189	-1.82164	-1.98697
-1.8214	-3.40235	-1.8214	-2.02573
-1.82115	-3.36656	-1.82115	-1.99936
-1.82091	-3.35024	-1.82091	-1.97299
-1.82066	-3.35449	-1.82066	-1.94631
-1.82042	-3.37662	-1.82042	-1.91963
-1.82018	-3.40863	-1.82018	-1.9125
-1.81993	-3.41043	-1.81993	-1.90536
-1.81969	-3.36162	-1.81969	-1.91898
-1.81944	-3.32286	-1.81944	-1.93261
-1.8192	-3.36211	-1.8192	-1.94623
-1.81895	-3.43942	-1.81895	-1.95986
-1.81871	-3.45784	-1.81871	-1.96305
-1.81847	-3.41264	-1.81847	-1.96625
-1.81822	-3.38888	-1.81822	-1.96944
-1.81798	-3.41893	-1.81798	-1.97263
-1.81773	-3.44836	-1.81773	-1.96606
-1.81749	-3.4461	-1.81749	-1.95948
-1.81724	-3.44116	-1.81724	-1.9529
-1.817	-3.43569	-1.817	-1.94632
-1.81676	-3.38802	-1.81676	-1.93903
-1.81651	-3.3104	-1.81651	-1.93174
-1.81627	-3.28565	-1.81627	-1.92445
-1.81602	-3.34627	-1.81602	-1.91717
-1.81578	-3.42051	-1.81578	-1.90295
-1.81554	-3.44201	-1.81554	-1.88874
-1.81529	-3.43883	-1.81529	-1.87698
-1.81505	-3.46433	-1.81505	-1.86521
-1.8148	-3.50117	-1.8148	-1.87251
-1.81456	-3.49158	-1.81456	-1.9189
-1.81431	-3.42769	-1.81431	-1.95958
-1.81407	-3.36509	-1.81407	-1.9221
-1.81383	-3.36022	-1.81383	-1.88014
-1.81358	-3.41731	-1.81358	-1.91635
-1.81334	-3.48632	-1.81334	-1.95826
-1.81309	-3.50612	-1.81309	-1.96108
-1.81285	-3.46096	-1.81285	-1.92167
-1.8126	-3.39072	-1.8126	-1.88226
-1.81236	-3.34046	-1.81236	-1.92508
-1.81212	-3.3261	-1.81212	-1.9679
-1.81187	-3.35716	-1.81187	-1.95698
-1.81163	-3.43889	-1.81163	-1.94607
-1.81138	-3.52112	-1.81138	-1.98075
-1.81114	-3.51354	-1.81114	-2.01543
-1.8109	-3.41161	-1.8109	-1.98808
-1.81065	-3.3407	-1.81065	-1.96073
-1.81041	-3.39451	-1.81041	-1.95291
-1.81016	-3.49173	-1.81016	-1.9451
-1.80992	-3.49351	-1.80992	-1.94136
-1.80967	-3.40908	-1.80967	-1.93762
-1.80943	-3.36269	-1.80943	-1.90131
-1.80919	-3.39236	-1.80919	-1.865
-1.80894	-3.41808	-1.80894	-1.93434
-1.8087	-3.39902	-1.8087	-2.00367
-1.80845	-3.38391	-1.80845	-2.02416
-1.80821	-3.39513	-1.80821	-1.96648
-1.80796	-3.39341	-1.80796	-1.88925
-1.80772	-3.37839	-1.80772	-1.89019
-1.80748	-3.39802	-1.80748	-1.92696
-1.80723	-3.43348	-1.80723	-1.96373
-1.80699	-3.40608	-1.80699	-1.96447
-1.80674	-3.33244	-1.80674	-1.9652
-1.8065	-3.3328	-1.8065	-1.96024
-1.80626	-3.43067	-1.80626	-1.9162
-1.80601	-3.4882	-1.80601	-1.87215
-1.80577	-3.4218	-1.80577	-1.90628
-1.80552	-3.34484	-1.80552	-1.96156
-1.80528	-3.38513	-1.80528	-1.97777
-1.80503	-3.47927	-1.80503	-1.94961
-1.80479	-3.48522	-1.80479	-1.92144
-1.80455	-3.41157	-1.80455	-1.94945
-1.8043	-3.38399	-1.8043	-1.97747
-1.80406	-3.43394	-1.80406	-1.9322
-1.80381	-3.47019	-1.80381	-1.88694
-1.80357	-3.44376	-1.80357	-1.88727
-1.80332	-3.40622	-1.80332	-1.8876
-1.80308	-3.39751	-1.80308	-1.88304
-1.80284	-3.39324	-1.80284	-1.87849
-1.80259	-3.38306	-1.80259	-1.95617
-1.80235	-3.39868	-1.80235	-2.03385
-1.8021	-3.43572	-1.8021	-2.00446
-1.80186	-3.43805	-1.80186	-1.93599
-1.80162	-3.39597	-1.80162	-1.91231
-1.80137	-3.37872	-1.80137	-1.96678
-1.80113	-3.42507	-1.80113	-1.99317
-1.80088	-3.47342	-1.80088	-1.94139
-1.80064	-3.45602	-1.80064	-1.91648
-1.80039	-3.40377	-1.80039	-1.93065
-1.80015	-3.39044	-1.80015	-1.95989
-1.79991	-3.41396	-1.79991	-1.98912
-1.79966	-3.41069	-1.79966	-2.00126
-1.79942	-3.37175	-1.79942	-2.01339
-1.79917	-3.36489	-1.79917	-1.97243
-1.79893	-3.42407	-1.79893	-1.93146
-1.79868	-3.48351	-1.79868	-1.94912
-1.79844	-3.46338	-1.79844	-1.96678
-1.7982	-3.38126	-1.7982	-1.94902
-1.79795	-3.32768	-1.79795	-1.93126
-1.79771	-3.34722	-1.79771	-1.93304
-1.79746	-3.3944	-1.79746	-1.93482
-1.79722	-3.41085	-1.79722	-1.94963
-1.79698	-3.40011	-1.79698	-1.96444
-1.79673	-3.40531	-1.79673	-1.97681
-1.79649	-3.44369	-1.79649	-1.98917
-1.79624	-3.49031	-1.79624	-1.98159
-1.796	-3.50996	-1.796	-1.93492
-1.79575	-3.48644	-1.79575	-1.88582
-1.79551	-3.43489	-1.79551	-1.91488
-1.79527	-3.39821	-1.79527	-1.93905
-1.79502	-3.40876	-1.79502	-1.96322
-1.79478	-3.43921	-1.79478	-1.97029
-1.79453	-3.42374	-1.79453	-1.97737
-1.79429	-3.35275	-1.79429	-1.9592
-1.79404	-3.30711	-1.79404	-1.90195
-1.7938	-3.35373	-1.7938	-1.85284
-1.79356	-3.441	-1.79356	-1.8819
-1.79331	-3.46165	-1.79331	-1.93742
-1.79307	-3.40246	-1.79307	-1.95386
-1.79282	-3.35712	-1.79282	-1.93854
-1.79258	-3.38646	-1.79258	-1.92322
-1.79233	-3.44147	-1.79233	-1.91564
-1.79209	-3.45182	-1.79209	-1.90806
-1.79185	-3.42395	-1.79185	-1.90047
-1.7916	-3.40573	-1.7916	-1.89289
-1.79136	-3.40358	-1.79136	-1.92424
-1.79111	-3.39045	-1.79111	-1.95559
-1.79087	-3.36741	-1.79087	-1.95436
-1.79063	-3.36305	-1.79063	-1.95314
-1.79038	-3.38216	-1.79038	-1.9222
-1.79014	-3.39859	-1.79014	-1.89126
-1.78989	-3.3964	-1.78989	-1.91895
-1.78965	-3.38534	-1.78965	-1.94663
-1.7894	-3.37789	-1.7894	-1.94276
-1.78916	-3.37784	-1.78916	-1.93889
-1.78892	-3.38783	-1.78892	-1.95457
-1.78867	-3.40442	-1.78867	-1.97024
-1.78843	-3.4125	-1.78843	-1.97329
-1.78818	-3.40864	-1.78818	-1.97635
-1.78794	-3.41834	-1.78794	-1.9794
-1.78769	-3.4585	-1.78769	-1.98245
-1.78745	-3.4934	-1.78745	-2.01329
-1.78721	-3.47159	-1.78721	-2.04413
-1.78696	-3.40778	-1.78696	-1.99029
-1.78672	-3.37783	-1.78672	-1.93645
-1.78647	-3.4138	-1.78647	-1.96118
-1.78623	-3.45296	-1.78623	-1.98591
-1.78599	-3.42881	-1.78599	-1.99111
-1.78574	-3.37235	-1.78574	-1.9963
-1.7855	-3.36601	-1.7855	-1.95569
-1.78525	-3.41746	-1.78525	-1.91508
-1.78501	-3.44795	-1.78501	-1.88668
-1.78476	-3.41393	-1.78476	-1.93645
-1.78452	-3.37341	-1.78452	-1.98866
-1.78428	-3.39608	-1.78428	-2.00179
-1.78403	-3.45833	-1.78403	-1.97014
-1.78379	-3.48138	-1.78379	-1.93849
-1.78354	-3.44621	-1.78354	-1.91383
-1.7833	-3.41111	-1.7833	-1.88918
-1.78305	-3.41908	-1.78305	-1.89709
-1.78281	-3.44342	-1.78281	-1.905
-1.78257	-3.44077	-1.78257	-1.9463
-1.78232	-3.41583	-1.78232	-1.98759
-1.78208	-3.40583	-1.78208	-1.98329
-1.78183	-3.42375	-1.78183	-1.97899
-1.78159	-3.44368	-1.78159	-1.94905
-1.78135	-3.43529	-1.78135	-1.9191
-1.7811	-3.39743	-1.7811	-1.90869
-1.78086	-3.36016	-1.78086	-1.89829
-1.78061	-3.35756	-1.78061	-1.92778
-1.78037	-3.39272	-1.78037	-1.95726
-1.78012	-3.4316	-1.78012	-1.94116
-1.77988	-3.44202	-1.77988	-1.92505
-1.77964	-3.43324	-1.77964	-1.94294
-1.77939	-3.43771	-1.77939	-1.96083
-1.77915	-3.4587	-1.77915	-1.95917
-1.7789	-3.46531	-1.7789	-1.95752
-1.77866	-3.44507	-1.77866	-1.96034
-1.77841	-3.42862	-1.77841	-1.96317
-1.77817	-3.44217	-1.77817	-1.9204
-1.77793	-3.46128	-1.77793	-1.87763
-1.77768	-3.44338	-1.77768	-1.89266
-1.77744	-3.39474	-1.77744	-1.9077
-1.77719	-3.36968	-1.77719	-1.92274
-1.77695	-3.39577	-1.77695	-1.93777
-1.77671	-3.42953	-1.77671	-1.97317
-1.77646	-3.41183	-1.77646	-2.00856
-1.77622	-3.35408	-1.77622	-1.98533
-1.77597	-3.33386	-1.77597	-1.9621
-1.77573	-3.39424	-1.77573	-1.95841
-1.77548	-3.48046	-1.77548	-1.95472
-1.77524	-3.50663	-1.77524	-1.95103
-1.775	-3.46298	-1.775	-1.94734
-1.77475	-3.4132	-1.77475	-1.95505
-1.77451	-3.39698	-1.77451	-1.96276
-1.77426	-3.39187	-1.77426	-1.97047
-1.77402	-3.37869	-1.77402	-1.97818
-1.77377	-3.38246	-1.77377	-1.98416
-1.77353	-3.42011	-1.77353	-1.99014
-1.77329	-3.46172	-1.77329	-1.97658
-1.77304	-3.47934	-1.77304	-1.96302
-1.7728	-3.48527	-1.7728	-1.93968
-1.77255	-3.48499	-1.77255	-1.91635
-1.77231	-3.45	-1.77231	-1.93861
-1.77206	-3.38593	-1.77206	-1.96088
-1.77182	-3.36421	-1.77182	-1.95536
-1.77158	-3.41693	-1.77158	-1.94984
-1.77133	-3.46113	-1.77133	-1.94431
-1.77109	-3.41551	-1.77109	-1.93879
-1.77084	-3.33875	-1.77084	-1.95241
-1.7706	-3.34326	-1.7706	-1.96602
-1.77036	-3.41283	-1.77036	-1.97963
-1.77011	-3.43612	-1.77011	-1.99324
-1.76987	-3.40386	-1.76987	-1.98701
-1.76962	-3.4236	-1.76962	-1.98078
-1.76938	-3.51827	-1.76938	-1.97454
-1.76913	-3.55986	-1.76913	-1.96831
-1.76889	-3.46698	-1.76889	-1.95352
-1.76865	-3.34473	-1.76865	-1.93874
-1.7684	-3.34055	-1.7684	-1.95653
-1.76816	-3.44908	-1.76816	-1.97431
-1.76791	-3.54722	-1.76791	-1.96246
-1.76767	-3.55791	-1.76767	-1.9506
-1.76742	-3.49922	-1.76742	-1.93874
-1.76718	-3.42299	-1.76718	-1.92688
-1.76694	-3.37936	-1.76694	-1.93986
-1.76669	-3.40255	-1.76669	-1.95284
-1.76645	-3.46845	-1.76645	-1.96581
-1.7662	-3.50013	-1.7662	-1.97879
-1.76596	-3.46504	-1.76596	-1.97375
-1.76572	-3.42521	-1.76572	-1.96871
-1.76547	-3.44428	-1.76547	-1.96368
-1.76523	-3.49413	-1.76523	-1.95864
-1.76498	-3.50805	-1.76498	-1.96052
-1.76474	-3.48026	-1.76474	-1.9624
-1.76449	-3.45402	-1.76449	-1.96429
-1.76425	-3.45198	-1.76425	-1.96617
-1.76401	-3.47353	-1.76401	-1.95472
-1.76376	-3.51991	-1.76376	-1.94327
-1.76352	-3.56679	-1.76352	-1.96439
-1.76327	-3.55579	-1.76327	-1.98551
-1.76303	-3.47387	-1.76303	-2.00133
-1.76278	-3.39896	-1.76278	-2.01716
-1.76254	-3.4039	-1.76254	-1.98739
-1.7623	-3.45521	-1.7623	-1.95762
-1.76205	-3.4743	-1.76205	-1.98658
-1.76181	-3.45701	-1.76181	-2.01553
-1.76156	-3.45477	-1.76156	-1.99889
-1.76132	-3.47113	-1.76132	-1.98225
-1.76108	-3.46557	-1.76108	-1.98759
-1.76083	-3.44238	-1.76083	-1.99294
-1.76059	-3.44654	-1.76059	-1.97874
-1.76034	-3.47313	-1.76034	-1.96454
-1.7601	-3.46641	-1.7601	-1.91775
-1.75985	-3.42139	-1.75985	-1.87096
-1.75961	-3.40646	-1.75961	-1.89582
-1.75937	-3.4557	-1.75937	-1.92068
-1.75912	-3.505	-1.75912	-1.96141
-1.75888	-3.48061	-1.75888	-2.00215
-1.75863	-3.40823	-1.75863	-1.95821
-1.75839	-3.38194	-1.75839	-1.91426
-1.75814	-3.43837	-1.75814	-1.92935
-1.7579	-3.50777	-1.7579	-1.94444
-1.75766	-3.50435	-1.75766	-1.95953
-1.75741	-3.43705	-1.75741	-1.97462
-1.75717	-3.39456	-1.75717	-1.97464
-1.75692	-3.42245	-1.75692	-1.97467
-1.75668	-3.46243	-1.75668	-1.97469
-1.75644	-3.44533	-1.75644	-1.97472
-1.75619	-3.3996	-1.75619	-1.99062
-1.75595	-3.40191	-1.75595	-2.00652
-1.7557	-3.44576	-1.7557	-2.02243
-1.75546	-3.44814	-1.75546	-2.03833
-1.75521	-3.39084	-1.75521	-2.01474
-1.75497	-3.35913	-1.75497	-1.99116
-1.75473	-3.40506	-1.75473	-1.96757
-1.75448	-3.46032	-1.75448	-1.94398
-1.75424	-3.4416	-1.75424	-1.91958
-1.75399	-3.37285	-1.75399	-1.89518
-1.75375	-3.33786	-1.75375	-1.91638
-1.7535	-3.36438	-1.7535	-1.93757
-1.75326	-3.41903	-1.75326	-1.97342
-1.75302	-3.47288	-1.75302	-2.00927
-1.75277	-3.50952	-1.75277	-1.96045
-1.75253	-3.50444	-1.75253	-1.91162
-1.75228	-3.4567	-1.75228	-1.91149
-1.75204	-3.41305	-1.75204	-1.91136
-1.7518	-3.41061	-1.7518	-1.95032
-1.75155	-3.42444	-1.75155	-1.98927
-1.75131	-3.4166	-1.75131	-1.97938
-1.75106	-3.4032	-1.75106	-1.96948
-1.75082	-3.42446	-1.75082	-1.9205
-1.75057	-3.47722	-1.75057	-1.87152
-1.75033	-3.52073	-1.75033	-1.89989
-1.75009	-3.5257	-1.75009	-1.92826
-1.74984	-3.48899	-1.74984	-1.93709
-1.7496	-3.43235	-1.7496	-1.94592
-1.74935	-3.40485	-1.74935	-1.93195
-1.74911	-3.43842	-1.74911	-1.91798
-1.74886	-3.4853	-1.74886	-1.92355
-1.74862	-3.46643	-1.74862	-1.92912
-1.74838	-3.39898	-1.74838	-1.93266
-1.74813	-3.38608	-1.74813	-1.9362
-1.74789	-3.4487	-1.74789	-1.97882
-1.74764	-3.47874	-1.74764	-2.02143
-1.7474	-3.41809	-1.7474	-1.99118
-1.74715	-3.36445	-1.74715	-1.96093
-1.74691	-3.40864	-1.74691	-1.95022
-1.74667	-3.48218	-1.74667	-1.9395
-1.74642	-3.48557	-1.74642	-1.93856
-1.74618	-3.46336	-1.74618	-1.93762
-1.74593	-3.50547	-1.74593	-1.95622
-1.74569	-3.55931	-1.74569	-1.97482
-1.74545	-3.51023	-1.74545	-1.98854
-1.7452	-3.39711	-1.7452	-2.00225
-1.74496	-3.36898	-1.74496	-1.95083
-1.74471	-3.44576	-1.74471	-1.89941
-1.74447	-3.4962	-1.74447	-1.93877
-1.74422	-3.45977	-1.74422	-1.97813
-1.74398	-3.42322	-1.74398	-1.97841
-1.74374	-3.4477	-1.74374	-1.97869
-1.74349	-3.476	-1.74349	-1.98385
-1.74325	-3.46218	-1.74325	-1.98902
-1.743	-3.455	-1.743	-1.97464
-1.74276	-3.48802	-1.74276	-1.96027
-1.74251	-3.50558	-1.74251	-1.97602
-1.74227	-3.46894	-1.74227	-1.99177
-1.74203	-3.43537	-1.74203	-1.98798
-1.74178	-3.45677	-1.74178	-1.98418
-1.74154	-3.48463	-1.74154	-1.9523
-1.74129	-3.45294	-1.74129	-1.92042
-1.74105	-3.3876	-1.74105	-1.91052
-1.74081	-3.35794	-1.74081	-1.90063
-1.74056	-3.37243	-1.74056	-1.93582
-1.74032	-3.39246	-1.74032	-2.01009
-1.74007	-3.4078	-1.74007	-2.03632
-1.73983	-3.43093	-1.73983	-1.99742
-1.73958	-3.44705	-1.73958	-1.95159
-1.73934	-3.43373	-1.73934	-1.94485
-1.7391	-3.41467	-1.7391	-1.93811
-1.73885	-3.43599	-1.73885	-1.89228
-1.73861	-3.49092	-1.73861	-1.8664
-1.73836	-3.51657	-1.73836	-1.90566
-1.73812	-3.47917	-1.73812	-1.96691
-1.73787	-3.42769	-1.73787	-1.98907
-1.73763	-3.43346	-1.73763	-1.9693
-1.73739	-3.4897	-1.73739	-1.94953
-1.73714	-3.5117	-1.73714	-1.9664
-1.7369	-3.45505	-1.7369	-1.98327
-1.73665	-3.3906	-1.73665	-1.9638
-1.73641	-3.40889	-1.73641	-1.94434
-1.73617	-3.47883	-1.73617	-1.90778
-1.73592	-3.48731	-1.73592	-1.87121
-1.73568	-3.41841	-1.73568	-1.90996
-1.73543	-3.38678	-1.73543	-1.9878
-1.73519	-3.45675	-1.73519	-2.01922
-1.73494	-3.53837	-1.73494	-1.98551
-1.7347	-3.53271	-1.7347	-1.93673
-1.73446	-3.47931	-1.73446	-1.95309
-1.73421	-3.46566	-1.73421	-1.98981
-1.73397	-3.48034	-1.73397	-1.98744
-1.73372	-3.46948	-1.73372	-1.96879
-1.73348	-3.46182	-1.73348	-1.95014
-1.73323	-3.50634	-1.73323	-1.99418
-1.73299	-3.54592	-1.73299	-2.03823
-1.73275	-3.49584	-1.73275	-1.98772
-1.7325	-3.40541	-1.7325	-1.93721
-1.73226	-3.39226	-1.73226	-1.95185
-1.73201	-3.44416	-1.73201	-1.96648
-1.73177	-3.44379	-1.73177	-1.95912
-1.73153	-3.37978	-1.73153	-1.95177
-1.73128	-3.36722	-1.73128	-1.96396
-1.73104	-3.44315	-1.73104	-1.97614
-1.73079	-3.50267	-1.73079	-1.97693
-1.73055	-3.47615	-1.73055	-1.97772
-1.7303	-3.4234	-1.7303	-1.95897
-1.73006	-3.40512	-1.73006	-1.94022
-1.72982	-3.39833	-1.72982	-1.92757
-1.72957	-3.3925	-1.72957	-1.91493
-1.72933	-3.43604	-1.72933	-1.96742
-1.72908	-3.52282	-1.72908	-2.01991
-1.72884	-3.55698	-1.72884	-1.99441
-1.72859	-3.5023	-1.72859	-1.96892
-1.72835	-3.45179	-1.72835	-1.96296
-1.72811	-3.47461	-1.72811	-1.95701
-1.72786	-3.5061	-1.72786	-1.96693
-1.72762	-3.47352	-1.72762	-1.97686
-1.72737	-3.42444	-1.72737	-1.98678
-1.72713	-3.43211	-1.72713	-1.9967
-1.72688	-3.46365	-1.72688	-1.97935
-1.72664	-3.44778	-1.72664	-1.962
-1.7264	-3.40446	-1.7264	-1.94464
-1.72615	-3.40463	-1.72615	-1.92729
-1.72591	-3.45143	-1.72591	-1.95553
-1.72566	-3.49217	-1.72566	-1.98378
-1.72542	-3.50724	-1.72542	-1.97294
-1.72518	-3.50983	-1.72518	-1.9621
-1.72493	-3.4969	-1.72493	-1.92551
-1.72469	-3.46922	-1.72469	-1.88892
-1.72444	-3.4601	-1.72444	-1.96551
-1.7242	-3.48307	-1.7242	-2.0421
-1.72395	-3.49634	-1.72395	-2.05843
-1.72371	-3.47561	-1.72371	-2.00963
-1.72347	-3.46571	-1.72347	-1.9364
-1.72322	-3.49642	-1.72322	-1.90225
-1.72298	-3.51023	-1.72298	-1.90312
-1.72273	-3.45406	-1.72273	-1.90399
-1.72249	-3.38596	-1.72249	-1.94637
-1.72224	-3.39691	-1.72224	-1.98876
-1.722	-3.46713	-1.722	-1.9709
-1.72176	-3.49848	-1.72176	-1.95304
-1.72151	-3.46593	-1.72151	-1.93518
-1.72127	-3.43924	-1.72127	-1.91732
-1.72102	-3.46033	-1.72102	-1.9376
-1.72078	-3.48977	-1.72078	-1.95788
-1.72054	-3.48636	-1.72054	-1.97815
-1.72029	-3.46507	-1.72029	-1.99843
-1.72005	-3.45518	-1.72005	-2.01871
-1.7198	-3.45687	-1.7198	-2.03899
-1.71956	-3.46145	-1.71956	-1.99413
-1.71931	-3.474	-1.71931	-1.94928
-1.71907	-3.49563	-1.71907	-1.91388
-1.71883	-3.50944	-1.71883	-1.87849
-1.71858	-3.49942	-1.71858	-1.90823
-1.71834	-3.4712	-1.71834	-1.97706
-1.71809	-3.44946	-1.71809	-2.00273
-1.71785	-3.45813	-1.71785	-1.96327
-1.7176	-3.49359	-1.7176	-1.90182
-1.71736	-3.51752	-1.71736	-1.87946
-1.71712	-3.49629	-1.71712	-1.92648
-1.71687	-3.44802	-1.71687	-1.9735
-1.71663	-3.42178	-1.71663	-1.95782
-1.71638	-3.43019	-1.71638	-1.94215
-1.71614	-3.44394	-1.71614	-1.94235
-1.7159	-3.45438	-1.7159	-1.94256
-1.71565	-3.48577	-1.71565	-1.98184
-1.71541	-3.53047	-1.71541	-2.02113
-1.71516	-3.53552	-1.71516	-2.01268
-1.71492	-3.48499	-1.71492	-2.00423
-1.71467	-3.4366	-1.71467	-1.97625
-1.71443	-3.43609	-1.71443	-1.94826
-1.71419	-3.45174	-1.71419	-1.96179
-1.71394	-3.44218	-1.71394	-1.97533
-1.7137	-3.43359	-1.7137	-1.98887
-1.71345	-3.46728	-1.71345	-2.0024
-1.71321	-3.51304	-1.71321	-1.99416
-1.71296	-3.50561	-1.71296	-1.98591
-1.71272	-3.44496	-1.71272	-1.95813
-1.71248	-3.39674	-1.71248	-1.93035
-1.71223	-3.40278	-1.71223	-1.9563
-1.71199	-3.44338	-1.71199	-1.98225
-1.71174	-3.48179	-1.71174	-1.98866
-1.7115	-3.50155	-1.7115	-1.99507
-1.71126	-3.50199	-1.71126	-1.9738
-1.71101	-3.49089	-1.71101	-1.95253
-1.71077	-3.48208	-1.71077	-1.97034
-1.71052	-3.48243	-1.71052	-1.98815
-1.71028	-3.48814	-1.71028	-2.00719
-1.71003	-3.49959	-1.71003	-2.02622
-1.70979	-3.51738	-1.70979	-1.98011
-1.70955	-3.52145	-1.70955	-1.93401
-1.7093	-3.49174	-1.7093	-1.9608
-1.70906	-3.45342	-1.70906	-1.98759
-1.70881	-3.45146	-1.70881	-1.99973
-1.70857	-3.4743	-1.70857	-1.97279
-1.70832	-3.46847	-1.70832	-1.96945
-1.70808	-3.44121	-1.70808	-2.0052
-1.70784	-3.46136	-1.70784	-2.01815
-1.70759	-3.52645	-1.70759	-1.96597
-1.70735	-3.53379	-1.70735	-1.91073
-1.7071	-3.44983	-1.7071	-1.92063
-1.70686	-3.40084	-1.70686	-1.95495
-1.70662	-3.48785	-1.70662	-1.98927
-1.70637	-3.60026	-1.70637	-1.97759
-1.70613	-3.5564	-1.70613	-1.96592
-1.70588	-3.37947	-1.70588	-1.97378
-1.70564	-3.27637	-1.70564	-1.98164
-1.70539	-3.34952	-1.70539	-1.98515
-1.70515	-3.48218	-1.70515	-1.98866
-1.70491	-3.53711	-1.70491	-1.99217
-1.70466	-3.52693	-1.70466	-1.99569
-1.70442	-3.52605	-1.70442	-1.9882
-1.70417	-3.53089	-1.70417	-1.98072
-1.70393	-3.49752	-1.70393	-1.97324
-1.70368	-3.44348	-1.70368	-1.96576
-1.70344	-3.42345	-1.70344	-1.99675
-1.7032	-3.44203	-1.7032	-2.02774
-1.70295	-3.46082	-1.70295	-2.01965
-1.70271	-3.46714	-1.70271	-2.01156
-1.70246	-3.48121	-1.70246	-1.97782
-1.70222	-3.51305	-1.70222	-1.94408
-1.70197	-3.55312	-1.70197	-1.91035
-1.70173	-3.58846	-1.70173	-1.87661
-1.70149	-3.59906	-1.70149	-1.89823
-1.70124	-3.56458	-1.70124	-1.91986
-1.701	-3.50272	-1.701	-1.96103
-1.70075	-3.46761	-1.70075	-2.0022
-1.70051	-3.47648	-1.70051	-2.01446
-1.70027	-3.47609	-1.70027	-2.02673
-1.70002	-3.42602	-1.70002	-1.99991
-1.69978	-3.37727	-1.69978	-1.97309
-1.69953	-3.40526	-1.69953	-1.9591
-1.69929	-3.48797	-1.69929	-1.9451
-1.69904	-3.52541	-1.69904	-1.97019
-1.6988	-3.48126	-1.6988	-1.99528
-1.69856	-3.43223	-1.69856	-1.96337
-1.69831	-3.45158	-1.69831	-1.93146
-1.69807	-3.50515	-1.69807	-1.98831
-1.69782	-3.50972	-1.69782	-2.04515
-1.69758	-3.4573	-1.69758	-2.03384
-1.69733	-3.42458	-1.69733	-1.98346
-1.69709	-3.4642	-1.69709	-1.96808
-1.69685	-3.53227	-1.69685	-1.99179
-1.6966	-3.54311	-1.6966	-2.0098
-1.69636	-3.47605	-1.69636	-1.96267
-1.69611	-3.403	-1.69611	-1.91799
-1.69587	-3.40404	-1.69587	-1.93844
-1.69563	-3.46994	-1.69563	-1.99084
-1.69538	-3.51341	-1.69538	-2.04325
-1.69514	-3.4829	-1.69514	-2.00854
-1.69489	-3.43293	-1.69489	-1.97383
-1.69465	-3.45012	-1.69465	-1.95337
-1.6944	-3.5331	-1.6944	-1.9329
-1.69416	-3.59645	-1.69416	-1.95152
-1.69392	-3.58707	-1.69392	-1.97014
-1.69367	-3.53744	-1.69367	-1.96789
-1.69343	-3.49505	-1.69343	-1.96565
-1.69318	-3.46619	-1.69318	-1.98294
-1.69294	-3.45648	-1.69294	-2.00024
-1.69269	-3.49539	-1.69269	-1.9927
-1.69245	-3.56854	-1.69245	-1.98516
-1.69221	-3.5904	-1.69221	-1.97763
-1.69196	-3.51731	-1.69196	-1.97009
-1.69172	-3.43537	-1.69172	-1.97924
-1.69147	-3.44905	-1.69147	-1.9884
-1.69123	-3.52355	-1.69123	-1.99755
-1.69099	-3.54236	-1.69099	-2.0067
-1.69074	-3.49651	-1.69074	-1.9955
-1.6905	-3.49307	-1.6905	-1.9843
-1.69025	-3.5689	-1.69025	-1.9731
-1.69001	-3.624	-1.69001	-1.9619
-1.68976	-3.58197	-1.68976	-1.99604
-1.68952	-3.50461	-1.68952	-2.03019
-1.68928	-3.4844	-1.68928	-2.02525
-1.68903	-3.5143	-1.68903	-1.98123
-1.68879	-3.53415	-1.68879	-1.95798
-1.68854	-3.53116	-1.68854	-1.99986
-1.6883	-3.52278	-1.6883	-2.05884
-1.68805	-3.50313	-1.68805	-2.05268
-1.68781	-3.47312	-1.68781	-2.00927
-1.68757	-3.46546	-1.68757	-1.96586
-1.68732	-3.47964	-1.68732	-1.98352
-1.68708	-3.45735	-1.68708	-2.00118
-1.68683	-3.38674	-1.68683	-2.00378
-1.68659	-3.35763	-1.68659	-2.00637
-1.68635	-3.43374	-1.68635	-2.00897
-1.6861	-3.54063	-1.6861	-2.01156
-1.68586	-3.57241	-1.68586	-1.97579
-1.68561	-3.54493	-1.68561	-1.94001
-1.68537	-3.54077	-1.68537	-1.96938
-1.68512	-3.56115	-1.68512	-1.99874
-1.68488	-3.54937	-1.68488	-1.96948
-1.68464	-3.51622	-1.68464	-1.94022
-1.68439	-3.5168	-1.68439	-1.95004
-1.68415	-3.53069	-1.68415	-1.95986
-1.6839	-3.49201	-1.6839	-1.96093
-1.68366	-3.42419	-1.68366	-1.962
-1.68341	-3.41766	-1.68341	-1.96307
-1.68317	-3.47477	-1.68317	-1.96413
-1.68293	-3.50242	-1.68293	-1.99207
-1.68268	-3.4715	-1.68268	-2.02001
-1.68244	-3.46057	-1.68244	-1.98281
-1.68219	-3.51276	-1.68219	-1.94561
-1.68195	-3.56194	-1.68195	-1.98409
-1.6817	-3.5434	-1.6817	-2.02257
-1.68146	-3.4848	-1.68146	-2.02196
-1.68122	-3.44503	-1.68122	-2.02136
-1.68097	-3.43945	-1.68097	-2.01628
-1.68073	-3.4594	-1.68073	-2.01119
-1.68048	-3.49685	-1.68048	-1.98657
-1.68024	-3.52457	-1.68024	-1.96195
-1.68	-3.51602	-1.68	-1.96032
-1.67975	-3.49628	-1.67975	-1.9587
-1.67951	-3.50634	-1.67951	-1.99616
-1.67926	-3.52272	-1.67926	-2.03362
-1.67902	-3.49849	-1.67902	-2.00147
-1.67877	-3.47321	-1.67877	-1.96931
-1.67853	-3.52793	-1.67853	-2.00229
-1.67829	-3.6257	-1.67829	-2.03528
-1.67804	-3.6293	-1.67804	-2.02999
-1.6778	-3.51101	-1.6778	-2.0247
-1.67755	-3.41127	-1.67755	-2.01942
-1.67731	-3.43083	-1.67731	-2.01413
-1.67706	-3.49278	-1.67706	-2.01292
-1.67682	-3.49192	-1.67682	-2.0117
-1.67658	-3.46306	-1.67658	-2.01049
-1.67633	-3.49326	-1.67633	-2.00927
-1.67609	-3.55879	-1.67609	-2.00663
-1.67584	-3.57275	-1.67584	-2.00399
-1.6756	-3.53944	-1.6756	-2.00135
-1.67536	-3.53998	-1.67536	-1.99871
-1.67511	-3.58747	-1.67511	-1.96432
-1.67487	-3.60591	-1.67487	-1.92993
-1.67462	-3.5585	-1.67462	-1.93461
-1.67438	-3.51023	-1.67438	-1.9393
-1.67413	-3.53448	-1.67413	-1.958
-1.67389	-3.60937	-1.67389	-1.9767
-1.67365	-3.64343	-1.67365	-1.99541
-1.6734	-3.59069	-1.6734	-2.01411
-1.67316	-3.51114	-1.67316	-1.98925
-1.67291	-3.4963	-1.67291	-1.96439
-1.67267	-3.5426	-1.67267	-1.97861
-1.67242	-3.54958	-1.67242	-1.99284
-1.67218	-3.47057	-1.67218	-1.99973
-1.67194	-3.39979	-1.67194	-2.00663
-1.67169	-3.43849	-1.67169	-1.99398
-1.67145	-3.53136	-1.67145	-1.98133
-1.6712	-3.54409	-1.6712	-1.98864
-1.67096	-3.47148	-1.67096	-1.99594
-1.67072	-3.43898	-1.67072	-2.02034
-1.67047	-3.50025	-1.67047	-2.04474
-1.67023	-3.56852	-1.67023	-2.03851
-1.66998	-3.57007	-1.66998	-1.99319
-1.66974	-3.5342	-1.66974	-1.95276
-1.66949	-3.49483	-1.66949	-1.97747
-1.66925	-3.43509	-1.66925	-2.02334
-1.66901	-3.38049	-1.66901	-2.06922
-1.66876	-3.41488	-1.66876	-2.05403
-1.66852	-3.53468	-1.66852	-2.03884
-1.66827	-3.6099	-1.66827	-1.99932
-1.66803	-3.56947	-1.66803	-1.95981
-1.66778	-3.50917	-1.66778	-1.95938
-1.66754	-3.5281	-1.66754	-1.99803
-1.6673	-3.57243	-1.6673	-2.03912
-1.66705	-3.54631	-1.66705	-2.01507
-1.66681	-3.477	-1.66681	-1.94299
-1.66656	-3.45349	-1.66656	-1.90999
-1.66632	-3.48024	-1.66632	-1.95978
-1.66608	-3.50417	-1.66608	-2.00958
-1.66583	-3.52058	-1.66583	-1.97062
-1.66559	-3.54726	-1.66559	-1.93167
-1.66534	-3.55478	-1.66534	-1.96925
-1.6651	-3.52053	-1.6651	-2.00683
-1.66485	-3.49165	-1.66485	-1.97927
-1.66461	-3.50453	-1.66461	-1.95172
-1.66437	-3.51117	-1.66437	-1.94258
-1.66412	-3.47657	-1.66412	-1.93345
-1.66388	-3.46609	-1.66388	-1.9634
-1.66363	-3.52863	-1.66363	-1.99334
-1.66339	-3.5797	-1.66339	-2.00701
-1.66314	-3.52971	-1.66314	-2.02067
-1.6629	-3.44992	-1.6629	-2.01479
-1.66266	-3.46357	-1.66266	-2.00892
-1.66241	-3.53478	-1.66241	-2.0123
-1.66217	-3.52904	-1.66217	-2.01568
-1.66192	-3.44354	-1.66192	-1.99953
-1.66168	-3.40637	-1.66168	-1.98337
-1.66144	-3.45853	-1.66144	-1.9778
-1.66119	-3.50469	-1.66119	-1.97223
-1.66095	-3.49467	-1.66095	-2.00574
-1.6607	-3.4972	-1.6607	-2.03925
-1.66046	-3.55513	-1.66046	-2.02716
-1.66021	-3.60311	-1.66021	-2.01507
-1.65997	-3.58132	-1.65997	-2.00299
-1.65973	-3.52418	-1.65973	-1.9909
-1.65948	-3.48654	-1.65948	-2.00691
-1.65924	-3.46944	-1.65924	-2.02291
-1.65899	-3.45941	-1.65899	-1.99983
-1.65875	-3.46467	-1.65875	-1.97676
-1.6585	-3.48096	-1.6585	-1.99098
-1.65826	-3.4898	-1.65826	-2.0052
-1.65802	-3.5077	-1.65802	-1.99988
-1.65777	-3.5641	-1.65777	-1.99457
-1.65753	-3.62168	-1.65753	-1.98436
-1.65728	-3.60449	-1.65728	-1.97416
-1.65704	-3.52073	-1.65704	-1.9835
-1.65679	-3.4689	-1.65679	-1.99284
-1.65655	-3.49817	-1.65655	-1.96187
-1.65631	-3.54949	-1.65631	-1.9309
-1.65606	-3.56201	-1.65606	-1.93902
-1.65582	-3.55016	-1.65582	-1.94714
-1.65557	-3.54107	-1.65557	-1.96625
-1.65533	-3.5236	-1.65533	-1.98536
-1.65509	-3.50384	-1.65509	-2.00446
-1.65484	-3.52762	-1.65484	-2.02357
-1.6546	-3.59346	-1.6546	-1.9996
-1.65435	-3.61817	-1.65435	-1.97564
-1.65411	-3.55218	-1.65411	-1.99075
-1.65386	-3.46475	-1.65386	-2.00586
-1.65362	-3.44631	-1.65362	-2.00998
-1.65338	-3.48024	-1.65338	-2.01411
-1.65313	-3.4882	-1.65313	-1.99869
-1.65289	-3.46305	-1.65289	-1.98327
-1.65264	-3.47112	-1.65264	-1.99492
-1.6524	-3.53486	-1.6524	-2.00658
-1.65215	-3.59291	-1.65215	-2.01823
-1.65191	-3.58987	-1.65191	-2.02988
-1.65167	-3.54572	-1.65167	-2.00245
-1.65142	-3.51172	-1.65142	-1.97502
-1.65118	-3.50062	-1.65118	-1.96714
-1.65093	-3.49251	-1.65093	-1.95925
-1.65069	-3.48206	-1.65069	-1.96413
-1.65045	-3.4817	-1.65045	-1.96902
-1.6502	-3.48708	-1.6502	-2.01299
-1.64996	-3.47692	-1.64996	-2.05695
-1.64971	-3.45339	-1.64971	-2.04922
-1.64947	-3.44846	-1.64947	-2.04148
-1.64922	-3.47312	-1.64922	-1.99467
-1.64898	-3.49288	-1.64898	-1.94785
-1.64874	-3.48216	-1.64874	-1.9447
-1.64849	-3.4705	-1.64849	-1.94154
-1.64825	-3.49148	-1.64825	-1.97747
-1.648	-3.51508	-1.648	-2.01339
-1.64776	-3.49217	-1.64776	-2.00332
-1.64751	-3.44811	-1.64751	-1.99324
-1.64727	-3.45576	-1.64727	-1.98317
-1.64703	-3.51552	-1.64703	-1.97309
-1.64678	-3.54551	-1.64678	-1.96815
-1.64654	-3.50899	-1.64654	-1.96322
-1.64629	-3.46867	-1.64629	-1.97782
-1.64605	-3.48267	-1.64605	-1.99243
-1.64581	-3.52405	-1.64581	-1.97894
-1.64556	-3.54395	-1.64556	-1.96546
-1.64532	-3.54109	-1.64532	-1.99105
-1.64507	-3.52562	-1.64507	-2.01665
-1.64483	-3.48823	-1.64483	-2.00632
-1.64458	-3.45056	-1.64458	-1.99599
-1.64434	-3.46605	-1.64434	-1.9881
-1.6441	-3.51969	-1.6441	-1.98022
-1.64385	-3.51624	-1.64385	-1.99024
-1.64361	-3.43251	-1.64361	-2.03935
-1.64336	-3.38439	-1.64336	-2.0738
-1.64312	-3.456	-1.64312	-2.03009
-1.64287	-3.5581	-1.64287	-1.972
-1.64263	-3.56625	-1.64263	-1.95299
-1.64239	-3.51395	-1.64239	-1.97225
-1.64214	-3.51504	-1.64214	-1.99151
-1.6419	-3.56105	-1.6419	-1.99042
-1.64165	-3.54926	-1.64165	-1.98932
-1.64141	-3.47807	-1.64141	-2.02731
-1.64117	-3.45751	-1.64117	-2.0653
-1.64092	-3.52348	-1.64092	-1.9953
-1.64068	-3.58273	-1.64068	-1.92531
-1.64043	-3.56621	-1.64043	-1.94976
-1.64019	-3.51916	-1.64019	-2.05237
-1.63994	-3.50576	-1.63994	-2.0524
-1.6397	-3.5209	-1.6397	-1.97426
-1.63946	-3.53185	-1.63946	-1.9352
-1.63921	-3.53221	-1.63921	-1.97431
-1.63897	-3.52672	-1.63897	-2.03456
-1.63872	-3.51859	-1.63872	-2.01665
-1.63848	-3.52247	-1.63848	-1.98653
-1.63823	-3.54136	-1.63823	-1.99548
-1.63799	-3.54248	-1.63799	-1.99955
-1.63775	-3.50922	-1.63775	-2.00362
-1.6375	-3.48815	-1.6375	-2.01014
-1.63726	-3.51773	-1.63726	-2.01665
-1.63701	-3.54997	-1.63701	-2.02164
-1.63677	-3.52659	-1.63677	-2.02663
-1.63652	-3.48862	-1.63652	-1.99253
-1.63628	-3.50777	-1.63628	-1.95844
-1.63604	-3.55087	-1.63604	-1.98459
-1.63579	-3.53559	-1.63579	-2.01075
-1.63555	-3.48925	-1.63555	-1.99782
-1.6353	-3.51015	-1.6353	-1.9849
-1.63506	-3.58452	-1.63506	-1.97823
-1.63482	-3.59504	-1.63482	-1.97156
-1.63457	-3.52162	-1.63457	-1.9649
-1.63433	-3.47907	-1.63433	-1.95823
-1.63408	-3.52293	-1.63408	-1.97436
-1.63384	-3.56841	-1.63384	-1.99049
-1.63359	-3.55261	-1.63359	-2.00663
-1.63335	-3.53291	-1.63335	-2.02276
-1.63311	-3.55575	-1.63311	-2.0107
-1.63286	-3.56068	-1.63286	-1.99864
-1.63262	-3.50105	-1.63262	-2.02322
-1.63237	-3.44502	-1.63237	-2.04779
-1.63213	-3.46081	-1.63213	-2.00561
-1.63188	-3.49673	-1.63188	-1.92434
-1.63164	-3.47489	-1.63164	-1.90739
-1.6314	-3.42748	-1.6314	-1.96861
-1.63115	-3.43884	-1.63115	-2.03645
-1.63091	-3.50688	-1.63091	-2.02612
-1.63066	-3.55627	-1.63066	-1.95309
-1.63042	-3.55334	-1.63042	-1.95823
-1.63018	-3.5293	-1.63018	-2.0106
-1.62993	-3.5149	-1.62993	-2.02388
-1.62969	-3.51511	-1.62969	-1.99889
-1.62944	-3.52822	-1.62944	-1.97391
-1.6292	-3.54352	-1.6292	-1.97355
-1.62895	-3.54091	-1.62895	-1.97319
-1.62871	-3.52159	-1.62871	-1.97284
-1.62847	-3.51042	-1.62847	-1.97248
-1.62822	-3.51004	-1.62822	-1.97375
-1.62798	-3.49661	-1.62798	-1.97502
-1.62773	-3.47605	-1.62773	-1.9763
-1.62749	-3.48791	-1.62749	-1.97757
-1.62724	-3.5333	-1.62724	-2.00948
-1.627	-3.56109	-1.627	-2.04138
-1.62676	-3.54997	-1.62676	-2.00815
-1.62651	-3.53934	-1.62651	-1.97492
-1.62627	-3.55315	-1.62627	-1.96653
-1.62602	-3.56365	-1.62602	-1.95813
-1.62578	-3.55874	-1.62578	-1.98882
-1.62554	-3.5689	-1.62554	-2.0195
-1.62529	-3.59242	-1.62529	-2.02271
-1.62505	-3.57601	-1.62505	-2.02591
-1.6248	-3.51422	-1.6248	-2.00958
-1.62456	-3.48413	-1.62456	-1.99324
-1.62431	-3.52452	-1.62431	-2.02698
-1.62407	-3.56233	-1.62407	-2.06072
-1.62383	-3.52807	-1.62383	-2.02932
-1.62358	-3.47054	-1.62358	-1.99792
-1.62334	-3.47564	-1.62334	-1.99187
-1.62309	-3.52975	-1.62309	-1.98581
-1.62285	-3.55053	-1.62285	-1.97976
-1.6226	-3.51425	-1.6226	-1.9737
-1.62236	-3.47116	-1.62236	-1.988
-1.62212	-3.45834	-1.62212	-2.0023
-1.62187	-3.46791	-1.62187	-2.0166
-1.62163	-3.48838	-1.62163	-2.0309
-1.62138	-3.52045	-1.62138	-2.01864
-1.62114	-3.55592	-1.62114	-2.00637
-1.6209	-3.5769	-1.6209	-1.99411
-1.62065	-3.57047	-1.62065	-1.98184
-1.62041	-3.53293	-1.62041	-2.0111
-1.62016	-3.48326	-1.62016	-2.04036
-1.61992	-3.47026	-1.61992	-2.00449
-1.61967	-3.51901	-1.61967	-1.96861
-1.61943	-3.57297	-1.61943	-1.97789
-1.61919	-3.5566	-1.61919	-1.98716
-1.61894	-3.49689	-1.61894	-1.99644
-1.6187	-3.49273	-1.6187	-2.00571
-1.61845	-3.55051	-1.61845	-2.01743
-1.61821	-3.56304	-1.61821	-2.02914
-1.61796	-3.49111	-1.61796	-2.02458
-1.61772	-3.44281	-1.61772	-1.94185
-1.61748	-3.49927	-1.61748	-1.87967
-1.61723	-3.57866	-1.61723	-1.89566
-1.61699	-3.57342	-1.61699	-1.97598
-1.61674	-3.51988	-1.61674	-2.01721
-1.6165	-3.51125	-1.6165	-2.01325
-1.61626	-3.52809	-1.61626	-2.0093
-1.61601	-3.49473	-1.61601	-2.02244
-1.61577	-3.44346	-1.61577	-2.03558
-1.61552	-3.47054	-1.61552	-2.01249
-1.61528	-3.55662	-1.61528	-1.9894
-1.61503	-3.581	-1.61503	-2.00539
-1.61479	-3.51594	-1.61479	-2.02138
-1.61455	-3.46835	-1.61455	-2.02394
-1.6143	-3.50321	-1.6143	-2.0265
-1.61406	-3.54989	-1.61406	-2.02906
-1.61381	-3.53038	-1.61381	-2.03161
-1.61357	-3.48057	-1.61357	-2.0129
-1.61332	-3.48137	-1.61332	-1.99418
-1.61308	-3.53726	-1.61308	-2.01455
-1.61284	-3.58474	-1.61284	-2.03492
-1.61259	-3.58324	-1.61259	-2.01743
-1.61235	-3.54987	-1.61235	-1.99993
-1.6121	-3.52382	-1.6121	-2.00198
-1.61186	-3.52605	-1.61186	-2.00403
-1.61161	-3.5461	-1.61161	-2.00133
-1.61137	-3.55868	-1.61137	-1.99864
-1.61113	-3.55848	-1.61113	-1.99594
-1.61088	-3.56779	-1.61088	-1.99324
-1.61064	-3.5943	-1.61064	-1.99177
-1.61039	-3.60545	-1.61039	-1.99029
-1.61015	-3.57679	-1.61015	-1.98882
-1.60991	-3.54302	-1.60991	-1.98734
-1.60966	-3.55487	-1.60966	-1.97803
-1.60942	-3.59643	-1.60942	-1.96871
-1.60917	-3.59672	-1.60917	-1.9594
-1.60893	-3.52895	-1.60893	-1.95009
-1.60868	-3.455	-1.60868	-1.99411
-1.60844	-3.45213	-1.60844	-2.03813
-1.6082	-3.51971	-1.6082	-2.01701
-1.60795	-3.57994	-1.60795	-1.99589
-1.60771	-3.5671	-1.60771	-2.00039
-1.60746	-3.50048	-1.60746	-2.0049
-1.60722	-3.45369	-1.60722	-1.98986
-1.60697	-3.45685	-1.60697	-1.97482
-1.60673	-3.46755	-1.60673	-1.98258
-1.60649	-3.45872	-1.60649	-1.99034
-1.60624	-3.47614	-1.60624	-1.9981
-1.606	-3.54474	-1.606	-2.00586
-1.60575	-3.5763	-1.60575	-2.01118
-1.60551	-3.48492	-1.60551	-2.0165
-1.60527	-3.36438	-1.60527	-2.04136
-1.60502	-3.39829	-1.60502	-2.06622
-1.60478	-3.5778	-1.60478	-2.04629
-1.60453	-3.6775	-1.60453	-2.02637
-1.60429	-3.57645	-1.60429	-1.98691
-1.60404	-3.43374	-1.60404	-1.94744
-1.6038	-3.43359	-1.6038	-1.98613
-1.60356	-3.51591	-1.60356	-2.02482
-1.60331	-3.52109	-1.60331	-2.02524
-1.60307	-3.47199	-1.60307	-1.98658
-1.60282	-3.50714	-1.60282	-1.9585
-1.60258	-3.61284	-1.60258	-2.00859
-1.60233	-3.64247	-1.60233	-2.04157
-1.60209	-3.5764	-1.60209	-1.9964
-1.60185	-3.54778	-1.60185	-1.94308
-1.6016	-3.59668	-1.6016	-1.96793
-1.60136	-3.60245	-1.60136	-2.00499
-1.60111	-3.50805	-1.60111	-2.00296
-1.60087	-3.42596	-1.60087	-1.97692
-1.60063	-3.4456	-1.60063	-1.95088
-1.60038	-3.49738	-1.60038	-1.98753
-1.60014	-3.50003	-1.60014	-2.02418
-1.59989	-3.49986	-1.59989	-1.9829
-1.59965	-3.55418	-1.59965	-1.94162
-1.5994	-3.59827	-1.5994	-1.96547
-1.59916	-3.55688	-1.59916	-1.98932
-1.59892	-3.49826	-1.59892	-1.98631
-1.59867	-3.54025	-1.59867	-1.98329
-1.59843	-3.65594	-1.59843	-1.98028
-1.59818	-3.70371	-1.59818	-1.97726
-1.59794	-3.63062	-1.59794	-2.0117
-1.59769	-3.53148	-1.59769	-2.04614
-1.59745	-3.5032	-1.59745	-2.0415
-1.59721	-3.53636	-1.59721	-2.03685
-1.59696	-3.57153	-1.59696	-2.01023
-1.59672	-3.58772	-1.59672	-1.9836
-1.59647	-3.59863	-1.59647	-2.02211
-1.59623	-3.60579	-1.59623	-2.06062
-1.59599	-3.59415	-1.59599	-2.01886
-1.59574	-3.56187	-1.59574	-1.97711
-1.5955	-3.53133	-1.5955	-2.00049
-1.59525	-3.52654	-1.59525	-2.02388
-1.59501	-3.5446	-1.59501	-2.03016
-1.59476	-3.55988	-1.59476	-2.03645
-1.59452	-3.56012	-1.59452	-2.04273
-1.59428	-3.56105	-1.59428	-2.04902
-1.59403	-3.57001	-1.59403	-2.06914
-1.59379	-3.56201	-1.59379	-2.08927
-1.59354	-3.52512	-1.59354	-2.07031
-1.5933	-3.50225	-1.5933	-2.05136
-1.59305	-3.53535	-1.59305	-1.9982
-1.59281	-3.58826	-1.59281	-1.94505
-1.59257	-3.59137	-1.59257	-1.98309
-1.59232	-3.55342	-1.59232	-2.02113
-1.59208	-3.55084	-1.59208	-2.00339
-1.59183	-3.60182	-1.59183	-1.98566
-1.59159	-3.63608	-1.59159	-1.96793
-1.59134	-3.61077	-1.59134	-1.95019
-1.5911	-3.57073	-1.5911	-1.94019
-1.59086	-3.55911	-1.59086	-1.93019
-1.59061	-3.55316	-1.59061	-1.95846
-1.59037	-3.53589	-1.59037	-2.02581
-1.59012	-3.54692	-1.59012	-2.05958
-1.58988	-3.59862	-1.58988	-2.01518
-1.58964	-3.62094	-1.58964	-1.95123
-1.58939	-3.56909	-1.58939	-1.96546
-1.58915	-3.51643	-1.58915	-2.00044
-1.5889	-3.54538	-1.5889	-1.99635
-1.58866	-3.60332	-1.58866	-1.98004
-1.58841	-3.57862	-1.58841	-1.96373
-1.58817	-3.48537	-1.58817	-2.00831
-1.58793	-3.44952	-1.58793	-2.05288
-1.58768	-3.51472	-1.58768	-2.03232
-1.58744	-3.58136	-1.58744	-2.01177
-1.58719	-3.56338	-1.58719	-1.99854
-1.58695	-3.50199	-1.58695	-1.9853
-1.5867	-3.4794	-1.5867	-2.01116
-1.58646	-3.50495	-1.58646	-2.03701
-1.58622	-3.54204	-1.58622	-2.02886
-1.58597	-3.58037	-1.58597	-2.02072
-1.58573	-3.61935	-1.58573	-2.01258
-1.58548	-3.62912	-1.58548	-2.00444
-1.58524	-3.59177	-1.58524	-2.00729
-1.585	-3.54884	-1.585	-2.01014
-1.58475	-3.55031	-1.58475	-2.00566
-1.58451	-3.58003	-1.58451	-2.04026
-1.58426	-3.58683	-1.58426	-2.08301
-1.58402	-3.56921	-1.58402	-2.04759
-1.58377	-3.56939	-1.58377	-1.97146
-1.58353	-3.59332	-1.58353	-1.93442
-1.58329	-3.60081	-1.58329	-1.98001
-1.58304	-3.58121	-1.58304	-2.02561
-1.5828	-3.57571	-1.5828	-1.98734
-1.58255	-3.60132	-1.58255	-1.94907
-1.58231	-3.60989	-1.58231	-1.96169
-1.58206	-3.56302	-1.58206	-2.05248
-1.58182	-3.50336	-1.58182	-2.08057
-1.58158	-3.49829	-1.58158	-2.03049
-1.58133	-3.53955	-1.58133	-1.99833
-1.58109	-3.56021	-1.58109	-2.00525
-1.58084	-3.54258	-1.58084	-2.00485
-1.5806	-3.54281	-1.5806	-2.00444
-1.58036	-3.59402	-1.58036	-2.00006
-1.58011	-3.64636	-1.58011	-1.99569
-1.57987	-3.64084	-1.57987	-1.99864
-1.57962	-3.59731	-1.57962	-1.96251
-1.57938	-3.57895	-1.57938	-1.93777
-1.57913	-3.59698	-1.57913	-1.99121
-1.57889	-3.60565	-1.57889	-2.08128
-1.57865	-3.58147	-1.57865	-2.09319
-1.5784	-3.553	-1.5784	-2.01238
-1.57816	-3.54639	-1.57816	-1.93157
-1.57791	-3.55012	-1.57791	-1.91671
-1.57767	-3.55016	-1.57767	-1.98001
-1.57742	-3.55913	-1.57742	-2.02296
-1.57718	-3.58567	-1.57718	-2.02683
-1.57694	-3.60554	-1.57694	-2.01848
-1.57669	-3.59096	-1.57669	-2.01014
-1.57645	-3.54918	-1.57645	-1.99678
-1.5762	-3.50865	-1.5762	-1.98342
-1.57596	-3.48515	-1.57596	-2.00915
-1.57572	-3.48382	-1.57572	-2.03487
-1.57547	-3.51308	-1.57547	-2.03861
-1.57523	-3.56551	-1.57523	-2.04235
-1.57498	-3.60015	-1.57498	-2.04365
-1.57474	-3.58201	-1.57474	-2.04495
-1.57449	-3.53592	-1.57449	-2.03637
-1.57425	-3.52324	-1.57425	-1.98871
-1.57401	-3.55954	-1.57401	-1.95571
-1.57376	-3.5925	-1.57376	-2.00088
-1.57352	-3.5775	-1.57352	-2.0782
-1.57327	-3.53917	-1.57327	-2.11644
-1.57303	-3.52757	-1.57303	-2.06431
-1.57278	-3.54082	-1.57278	-2.01217
-1.57254	-3.53643	-1.57254	-2.00346
-1.5723	-3.50889	-1.5723	-1.99474
-1.57205	-3.50206	-1.57205	-2.00557
-1.57181	-3.53221	-1.57181	-2.0164
-1.57156	-3.55084	-1.57156	-1.99343
-1.57132	-3.52132	-1.57132	-1.97047
-1.57108	-3.49097	-1.57108	-2.0102
-1.57083	-3.52833	-1.57083	-2.04993
-1.57059	-3.60772	-1.57059	-2.06025
-1.57034	-3.6281	-1.57034	-2.03149
-1.5701	-3.55713	-1.5701	-1.97829
-1.56985	-3.48529	-1.56985	-2.00327
-1.56961	-3.49787	-1.56961	-2.06
-1.56937	-3.55376	-1.56937	-2.07764
-1.56912	-3.55456	-1.56912	-2.03341
-1.56888	-3.49439	-1.56888	-1.98917
-1.56863	-3.45969	-1.56863	-2.01427
-1.56839	-3.48973	-1.56839	-2.07845
-1.56814	-3.52343	-1.56814	-2.10437
-1.5679	-3.50821	-1.5679	-2.05212
-1.56766	-3.486	-1.56766	-1.98196
-1.56741	-3.52011	-1.56741	-1.98996
-1.56717	-3.58826	-1.56717	-2.0403
-1.56692	-3.61294	-1.56692	-2.09064
-1.56668	-3.5739	-1.56668	-2.05987
-1.56643	-3.52703	-1.56643	-2.02909
-1.56619	-3.51692	-1.56619	-1.99832
-1.56595	-3.52903	-1.56595	-1.96754
-1.5657	-3.53953	-1.5657	-2.01697
-1.56546	-3.55996	-1.56546	-2.06639
-1.56521	-3.60404	-1.56521	-2.0287
-1.56497	-3.64503	-1.56497	-1.991
-1.56473	-3.64018	-1.56473	-1.95823
-1.56448	-3.58449	-1.56448	-1.9906
-1.56424	-3.51911	-1.56424	-2.05553
-1.56399	-3.49577	-1.56399	-2.05533
-1.56375	-3.53912	-1.56375	-2.01075
-1.5635	-3.62057	-1.5635	-1.96617
-1.56326	-3.66166	-1.56326	-1.98917
-1.56302	-3.60269	-1.56302	-2.01217
-1.56277	-3.49245	-1.56277	-2.03141
-1.56253	-3.462	-1.56253	-2.05064
-1.56228	-3.56202	-1.56228	-2.02428
-1.56204	-3.67318	-1.56204	-1.99792
-1.56179	-3.65482	-1.56179	-1.98948
-1.56155	-3.54829	-1.56155	-1.98103
-1.56131	-3.52214	-1.56131	-2.00515
-1.56106	-3.6152	-1.56106	-2.02927
-1.56082	-3.66937	-1.56082	-1.99563
-1.56057	-3.57448	-1.56057	-1.962
-1.56033	-3.45053	-1.56033	-2.00001
-1.56009	-3.47218	-1.56009	-2.07711
-1.55984	-3.60394	-1.55984	-2.09517
-1.5596	-3.66048	-1.5596	-2.0481
-1.55935	-3.58717	-1.55935	-1.99859
-1.55911	-3.5175	-1.55911	-1.98815
-1.55886	-3.54482	-1.55886	-1.99655
-1.55862	-3.59613	-1.55862	-2.00495
-1.55838	-3.58481	-1.55838	-2.01579
-1.55813	-3.55175	-1.55813	-2.02663
-1.55789	-3.57022	-1.55789	-2.03665
-1.55764	-3.61513	-1.55764	-2.04668
-1.5574	-3.62501	-1.5574	-2.02413
-1.55715	-3.61755	-1.55715	-2.00159
-1.55691	-3.64248	-1.55691	-2.00331
-1.55667	-3.6746	-1.55667	-2.00502
-1.55642	-3.65427	-1.55642	-2.00674
-1.55618	-3.59769	-1.55618	-2.00846
-1.55593	-3.57103	-1.55593	-2.0285
-1.55569	-3.57992	-1.55569	-2.04853
-1.55545	-3.57653	-1.55545	-2.04903
-1.5552	-3.55932	-1.5552	-2.04952
-1.55496	-3.5732	-1.55496	-2.04229
-1.55471	-3.61554	-1.55471	-2.03505
-1.55447	-3.63015	-1.55447	-2.04735
-1.55422	-3.60178	-1.55422	-2.05965
-1.55398	-3.57678	-1.55398	-2.02188
-1.55374	-3.57923	-1.55374	-1.98411
-1.55349	-3.5789	-1.55349	-2.00496
-1.55325	-3.55571	-1.55325	-2.02581
-1.553	-3.52898	-1.553	-2.01954
-1.55276	-3.51097	-1.55276	-2.01327
-1.55251	-3.49732	-1.55251	-2.007
-1.55227	-3.51028	-1.55227	-2.00072
-1.55203	-3.57638	-1.55203	-2.03638
-1.55178	-3.64771	-1.55178	-2.07204
-1.55154	-3.63084	-1.55154	-2.01407
-1.55129	-3.52411	-1.55129	-1.95609
-1.55105	-3.44363	-1.55105	-1.94596
-1.55081	-3.46808	-1.55081	-2.00095
-1.55056	-3.53384	-1.55056	-2.06083
-1.55032	-3.54134	-1.55032	-2.08164
-1.55007	-3.4963	-1.55007	-2.05155
-1.54983	-3.47382	-1.54983	-2.02146
-1.54958	-3.4941	-1.54958	-2.03453
-1.54934	-3.51461	-1.54934	-2.04759
-1.5491	-3.51689	-1.5491	-2.04751
-1.54885	-3.52585	-1.54885	-2.04744
-1.54861	-3.55254	-1.54861	-2.04736
-1.54836	-3.57875	-1.54836	-2.04729
-1.54812	-3.59511	-1.54812	-2.02115
-1.54787	-3.60666	-1.54787	-1.99502
-1.54763	-3.60689	-1.54763	-1.98843
-1.54739	-3.58872	-1.54739	-1.98184
-1.54714	-3.57254	-1.54714	-1.99907
-1.5469	-3.58141	-1.5469	-2.01629
-1.54665	-3.5963	-1.54665	-2.03352
-1.54641	-3.57851	-1.54641	-2.05075
-1.54616	-3.53156	-1.54616	-2.05291
-1.54592	-3.50043	-1.54592	-2.05507
-1.54568	-3.51138	-1.54568	-2.03769
-1.54543	-3.54891	-1.54543	-2.02032
-1.54519	-3.5884	-1.54519	-2.03398
-1.54494	-3.6152	-1.54494	-2.04764
-1.5447	-3.61518	-1.5447	-2.01571
-1.54446	-3.58552	-1.54446	-1.98378
-1.54421	-3.55624	-1.54421	-2.01373
-1.54397	-3.56457	-1.54397	-2.04367
-1.54372	-3.60415	-1.54372	-2.02802
-1.54348	-3.63185	-1.54348	-2.01238
-1.54323	-3.62643	-1.54323	-1.99602
-1.54299	-3.60645	-1.54299	-1.97966
-1.54275	-3.58953	-1.54275	-2.02192
-1.5425	-3.57326	-1.5425	-2.06418
-1.54226	-3.56352	-1.54226	-2.05596
-1.54201	-3.58017	-1.54201	-2.04774
-1.54177	-3.6159	-1.54177	-2.03953
-1.54152	-3.62518	-1.54152	-2.03131
-1.54128	-3.58146	-1.54128	-2.03151
-1.54104	-3.52228	-1.54104	-2.03171
-1.54079	-3.5105	-1.54079	-2.03192
-1.54055	-3.5622	-1.54055	-2.03212
-1.5403	-3.63404	-1.5403	-2.02622
-1.54006	-3.67414	-1.54006	-2.02032
-1.53982	-3.66766	-1.53982	-2.01441
-1.53957	-3.63559	-1.53957	-2.00851
-1.53933	-3.60501	-1.53933	-2.05105
-1.53908	-3.58746	-1.53908	-2.09359
-1.53884	-3.58286	-1.53884	-2.07914
-1.53859	-3.59362	-1.53859	-1.99955
-1.53835	-3.62092	-1.53835	-1.9562
-1.53811	-3.64666	-1.53811	-1.97798
-1.53786	-3.64134	-1.53786	-2.0136
-1.53762	-3.60462	-1.53762	-2.01014
-1.53737	-3.57738	-1.53737	-2.0025
-1.53713	-3.59002	-1.53713	-1.99487
-1.53688	-3.61646	-1.53688	-2.01736
-1.53664	-3.61021	-1.53664	-2.03986
-1.5364	-3.57215	-1.5364	-2.03019
-1.53615	-3.54583	-1.53615	-2.02052
-1.53591	-3.55499	-1.53591	-2.01085
-1.53566	-3.58668	-1.53566	-2.00118
-1.53542	-3.62971	-1.53542	-2.00444
-1.53518	-3.67908	-1.53518	-2.00769
-1.53493	-3.69987	-1.53493	-2.04352
-1.53469	-3.64656	-1.53469	-2.07935
-1.53444	-3.54096	-1.53444	-2.04841
-1.5342	-3.47728	-1.5342	-2.01747
-1.53395	-3.51236	-1.53395	-2.05818
-1.53371	-3.59042	-1.53371	-2.09889
-1.53347	-3.6159	-1.53347	-2.07301
-1.53322	-3.56944	-1.53322	-2.04713
-1.53298	-3.51137	-1.53298	-2.02126
-1.53273	-3.49653	-1.53273	-1.99538
-1.53249	-3.52906	-1.53249	-2.01225
-1.53224	-3.58484	-1.53224	-2.02912
-1.532	-3.63712	-1.532	-2.01342
-1.53176	-3.66579	-1.53176	-1.99772
-1.53151	-3.66826	-1.53151	-1.99057
-1.53127	-3.65355	-1.53127	-1.98342
-1.53102	-3.61405	-1.53102	-2.00884
-1.53078	-3.5347	-1.53078	-2.03426
-1.53054	-3.44871	-1.53054	-2.03729
-1.53029	-3.43381	-1.53029	-2.04031
-1.53005	-3.50916	-1.53005	-2.04334
-1.5298	-3.58617	-1.5298	-2.04637
-1.52956	-3.58384	-1.52956	-2.03647
-1.52931	-3.54581	-1.52931	-2.02657
-1.52907	-3.56005	-1.52907	-2.06227
-1.52883	-3.60411	-1.52883	-2.09797
-1.52858	-3.584	-1.52858	-2.07382
-1.52834	-3.51193	-1.52834	-2.04968
-1.52809	-3.5096	-1.52809	-2.07113
-1.52785	-3.60642	-1.52785	-2.09258
-1.5276	-3.66876	-1.5276	-2.05978
-1.52736	-3.59949	-1.52736	-2.02698
-1.52712	-3.49246	-1.52712	-2.03978
-1.52687	-3.48822	-1.52687	-2.05258
-1.52663	-3.56467	-1.52663	-2.05479
-1.52638	-3.59133	-1.52638	-2.05701
-1.52614	-3.53632	-1.52614	-2.03968
-1.5259	-3.49042	-1.5259	-2.02235
-1.52565	-3.50767	-1.52565	-2.02128
-1.52541	-3.54634	-1.52541	-2.02021
-1.52516	-3.57334	-1.52516	-2.03869
-1.52492	-3.61345	-1.52492	-2.05716
-1.52467	-3.66817	-1.52467	-2.05283
-1.52443	-3.68351	-1.52443	-2.04851
-1.52419	-3.63812	-1.52419	-2.01161
-1.52394	-3.58431	-1.52394	-1.97472
-1.5237	-3.5607	-1.5237	-2.01222
-1.52345	-3.53731	-1.52345	-2.04973
-1.52321	-3.49394	-1.52321	-2.06769
-1.52296	-3.4811	-1.52296	-2.08566
-1.52272	-3.5397	-1.52272	-2.0393
-1.52248	-3.6152	-1.52248	-1.99294
-1.52223	-3.62406	-1.52223	-2.0052
-1.52199	-3.57158	-1.52199	-2.01747
-1.52174	-3.53358	-1.52174	-2.04683
-1.5215	-3.54083	-1.5215	-2.07619
-1.52125	-3.55168	-1.52125	-2.01273
-1.52101	-3.53559	-1.52101	-1.94928
-1.52077	-3.51901	-1.52077	-1.94566
-1.52052	-3.53299	-1.52052	-2.02021
-1.52028	-3.56339	-1.52028	-2.09476
-1.52003	-3.5761	-1.52003	-2.09115
-1.51979	-3.56267	-1.51979	-2.06535
-1.51955	-3.5428	-1.51955	-2.03955
-1.5193	-3.54066	-1.5193	-2.05446
-1.51906	-3.56925	-1.51906	-2.06937
-1.51881	-3.62067	-1.51881	-2.07085
-1.51857	-3.66187	-1.51857	-2.07232
-1.51832	-3.65637	-1.51832	-2.04367
-1.51808	-3.60169	-1.51808	-2.01502
-1.51784	-3.53595	-1.51784	-2.01805
-1.51759	-3.50057	-1.51759	-2.06016
-1.51735	-3.50535	-1.51735	-2.10716
-1.5171	-3.53425	-1.5171	-2.07599
-1.51686	-3.57134	-1.51686	-2.02365
-1.51661	-3.60692	-1.51661	-2.01039
-1.51637	-3.62528	-1.51637	-2.00528
-1.51613	-3.6082	-1.51613	-2.00016
-1.51588	-3.56153	-1.51588	-1.98996
-1.51564	-3.52551	-1.51564	-2.01884
-1.51539	-3.53737	-1.51539	-2.08924
-1.51515	-3.58295	-1.51515	-2.08148
-1.51491	-3.60825	-1.51491	-2.00655
-1.51466	-3.58962	-1.51466	-1.93162
-1.51442	-3.56739	-1.51442	-1.98859
-1.51417	-3.58549	-1.51417	-2.04556
[truncated: 63,536 more rows]

## Sheet: fig5B.c
399.264	0.51342	399.264	-0.69391	399.264	-1.31585
401.193	0.32262	401.193	-0.61462	401.193	-1.3543
403.122	0.09861	403.122	-0.52014	403.122	-1.40013
405.05	-0.14647	405.05	-0.40858	405.05	-1.45156
406.979	-0.40963	406.979	-0.28284	406.979	-1.50648
408.908	-0.68777	408.908	-0.14729	408.908	-1.5626
410.837	-0.94508	410.837	-0.02081	410.837	-1.6116
412.766	-1.17546	412.766	0.09185	412.766	-1.65023
414.694	-1.37613	414.694	0.18707	414.694	-1.81084
416.623	-1.54151	416.623	0.26637	416.623	-1.957
418.552	-1.67555	418.552	0.32983	418.552	-2.08838
420.481	-1.79672	420.481	0.37377	420.481	-2.20668
422.41	-1.92299	422.41	0.39054	422.41	-2.3147
424.339	-2.05372	424.339	0.38176	424.339	-2.41596
426.267	-2.18934	426.267	0.35364	426.267	-2.51443
428.196	-2.33433	428.196	0.31089	428.196	-2.61425
430.125	-2.48719	430.125	0.26007	430.125	-2.71927
432.054	-2.64517	432.054	0.20346	432.054	-2.83281
433.983	-2.80919	433.983	0.14116	433.983	-2.95733
435.911	-2.97512	435.911	0.07744	435.911	-3.09434
437.84	-3.13259	437.84	0.01792	437.84	-3.24441
439.769	-3.27682	439.769	-0.02973	439.769	-3.40741
441.698	-3.41231	441.698	-0.06363	441.698	-3.58267
443.627	-3.54359	443.627	-0.08534	443.627	-3.76926
445.555	-3.67372	445.555	-0.09702	445.555	-3.96612
447.484	-3.80718	447.484	-0.1018	447.484	-4.17221
449.413	-3.94671	449.413	-0.09959	449.413	-4.3866
451.342	-4.09306	451.342	-0.09217	451.342	-4.60853
453.271	-4.25054	453.271	-0.08493	453.271	-4.83733
455.2	-4.4213	455.2	-0.0818	455.2	-5.07242
457.128	-4.60477	457.128	-0.08593	457.128	-5.31313
459.057	-4.80232	459.057	-0.10168	459.057	-5.55864
460.986	-5.01316	460.986	-0.12977	460.986	-5.80781
462.915	-5.23367	462.915	-0.16681	462.915	-6.05914
464.844	-5.46209	464.844	-0.21045	464.844	-6.31075
466.772	-5.69814	466.772	-0.25908	466.772	-6.56037
468.701	-5.94027	468.701	-0.30841	468.701	-6.80539
470.63	-6.18534	470.63	-0.35137	470.63	-7.04284
472.559	-6.43225	472.559	-0.38549	472.559	-7.26944
474.488	-6.67991	474.488	-0.40781	474.488	-7.48161
476.416	-6.92629	476.416	-0.41324	476.416	-7.67544
478.345	-7.17271	478.345	-0.40273	478.345	-7.84685
480.274	-7.42282	480.274	-0.38247	480.274	-7.99154
482.203	-7.67907	482.203	-0.3588	482.203	-8.10499
484.132	-7.943	484.132	-0.33535	484.132	-8.18257
486.06	-8.2168	486.06	-0.31855	486.06	-8.21954
487.989	-8.50359	487.989	-0.31529	487.989	-8.21134
489.918	-8.80601	489.918	-0.3268	489.918	-8.15382
491.847	-9.12742	491.847	-0.35306	491.847	-8.04359
493.776	-9.46963	493.776	-0.39312	493.776	-7.87842
495.705	-9.83071	495.705	-0.44292	495.705	-7.6578
497.633	-10.2093	497.633	-0.49512	497.633	-7.38349
499.562	-10.6048	499.562	-0.54274	499.562	-7.06027
501.491	-11.0182	501.491	-0.58162	501.491	-6.69632
503.42	-11.4512	503.42	-0.60851	503.42	-6.30338
505.349	-11.9042	505.349	-0.62138	505.349	-5.89678
507.277	-12.377	507.277	-0.62222	507.277	-5.49518
509.206	-12.8679	509.206	-0.61766	509.206	-5.11992
511.135	-13.3772	511.135	-0.61924	511.135	-4.794
513.064	-13.907	513.064	-0.64408	513.064	-4.54057
514.993	-14.4562	514.993	-0.70753	514.993	-4.38091
516.921	-15.0221	516.921	-0.81117	516.921	-4.33241
518.85	-15.6014	518.85	-0.94469	518.85	-4.40702
520.779	-16.1891	520.779	-1.0972	520.779	-4.61012
522.708	-16.78	522.708	-1.26218	522.708	-4.93957
524.637	-17.37	524.637	-1.43253	524.637	-5.3851
526.566	-17.9555	526.566	-1.5968	526.566	-5.92842
528.494	-18.5304	528.494	-1.73606	528.494	-6.5439
530.423	-19.0879	530.423	-1.82287	530.423	-7.20027
532.352	-19.6228	532.352	-1.83288	532.352	-7.86297
534.281	-20.131	534.281	-1.76905	534.281	-8.49676
536.21	-20.6076	536.21	-1.65645	536.21	-9.06788
538.138	-21.0478	538.138	-1.51671	538.138	-9.54584
540.067	-21.4476	540.067	-1.36067	540.067	-9.90527
541.996	-21.8033	541.996	-1.19591	541.996	-10.1275
543.925	-22.11	543.925	-1.03283	543.925	-10.2015
545.854	-22.3646	545.854	-0.88331	545.854	-10.1244
547.782	-22.5648	547.782	-0.76078	547.782	-9.90119
549.711	-22.709	549.711	-0.67734	549.711	-9.54326
551.64	-22.7963	551.64	-0.63139	551.64	-9.0672
553.569	-22.8268	553.569	-0.61004	553.569	-8.49329
555.498	-22.8013	555.498	-0.60185	555.498	-7.84419
557.427	-22.7209	557.427	-0.60163	557.427	-7.1434
559.355	-22.588	559.355	-0.6062	559.355	-6.41378
561.284	-22.4065	561.284	-0.61095	561.284	-5.67638
563.213	-22.1812	563.213	-0.61234	563.213	-4.94954
565.142	-21.9175	565.142	-0.61009	565.142	-4.24845
567.071	-21.6211	567.071	-0.60486	567.071	-3.58503
568.999	-21.2977	568.999	-0.59717	568.999	-2.96812
570.928	-20.9534	570.928	-0.58799	570.928	-2.40366
572.857	-20.5951	572.857	-0.5774	572.857	-1.89503
574.786	-20.2304	574.786	-0.56596	574.786	-1.44348
576.715	-19.8664	576.715	-0.55479	576.715	-1.04864
578.643	-19.509	578.643	-0.54499	578.643	-0.70888
580.572	-19.163	580.572	-0.5381	580.572	-0.42166
582.501	-18.8331	582.501	-0.53442	582.501	-0.18381
584.43	-18.523	584.43	-0.53349	584.43	0.00825
586.359	-18.2352	586.359	-0.53421	586.359	0.1584
588.288	-17.9721	588.288	-0.53584	588.288	0.27052
590.216	-17.7349	590.216	-0.53907	590.216	0.34833
592.145	-17.5225	592.145	-0.54396	592.145	0.39527
594.074	-17.333	594.074	-0.54895	594.074	0.41448
596.003	-17.1656	596.003	-0.55329	596.003	0.40867
597.932	-17.0194	597.932	-0.55686	597.932	0.38016
599.86	-16.8913	599.86	-0.55781	599.86	0.33097
601.789	-16.7791	601.789	-0.55395	601.789	0.26285
603.718	-16.6815	603.718	-0.54536	603.718	0.17731
605.647	-16.5967	605.647	-0.5336	605.647	0.0758
607.576	-16.5232	607.576	-0.51858	607.576	-0.04011
609.504	-16.4606	609.504	-0.49955	609.504	0.00956
611.433	-16.4089	611.433	-0.47784	611.433	0.04833
613.362	-16.3676	613.362	-0.45436	613.362	0.07811
615.291	-16.3345	615.291	-0.42923	615.291	0.10079
617.22	-16.3095	617.22	-0.40498	617.22	0.11812
619.148	-16.293	619.148	-0.38609	619.148	0.13167
621.077	-16.2832	621.077	-0.37226	621.077	0.14281
623.006	-16.2777	623.006	-0.36004	623.006	0.15262
624.935	-16.2755	624.935	-0.34934	624.935	0.16178
626.864	-16.275	626.864	-0.34076	626.864	0.17066
628.793	-16.2732	628.793	-0.33241	628.793	0.17941
630.721	-16.2684	630.721	-0.32209	630.721	0.18798
632.65	-16.2598	632.65	-0.30781	632.65	0.19619
634.579	-16.247	634.579	-0.28658	634.579	0.20376
636.508	-16.2295	636.508	-0.25568	636.508	0.21041
638.437	-16.2089	638.437	-0.21551	638.437	0.21591
640.365	-16.1874	640.365	-0.16898	640.365	0.22002
642.294	-16.1658	642.294	-0.11739	642.294	0.22247
644.223	-16.1462	644.223	-0.06181	644.223	0.22287
646.152	-16.133	646.152	-0.0064	646.152	0.22081
648.081	-16.1299	648.081	0.04386	648.081	0.21585
650.009	-16.1398	650.009	0.08546	650.009	0.2077
651.938	-16.1601	651.938	0.12539	651.938	0.19625
653.867	-16.1889	653.867	0.16779	653.867	0.18114
655.796	-16.2288	655.796	0.20321	655.796	0.16154
657.725	-16.2784	657.725	0.23108	657.725	0.13666
659.654	-16.3354	659.654	0.25421	659.654	0.10583
661.582	-16.3948	661.582	0.27555	661.582	0.06845
663.511	-16.4496	663.511	0.2994	663.511	0.02397
665.44	-16.4933	665.44	0.32994	665.44	-0.02836
667.369	-16.5203	667.369	0.36794	667.369	-0.08955
669.298	-16.534	669.298	0.39319	669.298	-0.16088
671.226	-16.5345	671.226	0.39622	671.226	-0.24316
673.155	-16.5126	673.155	0.39428	673.155	-0.33635
675.084	-16.4659	675.084	0.38955	675.084	-0.44029
677.013	-16.3965	677.013	0.37845	677.013	-0.55478
678.942	-16.3089	678.942	0.35736	678.942	-0.52756
680.87	-16.2084	680.87	0.32318	680.87	-0.51009
682.799	-16.0993	682.799	0.27492	682.799	-0.50158
684.728	-15.9863	684.728	0.21341	684.728	-0.50088
686.657	-15.8706	686.657	0.15019	686.657	-0.50658
688.586	-15.754	688.586	0.09013	688.586	-0.51753
690.514	-15.6427	690.514	0.02549	690.514	-0.53312
692.443	-15.5385	692.443	-0.04297	692.443	-0.55287
694.372	-15.4405	694.372	-0.11246	694.372	-0.57638
696.301	-15.3469	696.301	-0.18084	696.301	-0.60345
698.23	-15.256	698.23	-0.24643	698.23	-0.63428
700.159	-15.1662	700.159	-0.30908	700.159	-0.6697
702.087	-15.0756	702.087	-0.36884	702.087	-0.71146
704.016	-14.9818	704.016	-0.42568	704.016	-0.76273
705.945	-14.8838	705.945	-0.48086	705.945	-0.8283
707.874	-14.7823	707.874	-0.53894	707.874	-0.91453
709.803	-14.6784	709.803	-0.6061	709.803	-1.02898
711.731	-14.5738	711.731	-0.69012	711.731	-1.17983
713.66	-14.4698	713.66	-0.802	713.66	-1.3751
715.589	-14.3682	715.589	-0.9605	715.589	-1.62192
717.518	-14.2707	717.518	-1.19828	717.518	-1.92553
719.447	-14.1785	719.447	-1.56097	719.447	-2.28778
721.375	-14.0935	721.375	-2.08829	721.375	-2.70524
723.304	-14.0157	723.304	-2.78469	723.304	-3.16757
725.233	-13.9434	725.233	-3.61332	725.233	-3.65751
727.162	-13.8754	727.162	-4.51822	727.162	-4.15232
729.091	-13.8102	729.091	-5.44628	729.091	-4.62595
731.02	-13.7461	731.02	-6.35106	731.02	-5.05118
732.948	-13.6815	732.948	-7.18026	732.948	-5.40133
734.877	-13.6149	734.877	-7.85904	734.877	-5.65221
736.806	-13.5449	736.806	-8.28841	736.806	-5.7846
738.735	-13.4705	738.735	-8.38452	738.735	-5.7873
740.664	-13.3917	740.664	-8.12943	740.664	-5.65955
742.592	-13.3095	742.592	-7.58141	742.592	-5.4113
744.521	-13.225	744.521	-6.8361	744.521	-5.06118
746.45	-13.1396	746.45	-5.9772	746.45	-4.63349
748.379	-13.0551	748.379	-5.06377	748.379	-4.15546
750.308	-12.9728	750.308	-4.14282	750.308	-3.6552
752.236	-12.894	752.236	-3.26561	752.236	-3.15997
754.165	-12.8202	754.165	-2.49132	754.165	-2.69413
756.094	-12.7514	756.094	-1.86851	756.094	-2.27694
758.023	-12.6875	758.023	-1.41313	758.023	-1.92088
759.952	-12.628	759.952	-1.10245	759.952	-1.63142
761.881	-12.5717	761.881	-0.89438	761.881	-1.40837
763.809	-12.5171	763.809	-0.75369	763.809	-1.24789
765.738	-12.4627	765.738	-0.65891	765.738	-1.14418
767.667	-12.407	767.667	-0.59816	767.667	-1.09058
769.596	-12.3484	769.596	-0.56406	769.596	-1.08028
771.525	-12.286	771.525	-0.55286	771.525	-1.28652
773.453	-12.2206	773.453	-0.5647	773.453	-1.52439
775.382	-12.1529	775.382	-0.60344	775.382	-1.78984
777.311	-12.0834	777.311	-0.67804	777.311	-2.0799
779.24	-12.0132	779.24	-0.79695	779.24	-2.39189
781.169	-11.9439	781.169	-0.96006	781.169	-2.72259
783.097	-11.877	783.097	-1.16082	783.097	-3.06775
785.026	-11.8144	785.026	-1.38889	785.026	-3.42203
786.955	-11.7582	786.955	-1.63205	786.955	-3.77921
788.884	-11.7092	788.884	-1.87876	788.884	-4.13251
790.813	-11.667	790.813	-2.11592	790.813	-4.47499
792.742	-11.6314	792.742	-2.32482	792.742	-4.8
794.67	-11.6026	794.67	-2.47877	794.67	-5.10185
796.599	-11.5806	796.599	-2.55399	796.599	-5.37652
798.528	-11.5645	798.528	-2.54359	798.528	-5.62238
800.457	-11.5532	800.457	-2.45554	800.457	-5.84031
802.386	-11.545	802.386	-2.30595	802.386	-6.03341
804.314	-11.5396	804.314	-2.11337	804.314	-6.2065
806.243	-11.5367	806.243	-1.89379	806.243	-6.36558
808.172	-11.5366	808.172	-1.65949	808.172	-6.51723
810.101	-11.5398	810.101	-1.42408	810.101	-6.66812
812.03	-11.5466	812.03	-1.20454	812.03	-6.8245
813.958	-11.5574	813.958	-1.0157	813.958	-6.99153
815.887	-11.5735	815.887	-0.8641	815.887	-7.17287
817.816	-11.5972	817.816	-0.74807	817.816	-7.37049
819.745	-11.6303	819.745	-0.66196	819.745	-7.58496
821.674	-11.6741	821.674	-0.59902	821.674	-7.81567
823.602	-11.7291	823.602	-0.55362	823.602	-8.06134
825.531	-11.7963	825.531	-0.52272	825.531	-8.32026
827.46	-11.8767	827.46	-0.50407	827.46	-8.59065
829.389	-11.9706	829.389	-0.49557	829.389	-8.87081
831.318	-12.078	831.318	-0.49537	831.318	-9.15942
833.247	-12.1985	833.247	-0.5014	833.247	-9.45566
835.175	-12.3308	835.175	-0.5118	835.175	-9.75924
837.104	-12.4731	837.104	-0.52529	837.104	-10.0704
839.033	-12.6228	839.033	-0.54097	839.033	-10.3897
840.962	-12.7781	840.962	-0.55882	840.962	-10.7183
842.891	-12.9365	842.891	-0.57979	842.891	-11.0574
844.819	-13.0946	844.819	-0.6057	844.819	-11.4087
846.748	-13.2491	846.748	-0.63887	846.748	-11.7745
848.677	-13.3965	848.677	-0.68192	848.677	-12.1576
850.606	-13.5338	850.606	-0.73865	850.606	-12.5617
852.535	-13.6578	852.535	-0.81375	852.535	-12.9914
854.463	-13.7658	854.463	-0.91283	854.463	-13.4516
856.392	-13.8558	856.392	-1.04395	856.392	-13.9473
858.321	-13.9266	858.321	-1.21949	858.321	-14.4832
860.25	-13.9767	860.25	-1.45897	860.25	-15.0628
862.179	-14.0055	862.179	-1.79436	862.179	-15.6886
864.108	-14.0129	864.108	-2.2738	864.108	-16.3615
866.036	-13.9987	866.036	-2.94954	866.036	-17.0797
867.965	-13.9627	867.965	-3.83753	867.965	-17.8372
869.894	-13.904	869.894	-4.89462	869.894	-18.6241
871.823	-13.823	871.823	-6.05505	871.823	-19.4267
873.752	-13.7192	873.752	-7.27019	873.752	-20.2296
875.68	-13.5916	875.68	-8.51638	875.68	-21.0166
877.609	-13.4399	877.609	-9.79156	877.609	-21.7716
879.538	-13.2641	879.538	-11.0893	879.538	-22.4785
881.467	-13.0649	881.467	-12.3309	881.467	-23.1214
883.396	-12.8437	883.396	-13.3492	883.396	-23.6862
885.324	-12.6031	885.324	-14.0233	885.324	-24.1631
887.253	-12.3474	887.253	-14.3778	887.253	-24.5493
889.182	-12.0813	889.182	-14.5075	889.182	-24.8479
891.111	-11.8108	891.111	-14.4825	891.111	-25.0663
893.04	-11.5425	893.04	-14.3128	893.04	-25.215
894.969	-11.2829	894.969	-13.934	894.969	-25.3062
896.897	-11.0389	896.897	-13.246	896.897	-25.3544
898.826	-10.8172	898.826	-12.2548	898.826	-25.3773
900.755	-10.6239	900.755	-11.1488	900.755	-25.3947
902.684	-10.4637	902.684	-10.156	902.684	-25.4249
904.613	-10.3402	904.613	-9.40494	904.613	-25.4819
906.541	-10.256	906.541	-8.91013	906.541	-25.573
908.47	-10.2124	908.47	-8.60319	908.47	-25.7003
910.399	-10.2101	910.399	-8.41289	910.399	-25.8617
912.328	-10.2488	912.328	-8.33959	912.328	-26.0525
914.257	-10.3271	914.257	-8.43653	914.257	-26.2654
916.185	-10.4425	916.185	-8.70819	916.185	-26.4899
918.114	-10.5919	918.114	-9.04725	918.114	-26.7126
920.043	-10.7724	920.043	-9.27181	920.043	-26.9197
921.972	-10.9805	921.972	-9.19733	921.972	-27.0996
923.901	-11.2128	923.901	-8.74137	923.901	-27.2452
925.83	-11.4658	925.83	-7.9811	925.83	-27.3547
927.758	-11.7361	927.758	-7.05559	927.758	-27.4301
929.687	-12.0215	929.687	-6.05953	929.687	-27.4751
931.616	-12.3206	931.616	-5.04012	931.616	-27.4948
933.545	-12.6337	933.545	-4.03098	933.545	-27.4951
935.474	-12.9616	935.474	-3.07372	935.474	-27.4827
937.402	-13.3064	937.402	-2.23027	937.402	-27.4641
939.331	-13.6715	939.331	-1.57515	939.331	-27.4442
941.26	-14.0609	941.26	-1.14295	941.26	-27.4258
943.189	-14.479	943.189	-0.89493	943.189	-27.4083
945.118	-14.9309	945.118	-0.76249	945.118	-27.3893
947.046	-15.4219	947.046	-0.69401	947.046	-27.3652
948.975	-15.9566	948.975	-0.65954	948.975	-27.3327
950.904	-16.5399	950.904	-0.64169	950.904	-27.2885
952.833	-17.1771	952.833	-0.62991	952.833	-27.2301
954.762	-17.8733	954.762	-0.61838	954.762	-27.1557
956.69	-18.6331	956.69	-0.60575	956.69	-27.0646
958.619	-19.4618	958.619	-0.59491	958.619	-26.9574
960.548	-20.3634	960.548	-0.59158	960.548	-26.836
962.477	-21.3413	962.477	-0.60376	962.477	-26.7037
964.406	-22.3968	964.406	-0.64188	964.406	-26.5641
966.335	-23.5292	966.335	-0.717	966.335	-26.421
968.263	-24.7347	968.263	-0.83886	968.263	-26.2777
970.192	-26.0053	970.192	-1.01696	970.192	-26.1374
972.121	-27.3297	972.121	-1.26338	972.121	-26.0023
974.05	-28.6931	974.05	-1.59198	974.05	-25.8734
975.979	-30.0783	975.979	-2.00875	975.979	-25.7505
977.907	-31.4669	977.907	-2.49976	977.907	-25.632
979.836	-32.8406	979.836	-3.03132	979.836	-25.5145
981.765	-34.1816	981.765	-3.56273	981.765	-25.3939
983.694	-35.4736	983.694	-4.05848	983.694	-25.2655
985.623	-36.7023	985.623	-4.49141	985.623	-25.1249
987.551	-37.857	987.551	-4.83716	987.551	-24.9682
989.48	-38.9303	989.48	-5.06507	989.48	-24.7922
991.409	-39.918	991.409	-5.13789	991.409	-24.5952
993.338	-40.8179	993.338	-5.03064	993.338	-24.3775
995.267	-41.6291	995.267	-4.75501	995.267	-24.1419
997.196	-42.3512	997.196	-4.35925	997.196	-23.8933
999.124	-42.9847	999.124	-3.90119	999.124	-23.639
1001.05	-43.5315	1001.05	-3.42692	1001.05	-23.3877
1002.98	-43.9947	1002.98	-2.96801	1002.98	-23.1485
1004.91	-44.3782	1004.91	-2.54867	1004.91	-22.9306
1006.84	-44.6856	1006.84	-2.19508	1006.84	-22.7423
1008.77	-44.9212	1008.77	-1.94063	1008.77	-22.591
1010.7	-45.0888	1010.7	-1.82482	1010.7	-22.4819
1012.63	-45.193	1012.63	-1.8877	1012.63	-22.4178
1014.55	-45.2385	1014.55	-2.15357	1014.55	-22.3983
1016.48	-45.2301	1016.48	-2.60486	1016.48	-22.4189
1018.41	-45.1719	1018.41	-3.18316	1018.41	-22.4719
1020.34	-45.0666	1020.34	-3.82565	1020.34	-22.5476
1022.27	-44.9165	1022.27	-4.48976	1022.27	-22.6347
1024.2	-44.724	1024.2	-5.14779	1024.2	-22.7224
1026.13	-44.4915	1026.13	-5.76938	1026.13	-22.8003
1028.06	-44.2218	1028.06	-6.30304	1028.06	-22.8592
1029.99	-43.9175	1029.99	-6.66131	1029.99	-22.8921
1031.91	-43.5821	1031.91	-6.75406	1031.91	-22.8953
1033.84	-43.2193	1033.84	-6.56803	1033.84	-22.8693
1035.77	-42.8339	1035.77	-6.18663	1035.77	-22.819
1037.7	-42.4312	1037.7	-5.72139	1037.7	-22.7527
1039.63	-42.0172	1039.63	-5.25588	1039.63	-22.68
1041.56	-41.5982	1041.56	-4.84286	1041.56	-22.6107
1043.49	-41.1803	1043.49	-4.51338	1043.49	-22.5534
1045.42	-40.7694	1045.42	-4.29171	1045.42	-22.5154
1047.34	-40.3711	1047.34	-4.21765	1047.34	-22.5018
1049.27	-39.9901	1049.27	-4.33974	1049.27	-22.5149
1051.2	-39.6298	1051.2	-4.67554	1051.2	-22.5535
1053.13	-39.2925	1053.13	-5.18634	1053.13	-22.6122
1055.06	-38.979	1055.06	-5.7898	1055.06	-22.6827
1056.99	-38.6885	1056.99	-6.38816	1056.99	-22.7546
1058.92	-38.4181	1058.92	-6.89924	1058.92	-22.8176
1060.85	-38.1631	1060.85	-7.28218	1060.85	-22.862
1062.78	-37.9185	1062.78	-7.5327	1062.78	-22.8804
1064.7	-37.6786	1064.7	-7.65279	1064.7	-22.8669
1066.63	-37.4373	1066.63	-7.62866	1066.63	-22.8183
1068.56	-37.1881	1068.56	-7.42964	1068.56	-22.7335
1070.49	-36.9248	1070.49	-7.03523	1070.49	-22.6145
1072.42	-36.6417	1072.42	-6.47413	1072.42	-22.4665
1074.35	-36.3338	1074.35	-5.82155	1074.35	-22.297
1076.28	-35.9985	1076.28	-5.15589	1076.28	-22.1154
1078.21	-35.6343	1078.21	-4.52538	1078.21	-21.9318
1080.13	-35.2396	1080.13	-3.94983	1080.13	-21.7562
1082.06	-34.8137	1082.06	-3.44121	1082.06	-21.598
1083.99	-34.3567	1083.99	-3.01952	1083.99	-21.4657
1085.92	-33.8694	1085.92	-2.71639	1085.92	-21.3664
1087.85	-33.352	1087.85	-2.56502	1087.85	-21.3052
1089.78	-32.8048	1089.78	-2.59268	1089.78	-21.2846
1091.71	-32.2277	1091.71	-2.83177	1091.71	-21.3044
1093.64	-31.6191	1093.64	-3.30567	1093.64	-21.3605
1095.56	-30.9764	1095.56	-3.97717	1095.56	-21.4446
1097.49	-30.2975	1097.49	-4.75947	1097.49	-21.5453
1099.42	-29.5798	1099.42	-5.58093	1099.42	-21.649
1101.35	-28.8204	1101.35	-6.39623	1101.35	-21.7416
1103.28	-28.0169	1103.28	-7.16889	1103.28	-21.8094
1105.21	-27.1688	1105.21	-7.8553	1105.21	-21.8391
1107.14	-26.2767	1107.14	-8.38135	1107.14	-21.8191
1109.07	-25.3421	1109.07	-8.62442	1109.07	-21.7404
1111	-24.3684	1111	-8.47405	1111	-21.5981
1112.92	-23.3615	1112.92	-7.95921	1112.92	-21.393
1114.85	-22.3281	1114.85	-7.22266	1114.85	-21.1311
1116.78	-21.2765	1116.78	-6.38319	1116.78	-20.8214
1118.71	-20.2161	1118.71	-5.5021	1118.71	-20.4744
1120.64	-19.1565	1120.64	-4.61387	1120.64	-20.1011
1122.57	-18.107	1122.57	-3.74914	1122.57	-19.7125
1124.5	-17.0764	1124.5	-2.9505	1124.5	-19.3193
1126.43	-16.0729	1126.43	-2.28374	1126.43	-18.9313
1128.35	-15.1039	1128.35	-1.8097	1128.35	-18.556
1130.28	-14.1754	1130.28	-1.51963	1130.28	-18.1986
1132.21	-13.2917	1132.21	-1.34842	1132.21	-17.862
1134.14	-12.4555	1134.14	-1.2435	1134.14	-17.5485
1136.07	-11.6672	1136.07	-1.18284	1136.07	-17.2614
1138	-10.9261	1138	-1.1594	1138	-17.005
1139.93	-10.2299	1139.93	-1.17224	1139.93	-16.7845
1141.86	-9.57506	1141.86	-1.22479	1141.86	-16.6058
1143.79	-8.95734	1143.79	-1.32639	1143.79	-16.4749
1145.71	-8.37173	1145.71	-1.49748	1145.71	-16.3975
1147.64	-7.81261	1147.64	-1.77507	1147.64	-16.3782
1149.57	-7.27483	1149.57	-2.19904	1149.57	-16.4191
1151.5	-6.75426	1151.5	-2.77471	1151.5	-16.5179
1153.43	-6.24808	1153.43	-3.46024	1153.43	-16.6669
1155.36	-5.75455	1155.36	-4.20047	1155.36	-16.8532
1157.29	-5.27357	1157.29	-4.95504	1157.29	-17.0599
1159.22	-4.80645	1159.22	-5.69668	1159.22	-17.267
1161.14	-4.35506	1161.14	-6.39965	1161.14	-17.4524
1163.07	-3.92212	1163.07	-7.02449	1163.07	-17.593
1165	-3.51129	1165	-7.49942	1165	-17.6667
1166.93	-3.12602	1166.93	-7.73044	1166.93	-17.6537
1168.86	-2.76902	1168.86	-7.67617	1168.86	-17.5398
1170.79	-2.44215	1170.79	-7.3916	1170.79	-17.3171
1172.72	-2.14645	1172.72	-6.96545	1172.72	-16.9849
1174.65	-1.88164	1174.65	-6.4587	1174.65	-16.5477
1176.57	-1.64664	1176.57	-5.90065	1176.57	-16.0155
1178.5	-1.43982	1178.5	-5.30151	1178.5	-15.4022
1180.43	-1.2586	1180.43	-4.66378	1180.43	-14.725
1182.36	-1.09995	1182.36	-4.00418	1182.36	-14.0039
1184.29	-0.96084	1184.29	-3.3758	1184.29	-13.2605
1186.22	-0.83861	1186.22	-2.82965	1186.22	-12.5158
1188.15	-0.73077	1188.15	-2.36636	1188.15	-11.7886
1190.08	-0.63541	1190.08	-1.95906	1190.08	-11.0954
1192.01	-0.55135	1192.01	-1.58916	1192.01	-10.4499
1193.93	-0.47741	1193.93	-1.25248	1193.93	-9.86335
1195.86	-0.41284	1195.86	-0.95598	1195.86	-9.34444
1197.79	-0.35749	1197.79	-0.71555	1197.79	-8.89919
1199.72	-0.3112	1199.72	-0.54692	1199.72	-8.53079
1201.65	-0.27364	1201.65	-0.44753	1201.65	-8.23964
1203.58	-0.24456	1203.58	-0.39756	1203.58	-8.02377
1205.51	-0.2237	1205.51	-0.37818	1205.51	-7.8797
1207.44	-0.21044	1207.44	-0.37737	1207.44	-7.80297
1209.36	-0.20387	1209.36	-0.38746	1209.36	-7.78836
1211.29	-0.20298	1211.29	-0.40369	1211.29	-7.83008
1213.22	-0.20674	1213.22	-0.42351	1213.22	-7.92184
1215.15	-0.21406	1215.15	-0.44749	1215.15	-8.05703
1217.08	-0.22409	1217.08	-0.48058	1217.08	-8.22892
1219.01	-0.23625	1219.01	-0.53397	1219.01	-8.43073
1220.94	-0.24993	1220.94	-0.62539	1220.94	-8.6556
1222.87	-0.23258	1222.87	-0.77218	1222.87	-8.89617
1224.8	-0.21551	1224.8	-0.97831	1224.8	-9.14426
1226.72	-0.19846	1226.72	-1.23168	1226.72	-9.39086
1228.65	-0.18163	1228.65	-1.51584	1228.65	-9.62658
1230.58	-0.1653	1230.58	-1.81632	1230.58	-9.84209
1232.51	-0.14957	1232.51	-2.1192	1232.51	-10.0286
1234.44	-0.13448	1234.44	-2.40719	1234.44	-10.1783
1236.37	-0.11996	1236.37	-2.65486	1236.37	-10.2846
1238.3	-0.10611	1238.3	-2.82699	1238.3	-10.3425
1240.23	-0.09334	1240.23	-2.89063	1240.23	-10.3496
1242.15	-0.08218	1242.15	-2.83992	1242.15	-10.3062
1244.08	-0.07307	1244.08	-2.69833	1244.08	-10.2156
1246.01	-0.06579	1246.01	-2.49567	1246.01	-10.0836
1247.94	-0.05998	1247.94	-2.25446	1247.94	-9.91732
1249.87	-0.05538	1249.87	-1.99099	1249.87	-9.72508
1251.8	-0.05178	1251.8	-1.71974	1251.8	-9.51569
1253.73	-0.04914	1253.73	-1.45722	1253.73	-9.29803
1255.66	-0.04698	1255.66	-1.22299	1255.66	-9.08062
1257.59	-0.04452	1257.59	-1.03408	1257.59	-8.87094
1259.51	-0.04093	1259.51	-0.89488	1259.51	-8.67498
1261.44	-0.03546	1261.44	-0.79728	1261.44	-8.49707
1263.37	-0.0278	1263.37	-0.73125	1263.37	-8.34005
1265.3	-0.01789	1265.3	-0.69063	1265.3	-8.2056
1267.23	-0.00598	1267.23	-0.67295	1267.23	-8.09441
1269.16	0.00774	1269.16	-0.67752	1269.16	-8.00632
1271.09	0.02324	1271.09	-0.70195	1271.09	-7.94039
1273.02	0.04019	1273.02	-0.74155	1273.02	-7.89503
1274.94	0.05783	1274.94	-0.79141	1274.94	-7.8683
1276.87	0.0753	1276.87	-0.84754	1276.87	-7.8582
1278.8	0.0916	1278.8	-0.90599	1278.8	-7.86283
1280.73	0.10582	1280.73	-0.96267	1280.73	-7.88044
1282.66	0.11725	1282.66	-1.0135	1282.66	-7.90938
1284.59	0.12544	1284.59	-1.05405	1284.59	-7.94811
1286.52	0.13008	1286.52	-1.08148	1286.52	-7.99536
1288.45	0.13062	1288.45	-1.10039	1288.45	-8.05022
1290.37	0.12659	1290.37	-1.12645	1290.37	-8.11218
1292.3	0.11795	1292.3	-1.18012	1292.3	-8.18084
1294.23	0.10503	1294.23	-1.27471	1294.23	-8.2555
1296.16	0.0883	1296.16	-1.41022	1296.16	-8.33477
1298.09	0.06814	1298.09	-1.57963	1298.09	-8.41653
1300.02	0.04491	1300.02	-1.78047	1300.02	-8.49796
1301.95	0.01875	1301.95	-2.01681	1301.95	-8.57562
1303.88	-0.01037	1303.88	-2.29536	1303.88	-8.64521
1305.81	-0.04247	1305.81	-2.61669	1305.81	-8.70145
1307.73	-0.0779	1307.73	-2.96828	1307.73	-8.73796
1309.66	-0.11739	1309.66	-3.32429	1309.66	-8.7475
1311.59	-0.16204	1311.59	-3.65767	1311.59	-8.72258
1313.52	-0.21295	1313.52	-3.95775	1313.52	-8.65619
1315.45	-0.2713	1315.45	-4.22596	1315.45	-8.54222
1317.38	-0.33852	1317.38	-4.45832	1317.38	-8.37569
1319.31	-0.41618	1319.31	-4.64046	1319.31	-8.15296
1321.24	-0.5059	1321.24	-4.75182	1321.24	-7.8721
1323.16	-0.60933	1323.16	-4.77346	1323.16	-7.53338
1325.09	-0.72727	1325.09	-4.69449	1325.09	-7.1396
1327.02	-0.85958	1327.02	-4.52144	1327.02	-6.69645
1328.95	-1.0063	1328.95	-4.28005	1328.95	-6.21237
1330.88	-1.16781	1330.88	-3.99998	1330.88	-5.69809
1332.81	-1.34438	1332.81	-3.70385	1332.81	-5.1662
1334.74	-1.5359	1334.74	-3.40977	1334.74	-4.63052
1336.67	-1.74179	1336.67	-3.13602	1336.67	-4.10555
1338.6	-1.96114	1338.6	-2.90344	1338.6	-3.60581
1340.52	-2.1928	1340.52	-2.73572	1340.52	-3.14525
1342.45	-2.43645	1342.45	-2.65864	1342.45	-2.73667
1344.38	-2.69291	1344.38	-2.69641	1344.38	-2.39117
1346.31	-2.96292	1346.31	-2.86697	1346.31	-2.11751
1348.24	-3.24658	1348.24	-3.17699	1348.24	-1.92159
1350.17	-3.54271	1350.17	-3.61034	1350.17	-1.80578
1352.1	-3.84988	1352.1	-4.14058	1352.1	-1.76882
1354.03	-4.16697	1354.03	-4.74328	1354.03	-1.80612
1355.95	-4.49233	1355.95	-5.40543	1355.95	-1.91046
1357.88	-4.8241	1357.88	-6.12649	1357.88	-2.07231
1359.81	-5.16002	1359.81	-6.91025	1359.81	-2.2799
1361.74	-5.49652	1361.74	-7.74455	1361.74	-2.51912
1363.67	-5.82896	1363.67	-8.59514	1363.67	-2.77396
1365.6	-6.15259	1365.6	-9.39905	1365.6	-3.02755
1367.53	-6.46439	1367.53	-10.1046	1367.53	-3.26393
1369.46	-6.76123	1369.46	-10.6969	1369.46	-3.46974
1371.38	-7.03889	1371.38	-11.1871	1371.38	-3.63492
1373.31	-7.29385	1373.31	-11.5784	1373.31	-3.75273
1375.24	-7.52289	1375.24	-11.8513	1375.24	-3.81983
1377.17	-7.72298	1377.17	-11.97	1377.17	-3.83665
1379.1	-7.89288	1379.1	-11.9237	1379.1	-3.8079
1381.03	-8.03251	1381.03	-11.7259	1381.03	-3.74209
1382.96	-8.14191	1382.96	-11.4288	1382.96	-3.65037
1384.89	-8.22088	1384.89	-11.112	1384.89	-3.54482
1386.82	-8.27038	1386.82	-10.8358	1386.82	-3.43634
1388.74	-8.29325	1388.74	-10.6308	1388.74	-3.33322
1390.67	-8.29305	1390.67	-10.5198	1390.67	-3.24028
1392.6	-8.27349	1392.6	-10.5087	1392.6	-3.1582
1394.53	-8.23874	1394.53	-10.5787	1394.53	-3.08323
1396.46	-8.19195	1396.46	-10.672	1396.46	-3.00777
1398.39	-8.13635	1398.39	-10.7302	1398.39	-2.96437
1400.32	-8.07586	1400.32	-10.7264	1400.32	-2.90117
1402.25	-8.01449	1402.25	-10.6448	1402.25	-2.80963
1404.17	-7.9554	1404.17	-10.4661	1404.17	-2.6833
1406.1	-7.90028	1406.1	-10.1634	1406.1	-2.51884
1408.03	-7.85046	1408.03	-9.69917	1408.03	-2.31694
1409.96	-7.80638	1409.96	-9.07382	1409.96	-2.08353
1411.89	-7.76795	1411.89	-8.3428	1411.89	-1.82999
1413.82	-7.73459	1413.82	-7.59862	1413.82	-1.57196
1415.75	-7.70496	1415.75	-6.91781	1415.75	-1.32707
1417.68	-7.67718	1417.68	-6.32845	1417.68	-1.11303
1419.61	-7.64851	1419.61	-5.82938	1419.61	-0.94719
1421.53	-7.61598	1421.53	-5.42273	1421.53	-0.8468
1423.46	-7.5768	1423.46	-5.12508	1423.46	-0.82895
1425.39	-7.52847	1425.39	-4.9682	1425.39	-0.90974
1427.32	-7.46866	1427.32	-4.97734	1427.32	-1.10296
1429.25	-7.39514	1429.25	-5.15888	1429.25	-1.41929
1431.18	-7.30616	1431.18	-5.50779	1431.18	-1.86678
1433.11	-7.20006	1433.11	-6.04155	1433.11	-2.45176
1435.04	-7.07561	1435.04	-6.80324	1435.04	-3.17861
1436.96	-6.93199	1436.96	-7.84501	1436.96	-4.04822
1438.89	-6.77037	1438.89	-9.18877	1438.89	-5.05625
1440.82	-6.59214	1440.82	-10.8097	1440.82	-6.19278
1442.75	-6.39601	1442.75	-12.6432	1442.75	-7.44389
1444.68	-6.18201	1444.68	-14.6581	1444.68	-8.79331
1446.61	-5.95209	1446.61	-16.8534	1446.61	-10.2221
1448.54	-5.70851	1448.54	-19.2274	1448.54	-11.7072
1450.47	-5.45314	1450.47	-21.6913	1450.47	-13.2203
1452.4	-5.18872	1452.4	-24.1046	1452.4	-14.7288
1454.32	-4.9182	1454.32	-26.351	1454.32	-16.1998
1456.25	-4.64272	1456.25	-28.4419	1456.25	-17.6015
1458.18	-4.36284	1458.18	-30.5126	1458.18	-18.9033
1460.11	-4.08394	1460.11	-32.614	1460.11	-20.0711
1462.04	-3.81012	1462.04	-34.5853	1462.04	-21.0668
1463.97	-3.5419	1463.97	-36.2179	1463.97	-21.8517
1465.9	-3.28036	1465.9	-37.3324	1465.9	-22.3926
1467.83	-3.02774	1467.83	-37.9124	1467.83	-22.6658
1469.75	-2.78524	1469.75	-38.0295	1469.75	-22.6579
1471.68	-2.55293	1471.68	-37.6899	1471.68	-22.3638
1473.61	-2.33126	1473.61	-36.7406	1473.61	-21.7865
1475.54	-2.12187	1475.54	-34.9064	1475.54	-20.9393
1477.47	-1.92305	1477.47	-32.2124	1477.47	-19.8526
1479.4	-1.73453	1479.4	-28.975	1479.4	-18.573
1481.33	-1.55691	1481.33	-25.5006	1481.33	-17.1578
1483.26	-1.39009	1483.26	-22.0347	1483.26	-15.6671
1485.18	-1.23324	1485.18	-18.6994	1485.18	-14.1583
1487.11	-1.08586	1487.11	-15.5398	1487.11	-12.6838
1489.04	-0.94875	1489.04	-12.6291	1489.04	-11.2902
1490.97	-0.82316	1490.97	-10.094	1490.97	-10.0169
1492.9	-0.70926	1492.9	-8.10453	1492.9	-8.89349
1494.83	-0.60675	1494.83	-6.6452	1494.83	-7.93522
1496.76	-0.51464	1496.76	-5.57925	1496.76	-7.14307
1498.69	-0.43284	1498.69	-4.7924	1498.69	-6.50797
1500.62	-0.36185	1500.62	-4.19933	1500.62	-6.01468
1502.54	-0.30189	1502.54	-3.74391	1502.54	-5.64502
1504.47	-0.25232	1504.47	-3.39368	1504.47	-5.37974
1506.4	-0.21193	1506.4	-3.12242	1506.4	-5.1994
1508.33	-0.17742	1508.33	-2.91067	1508.33	-5.08536
1510.26	-0.14817	1510.26	-2.74266	1510.26	-5.02092
1512.19	-0.12474	1512.19	-2.60645	1512.19	-4.99281
1514.12	-0.10696	1514.12	-2.49231	1514.12	-4.99127
1516.05	-0.09425	1516.05	-2.39163	1516.05	-5.00926
1517.97	-0.08515	1517.97	-2.2973	1517.97	-5.04169
1519.9	-0.07881	1519.9	-2.20765	1519.9	-5.08487
1521.83	-0.07467	1521.83	-2.12146	1521.83	-5.13606
1523.76	-0.07341	1523.76	-2.04039	1523.76	-5.19327
1525.69	-0.11575	1525.69	-1.9628	1525.69	-5.25505
1527.62	-0.16226	1527.62	-1.8866	1527.62	-5.32036
1529.55	-0.21208	1529.55	-1.81447	1529.55	-5.38842
1531.48	-0.26519	1531.48	-1.74748	1531.48	-5.45864
1533.41	-0.32206	1533.41	-1.68642	1533.41	-5.53053
1535.33	-0.38301	1535.33	-1.63173	1535.33	-5.60364
1537.26	-0.4487	1537.26	-1.5825	1537.26	-5.67752
1539.19	-0.51968	1539.19	-1.53709	1539.19	-5.7518
1541.12	-0.5949	1541.12	-1.4933	1541.12	-5.82612
1543.05	-0.67409	1543.05	-1.45259	1543.05	-5.90025
1544.98	-0.75788	1544.98	-1.41191	1544.98	-5.97404
1546.91	-0.84607	1546.91	-1.37077	1546.91	-6.04743
1548.84	-0.93804	1548.84	-1.32718	1548.84	-6.12048
1550.76	-1.03331	1550.76	-1.28014	1550.76	-6.19341
1552.69	-1.13125	1552.69	-1.22944	1552.69	-6.2665
1554.62	-1.23131	1554.62	-1.17481	1554.62	-6.34013
1556.55	-1.33276	1556.55	-1.11878	1556.55	-6.41469
1558.48	-1.43521	1558.48	-1.0622	1558.48	-6.49054
1560.41	-1.53826	1560.41	-1.00794	1560.41	-6.56799
1562.34	-1.64127	1562.34	-0.95868	1562.34	-6.64728
1564.27	-1.7454	1564.27	-0.91471	1564.27	-6.72858
1566.19	-1.85104	1566.19	-0.87755	1566.19	-6.81198
1568.12	-1.95857	1568.12	-0.84855	1568.12	-6.89753
1570.05	-2.06877	1570.05	-0.82886	1570.05	-6.98525
1571.98	-2.18173	1571.98	-0.8193	1571.98	-7.07513
1573.91	-2.29841	1573.91	-0.81911	1573.91	-7.16716
1575.84	-2.41958	1575.84	-0.82674	1575.84	-7.26135
1577.77	-2.54537	1577.77	-0.84007	1577.77	-7.35773
1579.7	-2.67575	1579.7	-0.8571	1579.7	-7.45632
1581.63	-2.81074	1581.63	-0.87658	1581.63	-7.55714
1583.55	-2.95039	1583.55	-0.89744	1583.55	-7.66019
1585.48	-3.09454	1585.48	-0.91843	1585.48	-7.7654
1587.41	-3.2432	1587.41	-0.93858	1587.41	-7.87266
1589.34	-3.39621	1589.34	-0.95695	1589.34	-7.98183
1591.27	-3.55365	1591.27	-0.97412	1591.27	-8.09273
1593.2	-3.71589	1593.2	-0.99123	1593.2	-8.20513
1595.13	-3.88391	1595.13	-1.00924	1595.13	-8.31885
1597.06	-4.05813	1597.06	-1.02995	1597.06	-8.43365
1598.98	-4.23834	1598.98	-1.0548	1598.98	-8.54932
1600.91	-4.42578	1600.91	-1.08494	1600.91	-8.66567
1602.84	-4.62176	1602.84	-1.12151	1602.84	-8.78247
1604.77	-4.82628	1604.77	-1.16506	1604.77	-8.89949
1606.7	-5.03973	1606.7	-1.2149	1606.7	-9.01641
1608.63	-5.26314	1608.63	-1.26931	1608.63	-9.13288
1610.56	-5.49604	1610.56	-1.32644	1610.56	-9.24846
1612.49	-5.73776	1612.49	-1.38376	1612.49	-9.36262
1614.42	-5.98833	1614.42	-1.43852	1614.42	-9.47482
1616.34	-6.24701	1616.34	-1.48845	1616.34	-9.58447
1618.27	-6.51147	1618.27	-1.53153	1618.27	-9.69097
1620.2	-6.77938	1620.2	-1.56406	1620.2	-9.7938
1622.13	-7.05125	1622.13	-1.58406	1622.13	-9.89249
1624.06	-7.32513	1624.06	-1.59201	1624.06	-9.98674
1625.99	-7.59762	1625.99	-1.58961	1625.99	-10.0764
1627.92	-7.86726	1627.92	-1.57803	1627.92	-10.1613
1629.85	-8.13241	1629.85	-1.55897	1629.85	-10.2415
1631.77	-8.39189	1631.77	-1.53356	1631.77	-10.3171
1633.7	-8.64383	1633.7	-1.50307	1633.7	-10.3885
1635.63	-8.88743	1635.63	-1.46949	1635.63	-10.4558
1637.56	-9.12072	1637.56	-1.43498	1637.56	-10.5193
1639.49	-9.34092	1639.49	-1.40101	1639.49	-10.5793
1641.42	-9.54713	1641.42	-1.36753	1641.42	-10.636
1643.35	-9.73889	1643.35	-1.33347	1643.35	-10.6898
1645.28	-9.91572	1645.28	-1.2978	1645.28	-10.7407
1647.2	-10.0763	1647.2	-1.25841	1647.2	-10.7891
1649.13	-10.2183	1649.13	-1.21546	1649.13	-10.8351
1651.06	-10.3414	1651.06	-1.16844	1651.06	-10.8791
1652.99	-10.446	1652.99	-1.116	1652.99	-10.9212
1654.92	-10.5313	1654.92	-1.05858	1654.92	-10.9616
1656.85	-10.5965	1656.85	-0.99725	1656.85	-11.0006
1658.78	-10.6424	1658.78	-0.9314	1658.78	-11.0384
1660.71	-10.6681	1660.71	-0.86169	1660.71	-11.0751
1662.64	-10.673	1662.64	-0.79036	1662.64	-11.1109
1664.56	-10.6576	1664.56	-0.72087	1664.56	-11.1457
1666.49	-10.6238	1666.49	-0.65504	1666.49	-11.1797
1668.42	-10.5707	1668.42	-0.5929	1668.42	-11.2129
1670.35	-10.4954	1670.35	-0.53569	1670.35	-11.2453
1672.28	-10.4003	1672.28	-0.48494	1672.28	-11.2769
1674.21	-10.2866	1674.21	-0.43983	1674.21	-11.3078
1676.14	-10.1541	1676.14	-0.40074	1676.14	-11.3379
1678.07	-10.0059	1678.07	-0.36731	1678.07	-11.3675
1679.99	-9.84386	1679.99	-0.33707	1679.99	-11.3966
1681.92	-9.6688	1681.92	-0.30685	1681.92	-11.4253
1683.85	-9.48088	1683.85	-0.27515	1683.85	-11.4535
1685.78	-9.27962	1685.78	-0.24251	1685.78	-11.4814
1687.71	-9.06987	1687.71	-0.20926	1687.71	-11.509
1689.64	-8.85186	1689.64	-0.17364	1689.64	-11.536
1691.57	-8.62564	1691.57	-0.1363	1691.57	-11.5624
1693.5	-8.39245	1693.5	-0.09881	1693.5	-11.588
1695.43	-8.15114	1695.43	-0.06201	1695.43	-11.6127
1697.35	-7.90139	1697.35	-0.0286	1697.35	-11.6362
1699.28	-7.64407	1699.28	-0.0011	1699.28	-11.6584
1701.21	-7.37909	1701.21	0.02042	1701.21	-11.6792
1703.14	-7.11152	1703.14	0.03617	1703.14	-11.6986
1705.07	-6.84068	1705.07	0.04687	1705.07	-11.7165
1707	-6.56753	1707	0.05258	1707	-11.733
1708.93	-6.29493	1708.93	0.05524	1708.93	-11.7481
1710.86	-6.02361	1710.86	0.05726	1710.86	-11.7617
1712.78	-5.75526	1712.78	0.06218	1712.78	-11.7739
1714.71	-5.49115	1714.71	0.07037	1714.71	-11.7845
1716.64	-5.23242	1716.64	0.08346	1716.64	-11.7935
1718.57	-4.97996	1718.57	0.10155	1718.57	-11.8006
1720.5	-4.73375	1720.5	0.12351	1720.5	-11.8058
1722.43	-4.49543	1722.43	0.14891	1722.43	-11.8087
1724.36	-4.26482	1724.36	0.17717	1724.36	-11.8091
1726.29	-4.04153	1726.29	0.20621	1726.29	-11.8071
1728.22	-3.82581	1728.22	0.23389	1728.22	-11.8025
1730.14	-3.61754	1730.14	0.25876	1730.14	-11.7953
1732.07	-3.41671	1732.07	0.27965	1732.07	-11.7856
1734	-3.22268	1734	0.29625	1734	-11.7734
1735.93	-3.03639	1735.93	0.30828	1735.93	-11.759
1737.86	-2.85718	1737.86	0.3172	1737.86	-11.7423
1739.79	-2.68372	1739.79	0.32429	1739.79	-11.7234
1741.72	-2.51613	1741.72	0.33049	1741.72	-11.7025
1743.65	-2.35468	1743.65	0.33752	1743.65	-11.6794
1745.57	-2.19905	1745.57	0.34667	1745.57	-11.6541
1747.5	-2.04918	1747.5	0.35866	1747.5	-11.6266
1749.43	-1.90508	1749.43	0.37365	1749.43	-11.5968
1751.36	-1.76719	1751.36	0.39073	1751.36	-11.5646
1753.29	-1.63642	1753.29	0.40936	1753.29	-11.53
1755.22	-1.51298	1755.22	0.42838	1755.22	-11.493
1757.15	-1.39692	1757.15	0.44699	1757.15	-11.4536
1759.08	-1.28784	1759.08	0.46377	1759.08	-11.412
1761	-1.18523	1761	0.47735	1761	-11.368
1762.93	-1.08906	1762.93	0.48721	1762.93	-11.3218
1764.86	-0.99954	1764.86	0.49305	1764.86	-11.2734
1766.79	-0.91632	1766.79	0.49571	1766.79	-11.2228
1768.72	-0.8387	1768.72	0.4962	1768.72	-11.1698
1770.65	-0.76527	1770.65	0.49588	1770.65	-11.1146
1772.58	-0.69467	1772.58	0.49583	1772.58	-11.057
1774.51	-0.6274	1774.51	0.49613	1774.51	-10.997
1776.44	-0.56426	1776.44	0.49805	1776.44	-10.9347
1778.36	-0.50469	1778.36	0.50279	1778.36	-10.8701
1780.29	-0.44829	1780.29	0.51053	1780.29	-10.8033
1782.22	-0.39456	1782.22	0.52092	1782.22	-10.7346
1784.15	-0.34383	1784.15	0.53307	1784.15	-10.6639
1786.08	-0.2963	1786.08	0.54614	1786.08	-10.5916
1788.01	-0.25197	1788.01	0.55897	1788.01	-10.5176
1789.94	-0.21089	1789.94	0.57056	1789.94	-10.4422
1791.87	-0.17215	1791.87	0.58046	1791.87	-10.3652
1793.79	-0.13532	1793.79	0.58777	1793.79	-10.2866
1795.72	-0.10091	1795.72	0.59156	1795.72	-10.2063
1797.65	-0.06914	1797.65	0.5918	1797.65	-10.1242
1799.58	-0.03988	1799.58	0.58879	1799.58	-10.0399
1801.51	-0.01268	1801.51	0.58335	1801.51	-9.9535
1803.44	0.01272	1803.44	0.57651	1803.44	-9.86465
1805.37	0.03627	1805.37	0.56947	1805.37	-9.7733
1807.3	0.05762	1807.3	0.56326	1807.3	-9.67935
1809.23	0.07675	1809.23	0.55897	1809.23	-9.58278
1811.15	0.09405	1811.15	0.55746	1811.15	-9.48359
1813.08	0.10989	1813.08	0.55898	1813.08	-9.38181
1815.01	0.12445	1815.01	0.56406	1815.01	-9.27747
1816.94	0.13787	1816.94	0.57276	1816.94	-9.17064
1818.87	0.15011	1818.87	0.58434	1818.87	-9.06142
1820.8	0.16115	1820.8	0.59781	1820.8	-8.9499
1822.73	0.17135	1822.73	0.6119	1822.73	-8.8362
1824.66	0.18116	1824.66	0.62572	1824.66	-8.72045
1826.58	0.19048	1826.58	0.63803	1826.58	-8.60282
1828.51	0.19902	1828.51	0.64809	1828.51	-8.48348
1830.44	0.2072	1830.44	0.65585	1830.44	-8.36261
1832.37	0.21506	1832.37	0.66059	1832.37	-8.24045
1834.3	0.22244	1834.3	0.66228	1834.3	-8.1172
1836.23	0.22942	1836.23	0.66137	1836.23	-7.99302
1838.16	0.23575	1838.16	0.65851	1838.16	-7.86806
1840.09	0.24123	1840.09	0.65474	1840.09	-7.74238
1842.01	0.24562	1842.01	0.65091	1842.01	-7.61604
1843.94	0.24917	1843.94	0.64796	1843.94	-7.489
1845.87	0.25232	1845.87	0.64667	1845.87	-7.36124
1847.8	0.25474	1847.8	0.64748	1847.8	-7.23273
1849.73	0.25616	1849.73	0.65107	1849.73	-7.1034
1851.66	0.25621	1851.66	0.6576	1851.66	-6.97325
1853.59	0.25521	1853.59	0.66702	1853.59	-6.84227
1855.52	0.25391	1855.52	0.67872	1855.52	-6.71053
1857.45	0.25275	1857.45	0.69145	1857.45	-6.57817
1859.37	0.25197	1859.37	0.70417	1859.37	-6.44534
1861.3	0.2515	1861.3	0.7157	1861.3	-6.31225
1863.23	0.25107	1863.23	0.72488	1863.23	-6.1791
1865.16	0.25063	1865.16	0.73066	1865.16	-6.04609
1867.09	0.25059	1867.09	0.73212	1867.09	-5.91341
1869.02	0.25144	1869.02	0.72892	1869.02	-5.7812
1870.95	0.25269	1870.95	0.72116	1870.95	-5.64961
1872.88	0.25309	1872.88	0.70999	1872.88	-5.51877
1874.8	0.25205	1874.8	0.69693	1874.8	-5.38876
1876.73	0.24928	1876.73	0.68341	1876.73	-5.25965
1878.66	0.24464	1878.66	0.67093	1878.66	-5.13152
1880.59	0.23818	1880.59	0.66086	1880.59	-5.00442
1882.52	0.22979	1882.52	0.65407	1882.52	-4.87842
1884.45	0.21956	1884.45	0.65111	1884.45	-4.75358
1886.38	0.2075	1886.38	0.65191	1886.38	-4.62994
1888.31	0.19404	1888.31	0.65556	1888.31	-4.50751
1890.24	0.1802	1890.24	0.66064	1890.24	-4.38627
1892.16	0.16643	1892.16	0.66556	1892.16	-4.26619
1894.09	0.15295	1894.09	0.66896	1894.09	-4.14716
1896.02	0.13985	1896.02	0.66961	1896.02	-4.0291
1897.95	0.12734	1897.95	0.66681	1897.95	-3.9119
1899.88	0.1156	1899.88	0.66085	1899.88	-3.79552
1901.81	0.10434	1901.81	0.65233	1901.81	-3.67991
1903.74	0.09341	1903.74	0.64274	1903.74	-3.56507
1905.67	0.08261	1905.67	0.6338	1905.67	-3.45109
1907.59	0.0715	1907.59	0.62738	1907.59	-3.3381
1909.52	0.05987	1909.52	0.62511	1909.52	-3.22628
1911.45	0.04759	1911.45	0.62787	1911.45	-3.11585
1913.38	0.03454	1913.38	0.63619	1913.38	-3.00706
1915.31	0.02052	1915.31	0.64959	1915.31	-2.90009
1917.24	0.00557	1917.24	0.66668	1917.24	-2.79511
1919.17	-0.01005	1919.17	0.68528	1919.17	-2.6922
1921.1	-0.02634	1921.1	0.70266	1921.1	-2.59141
1923.03	-0.0432	1923.03	0.71674	1923.03	-2.49273
1924.95	-0.06026	1924.95	0.72569	1924.95	-2.39607
1926.88	-0.07743	1926.88	0.72864	1926.88	-2.30133
1928.81	-0.09435	1928.81	0.7257	1928.81	-2.20837
1930.74	-0.11078	1930.74	0.71742	1930.74	-2.11708
1932.67	-0.12658	1932.67	0.70513	1932.67	-2.02741
1934.6	-0.14174	1934.6	0.69097	1934.6	-1.93933
1936.53	-0.15638	1936.53	0.67771	1936.53	-1.85287
1938.46	-0.17034	1938.46	0.66795	1938.46	-1.76806
1940.38	-0.18382	1940.38	0.66343	1940.38	-1.68498
1942.31	-0.19698	1942.31	0.66507	1942.31	-1.60372
1944.24	-0.20991	1944.24	0.67268	1944.24	-1.52439
1946.17	-0.22294	1946.17	0.68504	1946.17	-1.44709
1948.1	-0.23621	1948.1	0.70068	1948.1	-1.37189
1950.03	-0.24989	1950.03	0.71776	1950.03	-1.29881
1951.96	-0.26392	1951.96	0.73413	1951.96	-1.22787
1953.89	-0.27807	1953.89	0.7477	1953.89	-1.15907
1955.81	-0.25995	1955.81	0.75681	1955.81	-1.09243
1957.74	-0.24182	1957.74	0.7603	1957.74	-1.02797
1959.67	-0.22364	1959.67	0.75784	1959.67	-0.96572
1961.6	-0.20525	1961.6	0.75027	1961.6	-0.90565
1963.53	-0.18645	1963.53	0.73902	1963.53	-0.84776
1965.46	-0.16732	1965.46	0.72586	1965.46	-0.79203
1967.39	-0.14779	1967.39	0.71279	1967.39	-0.73844
1969.32	-0.12784	1969.32	0.70157	1969.32	-0.68695
1971.25	-0.10774	1971.25	0.69361	1971.25	-0.63749
1973.17	-0.08753	1973.17	0.68982	1973.17	-0.58998
1975.1	-0.06731	1975.1	0.69066	1975.1	-0.54434
1977.03	-0.04714	1977.03	0.69591	1977.03	-0.5005
1978.96	-0.02712	1978.96	0.70444	1978.96	-0.4584
1980.89	-0.00757	1980.89	0.71469	1980.89	-0.41803
1982.82	0.01149	1982.82	0.72496	1982.82	-0.37941
1984.75	0.02987	1984.75	0.7334	1984.75	-0.34258
1986.68	0.04736	1986.68	0.73849	1986.68	-0.30758
1988.6	0.06371	1988.6	0.73946	1988.6	-0.27446
1990.53	0.07866	1990.53	0.73606	1990.53	-0.24326
1992.46	0.09228	1992.46	0.72878	1992.46	-0.21399
1994.39	0.10447	1994.39	0.71858	1994.39	-0.18663
1996.32	0.11516	1996.32	0.70665	1996.32	-0.16113
1998.25	0.12447	1998.25	0.6945	1998.25	-0.13742
2000.18	0.13267	2000.18	0.68347	2000.18	-0.11542
2002.11	0.14012	2002.11	0.67478	2002.11	-0.09505
2004.04	0.14708	2004.04	0.66912	2004.04	-0.07623
2005.96	0.15384	2005.96	0.66637	2005.96	-0.05893
2007.89	0.16062	2007.89	0.66596	2007.89	-0.04313
2009.82	0.16747	2009.82	0.66698	2009.82	-0.02884
2011.75	0.17432	2011.75	0.66837	2011.75	-0.01609
2013.68	0.18113	2013.68	0.66904	2013.68	-0.00492
2015.61	0.18784	2015.61	0.66826	2015.61	0.00467
2017.54	0.19416	2017.54	0.66563	2017.54	0.01265
2019.47	0.19955	2019.47	0.66113	2019.47	0.01903
2021.39	0.20356	2021.39	0.65511	2021.39	0.02382
2023.32	0.20592	2023.32	0.64833	2023.32	0.02703
2025.25	0.20637	2025.25	0.64159	2025.25	0.02866
2027.18	0.20496	2027.18	0.63538	2027.18	0.0287
2029.11	0.20198	2029.11	0.63007	2029.11	0.02711
2031.04	0.19771	2031.04	0.6259	2031.04	0.0238
2032.97	0.19238	2032.97	0.62257	2032.97	0.01869
2034.9	0.18629	2034.9	0.61937	2034.9	0.01167
2036.82	0.1799	2036.82	0.61533	2036.82	0.00269
2038.75	0.17372	2038.75	0.60954	2038.75	-0.0083
2040.68	0.16827	2040.68	0.60134	2040.68	-0.02126
2042.61	0.16394	2042.61	0.59045	2042.61	-0.03609
2044.54	0.16058	2044.54	0.57701	2044.54	-0.05263
2046.47	0.15769	2046.47	0.56154	2046.47	-0.07067
2048.4	0.15493	2048.4	0.54494	2048.4	-0.08994
2050.33	0.15205	2050.33	0.52846	2050.33	-0.11019
2052.26	0.14865	2052.26	0.51338	2052.26	-0.12213
2054.18	0.14446	2054.18	0.50115	2054.18	-0.13465
2056.11	0.13901	2056.11	0.49255	2056.11	-0.14764
2058.04	0.13191	2058.04	0.48764	2058.04	-0.16107
2059.97	0.12297	2059.97	0.48614	2059.97	-0.175
2061.9	0.11235	2061.9	0.48739	2061.9	-0.18952
2063.83	0.10046	2063.83	0.49042	2063.83	-0.20474
2065.76	0.08749	2065.76	0.49388	2065.76	-0.22081
2067.69	0.07361	2067.69	0.49653	2067.69	-0.23784
2069.61	0.05904	2069.61	0.49743	2069.61	-0.25592
2071.54	0.04416	2071.54	0.49589	2071.54	-0.27509
2073.47	0.0293	2073.47	0.49207	2073.47	-0.29539
2075.4	0.01467	2075.4	0.48681	2075.4	-0.31682
2077.33	0.00042	2077.33	0.48123	2077.33	-0.3394
2079.26	-0.01348	2079.26	0.47644	2079.26	-0.36315
2081.19	-0.02715	2081.19	0.47361	2081.19	-0.38817
2083.12	-0.04055	2083.12	0.47365	2083.12	-0.41456
2085.05	-0.05361	2085.05	0.47687	2085.05	-0.44247
2086.97	-0.06638	2086.97	0.48304	2086.97	-0.47205
2088.9	-0.0792	2088.9	0.49116	2088.9	-0.50343
2090.83	-0.09229	2090.83	0.4998	2090.83	-0.5367
2092.76	-0.10568	2092.76	0.50725	2092.76	-0.5719
2094.69	-0.11977	2094.69	0.51176	2094.69	-0.60897
2096.62	-0.13467	2096.62	0.51213	2096.62	-0.64777
2098.55	-0.15015	2098.55	0.5076	2098.55	-0.6881
2100.48	-0.16624	2100.48	0.49822	2100.48	-0.72969
2102.4	-0.18294	2102.4	0.48482	2102.4	-0.77224
2104.33	-0.20046	2104.33	0.46874	2104.33	-0.81547
2106.26	-0.21861	2106.26	0.45208	2106.26	-0.85914
2108.19	-0.23719	2108.19	0.43719	2108.19	-0.90309
2110.12	-0.25639	2110.12	0.42612	2110.12	-0.94721
2112.05	-0.27581	2112.05	0.42039	2112.05	-0.99153
2113.98	-0.29538	2113.98	0.42055	2113.98	-1.0361
2115.91	-0.31533	2115.91	0.4265	2115.91	-1.08108
2117.83	-0.33595	2117.83	0.43732	2117.83	-1.12664
2119.76	-0.35741	2119.76	0.45135	2119.76	-1.17296
2121.69	-0.37957	2121.69	0.4666	2121.69	-1.22024
2123.62	-0.40242	2123.62	0.4806	2123.62	-1.26863
2125.55	-0.42606	2125.55	0.49104	2125.55	-1.31824
2127.48	-0.4505	2127.48	0.49612	2127.48	-1.36916
2129.41	-0.47581	2129.41	0.49512	2129.41	-1.42143
2131.34	-0.50203	2131.34	0.48844	2131.34	-1.47506
2133.27	-0.52904	2133.27	0.47714	2133.27	-1.53004
2135.19	-0.55655	2135.19	0.46318	2135.19	-1.58635
2137.12	-0.58424	2137.12	0.44877	2137.12	-1.644
2139.05	-0.61204	2139.05	0.43613	2139.05	-1.70301
2140.98	-0.64002	2140.98	0.42728	2140.98	-1.76342
2142.91	-0.66806	2142.91	0.42356	2142.91	-1.82533
2144.84	-0.69586	2144.84	0.42573	2144.84	-1.88889
2146.77	-0.72327	2146.77	0.43333	2146.77	-1.95433
2148.7	-0.75027	2148.7	0.44463	2148.7	-2.02191
2150.62	-0.77677	2150.62	0.45698	2150.62	-2.09198
2152.55	-0.8024	2152.55	0.46705	2152.55	-2.16488
2154.48	-0.82701	2154.48	0.47156	2154.48	-2.24099
2156.41	-0.85015	2156.41	0.46761	2156.41	-2.32061
2158.34	-0.87134	2158.34	0.45315	2158.34	-2.40398
2160.27	-0.89024	2160.27	0.42727	2160.27	-2.49119
2162.2	-0.90674	2162.2	0.38997	2162.2	-2.58217
2164.13	-0.9207	2164.13	0.34262	2164.13	-2.67662
2166.06	-0.93174	2166.06	0.28853	2166.06	-2.77401
2167.98	-0.93968	2167.98	0.23184	2167.98	-2.87364
2169.91	-0.94495	2169.91	0.17649	2169.91	-2.9746
2171.84	-0.9478	2171.84	0.12624	2171.84	-3.07594
2173.77	-0.9487	2173.77	0.08427	2173.77	-3.17667
2175.7	-0.94805	2175.7	0.05274	2175.7	-3.27584
2177.63	-0.94625	2177.63	0.03253	2177.63	-3.37266
2179.56	-0.94357	2179.56	0.0237	2179.56	-3.46653
2181.49	-0.94026	2181.49	0.02492	2181.49	-3.55711
2183.41	-0.93668	2183.41	0.03292	2183.41	-3.64434
2185.34	-0.9331	2185.34	0.04419	2185.34	-3.7284
2187.27	-0.92952	2187.27	0.05615	2187.27	-3.80966
2189.2	-0.92594	2189.2	0.06709	2189.2	-3.88863
2191.13	-0.92236	2191.13	0.07631	2191.13	-3.9659
2193.06	-0.91878	2193.06	0.08403	2193.06	-4.04203
2194.99	-0.9152	2194.99	0.09028	2194.99	-4.11757
2196.92	-0.91162	2196.92	0.09522	2196.92	-4.19293
2198.85	-0.90804	2198.85	0.09959	2198.85	-4.26837
2200.77	-0.90446	2200.77	0.10482	2200.77	-4.344
2202.7	-0.90088	2202.7	0.11214	2202.7	-4.41975
2204.63	-0.8973	2204.63	0.12203	2204.63	-4.49543
2206.56	-0.89372	2206.56	0.13407	2206.56	-4.57074
2208.49	-0.89014	2208.49	0.14685	2208.49	-4.64526
2210.42	-0.88656	2210.42	0.15858	2210.42	-4.71849
2212.35	-0.88298	2212.35	0.16893	2212.35	-4.78989
2214.28	-0.8794	2214.28	0.17769	2214.28	-4.85889
2216.2	-0.87582	2216.2	0.18464	2216.2	-4.92495
2218.13	-0.87224	2218.13	0.18963	2218.13	-4.98757
2220.06	-0.86866	2220.06	0.19258	2220.06	-5.04629
2221.99	-0.86508	2221.99	0.1937	2221.99	-5.10074
2223.92	-0.8615	2223.92	0.19338	2223.92	-5.15065
2225.85	-0.85792	2225.85	0.19236	2225.85	-5.19589
2227.78	-0.85434	2227.78	0.19134	2227.78	-5.23648
2229.71	-0.85076	2229.71	0.19032	2229.71	-5.2726
2231.63	-0.84718	2231.63	0.18929	2231.63	-5.30453
2233.56	-0.8436	2233.56	0.18827	2233.56	-5.33268
2235.49	-0.84002	2235.49	0.18725	2235.49	-5.35748
2237.42	-0.83644	2237.42	0.18623	2237.42	-5.37945
2239.35	-0.83286	2239.35	0.1852	2239.35	-5.39912
2241.28	-0.82928	2241.28	0.18418	2241.28	-5.41699
2243.21	-0.8257	2243.21	0.18316	2243.21	-5.43354
2245.14	-0.82212	2245.14	0.18214	2245.14	-5.44913
2247.07	-0.81854	2247.07	0.18112	2247.07	-5.46408
2248.99	-0.81496	2248.99	0.18009	2248.99	-5.47862
2250.92	-0.81138	2250.92	0.17907	2250.92	-5.49292
2252.85	-0.8078	2252.85	0.17805	2252.85	-5.50709
2254.78	-0.80422	2254.78	0.17703	2254.78	-5.52122
2256.71	-0.80064	2256.71	0.176	2256.71	-5.53533
2258.64	-0.79706	2258.64	0.17498	2258.64	-5.54944
2260.57	-0.79348	2260.57	0.17396	2260.57	-5.56354
2262.5	-0.7899	2262.5	0.17294	2262.5	-5.57765
2264.42	-0.78632	2264.42	0.17191	2264.42	-5.59176
2266.35	-0.78274	2266.35	0.17089	2266.35	-5.60587
2268.28	-0.77916	2268.28	0.16987	2268.28	-5.61998
2270.21	-0.77558	2270.21	0.16885	2270.21	-5.63409
2272.14	-0.772	2272.14	0.16783	2272.14	-5.6482
2274.07	-0.76842	2274.07	0.1668	2274.07	-5.66231
2276	-0.76484	2276	0.16578	2276	-5.67642
2277.93	-0.76126	2277.93	0.16476	2277.93	-5.69053
2279.86	-0.75768	2279.86	0.16374	2279.86	-5.70464
2281.78	-0.7541	2281.78	0.16271	2281.78	-5.71874
2283.71	-0.75052	2283.71	0.16169	2283.71	-5.73285
2285.64	-0.74694	2285.64	0.16067	2285.64	-5.74696
2287.57	-0.74336	2287.57	0.15965	2287.57	-5.76107
2289.5	-0.73978	2289.5	0.15863	2289.5	-5.77518
2291.43	-0.7362	2291.43	0.1576	2291.43	-5.78929
2293.36	-0.73262	2293.36	0.15658	2293.36	-5.8034
2295.29	-0.72904	2295.29	0.15556	2295.29	-5.81751
2297.21	-0.72546	2297.21	0.15454	2297.21	-5.83162
2299.14	-0.72188	2299.14	0.15351	2299.14	-5.84573
2301.07	-0.7183	2301.07	0.15249	2301.07	-5.85984
2303	-0.71472	2303	0.15147	2303	-5.87394
2304.93	-0.71114	2304.93	0.15045	2304.93	-5.88805
2306.86	-0.70756	2306.86	0.14942	2306.86	-5.90216
2308.79	-0.70398	2308.79	0.1484	2308.79	-5.91627
2310.72	-0.7004	2310.72	0.14738	2310.72	-5.93038
2312.64	-0.69682	2312.64	0.14636	2312.64	-5.94449
2314.57	-0.69324	2314.57	0.14534	2314.57	-5.9586
2316.5	-0.68966	2316.5	0.14431	2316.5	-5.97271
2318.43	-0.68608	2318.43	0.14329	2318.43	-5.98682
2320.36	-0.6825	2320.36	0.14227	2320.36	-6.00093
2322.29	-0.67893	2322.29	0.14125	2322.29	-6.01504
2324.22	-0.67535	2324.22	0.14022	2324.22	-6.02914
2326.15	-0.67177	2326.15	0.1392	2326.15	-6.04325
2328.08	-0.66819	2328.08	0.13818	2328.08	-6.05736
2330	-0.66461	2330	0.13716	2330	-6.07147
2331.93	-0.66103	2331.93	0.13613	2331.93	-6.08558
2333.86	-0.65745	2333.86	0.13511	2333.86	-6.09969
2335.79	-0.65387	2335.79	0.13409	2335.79	-6.1138
2337.72	-0.65029	2337.72	0.13307	2337.72	-6.12791
2339.65	-0.64671	2339.65	0.13205	2339.65	-6.14202
2341.58	-0.64313	2341.58	0.13102	2341.58	-6.15613
2343.51	-0.63955	2343.51	0.13	2343.51	-6.17024
2345.43	-0.63597	2345.43	0.12898	2345.43	-6.18434
2347.36	-0.63239	2347.36	0.12796	2347.36	-6.19845
2349.29	-0.62881	2349.29	0.12693	2349.29	-6.21256
2351.22	-0.62523	2351.22	0.12591	2351.22	-6.22667
2353.15	-0.62165	2353.15	0.12489	2353.15	-6.24078
2355.08	-0.61807	2355.08	0.12387	2355.08	-6.25489
2357.01	-0.61449	2357.01	0.12285	2357.01	-6.269
2358.94	-0.61091	2358.94	0.12182	2358.94	-6.28311
2360.87	-0.60733	2360.87	0.1208	2360.87	-6.29722
2362.79	-0.60375	2362.79	0.11978	2362.79	-6.31133
2364.72	-0.60017	2364.72	0.11876	2364.72	-6.32544
2366.65	-0.59659	2366.65	0.11773	2366.65	-6.33954
2368.58	-0.59301	2368.58	0.11671	2368.58	-6.35365
2370.51	-0.58943	2370.51	0.11569	2370.51	-6.36776
2372.44	-0.58585	2372.44	0.11467	2372.44	-6.38187
2374.37	-0.58227	2374.37	0.11364	2374.37	-6.39598
2376.3	-0.57869	2376.3	0.11262	2376.3	-6.41009
2378.22	-0.57511	2378.22	0.1116	2378.22	-6.4242
2380.15	-0.57153	2380.15	0.11058	2380.15	-6.43831
2382.08	-0.56795	2382.08	0.10956	2382.08	-6.45242
2384.01	-0.56437	2384.01	0.10853	2384.01	-6.46653
2385.94	-0.56079	2385.94	0.10751	2385.94	-6.48064
2387.87	-0.55721	2387.87	0.10649	2387.87	-6.49475
2389.8	-0.55363	2389.8	0.10547	2389.8	-6.50885
2391.73	-0.55005	2391.73	0.10444	2391.73	-6.52296
2393.66	-0.54647	2393.66	0.10342	2393.66	-6.53707
2395.58	-0.54289	2395.58	0.1024	2395.58	-6.55118
2397.51	-0.53931	2397.51	0.10138	2397.51	-6.56529
2399.44	-0.53573	2399.44	0.10035	2399.44	-6.5794
2401.37	-0.53215	2401.37	0.09933	2401.37	-6.59351
2403.3	-0.52857	2403.3	0.09831	2403.3	-6.60762
2405.23	-0.52499	2405.23	0.09729	2405.23	-6.62173
2407.16	-0.52141	2407.16	0.09627	2407.16	-6.63584
2409.09	-0.51783	2409.09	0.09524	2409.09	-6.64995
2411.01	-0.51425	2411.01	0.09422	2411.01	-6.66405
2412.94	-0.51067	2412.94	0.0932	2412.94	-6.67816
2414.87	-0.50709	2414.87	0.09218	2414.87	-6.69227
2416.8	-0.50351	2416.8	0.09115	2416.8	-6.70638
2418.73	-0.49993	2418.73	0.09013	2418.73	-6.72049
2420.66	-0.49635	2420.66	0.08911	2420.66	-6.7346
2422.59	-0.49277	2422.59	0.08809	2422.59	-6.74871
2424.52	-0.48919	2424.52	0.08707	2424.52	-6.76282
2426.44	-0.48561	2426.44	0.08604	2426.44	-6.77693
2428.37	-0.48203	2428.37	0.08502	2428.37	-6.79104
2430.3	-0.47845	2430.3	0.084	2430.3	-6.80515
2432.23	-0.47487	2432.23	0.08298	2432.23	-6.81925
2434.16	-0.47129	2434.16	0.08195	2434.16	-6.83336
2436.09	-0.46771	2436.09	0.08093	2436.09	-6.84747
2438.02	-0.46413	2438.02	0.07991	2438.02	-6.86158
2439.95	-0.46055	2439.95	0.07889	2439.95	-6.87569
2441.88	-0.45697	2441.88	0.07786	2441.88	-6.8898
2443.8	-0.45339	2443.8	0.07684	2443.8	-6.90391
2445.73	-0.44981	2445.73	0.07582	2445.73	-6.91802
2447.66	-0.44623	2447.66	0.0748	2447.66	-6.93213
2449.59	-0.44265	2449.59	0.07378	2449.59	-6.94624
2451.52	-0.43907	2451.52	0.07275	2451.52	-6.96035
2453.45	-0.43549	2453.45	0.07173	2453.45	-6.97445
2455.38	-0.43191	2455.38	0.07071	2455.38	-6.98856
2457.31	-0.42833	2457.31	0.06969	2457.31	-7.00267
2459.23	-0.42475	2459.23	0.06866	2459.23	-7.01676
2461.16	-0.42117	2461.16	0.06764	2461.16	-7.03079
2463.09	-0.41759	2463.09	0.06662	2463.09	-7.04464
2465.02	-0.41401	2465.02	0.0656	2465.02	-7.05815
2466.95	-0.41043	2466.95	0.06458	2466.95	-7.07108
2468.88	-0.40685	2468.88	0.06355	2468.88	-7.08308
2470.81	-0.40327	2470.81	0.06253	2470.81	-7.09371
2472.74	-0.39969	2472.74	0.06151	2472.74	-7.10242
2474.67	-0.39611	2474.67	0.06049	2474.67	-7.10852
2476.59	-0.39253	2476.59	0.05946	2476.59	-7.11125
2478.52	-0.38879	2478.52	0.05844	2478.52	-7.10986
2480.45	-0.38476	2480.45	0.05742	2480.45	-7.10361
2482.38	-0.38039	2482.38	0.0564	2482.38	-7.09187
2484.31	-0.37556	2484.31	0.05537	2484.31	-7.07415
2486.24	-0.37027	2486.24	0.05435	2486.24	-7.05011
2488.17	-0.36429	2488.17	0.05333	2488.17	-7.01962
2490.1	-0.35759	2490.1	0.05231	2490.1	-6.98281
2492.02	-0.35008	2492.02	0.05129	2492.02	-6.94005
2493.95	-0.3417	2493.95	0.05026	2493.95	-6.89195
2495.88	-0.33282	2495.88	0.04924	2495.88	-6.83926
2497.81	-0.3237	2497.81	0.04822	2497.81	-6.78281
2499.74	-0.31448	2499.74	0.0472	2499.74	-6.7235
2501.67	-0.30527	2501.67	0.04617	2501.67	-6.66223
2503.6	-0.29614	2503.6	0.04515	2503.6	-6.59987
2505.53	-0.28762	2505.53	0.04413	2505.53	-6.53727
2507.45	-0.28007	2507.45	0.04311	2507.45	-6.4752
2509.38	-0.27378	2509.38	0.04208	2509.38	-6.41434
2511.31	-0.26894	2511.31	0.04106	2511.31	-6.35529
2513.24	-0.26549	2513.24	0.04004	2513.24	-6.29856
2515.17	-0.26323	2515.17	0.03902	2515.17	-6.24461
2517.1	-0.26213	2517.1	0.038	2517.1	-6.19383
2519.03	-0.26235	2519.03	0.03697	2519.03	-6.14653
2520.96	-0.26399	2520.96	0.03595	2520.96	-6.10295
2522.89	-0.26677	2522.89	0.03493	2522.89	-6.06321
2524.81	-0.27025	2524.81	0.03391	2524.81	-6.02731
2526.74	-0.27425	2526.74	0.03288	2526.74	-5.99518
2528.67	-0.27867	2528.67	0.03167	2528.67	-5.96666
2530.6	-0.28361	2530.6	0.03028	2530.6	-5.94156
2532.53	-0.2894	2532.53	0.02883	2532.53	-5.91968
2534.46	-0.29634	2534.46	0.02713	2534.46	-5.90085
2536.39	-0.30446	2536.39	0.02473	2536.39	-5.88496
2538.32	-0.31369	2538.32	0.02116	2538.32	-5.87194
2540.24	-0.3243	2540.24	0.0158	2540.24	-5.86177
2542.17	-0.33658	2542.17	0.00808	2542.17	-5.85449
2544.1	-0.35084	2544.1	-0.0027	2544.1	-5.85017
2546.03	-0.36725	2546.03	-0.01682	2546.03	-5.84883
2547.96	-0.38569	2547.96	-0.03487	2547.96	-5.85044
2549.89	-0.40596	2549.89	-0.05736	2549.89	-5.85484
2551.82	-0.42774	2551.82	-0.08379	2551.82	-5.86175
2553.75	-0.4511	2553.75	-0.11306	2553.75	-5.87079
2555.68	-0.47579	2555.68	-0.14376	2555.68	-5.88151
2557.6	-0.50155	2557.6	-0.17402	2557.6	-5.8935
2559.53	-0.52841	2559.53	-0.20222	2559.53	-5.90636
2561.46	-0.55598	2561.46	-0.22667	2561.46	-5.91982
2563.39	-0.58393	2563.39	-0.2462	2563.39	-5.93377
2565.32	-0.61226	2565.32	-0.26023	2565.32	-5.94832
2567.25	-0.64114	2567.25	-0.26896	2567.25	-5.96375
2569.18	-0.67061	2569.18	-0.27347	2569.18	-5.98053
2571.11	-0.70069	2571.11	-0.2753	2571.11	-5.99921
2573.03	-0.73179	2573.03	-0.27647	2573.03	-6.02034
2574.96	-0.76404	2574.96	-0.27909	2574.96	-6.04442
2576.89	-0.79734	2576.89	-0.28465	2576.89	-6.07182
2578.82	-0.83205	2578.82	-0.29428	2578.82	-6.1027
2580.75	-0.86862	2580.75	-0.30831	2580.75	-6.13705
2582.68	-0.90698	2582.68	-0.32576	2582.68	-6.17466
2584.61	-0.94694	2584.61	-0.34499	2584.61	-6.21517
2586.54	-0.98835	2586.54	-0.36431	2586.54	-6.25816
2588.46	-1.03102	2588.46	-0.38203	2588.46	-6.30323
2590.39	-1.09419	2590.39	-0.39671	2590.39	-6.35007
2592.32	-1.15835	2592.32	-0.4075	2592.32	-6.3985
2594.25	-1.22371	2594.25	-0.41425	2594.25	-6.44849
2596.18	-1.28988	2596.18	-0.41727	2596.18	-6.50019
2598.11	-1.35654	2598.11	-0.41762	2598.11	-6.55387
2600.04	-1.42375	2600.04	-0.41705	2600.04	-6.60992
2601.97	-1.49173	2601.97	-0.41716	2601.97	-6.66876
2603.9	-1.56094	2603.9	-0.41919	2603.9	-6.73079
2605.82	-1.63155	2605.82	-0.42397	2605.82	-6.79634
2607.75	-1.7036	2607.75	-0.43193	2607.75	-6.86561
2609.68	-1.77693	2609.68	-0.44281	2609.68	-6.93868
2611.61	-1.85131	2611.61	-0.45601	2611.61	-7.01551
2613.54	-1.92702	2613.54	-0.47118	2613.54	-7.09596
2615.47	-2.0042	2615.47	-0.48766	2615.47	-7.17978
2617.4	-2.08293	2617.4	-0.5049	2617.4	-7.26665
2619.33	-2.16298	2619.33	-0.52274	2619.33	-7.35619
2621.25	-2.24377	2621.25	-0.54131	2621.25	-7.44798
2623.18	-2.32517	2623.18	-0.56082	2623.18	-7.54159
2625.11	-2.40727	2625.11	-0.58116	2625.11	-7.63658
2627.04	-2.49013	2627.04	-0.60232	2627.04	-7.73251
2628.97	-2.57383	2628.97	-0.62413	2628.97	-7.82896
2630.9	-2.65832	2630.9	-0.64578	2630.9	-7.92557
2632.83	-2.74353	2632.83	-0.66625	2632.83	-8.02203
2634.76	-2.82929	2634.76	-0.68463	2634.76	-8.11814
2636.69	-2.91573	2636.69	-0.70005	2636.69	-8.21382
2638.61	-3.00323	2638.61	-0.71186	2638.61	-8.30912
2640.54	-3.09162	2640.54	-0.71998	2640.54	-8.40422
2642.47	-3.18078	2642.47	-0.72523	2642.47	-8.4994
2644.4	-3.27092	2644.4	-0.72927	2644.4	-8.59502
2646.33	-3.36213	2646.33	-0.73403	2646.33	-8.69143
2648.26	-3.45434	2648.26	-0.74152	2648.26	-8.78895
2650.19	-3.54756	2650.19	-0.75374	2650.19	-8.88776
2652.12	-3.64198	2652.12	-0.77203	2652.12	-8.98791
2654.04	-3.7374	2654.04	-0.7969	2654.04	-9.08926
2655.97	-3.83372	2655.97	-0.82814	2655.97	-9.19146
2657.9	-3.93123	2657.9	-0.8649	2657.9	-9.29401
2659.83	-4.03004	2659.83	-0.90525	2659.83	-9.39629
2661.76	-4.12986	2661.76	-0.94605	2661.76	-9.49758
2663.69	-4.23034	2663.69	-0.98431	2663.69	-9.59723
2665.62	-4.33148	2665.62	-1.01783	2665.62	-9.69467
2667.55	-4.43322	2667.55	-1.04497	2667.55	-9.78946
2669.48	-4.53558	2669.48	-1.06484	2669.48	-9.88136
2671.4	-4.63873	2671.4	-1.0775	2671.4	-9.9703
2673.33	-4.74259	2673.33	-1.08366	2673.33	-10.0564
2675.26	-4.84695	2675.26	-1.08474	2675.26	-10.1401
2677.19	-4.9517	2677.19	-1.08291	2677.19	-10.2217
2679.12	-5.05703	2679.12	-1.08076	2679.12	-10.302
2681.05	-5.16315	2681.05	-1.08052	2681.05	-10.3816
2682.98	-5.2702	2682.98	-1.08388	2682.98	-10.4614
2684.91	-5.37804	2684.91	-1.09237	2684.91	-10.5422
2686.83	-5.48636	2686.83	-1.10719	2686.83	-10.625
2688.76	-5.59524	2688.76	-1.12952	2688.76	-10.7106
2690.69	-5.70492	2690.69	-1.1606	2690.69	-10.8002
2692.62	-5.8153	2692.62	-1.20143	2692.62	-10.8945
2694.55	-5.92635	2694.55	-1.2532	2694.55	-10.9942
2696.48	-6.03819	2696.48	-1.31779	2696.48	-11.1001
2698.41	-6.15077	2698.41	-1.39689	2698.41	-11.2123
2700.34	-6.26417	2700.34	-1.49139	2700.34	-11.331
2702.26	-6.37862	2702.26	-1.60122	2702.26	-11.4558
2704.19	-6.49403	2704.19	-1.72497	2704.19	-11.5859
2706.12	-6.6099	2706.12	-1.86	2706.12	-11.7205
2708.05	-6.7261	2708.05	-2.00308	2708.05	-11.8579
2709.98	-6.84283	2709.98	-2.15121	2709.98	-11.9967
2711.91	-6.95989	2711.91	-2.30171	2711.91	-12.1349
2713.84	-7.07712	2713.84	-2.45211	2713.84	-12.2706
2715.77	-7.1945	2715.77	-2.60023	2715.77	-12.402
2717.7	-7.3119	2717.7	-2.74291	2717.7	-12.5267
2719.62	-7.42918	2719.62	-2.87572	2719.62	-12.6428
2721.55	-7.54672	2721.55	-2.99487	2721.55	-12.7483
2723.48	-7.66509	2723.48	-3.09817	2723.48	-12.8412
2725.41	-7.78413	2725.41	-3.18393	2725.41	-12.9201
2727.34	-7.90398	2727.34	-3.24984	2727.34	-12.9837
2729.27	-8.02485	2729.27	-3.2922	2729.27	-13.031
2731.2	-8.14663	2731.2	-3.3059	2731.2	-13.0616
2733.13	-8.26923	2733.13	-3.28677	2733.13	-13.0756
2735.05	-8.39252	2735.05	-3.235	2735.05	-13.074
2736.98	-8.51647	2736.98	-3.15619	2736.98	-13.0585
2738.91	-8.64084	2738.91	-3.05827	2738.91	-13.0311
2740.84	-8.76558	2740.84	-2.94883	2740.84	-12.9948
2742.77	-8.89083	2742.77	-2.83493	2742.77	-12.9525
2744.7	-9.01645	2744.7	-2.72334	2744.7	-12.9072
2746.63	-9.14245	2746.63	-2.62098	2746.63	-12.8622
2748.56	-9.26888	2748.56	-2.53483	2748.56	-12.8201
2750.49	-9.39564	2750.49	-2.47076	2750.49	-12.7834
2752.41	-9.52275	2752.41	-2.43133	2752.41	-12.7538
2754.34	-9.65035	2754.34	-2.41505	2754.34	-12.7324
2756.27	-9.77845	2756.27	-2.41853	2756.27	-12.7197
2758.2	-9.9068	2758.2	-2.43802	2758.2	-12.7157
2760.13	-10.0351	2760.13	-2.47009	2760.13	-12.7203
2762.06	-10.1633	2762.06	-2.51219	2762.06	-12.7329
2763.99	-10.2915	2763.99	-2.56246	2763.99	-12.7533
2765.92	-10.42	2765.92	-2.61966	2765.92	-12.7809
2767.84	-10.5493	2767.84	-2.68327	2767.84	-12.8153
2769.77	-10.6793	2769.77	-2.75429	2769.77	-12.8563
2771.7	-10.8099	2771.7	-2.83514	2771.7	-12.9035
2773.63	-10.941	2773.63	-2.92825	2773.63	-12.9567
2775.56	-11.0728	2775.56	-3.03543	2775.56	-13.0151
2777.49	-11.2055	2777.49	-3.15757	2777.49	-13.078
2779.42	-11.3392	2779.42	-3.29318	2779.42	-13.1442
2781.35	-11.4735	2781.35	-3.43883	2781.35	-13.2119
2783.27	-11.6079	2783.27	-3.59039	2783.27	-13.2794
2785.2	-11.7419	2785.2	-3.74309	2785.2	-13.3448
2787.13	-11.8757	2787.13	-3.89103	2787.13	-13.4062
2789.06	-12.0097	2789.06	-4.0278	2789.06	-13.4622
2790.99	-12.144	2790.99	-4.14812	2790.99	-13.5118
2792.92	-12.2786	2792.92	-4.24805	2792.92	-13.5546
2794.85	-12.4133	2794.85	-4.32592	2794.85	-13.5911
2796.78	-12.5479	2796.78	-4.38428	2796.78	-13.6227
2798.71	-12.6829	2798.71	-4.42961	2798.71	-13.6517
2800.63	-12.8186	2800.63	-4.46998	2800.63	-13.6811
2802.56	-12.9553	2802.56	-4.51371	2802.56	-13.7139
2804.49	-13.0927	2804.49	-4.56993	2804.49	-13.7537
2806.42	-13.2303	2806.42	-4.64742	2806.42	-13.8036
2808.35	-13.3682	2808.35	-4.75352	2808.35	-13.8665
2810.28	-13.5065	2810.28	-4.89434	2810.28	-13.9446
2812.21	-13.6456	2812.21	-5.07347	2812.21	-14.0391
2814.14	-13.7853	2814.14	-5.29072	2814.14	-14.1503
2816.06	-13.9254	2816.06	-5.54239	2816.06	-14.2778
2817.99	-14.0654	2817.99	-5.82306	2817.99	-14.4201
2819.92	-14.2053	2819.92	-6.12663	2819.92	-14.5754
2821.85	-14.3449	2821.85	-6.4459	2821.85	-14.7416
2823.78	-14.4846	2823.78	-6.77319	2823.78	-14.9165
2825.71	-14.6245	2825.71	-7.1018	2825.71	-15.0986
2827.64	-14.7643	2827.64	-7.42618	2827.64	-15.287
2829.57	-14.9039	2829.57	-7.74321	2829.57	-15.4823
2831.5	-15.0439	2831.5	-8.05361	2831.5	-15.6866
2833.42	-15.1846	2833.42	-8.36152	2833.42	-15.9042
2835.35	-15.3265	2835.35	-8.67398	2835.35	-16.1419
2837.28	-15.47	2837.28	-9.00082	2837.28	-16.4091
2839.21	-15.615	2839.21	-9.35553	2839.21	-16.7181
2841.14	-15.7613	2841.14	-9.75595	2841.14	-17.0839
2843.07	-15.9084	2843.07	-10.2246	2843.07	-17.5236
2845	-16.0556	2845	-10.7898	2845	-18.0557
2846.93	-16.2027	2846.93	-11.4862	2846.93	-18.6984
2848.85	-16.3491	2848.85	-12.3544	2848.85	-19.4679
2850.78	-16.4942	2850.78	-13.4383	2850.78	-20.3762
2852.71	-16.6375	2852.71	-14.7819	2852.71	-21.4287
2854.64	-16.7785	2854.64	-16.4237	2854.64	-22.6225
2856.57	-16.9173	2856.57	-18.3865	2856.57	-23.9438
2858.5	-17.0542	2858.5	-20.6582	2858.5	-25.3674
2860.43	-17.1895	2860.43	-23.1805	2860.43	-26.8566
2862.36	-17.324	2862.36	-25.8578	2862.36	-28.3648
2864.29	-17.4579	2864.29	-28.567	2864.29	-29.8381
2866.21	-17.5913	2866.21	-31.1627	2866.21	-31.2198
2868.14	-17.7246	2868.14	-33.4899	2868.14	-32.4545
2870.07	-17.8582	2870.07	-35.4001	2870.07	-33.493
2872	-17.992	2872	-36.7632	2872	-34.2968
2873.93	-18.1263	2873.93	-37.4857	2873.93	-34.8419
2875.86	-18.2612	2875.86	-37.5423	2875.86	-35.1213
2877.79	-18.3967	2877.79	-36.9914	2877.79	-35.1463
2879.72	-18.5325	2879.72	-35.9491	2879.72	-34.9444
2881.64	-18.6687	2881.64	-34.563	2881.64	-34.5568
2883.57	-18.8055	2883.57	-32.9982	2883.57	-34.0344
2885.5	-18.9425	2885.5	-31.4164	2885.5	-33.4329
2887.43	-19.0799	2887.43	-29.9559	2887.43	-32.8083
2889.36	-19.2178	2889.36	-28.7236	2889.36	-32.2126
2891.29	-19.3561	2891.29	-27.7916	2891.29	-31.6901
2893.22	-19.4944	2893.22	-27.1906	2893.22	-31.2752
2895.15	-19.6328	2895.15	-26.9106	2895.15	-30.9906
2897.07	-19.7718	2897.07	-26.9193	2897.07	-30.8484
2899	-19.9109	2899	-27.178	2899	-30.8506
2900.93	-20.0503	2900.93	-27.6457	2900.93	-30.9912
2902.86	-20.1904	2902.86	-28.2821	2902.86	-31.2572
2904.79	-20.3311	2904.79	-29.0493	2904.79	-31.6314
2906.72	-20.4724	2906.72	-29.9142	2906.72	-32.0935
2908.65	-20.6141	2908.65	-30.8509	2908.65	-32.6223
2910.58	-20.7559	2910.58	-31.838	2910.58	-33.1976
2912.51	-20.8974	2912.51	-32.8536	2912.51	-33.8013
2914.43	-21.0381	2914.43	-33.8698	2914.43	-34.418
2916.36	-21.1778	2916.36	-34.8486	2916.36	-35.0354
2918.29	-21.3157	2918.29	-35.7473	2918.29	-35.6444
2920.22	-21.4513	2920.22	-36.5347	2920.22	-36.2398
2922.15	-21.5841	2922.15	-37.209	2922.15	-36.8212
2924.08	-21.7136	2924.08	-37.806	2924.08	-37.3934
2926.01	-21.8396	2926.01	-38.3905	2926.01	-37.9652
2927.94	-21.9626	2927.94	-39.0252	2927.94	-38.5478
2929.86	-22.083	2929.86	-39.7341	2929.86	-39.1523
2931.79	-22.2005	2931.79	-40.5023	2931.79	-39.7886
2933.72	-22.3161	2933.72	-41.3179	2933.72	-40.885
2935.65	-22.4306	2935.65	-42.2104	2935.65	-40.3401
2937.58	-22.5443	2937.58	-43.2473	2937.58	-39.5231
2939.51	-22.6574	2939.51	-44.4923	2939.51	-38.4715
2941.44	-22.7709	2941.44	-45.9512	2941.44	-37.2439
2943.37	-22.8854	2943.37	-47.5498	2943.37	-35.9089
2945.3	-23.0005	2945.3	-49.1801	2945.3	-34.5347
2947.22	-23.1164	2947.22	-50.7801	2947.22	-33.1837
2949.15	-23.2327	2949.15	-52.3474	2949.15	-31.91
2951.08	-23.3492	2951.08	-53.8709	2951.08	-30.7559
2953.01	-23.4654	2953.01	-55.2685	2953.01	-29.7471
2954.94	-23.5812	2954.94	-56.3797	2954.94	-28.8898
2956.87	-23.6967	2956.87	-57.0111	2956.87	-28.1712
2958.8	-23.8113	2958.8	-57.0113	2958.8	-27.5651
2960.73	-23.9246	2960.73	-56.3236	2960.73	-27.039
2962.65	-24.0366	2962.65	-54.9708	2962.65	-26.5612
2964.58	-24.1473	2964.58	-53.0029	2964.58	-26.1042
2966.51	-24.2572	2966.51	-50.4824	2966.51	-25.646
2968.44	-24.366	2968.44	-47.5122	2968.44	-25.1722
2970.37	-24.4738	2970.37	-44.2534	2970.37	-24.6782
2972.3	-24.5809	2972.3	-40.9115	2972.3	-24.1702
2974.23	-24.6871	2974.23	-37.7006	2974.23	-23.6622
2976.16	-24.7925	2976.16	-34.7953	2976.16	-23.1716
2978.08	-24.8971	2978.08	-32.2965	2978.08	-22.7144
2980.01	-25.0012	2980.01	-30.2342	2980.01	-22.302
2981.94	-25.1045	2981.94	-28.5908	2981.94	-21.9416
2983.87	-25.2067	2983.87	-27.3126	2983.87	-21.6368
2985.8	-25.3084	2985.8	-26.3071	2985.8	-21.3876
2987.73	-25.4095	2987.73	-25.4413	2987.73	-21.191
2989.66	-25.5097	2989.66	-24.5668	2989.66	-21.0403
2991.59	-25.6089	2991.59	-23.5665	2991.59	-20.9269
2993.52	-25.7074	2993.52	-22.3877	2993.52	-20.8416
2995.44	-25.8053	2995.44	-21.0404	2995.44	-20.7765
2997.37	-25.9025	2997.37	-19.5748	2997.37	-20.7255
2999.3	-25.9992	2999.3	-18.0495	2999.3	-20.6845
3001.23	-26.0956	3001.23	-16.5164	3001.23	-20.6506
3003.16	-26.1912	3003.16	-15.0259	3003.16	-20.6217
3005.09	-26.2862	3005.09	-13.6371	3005.09	-20.5967
3007.02	-26.3808	3007.02	-12.412	3007.02	-20.5745
3008.95	-26.4748	3008.95	-11.3897	3008.95	-20.5544
3010.87	-26.5678	3010.87	-10.5719	3010.87	-20.536
3012.8	-26.6601	3012.8	-9.93031	3012.8	-20.519
3014.73	-26.7514	3014.73	-9.42279	3014.73	-20.5032
3016.66	-26.8416	3016.66	-9.00961	3016.66	-20.4885
3018.59	-26.9307	3018.59	-8.66141	3018.59	-20.4748
3020.52	-27.0187	3020.52	-8.35846	3020.52	-20.4621
3022.45	-27.1054	3022.45	-8.0875	3022.45	-20.4504
3024.38	-27.1908	3024.38	-7.83917	3024.38	-20.4398
3026.31	-27.2755	3026.31	-7.60736	3026.31	-20.4303
3028.23	-27.3593	3028.23	-7.38749	3028.23	-20.4222
3030.16	-27.4422	3030.16	-7.1757	3030.16	-20.4157
3032.09	-27.5244	3032.09	-6.96952	3032.09	-20.411
3034.02	-27.606	3034.02	-6.76707	3034.02	-20.4081
3035.95	-27.6864	3035.95	-6.56708	3035.95	-20.4074
3037.88	-27.7659	3037.88	-6.36938	3037.88	-20.4088
3039.81	-27.8449	3039.81	-6.17417	3039.81	-20.4127
3041.74	-27.9232	3041.74	-5.98163	3041.74	-20.4189
3043.66	-28.0004	3043.66	-5.79172	3043.66	-20.4276
3045.59	-28.0766	3045.59	-5.60452	3045.59	-20.4385
3047.52	-28.1517	3047.52	-5.42062	3047.52	-20.4514
3049.45	-28.2254	3049.45	-5.2404	3049.45	-20.4661
3051.38	-28.298	3051.38	-5.06449	3051.38	-20.4825
3053.31	-28.3698	3053.31	-4.89396	3053.31	-20.5004
3055.24	-28.4409	3055.24	-4.7293	3055.24	-20.5195
3057.17	-28.5107	3057.17	-4.57097	3057.17	-20.5397
3059.09	-28.5794	3059.09	-4.41956	3059.09	-20.5607
3061.02	-28.6472	3061.02	-4.27549	3061.02	-20.5826
3062.95	-28.714	3062.95	-4.13893	3062.95	-20.6054
3064.88	-28.7798	3064.88	-4.0098	3064.88	-20.6292
3066.81	-28.8447	3066.81	-3.88793	3066.81	-20.654
3068.74	-28.9084	3068.74	-3.77313	3068.74	-20.6797
3070.67	-28.9712	3070.67	-3.66497	3070.67	-20.7064
3072.6	-29.0332	3072.6	-3.56296	3072.6	-20.7341
3074.53	-29.0943	3074.53	-3.46646	3074.53	-20.7627
3076.45	-29.1546	3076.45	-3.37461	3076.45	-20.7922
3078.38	-29.2142	3078.38	-3.28722	3078.38	-20.8222
3080.31	-29.2731	3080.31	-3.20445	3080.31	-20.8526
3082.24	-29.3311	3082.24	-3.12643	3082.24	-20.8831
3084.17	-29.3887	3084.17	-3.05331	3084.17	-20.9136
3086.1	-29.4458	3086.1	-2.98493	3086.1	-20.944
3088.03	-29.5019	3088.03	-2.92134	3088.03	-20.974
3089.96	-29.5571	3089.96	-2.86251	3089.96	-21.0036
3091.88	-29.6114	3091.88	-2.80854	3091.88	-21.0328
3093.81	-29.6648	3093.81	-2.75937	3093.81	-21.0618
3095.74	-29.7172	3095.74	-2.71418	3095.74	-21.0905
3097.67	-29.7688	3097.67	-2.67244	3097.67	-21.1191
3099.6	-29.8199	3099.6	-2.63337	3099.6	-21.1476
3101.53	-29.8699	3101.53	-2.59599	3101.53	-21.1761
3103.46	-29.919	3103.46	-2.55971	3103.46	-21.2048
3105.39	-29.9675	3105.39	-2.52403	3105.39	-21.2336
3107.32	-30.0153	3107.32	-2.48874	3107.32	-21.2625
3109.24	-30.062	3109.24	-2.45376	3109.24	-21.2913
3111.17	-30.1077	3111.17	-2.41979	3111.17	-21.32
3113.1	-30.1528	3113.1	-2.38792	3113.1	-21.3486
3115.03	-30.1972	3115.03	-2.35863	3115.03	-21.3771
3116.96	-30.2408	3116.96	-2.33253	3116.96	-21.4054
3118.89	-30.2835	3118.89	-2.31047	3118.89	-21.4335
3120.82	-30.3252	3120.82	-2.293	3120.82	-21.4612
3122.75	-30.3658	3122.75	-2.28012	3122.75	-21.4887
3124.67	-30.4057	3124.67	-2.27158	3124.67	-21.516
3126.6	-30.4451	3126.6	-2.26697	3126.6	-21.5435
3128.53	-30.484	3128.53	-2.26499	3128.53	-21.571
3130.46	-30.5221	3130.46	-2.26405	3130.46	-21.5987
3132.39	-30.5589	3132.39	-2.26307	3132.39	-21.6264
3134.32	-30.5949	3134.32	-2.26152	3134.32	-21.6544
3136.25	-30.6306	3136.25	-2.25905	3136.25	-21.6825
3138.18	-30.6663	3138.18	-2.2552	3138.18	-21.7109
3140.11	-30.7017	3140.11	-2.25019	3140.11	-21.7397
3142.03	-30.7365	3142.03	-2.24483	3142.03	-21.7686
3143.96	-30.7707	3143.96	-2.23984	3143.96	-21.7975
3145.89	-30.8042	3145.89	-2.2364	3145.89	-21.8264
3147.82	-30.8373	3147.82	-2.23597	3147.82	-21.8551
3149.75	-30.8702	3149.75	-2.2392	3149.75	-21.8837
3151.68	-30.9024	3151.68	-2.24611	3151.68	-21.9118
3153.61	-30.9333	3153.61	-2.25661	3153.61	-21.9393
3155.54	-30.9631	3155.54	-2.27066	3155.54	-21.9659
3157.46	-30.9921	3157.46	-2.28774	3157.46	-21.9914
3159.39	-31.0204	3159.39	-2.30683	3159.39	-22.0155
3161.32	-31.0476	3161.32	-2.32718	3161.32	-22.038
3163.25	-31.0741	3163.25	-2.34795	3163.25	-22.0585
3165.18	-31.0999	3165.18	-2.36843	3165.18	-22.077
3167.11	-31.125	3167.11	-2.38888	3167.11	-22.0932
3169.04	-31.1497	3169.04	-2.40967	3169.04	-22.1071
3170.97	-31.1742	3170.97	-2.43103	3170.97	-22.1186
3172.89	-31.1983	3172.89	-2.45359	3172.89	-22.1276
3174.82	-31.2219	3174.82	-2.47811	3174.82	-22.1341
3176.75	-31.2448	3176.75	-2.50529	3176.75	-22.1384
3178.68	-31.2674	3178.68	-2.53531	3178.68	-22.1406
3180.61	-31.2896	3180.61	-2.56835	3180.61	-22.141
3182.54	-31.3112	3182.54	-2.60416	3182.54	-22.1397
3184.47	-31.3319	3184.47	-2.64122	3184.47	-22.1372
3186.4	-31.3517	3186.4	-2.6782	3186.4	-22.1335
3188.33	-31.3706	3188.33	-2.71387	3188.33	-22.1291
3190.25	-31.3885	3190.25	-2.74658	3190.25	-22.1242
3192.18	-31.4051	3192.18	-2.77465	3192.18	-22.1189
3194.11	-31.4209	3194.11	-2.7966	3194.11	-22.1136
3196.04	-31.4359	3196.04	-2.81165	3196.04	-22.1085
3197.97	-31.4501	3197.97	-2.81914	3197.97	-22.1034
3199.9	-31.4634	3199.9	-2.81875	3199.9	-22.0986
3201.83	-31.4762	3201.83	-2.8112	3201.83	-22.0939
3203.76	-31.4886	3203.76	-2.79734	3203.76	-22.0895
3205.68	-31.5006	3205.68	-2.7779	3205.68	-22.0853
3207.61	-31.5124	3207.61	-2.75389	3207.61	-22.0815
3209.54	-31.5242	3209.54	-2.72642	3209.54	-22.0778
3211.47	-31.5358	3211.47	-2.69672	3211.47	-22.0742
3213.4	-31.5468	3213.4	-2.66583	3213.4	-22.0707
3215.33	-31.5569	3215.33	-2.63474	3215.33	-22.067
3217.26	-31.5667	3217.26	-2.60459	3217.26	-22.0634
3219.19	-31.5762	3219.19	-2.5758	3219.19	-22.0597
3221.12	-31.5846	3221.12	-2.54866	3221.12	-22.0557
3223.04	-31.5922	3223.04	-2.52399	3223.04	-22.0514
3224.97	-31.599	3224.97	-2.50252	3224.97	-22.0466
3226.9	-31.6045	3226.9	-2.48473	3226.9	-22.0415
3228.83	-31.6089	3228.83	-2.47083	3228.83	-22.0361
3230.76	-31.6126	3230.76	-2.46089	3230.76	-22.0305
3232.69	-31.616	3232.69	-2.45463	3232.69	-22.0246
3234.62	-31.6184	3234.62	-2.45151	3234.62	-22.0186
3236.55	-31.6198	3236.55	-2.45139	3236.55	-22.0125
3238.47	-31.6205	3238.47	-2.4543	3238.47	-22.0063
3240.4	-31.6206	3240.4	-2.45948	3240.4	-22.0002
3242.33	-31.6202	3242.33	-2.46596	3242.33	-21.9944
3244.26	-31.6198	3244.26	-2.47352	3244.26	-21.9886
3246.19	-31.6193	3246.19	-2.48202	3246.19	-21.9828
3248.12	-31.6183	3248.12	-2.4913	3248.12	-21.9771
3250.05	-31.6167	3250.05	-2.50132	3250.05	-21.9714
3251.98	-31.6147	3251.98	-2.51266	3251.98	-21.9657
3253.9	-31.6128	3253.9	-2.52595	3253.9	-21.9601
3255.83	-31.6107	3255.83	-2.54095	3255.83	-21.9544
3257.76	-31.6082	3257.76	-2.55765	3257.76	-21.9485
3259.69	-31.6053	3259.69	-2.57642	3259.69	-21.9425
3261.62	-31.6019	3261.62	-2.59718	3261.62	-21.9363
3263.55	-31.5983	3263.55	-2.61937	3263.55	-21.93
3265.48	-31.5947	3265.48	-2.64249	3265.48	-21.9238
3267.41	-31.5909	3267.41	-2.66613	3267.41	-21.9176
3269.34	-31.5869	3269.34	-2.68912	3269.34	-21.9114
3271.26	-31.5826	3271.26	-2.71031	3271.26	-21.9051
3273.19	-31.5782	3273.19	-2.72972	3273.19	-21.8988
3275.12	-31.5738	3275.12	-2.74778	3275.12	-21.8926
3277.05	-31.5697	3277.05	-2.76449	3277.05	-21.8865
3278.98	-31.5654	3278.98	-2.78006	3278.98	-21.8804
3280.91	-31.5608	3280.91	-2.79535	3280.91	-21.8743
3282.84	-31.556	3282.84	-2.81104	3282.84	-21.868
3284.77	-31.5511	3284.77	-2.8282	3284.77	-21.8616
3286.69	-31.5463	3286.69	-2.84829	3286.69	-21.855
3288.62	-31.5414	3288.62	-2.87213	3288.62	-21.8483
3290.55	-31.5367	3290.55	-2.89962	3290.55	-21.8415
3292.48	-31.532	3292.48	-2.93027	3292.48	-21.8345
3294.41	-31.5272	3294.41	-2.96384	3294.41	-21.8272
3296.34	-31.5225	3296.34	-2.9997	3296.34	-21.8198
3298.27	-31.5181	3298.27	-3.03714	3298.27	-21.8123
3300.2	-31.5139	3300.2	-3.0757	3300.2	-21.8048
3302.13	-31.5096	3302.13	-3.11442	3302.13	-21.7972
3304.05	-31.5053	3304.05	-3.15221	3304.05	-21.7897
3305.98	-31.5012	3305.98	-3.18892	3305.98	-21.7822
3307.91	-31.4968	3307.91	-3.22539	3307.91	-21.7748
3309.84	-31.4923	3309.84	-3.26247	3309.84	-21.7675
3311.77	-31.4876	3311.77	-3.30076	3311.77	-21.7602
3313.7	-31.4829	3313.7	-3.34092	3313.7	-21.7528
3315.63	-31.4782	3315.63	-3.38352	3315.63	-21.7453
3317.56	-31.4735	3317.56	-3.42907	3317.56	-21.7375
3319.48	-31.4689	3319.48	-3.47786	3319.48	-21.7293
3321.41	-31.4646	3321.41	-3.52995	3321.41	-21.7207
3323.34	-31.4603	3323.34	-3.58491	3323.34	-21.7113
3325.27	-31.456	3325.27	-3.6415	3325.27	-21.7011
3327.2	-31.4517	3327.2	-3.69872	3327.2	-21.6899
3329.13	-31.4476	3329.13	-3.75609	3329.13	-21.6775
3331.06	-31.4434	3331.06	-3.81319	3331.06	-21.6639
3332.99	-31.4392	3332.99	-3.86966	3332.99	-21.6489
3334.92	-31.4349	3334.92	-3.92498	3334.92	-21.6325
3336.84	-31.4304	3336.84	-3.97922	3336.84	-21.6145
3338.77	-31.4249	3338.77	-4.03318	3338.77	-21.5946
3340.7	-31.4184	3340.7	-4.08789	3340.7	-21.5727
3342.63	-31.4114	3342.63	-4.14437	3342.63	-21.5491
3344.56	-31.4041	3344.56	-4.2034	3344.56	-21.5235
3346.49	-31.3959	3346.49	-4.26555	3346.49	-21.4961
3348.42	-31.3867	3348.42	-4.33114	3348.42	-21.4666
3350.35	-31.3767	3350.35	-4.40007	3350.35	-21.4352
3352.27	-31.3657	3352.27	-4.47216	3352.27	-21.4019
3354.2	-31.3543	3354.2	-4.54715	3354.2	-21.3669
3356.13	-31.3427	3356.13	-4.62364	3356.13	-21.3305
3358.06	-31.3309	3358.06	-4.70017	3358.06	-21.2926
3359.99	-31.3181	3359.99	-4.77588	3359.99	-21.2531
3361.92	-31.3042	3361.92	-4.84962	3361.92	-21.2121
3363.85	-31.2895	3363.85	-4.92029	3363.85	-21.1697
3365.78	-31.2738	3365.78	-4.98693	3365.78	-21.1259
3367.7	-31.2569	3367.7	-5.04963	3367.7	-21.0807
3369.63	-31.2385	3369.63	-5.10897	3369.63	-21.0342
3371.56	-31.218	3371.56	-5.16506	3371.56	-20.986
3373.49	-31.1954	3373.49	-5.2189	3373.49	-20.936
3375.42	-31.1713	3375.42	-5.27129	3375.42	-20.8842
3377.35	-31.1461	3377.35	-5.32244	3377.35	-20.8307
3379.28	-31.1194	3379.28	-5.37272	3379.28	-20.7754
3381.21	-31.0908	3381.21	-5.42262	3381.21	-20.718
3383.14	-31.0607	3383.14	-5.47265	3383.14	-20.6585
3385.06	-31.0291	3385.06	-5.52231	3385.06	-20.5967
3386.99	-30.9962	3386.99	-5.57086	3386.99	-20.5327
3388.92	-30.9622	3388.92	-5.61792	3388.92	-20.4666
3390.85	-30.9268	3390.85	-5.66297	3390.85	-20.3984
3392.78	-30.8894	3392.78	-5.70591	3392.78	-20.328
3394.71	-30.8501	3394.71	-5.74674	3394.71	-20.2554
3396.64	-30.8096	3396.64	-5.78565	3396.64	-20.1806
3398.57	-30.7677	3398.57	-5.82304	3398.57	-20.1037
3400.49	-30.7245	3400.49	-5.85899	3400.49	-20.0246
3402.42	-30.6796	3402.42	-5.89366	3402.42	-19.9433
3404.35	-30.6333	3404.35	-5.92707	3404.35	-19.8597
3406.28	-30.5855	3406.28	-5.95911	3406.28	-19.7737
3408.21	-30.5361	3408.21	-5.98965	3408.21	-19.6853
3410.14	-30.4855	3410.14	-6.01807	3410.14	-19.5946
3412.07	-30.433	3412.07	-6.04434	3412.07	-19.5015
3414	-30.3785	3414	-6.0685	3414	-19.4063
3415.93	-30.3224	3415.93	-6.08975	3415.93	-19.309
3417.85	-30.2646	3417.85	-6.10753	3417.85	-19.2098
3419.78	-30.2052	3419.78	-6.12162	3419.78	-19.1091
3421.71	-30.144	3421.71	-6.13238	3421.71	-19.0069
3423.64	-30.0812	3423.64	-6.14055	3423.64	-18.9035
3425.57	-30.0169	3425.57	-6.14624	3425.57	-18.7987
3427.5	-29.9507	3427.5	-6.14927	3427.5	-18.6927
3429.43	-29.8828	3429.43	-6.14921	3429.43	-18.5856
3431.36	-29.813	3431.36	-6.14575	3431.36	-18.4774
3433.28	-29.7409	3433.28	-6.13893	3433.28	-18.368
3435.21	-29.6665	3435.21	-6.12926	3435.21	-18.2572
3437.14	-29.59	3437.14	-6.11728	3437.14	-18.1447
3439.07	-29.5113	3439.07	-6.10288	3439.07	-18.0304
3441	-29.4302	3441	-6.08548	3441	-17.9142
3442.93	-29.347	3442.93	-6.06539	3442.93	-17.7962
3444.86	-29.2622	3444.86	-6.04381	3444.86	-17.6763
3446.79	-29.1756	3446.79	-6.02085	3446.79	-17.5543
3448.71	-29.0869	3448.71	-5.99643	3448.71	-17.4303
3450.64	-28.9964	3450.64	-5.97126	3450.64	-17.3043
3452.57	-28.904	3452.57	-5.94564	3452.57	-17.1765
3454.5	-28.8095	3454.5	-5.91954	3454.5	-17.0472
3456.43	-28.7128	3456.43	-5.89323	3456.43	-16.9165
3458.36	-28.6139	3458.36	-5.867	3458.36	-16.7845
3460.29	-28.5126	3460.29	-5.84024	3460.29	-16.651
3462.22	-28.4089	3462.22	-5.81224	3462.22	-16.5161
3464.15	-28.3033	3464.15	-5.78348	3464.15	-16.3796
3466.07	-28.1958	3466.07	-5.7543	3466.07	-16.2413
3468	-28.086	3468	-5.72403	3468	-16.101
3469.93	-27.9736	3469.93	-5.69203	3469.93	-15.9585
3471.86	-27.8591	3471.86	-5.65785	3471.86	-15.8137
3473.79	-27.7423	3473.79	-5.62114	3473.79	-15.6665
3475.72	-27.6231	3475.72	-5.58227	3475.72	-15.517
3477.65	-27.5015	3477.65	-5.54224	3477.65	-15.3656
3479.58	-27.3772	3479.58	-5.5016	3479.58	-15.2124
3481.5	-27.2501	3481.5	-5.46006	3481.5	-15.0579
3483.43	-27.1203	3483.43	-5.41805	3483.43	-14.9024
3485.36	-26.9887	3485.36	-5.37652	3485.36	-14.7461
3487.29	-26.8551	3487.29	-5.33559	3487.29	-14.5894
3489.22	-26.7188	3489.22	-5.29526	3489.22	-14.4322
3491.15	-26.5803	3491.15	-5.25516	3491.15	-14.2744
3493.08	-26.4395	3493.08	-5.21429	3493.08	-14.116
3495.01	-26.296	3495.01	-5.17128	3495.01	-13.9569
3496.94	-26.1493	3496.94	-5.12557	3496.94	-13.797
3498.86	-25.9997	3498.86	-5.07763	3498.86	-13.636
3500.79	-25.8472	3500.79	-5.02675	3500.79	-13.4741
3502.72	-25.6912	3502.72	-4.97188	3502.72	-13.3112
3504.65	-25.5321	3504.65	-4.91347	3504.65	-13.1475
3506.58	-25.3708	3506.58	-4.85295	3506.58	-12.9832
3508.51	-25.207	3508.51	-4.79073	3508.51	-12.8186
3510.44	-25.0406	3510.44	-4.72737	3510.44	-12.6539
3512.37	-24.8723	3512.37	-4.66415	3512.37	-12.4891
3514.29	-24.7023	3514.29	-4.60101	3514.29	-12.3246
3516.22	-24.5304	3516.22	-4.5376	3516.22	-12.1605
3518.15	-24.3561	3518.15	-4.47436	3518.15	-11.9969
3520.08	-24.1797	3520.08	-4.41203	3520.08	-11.8337
3522.01	-24.0014	3522.01	-4.34989	3522.01	-11.6706
3523.94	-23.8204	3523.94	-4.28653	3523.94	-11.5076
3525.87	-23.6372	3525.87	-4.22269	3525.87	-11.3445
3527.8	-23.4523	3527.8	-4.15905	3527.8	-11.1812
3529.72	-23.2656	3529.72	-4.09512	3529.72	-11.0175
3531.65	-23.0765	3531.65	-4.0306	3531.65	-10.8529
3533.58	-22.8853	3533.58	-3.96591	3533.58	-10.6872
3535.51	-22.6928	3535.51	-3.90107	3535.51	-10.5208
3537.44	-22.498	3537.44	-3.83553	3537.44	-10.3535
3539.37	-22.3009	3539.37	-3.77008	3539.37	-10.1854
3541.3	-22.1017	3541.3	-3.70572	3541.3	-10.0164
3543.23	-21.9002	3543.23	-3.64214	3543.23	-9.8465
3545.16	-21.6955	3545.16	-3.57845	3545.16	-9.6756
3547.08	-21.4885	3547.08	-3.51524	3547.08	-9.50372
3549.01	-21.2815	3549.01	-3.45473	3549.01	-9.33104
3550.94	-21.0733	3550.94	-3.39618	3550.94	-9.15733
3552.87	-20.8614	3552.87	-3.33776	3552.87	-8.98198
3554.8	-20.6471	3554.8	-3.28052	3554.8	-8.80484
3556.73	-20.4317	3556.73	-3.22466	3556.73	-8.62605
3558.66	-20.2146	3558.66	-3.16924	3558.66	-8.44573
3560.59	-19.9957	3560.59	-3.11344	3560.59	-8.26418
3562.51	-19.7757	3562.51	-3.05735	3562.51	-8.08178
3564.44	-19.5533	3564.44	-3.00006	3564.44	-7.89878
3566.37	-19.3265	3566.37	-2.93877	3566.37	-7.7155
3568.3	-19.097	3568.3	-2.87458	3568.3	-7.53251
3570.23	-18.8695	3570.23	-2.81067	3570.23	-7.35039
3572.16	-18.641	3572.16	-2.74509	3572.16	-7.16918
3574.09	-18.4087	3574.09	-2.67607	3574.09	-6.98866
3576.02	-18.174	3576.02	-2.60462	3576.02	-6.80884
3577.95	-17.937	3577.95	-2.53173	3577.95	-6.62926
3579.87	-17.6967	3579.87	-2.45758	3579.87	-6.44927
3581.8	-17.4536	3581.8	-2.38316	3581.8	-6.26851
3583.73	-17.2082	3583.73	-2.30984	3583.73	-6.08649
3585.66	-16.9582	3585.66	-2.23651	3585.66	-5.90285
3587.59	-16.7011	3587.59	-2.16149	3587.59	-5.71768
3589.52	-16.4411	3589.52	-2.08747	3589.52	-5.53149
3591.45	-16.1812	3591.45	-2.01643	3591.45	-5.34487
3593.38	-15.9179	3593.38	-1.94685	3593.38	-5.15829
3595.3	-15.6508	3595.3	-1.8788	3595.3	-4.97283
3597.23	-15.3814	3597.23	-1.81294	3597.23	-4.79003
3599.16	-15.108	3599.16	-1.74804	3599.16	-4.61089
3601.09	-14.8316	3601.09	-1.68407	3601.09	-4.4364
3603.02	-14.5534	3603.02	-1.62205	3603.02	-4.26745
3604.95	-14.2713	3604.95	-1.56106	3604.95	-4.10444
3606.88	-13.982	3606.88	-1.49946	3606.88	-3.94743
3608.81	-13.6848	3608.81	-1.43745	3608.81	-3.79647
3610.74	-13.3852	3610.74	-1.37707	3610.74	-3.6515
3612.66	-13.0828	3612.66	-1.31721	3612.66	-3.51186
3614.59	-12.7725	3614.59	-1.25498	3614.59	-3.37657
3616.52	-12.4569	3616.52	-1.19271	3616.52	-3.2454
3618.45	-12.136	3618.45	-1.1313	3618.45	-3.11834
3620.38	-11.8096	3620.38	-1.0704	3620.38	-2.99504
3622.31	-11.4825	3622.31	-1.01249	3622.31	-2.8756
3624.24	-11.1563	3624.24	-0.95831	3624.24	-2.76041
3626.17	-10.8294	3626.17	-0.90722	3626.17	-2.64965
3628.09	-10.4982	3628.09	-0.85805	3628.09	-2.54376
3630.02	-10.1656	3630.02	-0.81285	3630.02	-2.44338
3631.95	-9.84157	3631.95	-0.77642	3631.95	-2.34911
3633.88	-9.52065	3633.88	-0.74513	3633.88	-2.26084
3635.81	-9.19982	3635.81	-0.71606	3635.81	-2.1782
3637.74	-8.88204	3637.74	-0.69027	3637.74	-2.10124
3639.67	-8.56749	3639.67	-0.66765	3639.67	-2.02925
3641.6	-8.25551	3641.6	-0.64684	3641.6	-1.9613
3643.52	-7.94809	3643.52	-0.62765	3643.52	-1.89673
3645.45	-7.64743	3645.45	-0.61021	3645.45	-1.8346
3647.38	-7.35066	3647.38	-0.5925	3647.38	-1.77402
3649.31	-7.05412	3649.31	-0.57252	3649.31	-1.71416
3651.24	-6.76763	3651.24	-0.55405	3651.24	-1.65459
3653.17	-6.49886	3653.17	-0.54104	3653.17	-1.59492
3655.1	-6.24117	3655.1	-0.53019	3655.1	-1.53462
3657.03	-5.99324	3657.03	-0.52019	3657.03	-1.47408
3658.96	-5.76028	3658.96	-0.51382	3658.96	-1.41385
3660.88	-5.53822	3660.88	-0.50903	3660.88	-1.35447
3662.81	-5.32724	3662.81	-0.50557	3662.81	-1.29683
3664.74	-5.12979	3664.74	-0.50447	3664.74	-1.24186
3666.67	-4.94537	3666.67	-0.50542	3666.67	-1.19036
3668.6	-4.76852	3668.6	-0.50637	3668.6	-1.14292
3670.53	-4.59502	3670.53	-0.50479	3670.53	-1.10006
3672.46	-4.43257	3672.46	-0.50369	3672.46	-1.06213
3674.39	-4.27665	3674.39	-0.49987	3674.39	-1.02896
3676.31	-4.12195	3676.31	-0.48899	3676.31	-1.00009
3678.24	-3.97644	3678.24	-0.47501	3678.24	-0.9749
3680.17	-3.83987	3680.17	-0.45857	3680.17	-0.9524
3682.1	-3.7105	3682.1	-0.43874	3682.1	-0.93142
3684.03	-3.58817	3684.03	-0.41535	3684.03	-0.91114
3685.96	-3.47273	3685.96	-0.3886	3685.96	-0.89112
3687.89	-3.36255	3687.89	-0.35805	3687.89	-0.87136
3689.82	-3.25534	3689.82	-0.3237	3689.82	-0.85216
3691.75	-3.15774	3691.75	-0.29159	3691.75	-0.83404
3693.67	-3.07234	3693.67	-0.26589	3693.67	-0.81762
3695.6	-2.99289	3695.6	-0.2443	3695.6	-0.80361
3697.53	-2.91712	3697.53	-0.22546	3697.53	-0.79301
3699.46	-2.84609	3699.46	-0.21029	3699.46	-0.78686
3701.39	-2.77912	3701.39	-0.19847	3701.39	-1.02896
3703.32	-2.71705	3703.32	-0.1896	3703.32	-1.00009
3705.25	-2.66195	3705.25	-0.18456	3705.25	-0.9749
3707.18	-2.61115	3707.18	-0.18113	3707.18	-0.9524
3709.1	-2.56046	3709.1	-0.17562	3709.1	-0.93142
3711.03	-2.5077	3711.03	-0.16611	3711.03	-0.91114
3712.96	-2.45537	3712.96	-0.15407	3712.96	-0.89112
3714.89	-2.40765	3714.89	-0.14212	3714.89	-0.87136
3716.82	-2.36319	3716.82	-0.13017	3716.82	-0.85216
3718.75	-2.32067	3718.75	-0.11863	3718.75	-0.83404
3720.68	-2.27775	3720.68	-0.10768	3720.68	-0.81762
3722.61	-2.23354	3722.61	-0.09833	3722.61	-0.80361
3724.53	-2.19183	3724.53	-0.09412	3724.53	-0.79301
3726.46	-2.15549	3726.46	-0.09775	3726.46	-0.78686
3728.39	-2.12535	3728.39	-0.11011	3728.39	0.54927
3730.32	-2.09813	3730.32	-0.12784	3730.32	0.52641
3732.25	-2.072	3732.25	-0.14847	3732.25	0.49857
3734.18	-2.04794	3734.18	-0.17159	3734.18	0.46591
3736.11	-2.02456	3736.11	-0.197	3736.11	0.42886
3738.04	-2.00519	3738.04	-0.22655	3738.04	0.38805
3739.97	-1.99078	3739.97	-0.25979	3739.97	0.3444
3741.89	-1.97772	3741.89	-0.29423	3741.89	0.29901
3743.82	-1.96148	3743.82	-0.32644	3743.82	0.25312
3745.75	-1.94189	3745.75	-0.35562	3745.75	0.20791
3747.68	-1.92385	3747.68	-0.38652	3747.68	0.16442
3749.61	-1.9041	3749.61	-0.41923	3749.61	0.12359
3751.54	-1.88121	3751.54	-0.4528	3751.54	0.08621
3753.47	-1.86064	3753.47	-0.48719	3753.47	0.05281
3755.4	-1.83987	3755.4	-0.51912	3755.4	0.02367
3757.32	-1.817	3757.32	-0.5467	3757.32	-0.0012
3759.25	-1.793	3759.25	-0.56926	3759.25	-0.02209
3761.18	-1.77214	3761.18	-0.58868	3761.18	-0.03945
3763.11	-1.75434	3763.11	-0.60517	3763.11	-0.05382
3765.04	-1.73449	3765.04	-0.6147	3765.04	-0.06574
3766.97	-1.7158	3766.97	-0.61841	3766.97	-0.07581
3768.9	-1.69951	3768.9	-0.61817	3768.9	-0.08461
3770.83	-1.6822	3770.83	-0.61457	3770.83	-0.09258
3772.76	-1.66596	3772.76	-0.61114	3772.76	-0.10003
3774.68	-1.65115	3774.68	-0.60948	3774.68	-0.10709
3776.61	-1.63719	3776.61	-0.61035	3776.61	-0.11376
3778.54	-1.62252	3778.54	-0.61297	3778.54	-0.1199
3780.47	-1.60713	3780.47	-0.61639	3780.47	-0.12536
3782.4	-1.59406	3782.4	-0.62162	3782.4	-0.12996
3784.33	-1.58296	3784.33	-0.62781	3784.33	-0.13347
3786.26	-1.57159	3786.26	-0.63208	3786.26	-0.1356
3788.19	-1.56054	3788.19	-0.63251	3788.19	-0.13618
3790.11	-1.54966	3790.11	-0.62786	3790.11	-0.1351
3792.04	-1.53793	3792.04	-0.61705	3792.04	-0.13238
3793.97	-1.52612	3793.97	-0.60046	3793.97	-0.12814
3795.9	-1.51431	3795.9	-0.57919	3795.9	-0.12258
3797.83	-1.50379	3797.83	-0.55523	3797.83	-0.11594
3799.76	-1.49378	3799.76	-0.53028	3799.76	-0.10852
3801.69	-1.48103	3801.69	-0.50351	3801.69	-0.10071
3803.62	-1.47101	3803.62	-0.47932	3803.62	-0.09304
3805.55	-1.46193	3805.55	-0.45978	3805.55	-0.08601
3807.47	-1.45016	3807.47	-0.44314	3807.47	-0.0801
3809.4	-1.44051	3809.4	-0.43198	3809.4	-0.07577
3811.33	-1.43238	3811.33	-0.42636	3811.33	-0.0734
3813.26	-1.42526	3813.26	-0.42537	3813.26	-0.07332
3815.19	-1.41673	3815.19	-0.42711	3815.19	-0.07572
3817.12	-1.40661	3817.12	-0.42987	3817.12	-0.08076
3819.05	-1.39933	3819.05	-0.43567	3819.05	-0.08849
3820.98	-1.38963	3820.98	-0.44164	3820.98	-0.09877
3822.9	-1.38019	3822.9	-0.44721	3822.9	-0.11149
3824.83	-1.37342	3824.83	-0.45357	3824.83	-0.12651
3826.76	-1.365	3826.76	-0.45895	3826.76	-0.14362
3828.69	-1.35522	3828.69	-0.46373	3828.69	-0.16263
3830.62	-1.34415	3830.62	-0.46904	3830.62	-0.18337
3832.55	-1.3337	3832.55	-0.47633	3832.55	-0.20572
3834.48	-1.32503	3834.48	-0.4871	3834.48	-0.22956
3836.41	-1.31644	3836.41	-0.50125	3836.41	-0.25473
3838.33	-1.3059	3838.33	-0.51696	3838.33	-0.28099
3840.26	-1.29306	3840.26	-0.53374	3840.26	-0.30799
3842.19	-1.28022	3842.19	-0.55248	3842.19	-0.33526
3844.12	-1.26885	3844.12	-0.5727	3844.12	-0.36233
3846.05	-1.26017	3846.05	-0.59336	3846.05	-0.38867
3847.98	-1.25356	3847.98	-0.61251	3847.98	-0.41372
3849.91	-1.2466	3849.91	-0.62807	3849.91	-0.4369
3851.84	-1.2384	3851.84	-0.63888	3851.84	-0.45767
3853.77	-1.22842	3853.77	-0.64395	3853.77	-0.47564
3855.69	-1.22165	3855.69	-0.64693	3855.69	-0.49064
3857.62	-1.21873	3857.62	-0.64978	3857.62	-0.50271
3859.55	-1.21574	3859.55	-0.65026	3859.55	-0.51203
3861.48	-1.2121	3861.48	-0.64836	3861.48	-0.51895
3863.41	-1.20716	3863.41	-0.64523	3863.41	-0.5239
3865.34	-1.20048	3865.34	-0.64143	3865.34	-0.52738
3867.27	-1.19546	3867.27	-0.63872	3867.27	-0.52997
3869.2	-1.19063	3869.2	-0.63678	3869.2	-0.53219
3871.12	-1.18532	3871.12	-0.63483	3871.12	-0.53455
3873.05	-1.18136	3873.05	-0.633	3873.05	-0.53749
3874.98	-1.17691	3874.98	-0.63007	3874.98	-0.54137
3876.91	-1.17274	3876.91	-0.62768	3876.91	-0.54647
3878.84	-1.16819	3878.84	-0.62649	3878.84	-0.55298
3880.77	-1.16279	3880.77	-0.62541	3880.77	-0.56102
3882.7	-1.15982	3882.7	-0.62647	3882.7	-0.57069
3884.63	-1.15642	3884.63	-0.62923	3884.63	-0.582
3886.56	-1.15325	3886.56	-0.6336	3886.56	-0.59495
3888.48	-1.15222	3888.48	-0.64078	3888.48	-0.60946
3890.41	-1.14829	3890.41	-0.64825	3890.41	-0.62528
3892.34	-1.14212	3892.34	-0.65593	3892.34	-0.64212
3894.27	-1.13638	3894.27	-0.66453	3894.27	-0.65968
3896.2	-1.13172	3896.2	-0.67421	3896.2	-0.67761
3898.13	-1.12769	3898.13	-0.68499	3898.13	-0.69554
3900.06	-1.12174	3900.06	-0.69464	3900.06	-0.71302
3901.99	-1.11511	3901.99	-0.70274	3901.99	-0.72959
3903.91	-1.10869	3903.91	-0.70982	3903.91	-0.74477
3905.84	-1.10241	3905.84	-0.71605	3905.84	-0.75817
3907.77	-1.099	3907.77	-0.72245	3907.77	-0.7695
3909.7	-1.09747	3909.7	-0.72765	3909.7	-0.77853
3911.63	-1.09589	3911.63	-0.72979	3911.63	-0.78509
3913.56	-1.09486	3913.56	-0.7282	3913.56	-0.78911
3915.49	-1.09427	3915.49	-0.72255	3915.49	-0.7906
3917.42	-1.09387	3917.42	-0.71344	3917.42	-0.78972
3919.34	-1.09381	3919.34	-0.70222	3919.34	-0.78679
3921.27	-1.09433	3921.27	-0.69003	3921.27	-0.78225
3923.2	-1.09486	3923.2	-0.67719	3923.2	-0.77658
3925.13	-1.09451	3925.13	-0.66394	3925.13	-0.77029
3927.06	-1.09385	3927.06	-0.65144	3927.06	-0.76392
3928.99	-1.09263	3928.99	-0.64004	3928.99	-0.75797
3930.92	-1.0904	3930.92	-0.62996	3930.92	-0.75293
3932.85	-1.0881	3932.85	-0.62191	3932.85	-0.74921
3934.78	-1.09632	3934.78	-0.61622	3934.78	-0.74713
3936.7	-1.1054	3936.7	-0.61191	3936.7	-0.74688
3938.63	-1.11448	3938.63	-0.6092	3938.63	-0.74849
3940.56	-1.12317	3940.56	-0.60577	3940.56	-0.75191
3942.49	-1.13117	3942.49	-0.60172	3942.49	-0.75707
3944.42	-1.13912	3944.42	-0.59805	3944.42	-0.76385
3946.35	-1.14758	3946.35	-0.59606	3946.35	-0.77212
3948.28	-1.15606	3948.28	-0.59601	3948.28	-0.78175
3950.21	-1.16419	3950.21	-0.59828	3950.21	-0.79265
3952.13	-1.1715	3952.13	-0.60285	3952.13	-0.79333
3954.06	-1.17831	3954.06	-0.60987	3954.06	-0.79529
3955.99	-1.18526	3955.99	-0.61963	3955.99	-0.79867
3957.92	-1.19257	3957.92	-0.63165	3957.92	-0.80367
3959.85	-1.20045	3959.85	-0.64567	3959.85	-0.81047
3961.78	-1.20838	3961.78	-0.66112	3961.78	-0.81922
3963.71	-1.21643	3963.71	-0.67751	3963.71	-0.83004
3965.64	-1.22517	3965.64	-0.69484	3965.64	-0.84298
3967.57	-1.23465	3967.57	-0.71291	3967.57	-0.85792
3969.49	-1.24506	3969.49	-0.73208	3969.49	-0.87461
3971.42	-1.25597	3971.42	-0.75253	3971.42	-0.8926
3973.35	-1.26682	3973.35	-0.77417	3973.35	-0.91129
3975.28	-1.27739	3975.28	-0.79729	3975.28	-0.92992
3977.21	-1.28783	3977.21	-0.82119	3977.21	-0.94769
3979.14	-1.29855	3979.14	-0.84432	3979.14	-0.96383
3981.07	-1.30928	3981.07	-0.86528	3981.07	-0.97761
3983	-1.31989	3983	-0.88311	3983	-0.98843
3984.92	-1.33032	3984.92	-0.89705	3984.92	-0.9959
3986.85	-1.34021	3986.85	-0.9062	3986.85	-0.99998
3988.78	-1.34954	3988.78	-0.91025	3988.78	-1.00084
3990.71	-1.35844	3990.71	-0.90961	3990.71	-0.99887
3992.64	-1.36751	3992.64	-0.90455	3992.64	-0.99463
3994.57	-1.37566	3994.57	-0.89716	3994.57	-0.9895
3996.5	-1.38261	3996.5	-0.88863	3996.5	-0.98399
3998.43	-1.3884	3998.43	-0.88004	3998.43	-0.9786
4000.35	-1.39303	4000.35	-0.87221	4000.35	-0.97377

## Sheet: fig5B.d
%	chk=TBAH2PO4-1.chk
#	P B3LYP/6-31G*
G	enerated by Multiw	fn
	0 1
N	-0.031182	0.232217	-0.455188
C	0.242127	-1.27022	-0.696124
C	-0.96756	-2.20033	-0.640076
C	-0.550928	-3.61548	-1.08343
C	1.36086	0.850389	-0.243945
C	1.43924	2.35986	-0.038157
C	2.90178	2.76496	0.229794
C	3.05334	4.26724	0.491622
C	-0.69417	0.783891	-1.72043
C	-1.57041	2.03611	-1.6104
C	-1.99497	2.50664	-3.01304
C	-2.93003	3.72064	-2.96856
C	-0.922906	0.440929	0.759639
C	-0.368046	-0.059682	2.09403
C	-1.45908	0.001853	3.17613
C	-0.934892	-0.420482	4.55384
C	-1.69752	-4.62676	-0.976682
H	0.994631	-1.56589	0.044286
H	0.717406	-1.3076	-1.68112
H	-1.79491	-1.85694	-1.27832
H	-1.35689	-2.25769	0.383672
H	0.295859	-3.94755	-0.46997
H	-0.186826	-3.57909	-2.11976
H	1.78912	0.30827	0.602101
H	1.93854	0.550586	-1.1226
H	1.07879	2.90688	-0.918763
H	0.822241	2.67457	0.81435
H	3.29162	2.19022	1.07818
H	3.51813	2.47612	-0.632158
H	4.10247	4.52823	0.670977
H	2.70356	4.86345	-0.361776
H	2.47942	4.57881	1.37407
H	-1.30427	-0.027433	-2.12239
H	0.127838	0.952315	-2.42237
H	-1.04802	2.85231	-1.10207
H	-2.4712	1.81793	-1.02425
H	-2.49216	1.68119	-3.5423
H	-1.09986	2.75455	-3.60055
H	-3.21151	4.03663	-3.97923
H	-2.45033	4.57428	-2.47383
H	-3.85313	3.49252	-2.4213
H	-1.11897	1.51224	0.820056
H	-1.87065	-0.050724	0.523202
H	0.028813	-1.07523	2.01438
H	0.483242	0.556393	2.40327
H	-1.86912	1.02154	3.23756
H	-2.2979	-0.649621	2.88885
H	-1.73178	-0.385738	5.30587
H	-0.535204	-1.4408	4.528
H	-0.125968	0.239926	4.88852
H	-2.55183	-4.33361	-1.60113
H	-2.05334	-4.71586	0.057416
H	-1.37333	-5.62176	-1.30185
P	3.7864	-1.76797	1.04071
O	2.35267	-1.59126	1.48866
O	4.67835	-2.92708	1.37867
O	3.71143	-1.6213	-0.63122
O	4.56827	-0.355468	1.46305
H	4.4708	-2.09408	-1.00797
H	5.47873	-0.582154	1.71071

## Sheet:  Fig S1
-252.432	-394.66
-252.426	-1563.21
-252.419	-2044.35
-252.413	-1068.75
-252.407	1364.73
-252.401	2456.43
-252.395	1781.59
-252.389	-634.739
-252.382	626.061
-252.376	1014.24
-252.37	3023.05
-252.364	990.996
-252.358	-738.358
-252.352	-1740.15
-252.345	-1038.9
-252.339	-407.607
-252.333	-1090.92
-252.327	-1606.19
-252.321	1087.73
-252.314	-296.383
-252.308	-1430.77
-252.302	466.119
-252.296	319.261
-252.29	3361.78
-252.284	2763.68
-252.277	1557.95
-252.271	306.835
-252.265	1174.74
-252.259	625.491
-252.253	5.14403
-252.246	851.676
-252.24	1220.38
-252.234	1559.59
-252.228	2492.68
-252.222	-2091.68
-252.216	-333.923
-252.209	2151.31
-252.203	318.66
-252.197	446.432
-252.191	-542.141
-252.185	-1008.23
-252.179	582.451
-252.172	-700.078
-252.166	1210.23
-252.16	1341.37
-252.154	196.472
-252.148	-88.1314
-252.141	244.912
-252.135	-80.5962
-252.129	968.567
-252.123	-632.846
-252.117	592.24
-252.111	809.086
-252.104	605.515
-252.098	1140.1
-252.092	2509.86
-252.086	479.588
-252.08	-144.583
-252.074	628.659
-252.067	-0.70159
-252.061	118
-252.055	1152.12
-252.049	1051.2
-252.043	-1393.04
-252.036	-2875.74
-252.03	-833.027
-252.024	1216.64
-252.018	1628.81
-252.012	-675.856
-252.006	171.137
-251.999	1093.53
-251.993	1114.3
-251.987	-100.605
-251.981	440.408
-251.975	1172.99
-251.968	-413.222
-251.962	1303.31
-251.956	2141.81
-251.95	-357.046
-251.944	-970.655
-251.938	1130.59
-251.931	289.317
-251.925	1117.43
-251.919	1135.02
-251.913	1658.93
-251.907	1493.42
-251.901	1699.19
-251.894	2689.64
-251.888	1003.5
-251.882	477.116
-251.876	-1238.74
-251.87	1644.43
-251.863	-199.478
-251.857	964.638
-251.851	56.4548
-251.845	495.978
-251.839	1052.4
-251.833	-472.861
-251.826	204.554
-251.82	441.411
-251.814	-1130.03
-251.808	-719.492
-251.802	-728.264
-251.796	-703.412
-251.789	-596.345
-251.783	176.234
-251.777	1604.42
-251.771	712.144
-251.765	2305.7
-251.758	-498.178
-251.752	-436.898
-251.746	-657.693
-251.74	-79.5635
-251.734	743.183
-251.728	1208.09
-251.721	1816.48
-251.715	1285.73
-251.709	841.993
-251.703	144.187
-251.697	-373.011
-251.69	357.977
-251.684	-311.822
-251.678	-838.523
-251.672	970.916
-251.666	186.128
-251.66	1950.4
-251.653	-1190.62
-251.647	832.335
-251.641	1368.42
-251.635	1107.47
-251.629	196.948
-251.623	-710.043
-251.616	-1672.59
-251.61	-2926.35
-251.604	-383.557
-251.598	2213.98
-251.592	-690.033
-251.585	279.469
-251.579	1977.14
-251.573	100.214
-251.567	-735.096
-251.561	-490.579
-251.555	636.721
-251.548	-289.224
-251.542	-1532.51
-251.536	-905.326
-251.53	333.099
-251.524	1535.85
-251.518	536.692
-251.511	637.408
-251.505	1207.98
-251.499	1600.6
-251.493	573.277
-251.487	-520.231
-251.48	-342.288
-251.474	-785.423
-251.468	1091.37
-251.462	-1038.43
-251.456	776.66
-251.45	442.541
-251.443	935.876
-251.437	-921.751
-251.431	-1958.54
-251.425	-148.453
-251.419	-217.972
-251.412	603.82
-251.406	195.252
-251.4	-147.478
-251.394	503.889
-251.388	-309.933
-251.382	855.528
-251.375	-555.734
-251.369	1466.58
-251.363	1194.58
-251.357	1448.62
-251.351	1946.2
-251.345	1859.43
-251.338	-1158.4
-251.332	442.855
-251.326	-645.248
-251.32	232.408
-251.314	225.538
-251.307	-23.4202
-251.301	-557.954
-251.295	-385.618
-251.289	-101.407
-251.283	-926.878
-251.277	-872.88
-251.27	-1824.04
-251.264	-92.7856
-251.258	1024.86
-251.252	-1471.42
-251.246	-968.932
-251.24	378.274
-251.233	1685.55
-251.227	1937.79
-251.221	1916.82
-251.215	-173.915
-251.209	-2521.01
-251.202	-2329.35
-251.196	-2208.41
-251.19	-591.066
-251.184	-640.523
-251.178	-2099.32
-251.172	2741.53
-251.165	1056.19
-251.159	1079.19
-251.153	-101.9
-251.147	21.5218
-251.141	1150.78
-251.134	-149.56
-251.128	701.353
-251.122	471.012
-251.116	-1171.28
-251.11	-250.157
-251.104	-940.68
-251.097	42.7439
-251.091	-1191.52
-251.085	-2070.74
-251.079	-86.2383
-251.073	1323.24
-251.067	-433.356
-251.06	-2294.2
-251.054	-1927.99
-251.048	-1964.25
-251.042	-251.547
-251.036	64.4766
-251.029	-309.105
-251.023	-1799.61
-251.017	-0.8241
-251.011	1967.17
-251.005	1602.69
-250.999	-930.945
-250.992	-3276.08
-250.986	-3136.31
-250.98	-3084.71
-250.974	-747.57
-250.968	-158.731
-250.962	-1759.99
-250.955	-1261.71
-250.949	-1264.52
-250.943	203.725
-250.937	-2775.42
-250.931	-2247.44
-250.924	-1259.42
-250.918	-950.032
-250.912	-1114.77
-250.906	-677.671
-250.9	-1993.38
-250.894	-496.937
-250.887	1130.76
-250.881	1221.94
-250.875	744.992
-250.869	-275.785
-250.863	1584.21
-250.856	639.751
-250.85	1107.61
-250.844	892.838
-250.838	948.106
-250.832	1828.14
-250.826	186.606
-250.819	2138.22
-250.813	1716.92
-250.807	2003.7
-250.801	3521.89
-250.795	1565.14
-250.789	-749.504
-250.782	-1216.19
-250.776	-30.0617
-250.77	-2208.54
-250.764	-1800.57
-250.758	-1716.81
-250.751	-544.067
-250.745	1674.08
-250.739	230.805
-250.733	263.048
-250.727	1203.03
-250.721	339.953
-250.714	-2144.76
-250.708	-1440.35
-250.702	-945.094
-250.696	-345.833
-250.69	-338.345
-250.684	-4130.43
-250.677	-2224.7
-250.671	-709.21
-250.665	-839.617
-250.659	-1007.12
-250.653	-1568.46
-250.646	483.823
-250.64	1109.59
-250.634	787.734
-250.628	-890.105
-250.622	-1043.13
-250.616	-570.747
-250.609	-1077.06
-250.603	-895.992
-250.597	-985.626
-250.591	-336.917
-250.585	756.113
-250.578	426.35
-250.572	1201.12
-250.566	679.543
-250.56	-750.834
-250.554	-2023.6
-250.548	-3155.34
-250.541	-1706.66
-250.535	691.266
-250.529	592.56
-250.523	-498.143
-250.517	-253.47
-250.511	-1089.72
-250.504	-2120.05
-250.498	-1110.46
-250.492	-1783.49
-250.486	-1703.83
-250.48	-1274.88
-250.473	-258.338
-250.467	1024.82
-250.461	279.313
-250.455	-133.687
-250.449	-1071.2
-250.443	-1908.01
-250.436	196.202
-250.43	874.25
-250.424	490.027
-250.418	778.151
-250.412	-1256.14
-250.406	-920.112
-250.399	-2106.68
-250.393	74.0224
-250.387	967.62
-250.381	676.116
-250.375	50.5703
-250.368	-249.89
-250.362	192.183
-250.356	-878.197
-250.35	-2028.23
-250.344	-16.1197
-250.338	-430.164
-250.331	-472.877
-250.325	-775.323
-250.319	-4260.8
-250.313	-1326.62
-250.307	-1749.17
-250.3	-171.359
-250.294	-880.193
-250.288	-1033.65
-250.282	-2232.58
-250.276	-4003.85
-250.27	-3439.82
-250.263	-234.189
-250.257	-566.028
-250.251	557.846
-250.245	1143.96
-250.239	581.561
-250.233	795.911
-250.226	405.879
-250.22	749.041
-250.214	-1575.07
-250.208	-916.826
-250.202	-256.828
-250.195	-475.54
-250.189	-1957.34
-250.183	-1999.3
-250.177	-1399.86
-250.171	-881.506
-250.165	-260.993
-250.158	-702.547
-250.152	-554.572
-250.146	-256.501
-250.14	589.862
-250.134	-1817.57
-250.128	232.82
-250.121	1304.39
-250.115	851.416
-250.109	1473.3
-250.103	157.331
-250.097	-2212.24
-250.09	-1052.68
-250.084	41.2598
-250.078	-890.847
-250.072	-814.497
-250.066	-1774.66
-250.06	-2566.66
-250.053	-841.951
-250.047	-905.282
-250.041	141.55
-250.035	-2528.48
-250.029	-2691.45
-250.022	-196.209
-250.016	509.218
-250.01	1472.05
-250.004	1703.94
-249.998	370.886
-249.992	1538.71
-249.985	-16.2637
-249.979	-2325.6
-249.973	-3128.93
-249.967	-4351.46
-249.961	212.646
-249.955	1590.51
-249.948	1129.56
-249.942	1749.22
-249.936	-1900.4
-249.93	1129.59
-249.924	2985.07
-249.917	2216.25
-249.911	-2447.72
-249.905	536.507
-249.899	2565.82
-249.893	253.931
-249.887	-1349.63
-249.88	-2655.05
-249.874	11.5716
-249.868	1549.61
-249.862	2127.5
-249.856	-203.556
-249.85	-1397.42
-249.843	182.285
-249.837	1931
-249.831	1018.4
-249.825	1461.15
-249.819	993.147
-249.812	1565.66
-249.806	717.828
-249.8	-962.3
-249.794	1126.35
-249.788	277.106
-249.782	-552.086
-249.775	145.217
-249.769	370.749
-249.763	-1170.67
-249.757	-977.16
-249.751	75.1836
-249.744	801.408
-249.738	494.022
-249.732	-1115.42
-249.726	-3.53867
-249.72	1401.09
-249.714	2728.09
-249.707	1712.71
-249.701	752.335
-249.695	-247.631
-249.689	94.8275
-249.683	1292.31
-249.677	406.63
-249.67	-1508.9
-249.664	258.913
-249.658	2590.07
-249.652	931.632
-249.646	-1058.59
-249.639	602.201
-249.633	4395.48
-249.627	3016.17
-249.621	1097.2
-249.615	937.618
-249.609	-921.7
-249.602	-2916.07
-249.596	-1878.51
-249.59	-1823.63
-249.584	-17.1131
-249.578	-2498.22
-249.571	-1750.86
-249.565	-1397.55
-249.559	-1899
-249.553	-218.859
-249.547	-599.529
-249.541	-1345.05
-249.534	-3960.93
-249.528	277.505
-249.522	-836.299
-249.516	-2859.97
-249.51	-337.134
-249.504	-322.534
-249.497	1317.39
-249.491	3405.89
-249.485	2789.61
-249.479	-903.164
-249.473	-1769.12
-249.466	-560.745
-249.46	-344.877
-249.454	-61.9049
-249.448	2831.48
-249.442	1986.84
-249.436	1238.73
-249.429	1338.6
-249.423	870.177
-249.417	1488.14
-249.411	338.591
-249.405	-1421.76
-249.399	222.828
-249.392	-1341.99
-249.386	-90.7521
-249.38	-540.864
-249.374	-2218.92
-249.368	151.734
-249.361	1254.9
-249.355	151.682
-249.349	1262.91
-249.343	45.4118
-249.337	-818.84
-249.331	-589.293
-249.324	-1446.33
-249.318	-2624.82
-249.312	-1096.78
-249.306	-706.021
-249.3	567.185
-249.293	-524.426
-249.287	-444.202
-249.281	-1034.91
-249.275	-2451.74
-249.269	-1308.39
-249.263	-623.111
-249.256	-2149.35
-249.25	-1691.16
-249.244	-477.083
-249.238	-466.415
-249.232	2492.43
-249.226	614.615
-249.219	-1423.94
-249.213	-1241.13
-249.207	724.775
-249.201	1911.49
-249.195	-320.418
-249.188	464.129
-249.182	2930.51
-249.176	1218.42
-249.17	1007.13
-249.164	-1115.58
-249.158	-2015.65
-249.151	915.271
-249.145	1891.51
-249.139	574.49
-249.133	-249.828
-249.127	137.098
-249.121	112.387
-249.114	-203.61
-249.108	51.5856
-249.102	692.016
-249.096	853.799
-249.09	-35.0565
-249.083	521.26
-249.077	7.46487
-249.071	-3091.28
-249.065	-1480.54
-249.059	-418.969
-249.053	2618.17
-249.046	-555.898
-249.04	-1763.05
-249.034	391.722
-249.028	-467.235
-249.022	439.044
-249.015	-278.782
-249.009	285.755
-249.003	-750.542
-248.997	875.19
-248.991	661.278
-248.985	154.139
-248.978	-1883.34
-248.972	311.121
-248.966	206.174
-248.96	3267.54
-248.954	2817.74
-248.948	590.697
-248.941	-906.469
-248.935	1208.04
-248.929	2513.41
-248.923	736.843
-248.917	-363.924
-248.91	976.686
-248.904	2591.96
-248.898	41.8926
-248.892	-159.288
-248.886	-860.216
-248.88	-1399.63
-248.873	-325.972
-248.867	720.46
-248.861	-1387.62
-248.855	-1720.8
-248.849	-605.84
-248.843	-1262.81
-248.836	-158.691
-248.83	1018.25
-248.824	1554.07
-248.818	81.7302
-248.812	-1092.66
-248.805	-938.805
-248.799	-2872.44
-248.793	-883.039
-248.787	-1138.82
-248.781	-808.892
-248.775	2529.84
-248.768	1418.72
-248.762	-1488.78
-248.756	-7.49532
-248.75	1096.72
-248.744	2412.3
-248.737	984.239
-248.731	-2959.59
-248.725	-2774.98
-248.719	-1951.48
-248.713	22.2196
-248.707	-445.841
-248.7	557.276
-248.694	-169.567
-248.688	-2036.56
-248.682	-816.8
-248.676	51.5144
-248.67	-695.036
-248.663	645.793
-248.657	-1169.48
-248.651	-261.238
-248.645	1091.59
-248.639	3645.37
-248.632	2465.5
-248.626	1928.33
-248.62	-519.911
-248.614	1678.29
-248.608	663.199
-248.602	52.0085
-248.595	-814.275
-248.589	-812.161
-248.583	-2106.25
-248.577	-911.989
-248.571	1338.61
-248.565	358.118
-248.558	-838.861
-248.552	1478.33
-248.546	-462.791
-248.54	491.482
-248.534	1434.37
-248.527	-38.3981
-248.521	-1010.34
-248.515	-1613.42
-248.509	744.497
-248.503	-604.601
-248.497	310.223
-248.49	-834.32
-248.484	-1251.6
-248.478	1741.99
-248.472	613.947
-248.466	-2040.18
-248.459	-1155.25
-248.453	-405.794
-248.447	-728.203
-248.441	887.186
-248.435	-869.671
-248.429	-2578.02
-248.422	-4282.47
-248.416	1344.93
-248.41	115.088
-248.404	747.108
-248.398	-2864.43
-248.392	-4757.78
-248.385	-1162.91
-248.379	-431.842
-248.373	-76.0128
-248.367	-159.599
-248.361	-2983.89
-248.354	-447.458
-248.348	-1642.09
-248.342	-1524.6
-248.336	743.117
-248.33	-551.154
-248.324	857.63
-248.317	472.461
-248.311	1459.01
-248.305	2346.66
-248.299	857.63
-248.293	1158.69
-248.287	198.174
-248.28	-1339.34
-248.274	130.392
-248.268	105.049
-248.262	-2005.29
-248.256	-429.832
-248.249	2467.77
-248.243	1051.67
-248.237	2371.05
-248.231	1284.12
-248.225	-822.475
-248.219	-214.551
-248.212	125.511
-248.206	-1441.41
-248.2	-21.4886
-248.194	-1311.74
-248.188	721.549
-248.181	-458.905
-248.175	-1402.21
-248.169	2196.27
-248.163	1069.29
-248.157	1655.55
-248.151	-875.371
-248.144	387.311
-248.138	-714.235
-248.132	-1702.47
-248.126	-73.5763
-248.12	-4.14074
-248.114	1578.85
-248.107	492.185
-248.101	1442.26
-248.095	1612.45
-248.089	1581.28
-248.083	-1638.22
-248.076	-2586.33
-248.07	-1689.39
-248.064	-1197.96
-248.058	367.647
-248.052	1438.5
-248.046	548.343
-248.039	-591.342
-248.033	928.026
-248.027	236.105
-248.021	1160.75
-248.015	1499.17
-248.009	-1932.12
-248.002	342.996
-247.996	1720.51
-247.99	856.169
-247.984	-1221.29
-247.978	-3660.88
-247.971	-1669.84
-247.965	-440.839
-247.959	-1562.16
-247.953	981.509
-247.947	1612.43
-247.941	1143.45
-247.934	-1593.31
-247.928	261.713
-247.922	2928.46
-247.916	-1699.37
-247.91	-506.503
-247.903	-600.559
-247.897	-242.378
-247.891	3536.02
-247.885	1706.79
-247.879	1763.5
-247.873	1448.98
-247.866	-107.724
-247.86	184.426
-247.854	1034.83
-247.848	2324.25
-247.842	333.921
-247.836	2319.27
-247.829	980.033
-247.823	-1464.18
-247.817	-437.46
-247.811	1232.68
-247.805	2171.54
-247.798	1043.35
-247.792	-395.478
-247.786	-1475.93
-247.78	55.3632
-247.774	-2190.39
-247.768	-2609.94
-247.761	-265.511
-247.755	832.528
-247.749	458.679
-247.743	280.797
-247.737	1183.59
-247.731	-3.88754
-247.724	-634.346
-247.718	86.4434
-247.712	2221.64
-247.706	2524.84
-247.7	335.119
-247.693	-1272.25
-247.687	-1035.16
-247.681	-1318.5
-247.675	302.851
-247.669	-1356.74
-247.663	-1801.41
-247.656	-1181.73
-247.65	-1387.54
-247.644	138.95
-247.638	-400.371
-247.632	1365.42
-247.625	-248.712
-247.619	-3687.57
-247.613	-1077.95
-247.607	-1754.45
-247.601	5.29284
-247.595	745.763
-247.588	908.42
-247.582	0.49916
-247.576	818.611
-247.57	1169.6
-247.564	-1409.71
-247.558	-1262.31
-247.551	416.439
-247.545	-1032.35
-247.539	-398.848
-247.533	-19.5729
-247.527	1445.37
-247.52	1612.84
-247.514	1643.01
-247.508	450.072
-247.502	-594.108
-247.496	-768.965
-247.49	281.335
-247.483	1273.19
-247.477	219.017
-247.471	1710.62
-247.465	379.742
-247.459	563.376
-247.453	467.628
-247.446	732.753
-247.44	-2406.19
-247.434	-2489.05
-247.428	-984.636
-247.422	1576.08
-247.415	1336.18
-247.409	1459.05
-247.403	305.503
-247.397	1137.39
-247.391	-1282.9
-247.385	-823.181
-247.378	2655.4
-247.372	419.369
-247.366	1292.13
-247.36	1745.98
-247.354	907.605
-247.347	2687.48
-247.341	3247.06
-247.335	-921.947
-247.329	396.547
-247.323	1351.25
-247.317	-485.063
-247.31	-3324.43
-247.304	-1167
-247.298	350.602
-247.292	914.18
-247.286	1345.54
-247.28	-1111.08
-247.273	3517.41
-247.267	169.941
-247.261	-471.769
-247.255	1317.01
-247.249	-1329.96
-247.242	-572.13
-247.236	-999.21
-247.23	925.771
-247.224	-599.488
-247.218	729.971
-247.212	949.251
-247.205	-674.487
-247.199	-1126.65
-247.193	2032.1
-247.187	1660.33
-247.181	141.713
-247.175	615.203
-247.168	1361.72
-247.162	-2309.25
-247.156	-3369.08
-247.15	-2421.68
-247.144	1742.58
-247.137	851.079
-247.131	319.915
-247.125	-280.847
-247.119	2289.59
-247.113	195.339
-247.107	-2898.61
-247.1	-2578.07
-247.094	-3642.83
-247.088	-4099.58
-247.082	-2382.51
-247.076	658.502
-247.069	391.418
-247.063	423.854
-247.057	-1056.27
-247.051	-1474.46
-247.045	-1209.59
-247.039	-882.623
-247.032	-517.233
-247.026	-1421.8
-247.02	-3178.71
-247.014	-741.767
-247.008	-131.71
-247.002	-367.125
-246.995	-1922.94
-246.989	320.38
-246.983	1070.24
-246.977	3249.81
-246.971	2011.24
-246.964	2678.78
-246.958	1429.34
-246.952	120.993
-246.946	-2463.47
-246.94	-4355.84
-246.934	-641.024
-246.927	340.703
-246.921	-1118.08
-246.915	222.939
-246.909	1000.38
-246.903	-1189.13
-246.897	-1539.5
-246.89	2670.32
-246.884	-443.772
-246.878	-733.958
-246.872	-608.758
-246.866	1569.48
-246.859	2212.94
-246.853	2277.15
-246.847	1732.64
-246.841	-603.785
-246.835	-27.472
-246.829	1116.58
-246.822	644.483
-246.816	-669.937
-246.81	263.114
-246.804	-741.242
-246.798	549.472
-246.791	1766.7
-246.785	2152.1
-246.779	2318.82
-246.773	268.728
-246.767	1922.68
-246.761	-21.6716
-246.754	-2008.94
-246.748	-1065.51
-246.742	-341.299
-246.736	-2505.86
-246.73	-2753.37
-246.724	-858.716
-246.717	-3006.46
-246.711	-5498.15
-246.705	-4120.93
-246.699	-1943.75
-246.693	1993.79
-246.686	1412.44
-246.68	1074.91
-246.674	1614.94
-246.668	2217.37
-246.662	2588.77
-246.656	274.476
-246.649	-2081.8
-246.643	869.682
-246.637	886.685
-246.631	568.65
-246.625	-2219.94
-246.619	-2357.09
-246.612	-1985.56
-246.606	-1743.08
-246.6	-2603.68
-246.594	-1746.65
-246.588	319.197
-246.581	53.2396
-246.575	649.862
-246.569	-730.083
-246.563	-50.6904
-246.557	-1747.39
-246.551	-112.621
-246.544	-312.629
-246.538	-660.463
-246.532	-589.147
-246.526	-1159.45
-246.52	-346.462
-246.513	16.5434
-246.507	2011.82
-246.501	940.184
-246.495	-2444.08
-246.489	-1153.33
-246.483	-2700.15
-246.476	573.119
-246.47	2288.98
-246.464	1765.28
-246.458	1540.5
-246.452	1012.24
-246.446	929.149
-246.439	-528.051
-246.433	-275.37
-246.427	-1208.95
-246.421	-3771.87
-246.415	-2839.38
-246.408	-969.933
-246.402	-793.971
-246.396	-2598.63
-246.39	2909.32
-246.384	3238.11
-246.378	-1796.04
-246.371	-1806.93
-246.365	-1744.47
-246.359	-1109.03
-246.353	-658.359
-246.347	-512.227
-246.34	-580.841
-246.334	-924.529
-246.328	2272.99
-246.322	4458.68
-246.316	3635.06
-246.31	2554.34
-246.303	33.2097
-246.297	-2183.44
-246.291	-218.097
-246.285	1010.24
-246.279	285.35
-246.273	1724.16
-246.266	1104.88
-246.26	-1136.21
-246.254	1319.78
-246.248	-787.357
-246.242	318.773
-246.235	1091.15
-246.229	874.078
-246.223	851.248
-246.217	-492.833
-246.211	473.706
-246.205	-283.395
-246.198	1478.15
-246.192	-1258.55
-246.186	311.495
-246.18	1395.01
-246.174	1866.57
-246.168	572.176
-246.161	2037.33
-246.155	836.674
-246.149	1812.32
-246.143	212.463
-246.137	-1597.87
-246.13	-3633.71
-246.124	-3168.43
-246.118	-899.227
-246.112	366.257
-246.106	317.737
-246.1	-845.398
-246.093	-1162.72
-246.087	2181.54
-246.081	3312.67
-246.075	1469.85
-246.069	2186.5
-246.062	2075.9
-246.056	-707.844
-246.05	2733.78
-246.044	1858.75
-246.038	2464.16
-246.032	1502.44
-246.025	-188.814
-246.019	3272.35
-246.013	944.189
-246.007	-1714.03
-246.001	222.097
-245.995	867.651
-245.988	392.793
-245.982	-655.869
-245.976	384.98
-245.97	1385.57
-245.964	-1289.35
-245.957	1827.3
-245.951	3508.01
-245.945	2118.98
-245.939	2484.42
-245.933	1032.65
-245.927	2603.86
-245.92	857.62
-245.914	-766.383
-245.908	640.096
-245.902	-1114.76
-245.896	-638.472
-245.89	-2755.55
-245.883	-1762.42
-245.877	1200.73
-245.871	-2174.38
-245.865	-2530.62
-245.859	-4056.53
-245.852	442.414
-245.846	5327.93
-245.84	3774.98
-245.834	1281.67
-245.828	-933.715
-245.822	-890.544
-245.815	-416.875
-245.809	234.292
-245.803	3140.36
-245.797	1821.57
-245.791	199.552
-245.784	-2943.42
-245.778	255.122
-245.772	702.192
-245.766	1038.11
-245.76	820.88
-245.754	1741.82
-245.747	420.116
-245.741	-2794.26
-245.735	-529.064
-245.729	666.418
-245.723	2299.44
-245.717	-321.916
-245.71	-2687.38
-245.704	585.744
-245.698	-766.101
-245.692	-3219.93
-245.686	-963.585
-245.679	-435.142
-245.673	-424.334
-245.667	138.18
-245.661	-73.5175
-245.655	-1148.31
-245.649	-2770.66
-245.642	-1436.37
-245.636	-3145.29
-245.63	-1421.8
-245.624	276.677
-245.618	-1007.33
-245.612	95.508
-245.605	7.06062
-245.599	-2235.25
-245.593	-1569.97
-245.587	963.565
-245.581	-623.106
-245.574	798.821
-245.568	1173.55
-245.562	-230.545
-245.556	-3020
-245.55	-2644.61
-245.544	-2676.69
-245.537	-3482.85
-245.531	-4372.19
-245.525	-4048.19
-245.519	-1806.11
-245.513	-924.055
-245.506	-526.074
-245.5	2853.87
-245.494	-1578.58
-245.488	-812.764
-245.482	-2248.4
-245.476	-1708.3
-245.469	-669.175
-245.463	984.097
-245.457	2776.6
-245.451	745.409
-245.445	1696.53
-245.439	1926.23
-245.432	1902.05
-245.426	112.539
-245.42	-342.279
-245.414	1948.28
-245.408	2339.43
-245.401	505.145
-245.395	20.226
-245.389	-1952.25
-245.383	-294.553
-245.377	-2610.53
-245.371	404.198
-245.364	-616.941
-245.358	-2087.69
-245.352	-190.008
-245.346	2970.63
-245.34	544.701
-245.334	-3189.88
-245.327	-3596.03
-245.321	-1602.05
-245.315	-2038.57
-245.309	-1304.15
-245.303	370.539
-245.296	9.6324
-245.29	-510.696
-245.284	-792.974
-245.278	-461.923
-245.272	1218.93
-245.266	1280.33
-245.259	-1569.6
-245.253	-1012.71
-245.247	-127.62
-245.241	-865.552
-245.235	89.5662
-245.228	-1848.38
-245.222	-1611.94
-245.216	-398.936
-245.21	302.657
-245.204	-824.908
-245.198	787.478
-245.191	2952.96
-245.185	-1545.06
-245.179	2018.7
-245.173	2017.74
-245.167	2562.95
-245.161	1718.44
-245.154	1821.36
-245.148	430.111
-245.142	262.03
-245.136	3286.7
-245.13	-1042.29
-245.123	2462.23
-245.117	2385.46
-245.111	-252.414
-245.105	2470.47
-245.099	2056.94
-245.093	1101.98
-245.086	2742.89
-245.08	1400.15
-245.074	-1090.89
-245.068	-1607.1
-245.062	-473.183
-245.056	-17.5153
-245.049	1646.21
-245.043	-253.979
-245.037	-379.581
-245.031	214.146
-245.025	2666.83
-245.018	2542.57
-245.012	1496.74
-245.006	220.934
-245	82.1706
-244.994	3354.65
-244.988	4353.56
-244.981	1629.98
-244.975	1128.31
-244.969	858.856
-244.963	804.032
-244.957	1853.92
-244.95	-176.238
-244.944	-1295.72
-244.938	-2970.65
-244.932	-2572.58
-244.926	-1713.3
-244.92	-426.865
-244.913	455.072
-244.907	1131.58
-244.901	116.47
-244.895	1228.2
-244.889	555.384
-244.883	57.9296
-244.876	-485.458
-244.87	-636.236
-244.864	-551.682
-244.858	-1691.81
-244.852	-930.918
-244.845	669.269
-244.839	813.442
-244.833	485.238
-244.827	-944.553
-244.821	-1884.46
-244.815	-1212.9
-244.808	-648.302
-244.802	-371.952
-244.796	-1835.95
-244.79	-716.969
-244.784	178.876
-244.778	-539.979
-244.771	2123.82
-244.765	-408.102
-244.759	-2999.63
-244.753	-598.554
-244.747	-516.278
-244.74	-444.789
-244.734	-1576.87
-244.728	-416.93
-244.722	-1576.35
-244.716	-3029.34
-244.71	-867.298
-244.703	-1151.4
-244.697	-3740.19
-244.691	-1806.08
-244.685	-487.599
-244.679	-2548.48
-244.672	-2607.13
-244.666	-704.05
-244.66	650.736
-244.654	-866.954
-244.648	1991.85
-244.642	2113.86
-244.635	-907.897
-244.629	540.571
-244.623	1462
-244.617	-773.639
-244.611	-1429.36
-244.605	-1462.77
-244.598	-183.165
-244.592	794.166
-244.586	2509.86
-244.58	515.398
-244.574	2600.19
-244.567	342.924
-244.561	2003.7
-244.555	1677.88
-244.549	3649.1
-244.543	1855.41
-244.537	115.238
-244.53	412.944
-244.524	1518.62
-244.518	506.63
-244.512	1425.62
-244.506	73.222
-244.5	-3493.04
-244.493	-30.4266
-244.487	-698.742
-244.481	-801.54
-244.475	799.094
-244.469	977.425
-244.462	1255.68
-244.456	1766.64
-244.45	-1767.81
-244.444	-2972.93
-244.438	-3796.45
-244.432	-1788.76
-244.425	-2327.87
-244.419	1043.13
-244.413	2065.52
-244.407	-135.113
-244.401	432.02
-244.394	253.761
-244.388	-2171.34
-244.382	-1231.27
-244.376	909.444
-244.37	980.899
-244.364	5455.1
-244.357	2892.18
-244.351	3376.97
-244.345	344.373
-244.339	-552.955
-244.333	1713.53
-244.327	-297.58
-244.32	1554.15
-244.314	2857.05
-244.308	3570.67
-244.302	5305.91
-244.296	2014.38
-244.289	700.792
-244.283	-558.009
-244.277	-2379.09
-244.271	-2083.62
-244.265	-1769.84
-244.259	-200.492
-244.252	-1260.66
-244.246	-785.684
-244.24	-154.597
-244.234	-569.413
-244.228	-222.728
-244.222	-1413.38
-244.215	-817.648
-244.209	-2634.6
-244.203	-3085.68
-244.197	-1855.02
-244.191	-1012.12
-244.184	464.817
-244.178	606.887
-244.172	-112.474
-244.166	-1498.15
-244.16	-387.307
-244.154	-1710.2
-244.147	-2786.24
-244.141	-1678.92
-244.135	-1982.78
-244.129	-1548.43
-244.123	-1057.74
-244.116	-6.77958
-244.11	-2002.96
-244.104	-1740.12
-244.098	-2836.03
-244.092	637.577
-244.086	888.124
-244.079	-156.126
-244.073	1510.72
-244.067	-1327.5
-244.061	-1348.39
-244.055	-1088.04
-244.049	-754.257
-244.042	756.193
-244.036	-2154.76
-244.03	-899.868
-244.024	1095.72
-244.018	-2.50319
-244.011	-283.64
-244.005	1272.02
-243.999	-54.4969
-243.993	836.435
-243.987	427.314
-243.981	-1090.11
-243.974	2192.85
-243.968	3517.13
-243.962	-2180.51
-243.956	-490.655
-243.95	-288.958
-243.944	98.7754
-243.937	758.849
-243.931	163.385
-243.925	-916.466
-243.919	470.293
-243.913	-42.7613
-243.906	-581.494
-243.9	1193.58
-243.894	2149.12
-243.888	-371.296
-243.882	360.576
-243.876	-963.834
-243.869	121.359
-243.863	1962.23
-243.857	1375.44
-243.851	878.568
-243.845	1068.28
-243.838	1845.96
-243.832	539.602
-243.826	871.004
-243.82	-51.0648
-243.814	-1864.67
-243.808	-2833.23
-243.801	-1575.32
-243.795	851.496
-243.789	-1669.97
-243.783	-2649.84
-243.777	-3954.77
-243.771	-2652.2
-243.764	-338.318
-243.758	1477.21
-243.752	1779.14
-243.746	-2801.63
-243.74	-2380.49
-243.733	-1096.97
-243.727	1435.21
-243.721	-390.754
-243.715	-1824.14
-243.709	1896.23
-243.703	51.8078
-243.696	-1110.3
-243.69	-1502.76
-243.684	2041.11
-243.678	4298.61
-243.672	3459.85
-243.666	2853
-243.659	1402.86
-243.653	603.797
-243.647	550.421
-243.641	1159.92
-243.635	3287.34
-243.628	3758.02
-243.622	-1042.83
-243.616	-4054.13
-243.61	-2027.68
-243.604	-378.851
-243.598	-574.679
-243.591	-539.366
-243.585	-1074.65
-243.579	-1317.38
-243.573	849.798
-243.567	-78.4727
-243.56	1810.05
-243.554	818.301
-243.548	-428.803
-243.542	313.241
-243.536	-267.264
-243.53	380.965
-243.523	-1924.23
-243.517	768.13
-243.511	1469.85
-243.505	-323.127
-243.499	99.7604
-243.493	-227.332
-243.486	132.145
-243.48	1066.35
-243.474	2873.19
-243.468	-251.532
-243.462	1704.17
-243.455	-64.6282
-243.449	1054.01
-243.443	-451.948
-243.437	1044.87
-243.431	2472.28
-243.425	2795.87
-243.418	1720.43
-243.412	-516.268
-243.406	-120.706
-243.4	-358.149
-243.394	371.996
-243.387	-428.23
-243.381	991.262
-243.375	-1939.72
-243.369	-242.578
-243.363	-1522.16
-243.357	479.158
-243.35	413.417
-243.344	-1209.33
-243.338	-553.857
-243.332	2370.4
-243.326	-1461.58
-243.32	2183.75
-243.313	2580.02
-243.307	608.91
[truncated: 64,058 more rows]

## Sheet: Fig S2
-235.143	66.5571	-229.988	45.7001	-229.988	-62.756	-229.988	-79.1882	-229.988	-12.4292	-229.988	92.1938	-229.988	12.3591	-229.988	18.2954	-229.988	-0.05255
[truncated: 131,071 more rows]

[truncated: 4 more sheets: Fig S3, Fig S4, Fig S6, DFT]
