# Supplementary material for: Direct conversion of various phosphate sources to a versatile P-X reagent [TBA][PO2X2] via redox-neutral halogenation
Source: Nat Commun. 2025 Feb 26;16:2004. doi: 10.1038/s41467-025-57255-1 (PMC11865473; doi:10.1038/s41467-025-57255-1)
Supplement: Supplementary file 3 — Source Data [file 41467_2025_57255_MOESM3_ESM.zip › Source Data/DFT.xlsx]

## Sheet: DFT
Cartesian Coordinates of Intermediates and Transition States
B3LYP/6−31+G* geometries for all the optimized compounds and transition states
DMF
N	−0.34551400	−0.02001800	−0.00010500
C	−0.42683000	1.4326	1.1e-05
H	0.586963	1.83552	0.00041
H	−0.96053000	1.78721	−0.89157200
H	−0.96119100	1.787	0.891279
C	−1.59173000	−0.76484200	3.5e-05
H	−2.18924700	−0.52790600	−0.89050300
H	−1.37991600	−1.83806400	0.000161
H	−2.18922400	−0.52768300	0.89054
C	0.865577	−0.64694100	−0.00002200
H	0.767588	−1.74892400	−0.00003800
O	1.95776	−0.09399400	3.9e-05
TCT
C	0.09836	−1.28043500	1.1e-05
N	−1.13295700	−0.77553600	3e-05
C	−1.15814800	0.555048	6.8e-05
C	1.05978	0.72543	−0.00002100
N	1.23811	−0.59338900	−0.00000400
N	−0.10516100	1.3689	1.6e-05
Cl	−2.71850100	1.30289	−0.00003100
Cl	2.4876	1.70282	−0.00000100
Cl	0.230907	−3.00571300	−0.00000600
IntD
C	−1.11046900	−0.31079100	−0.00340900
N	−0.00001800	−1.04418600	−0.01028200
C	1.11045	−0.31082000	−0.00340900
C	1.4e-05	1.62678	−0.00948100
N	−1.18821300	1.01522	−0.00234800
N	1.18823	1.01519	−0.00236500
Cl	2.61076	−1.18048500	0.006346
Cl	−2.61080300	−1.18041700	0.006351
O	2.2e-05	2.97456	−0.09818900
H	0.000519	3.4043	0.772411
TS1
N	−3.48907600	−0.06095100	−0.55489700
C	−3.84187400	−1.28000100	−1.29300400
H	−4.13592900	−1.01332900	−2.31329900
H	−2.98523000	−1.95185300	−1.31919000
H	−4.68183700	−1.77002700	−0.79113100
C	−4.54745600	0.933685	−0.35870200
H	−4.91419000	1.27743	−1.33111900
H	−5.37420900	0.483428	0.199581
H	−4.15737900	1.78586	0.200653
C	−2.28013400	0.145868	−0.08563700
H	−2.06968100	1.06837	0.452557
O	−1.33918000	−0.70249000	−0.26213200
C	0.035159	−0.33039900	0.406549
N	0.26192	1.00557	0.204952
C	1.50688	1.28355	−0.10616500
C	2.09904	−0.83899600	−0.27500300
N	0.908442	−1.29991700	0.016063
N	2.51134	0.435268	−0.31793600
Cl	1.89092	2.98309	−0.30216000
Cl	3.30944	−2.03014900	−0.69898000
Cl	−0.50307100	−0.61776300	2.28546
int0
N	−3.61661200	−0.12759600	1.2e-05
C	−4.06205800	−1.53740700	0.000511
H	−4.67067200	−1.70569200	−0.89197200
H	−3.20249200	−2.20450800	0.000577
H	−4.67039500	−1.70515700	0.893285
C	−4.67792000	0.900527	−0.00021300
H	−5.29428100	0.768951	−0.89314800
H	−5.29399600	0.769655	0.893026
H	−4.23514300	1.89744	−0.00066400
C	−2.37110200	0.222853	−0.00027400
H	−2.07674100	1.26953	−0.00058600
O	−1.43162000	−0.69815500	−0.00017000
C	−0.07850900	−0.31752500	−0.00009100
N	0.193147	0.970449	4e-06
C	1.51557	1.21525	−0.00000200
C	2.02559	−0.97019100	−0.00007200
N	0.735983	−1.34528500	−0.00016200
N	2.46529	0.288477	2e-05
Cl	2.00077	2.85796	0.000154
Cl	3.19585	−2.21609100	−0.00000300
TS2
N	−2.92669600	0.646696	−0.59694400
C	−3.29158000	−0.03962100	−1.84913900
H	−4.19713400	−0.63337100	−1.67972600
H	−3.48434900	0.718728	−2.60998000
H	−2.48307400	−0.69018500	−2.17930400
C	−3.83850200	1.72139	−0.15697900
H	−3.92100600	2.45324	−0.96354900
H	−4.82500300	1.29846	0.060809
H	−3.44185200	2.20876	0.735066
C	−2.13134300	0.117993	0.296809
H	−1.84598900	0.677978	1.1766
O	−1.05879800	−0.73787900	−0.23211100
C	0.315781	−0.31446400	−0.11850000
N	0.492942	0.960537	0.104333
C	1.80697	1.27057	0.16536
C	2.43711	−0.86345100	−0.18656600
N	1.16206	−1.29453600	−0.27318200
N	2.80042	0.401355	0.024603
Cl	2.20352	2.90718	0.446036
Cl	3.66578	−2.03007700	−0.36204100
H	−1.36737900	−1.65323600	0.290238
Cl	−2.83727900	−1.74946100	1.28713
Int1
N	0.798901	−0.03056800	−0.00000700
C	0.893464	1.44484	2e-05
H	−0.09629400	1.89528	−0.00001300
H	1.44647	1.74978	0.892493
H	1.44654	1.74981	−0.89239600
C	2.09797	−0.74826400	1e-06
H	2.65412	−0.45457100	0.893766
H	1.93267	−1.82580300	−0.00007500
H	2.65419	−0.45445900	−0.89368100
C	−0.30402500	−0.70186900	−0.00001800
H	−0.26012600	−1.78774600	−0.00003300
Cl	−1.85260900	−0.03685800	−0.00000200
H2PO4−
P	-0.00061	-0.111154	0.136905
O	1.30405	0.310836	-0.838605
H	1.60317	1.17563	-0.517254
O	-1.30093	0.325399	-0.837776
H	-1.58974	1.19402	-0.517357
O	-0.009159	-1.60381	0.260812
O	0.005503	0.879783	1.2882
TS3
P	-1.85987	-0.082621	-0.20191
O	-1.8579	0.089173	1.44195
H	-2.47522	-0.553261	1.83044
O	-1.58047	1.23513	-0.828563
O	-0.240105	-0.902361	-0.332639
H	-0.344422	-1.87029	-0.255456
O	-2.79138	-1.17373	-0.603697
N	1.44707	0.964808	0.136827
C	1.86234	1.28112	-1.23407
H	0.976716	1.54768	-1.8213
H	2.55757	2.12497	-1.2043
H	2.35953	0.423327	-1.68654
C	0.885849	2.09881	0.894886
H	0.015467	2.49871	0.368244
H	0.57651	1.7646	1.88668
H	1.66559	2.86064	0.996063
C	1.19105	-0.274147	0.531299
H	0.825	-0.381324	1.54515
Cl	2.33736	-1.56175	0.108399
Int2
P	-2.16155	0.066496	-0.059761
O	-2.01764	0.013738	1.55391
H	-2.3629	-0.829967	1.89656
O	-1.99087	1.43518	-0.574455
O	-0.149155	-0.653381	-0.392496
H	-0.146001	-1.61733	-0.546775
O	-2.79426	-1.15432	-0.611744
N	1.36582	1.00194	0.076967
C	1.51265	1.41229	-1.32081
H	1.46849	2.50316	-1.36398
H	2.47286	1.06709	-1.73044
H	0.692436	1.01012	-1.91357
C	2.29271	1.62822	1.01487
H	2.21292	2.71434	0.917369
H	2.03083	1.35214	2.03992
H	3.33096	1.32345	0.816964
C	0.98057	-0.265874	0.366614
H	0.856334	-0.4477	1.43101
Cl	2.30626	-1.69787	-0.079715
TS4
P	2.16915	-0.055918	-0.003634
O	2.20357	0.741758	1.39534
H	2.53749	1.65006	1.27919
O	1.7981	-1.46956	0.198738
O	-0.038189	0.556486	-0.386267
H	-0.388249	1.50787	-0.47005
O	2.76181	0.687177	-1.13222
N	-1.44748	-1.19256	0.033524
C	-1.22778	-1.77164	-1.29746
H	-0.545782	-2.62198	-1.20755
H	-2.19196	-2.1012	-1.69476
H	-0.790726	-1.02211	-1.95407
C	-2.30829	-1.9442	0.94849
H	-1.8884	-2.94367	1.09623
H	-2.37114	-1.42971	1.90839
H	-3.31053	-2.02595	0.516359
C	-0.978989	-0.029518	0.383844
H	-1.1364	0.326055	1.39288
Cl	-2.29596	2.12897	-0.109456
Int3
P	1.71878	0.591765	0.126728
O	2.37805	1.40363	-1.10699
H	2.74214	0.785232	-1.76356
O	1.5662	1.44419	1.33173
O	-0.00171	0.533122	-0.545795
H	0.935085	-2.05049	0.186739
O	2.08763	-0.861666	0.056441
N	-2.21201	0.689679	-0.071475
C	-2.6107	-0.050217	-1.27488
H	-3.37123	-0.784696	-0.997041
H	-3.02523	0.642555	-2.01534
H	-1.74363	-0.564604	-1.68619
C	-3.27847	1.17151	0.808825
H	-3.85775	0.321308	1.18235
H	-2.84731	1.71245	1.65333
H	-3.94082	1.84245	0.252242
C	-0.949779	0.910383	0.220524
H	-0.701426	1.4286	1.14895
Cl	-0.099716	-2.90478	0.248709
TS5
P	-1.78995	-0.261886	0.176967
O	-2.69228	-1.2011	-0.763415
H	-2.88124	-0.771782	-1.61587
O	-1.8655	-0.595301	1.61423
O	-0.182274	-0.855194	-0.356814
H	-0.682142	1.79706	-0.29571
O	-1.78323	1.14774	-0.414894
N	2.04395	-0.867901	0.066553
C	2.37758	-1.14962	-1.33397
H	2.60385	-0.206861	-1.84435
H	3.2504	-1.8061	-1.36024
H	1.53339	-1.63427	-1.8226
C	3.15143	-0.534856	0.966618
H	3.66159	0.358902	0.59321
H	2.76728	-0.331195	1.96733
H	3.85221	-1.37344	1.00767
C	0.808124	-0.67295	0.447901
H	0.612434	-0.393131	1.48164
Cl	0.705138	2.38469	-0.138094
Int4
P	1.60819	0.147006	−0.01299300
O	2.30844	−0.68146000	1.14764
H	2.52515	−0.15891600	1.94255
O	1.97523	−0.63941400	−1.33681900
H	2.91192	−0.62941300	−1.60748200
O	0.00175	−0.43068100	0.062285
O	1.6169	1.61708	0.059737
N	−2.22276300	0.005013	0.013337
C	−2.59181700	−1.42287800	0.089046
H	−1.69644300	−2.04100200	0.106016
H	−3.17771300	−1.58207900	0.9984
H	−3.20182000	−1.66826200	−0.78434300
C	−3.33565600	0.97418	−0.04920100
H	−3.95384500	0.859626	0.84485
H	−2.94508200	1.99157	−0.09899200
H	−3.93539200	0.765251	−0.93869900
C	−0.99520400	0.41799	−0.00040300
H	−0.77274100	1.4831	−0.06018700
TS6
P	−1.55185100	−0.35490400	0.222429
O	−2.86350100	0.237002	−0.50966800
H	−2.79538200	1.21006	−0.55794200
O	−1.87484500	−1.83938100	−0.35762400
H	−1.20497200	−2.47778900	−0.06533600
O	0.309929	−0.77941400	−0.31647200
O	−1.37870500	−0.24080700	1.6941
N	2.47345	−0.18918300	0.054985
C	2.96036	−0.82073300	−1.17292200
H	3.62673	−1.65342300	−0.92256100
H	2.11243	−1.18619500	−1.75054600
H	3.51424	−0.08139800	−1.76040400
C	3.45924	0.48976	0.896083
H	3.94506	1.28643	0.322966
H	2.96505	0.927291	1.76538
H	4.21752	−0.22499400	1.233
C	1.19436	−0.17780600	0.375211
H	0.90015	0.343511	1.28617
Cl	−0.62023600	1.91399	−0.46734900
Int5
P	−0.39132000	−0.00002500	0.126924
O	−0.85317200	1.21321	−0.81855700
H	−0.92054400	2.05234	−0.33142800
O	−0.85319600	−1.21254700	−0.81953100
H	−0.92170600	−2.05167300	−0.33253900
O	−0.84907000	−0.00058200	1.53166
Cl	1.65621	−0.00005600	−0.02285200
Int6
P	-0.492441	0.120657	-0.102547
O	-0.865764	-0.914033	1.14498
H	-0.864371	-1.81305	0.777974
O	-0.840018	1.51024	0.318785
O	-0.862556	-0.548434	-1.39526
Cl	1.69398	-0.022293	0.012485
