# Supplementary material for: Direct conversion of various phosphate sources to a versatile P-X reagent [TBA][PO2X2] via redox-neutral halogenation
Source: Nat Commun. 2025 Feb 26;16:2004. doi: 10.1038/s41467-025-57255-1 (PMC11865473; doi:10.1038/s41467-025-57255-1)
Supplement: Supplementary file 3 — Source Data [file 41467_2025_57255_MOESM3_ESM.zip › Source Data/Fig S1.xlsx]

## Sheet:  Fig S1
-252.432	-394.66
-252.426	-1563.21
-252.419	-2044.35
-252.413	-1068.75
-252.407	1364.73
-252.401	2456.43
-252.395	1781.59
-252.389	-634.739
-252.382	626.061
-252.376	1014.24
-252.37	3023.05
-252.364	990.996
-252.358	-738.358
-252.352	-1740.15
-252.345	-1038.9
-252.339	-407.607
-252.333	-1090.92
-252.327	-1606.19
-252.321	1087.73
-252.314	-296.383
-252.308	-1430.77
-252.302	466.119
-252.296	319.261
-252.29	3361.78
-252.284	2763.68
-252.277	1557.95
-252.271	306.835
-252.265	1174.74
-252.259	625.491
-252.253	5.14403
-252.246	851.676
-252.24	1220.38
-252.234	1559.59
-252.228	2492.68
-252.222	-2091.68
-252.216	-333.923
-252.209	2151.31
-252.203	318.66
-252.197	446.432
-252.191	-542.141
-252.185	-1008.23
-252.179	582.451
-252.172	-700.078
-252.166	1210.23
-252.16	1341.37
-252.154	196.472
-252.148	-88.1314
-252.141	244.912
-252.135	-80.5962
-252.129	968.567
-252.123	-632.846
-252.117	592.24
-252.111	809.086
-252.104	605.515
-252.098	1140.1
-252.092	2509.86
-252.086	479.588
-252.08	-144.583
-252.074	628.659
-252.067	-0.70159
-252.061	118
-252.055	1152.12
-252.049	1051.2
-252.043	-1393.04
-252.036	-2875.74
-252.03	-833.027
-252.024	1216.64
-252.018	1628.81
-252.012	-675.856
-252.006	171.137
-251.999	1093.53
-251.993	1114.3
-251.987	-100.605
-251.981	440.408
-251.975	1172.99
-251.968	-413.222
-251.962	1303.31
-251.956	2141.81
-251.95	-357.046
-251.944	-970.655
-251.938	1130.59
-251.931	289.317
-251.925	1117.43
-251.919	1135.02
-251.913	1658.93
-251.907	1493.42
-251.901	1699.19
-251.894	2689.64
-251.888	1003.5
-251.882	477.116
-251.876	-1238.74
-251.87	1644.43
-251.863	-199.478
-251.857	964.638
-251.851	56.4548
-251.845	495.978
-251.839	1052.4
-251.833	-472.861
-251.826	204.554
-251.82	441.411
-251.814	-1130.03
-251.808	-719.492
-251.802	-728.264
-251.796	-703.412
-251.789	-596.345
-251.783	176.234
-251.777	1604.42
-251.771	712.144
-251.765	2305.7
-251.758	-498.178
-251.752	-436.898
-251.746	-657.693
-251.74	-79.5635
-251.734	743.183
-251.728	1208.09
-251.721	1816.48
-251.715	1285.73
-251.709	841.993
-251.703	144.187
-251.697	-373.011
-251.69	357.977
-251.684	-311.822
-251.678	-838.523
-251.672	970.916
-251.666	186.128
-251.66	1950.4
-251.653	-1190.62
-251.647	832.335
-251.641	1368.42
-251.635	1107.47
-251.629	196.948
-251.623	-710.043
-251.616	-1672.59
-251.61	-2926.35
-251.604	-383.557
-251.598	2213.98
-251.592	-690.033
-251.585	279.469
-251.579	1977.14
-251.573	100.214
-251.567	-735.096
-251.561	-490.579
-251.555	636.721
-251.548	-289.224
-251.542	-1532.51
-251.536	-905.326
-251.53	333.099
-251.524	1535.85
-251.518	536.692
-251.511	637.408
-251.505	1207.98
-251.499	1600.6
-251.493	573.277
-251.487	-520.231
-251.48	-342.288
-251.474	-785.423
-251.468	1091.37
-251.462	-1038.43
-251.456	776.66
-251.45	442.541
-251.443	935.876
-251.437	-921.751
-251.431	-1958.54
-251.425	-148.453
-251.419	-217.972
-251.412	603.82
-251.406	195.252
-251.4	-147.478
-251.394	503.889
-251.388	-309.933
-251.382	855.528
-251.375	-555.734
-251.369	1466.58
-251.363	1194.58
-251.357	1448.62
-251.351	1946.2
-251.345	1859.43
-251.338	-1158.4
-251.332	442.855
-251.326	-645.248
-251.32	232.408
-251.314	225.538
-251.307	-23.4202
-251.301	-557.954
-251.295	-385.618
-251.289	-101.407
-251.283	-926.878
-251.277	-872.88
-251.27	-1824.04
-251.264	-92.7856
-251.258	1024.86
-251.252	-1471.42
-251.246	-968.932
-251.24	378.274
-251.233	1685.55
-251.227	1937.79
-251.221	1916.82
-251.215	-173.915
-251.209	-2521.01
-251.202	-2329.35
-251.196	-2208.41
-251.19	-591.066
-251.184	-640.523
-251.178	-2099.32
-251.172	2741.53
-251.165	1056.19
-251.159	1079.19
-251.153	-101.9
-251.147	21.5218
-251.141	1150.78
-251.134	-149.56
-251.128	701.353
-251.122	471.012
-251.116	-1171.28
-251.11	-250.157
-251.104	-940.68
-251.097	42.7439
-251.091	-1191.52
-251.085	-2070.74
-251.079	-86.2383
-251.073	1323.24
-251.067	-433.356
-251.06	-2294.2
-251.054	-1927.99
-251.048	-1964.25
-251.042	-251.547
-251.036	64.4766
-251.029	-309.105
-251.023	-1799.61
-251.017	-0.8241
-251.011	1967.17
-251.005	1602.69
-250.999	-930.945
-250.992	-3276.08
-250.986	-3136.31
-250.98	-3084.71
-250.974	-747.57
-250.968	-158.731
-250.962	-1759.99
-250.955	-1261.71
-250.949	-1264.52
-250.943	203.725
-250.937	-2775.42
-250.931	-2247.44
-250.924	-1259.42
-250.918	-950.032
-250.912	-1114.77
-250.906	-677.671
-250.9	-1993.38
-250.894	-496.937
-250.887	1130.76
-250.881	1221.94
-250.875	744.992
-250.869	-275.785
-250.863	1584.21
-250.856	639.751
-250.85	1107.61
-250.844	892.838
-250.838	948.106
-250.832	1828.14
-250.826	186.606
-250.819	2138.22
-250.813	1716.92
-250.807	2003.7
-250.801	3521.89
-250.795	1565.14
-250.789	-749.504
-250.782	-1216.19
-250.776	-30.0617
-250.77	-2208.54
-250.764	-1800.57
-250.758	-1716.81
-250.751	-544.067
-250.745	1674.08
-250.739	230.805
-250.733	263.048
-250.727	1203.03
-250.721	339.953
-250.714	-2144.76
-250.708	-1440.35
-250.702	-945.094
-250.696	-345.833
-250.69	-338.345
-250.684	-4130.43
-250.677	-2224.7
-250.671	-709.21
-250.665	-839.617
-250.659	-1007.12
-250.653	-1568.46
-250.646	483.823
-250.64	1109.59
-250.634	787.734
-250.628	-890.105
-250.622	-1043.13
-250.616	-570.747
-250.609	-1077.06
-250.603	-895.992
-250.597	-985.626
-250.591	-336.917
-250.585	756.113
-250.578	426.35
-250.572	1201.12
-250.566	679.543
-250.56	-750.834
-250.554	-2023.6
-250.548	-3155.34
-250.541	-1706.66
-250.535	691.266
-250.529	592.56
-250.523	-498.143
-250.517	-253.47
-250.511	-1089.72
-250.504	-2120.05
-250.498	-1110.46
-250.492	-1783.49
-250.486	-1703.83
-250.48	-1274.88
-250.473	-258.338
-250.467	1024.82
-250.461	279.313
-250.455	-133.687
-250.449	-1071.2
-250.443	-1908.01
-250.436	196.202
-250.43	874.25
-250.424	490.027
-250.418	778.151
-250.412	-1256.14
-250.406	-920.112
-250.399	-2106.68
-250.393	74.0224
-250.387	967.62
-250.381	676.116
-250.375	50.5703
-250.368	-249.89
-250.362	192.183
-250.356	-878.197
-250.35	-2028.23
-250.344	-16.1197
-250.338	-430.164
-250.331	-472.877
-250.325	-775.323
-250.319	-4260.8
-250.313	-1326.62
-250.307	-1749.17
-250.3	-171.359
-250.294	-880.193
-250.288	-1033.65
-250.282	-2232.58
-250.276	-4003.85
-250.27	-3439.82
-250.263	-234.189
-250.257	-566.028
-250.251	557.846
-250.245	1143.96
-250.239	581.561
-250.233	795.911
-250.226	405.879
-250.22	749.041
-250.214	-1575.07
-250.208	-916.826
-250.202	-256.828
-250.195	-475.54
-250.189	-1957.34
-250.183	-1999.3
-250.177	-1399.86
-250.171	-881.506
-250.165	-260.993
-250.158	-702.547
-250.152	-554.572
-250.146	-256.501
-250.14	589.862
-250.134	-1817.57
-250.128	232.82
-250.121	1304.39
-250.115	851.416
-250.109	1473.3
-250.103	157.331
-250.097	-2212.24
-250.09	-1052.68
-250.084	41.2598
-250.078	-890.847
-250.072	-814.497
-250.066	-1774.66
-250.06	-2566.66
-250.053	-841.951
-250.047	-905.282
-250.041	141.55
-250.035	-2528.48
-250.029	-2691.45
-250.022	-196.209
-250.016	509.218
-250.01	1472.05
-250.004	1703.94
-249.998	370.886
-249.992	1538.71
-249.985	-16.2637
-249.979	-2325.6
-249.973	-3128.93
-249.967	-4351.46
-249.961	212.646
-249.955	1590.51
-249.948	1129.56
-249.942	1749.22
-249.936	-1900.4
-249.93	1129.59
-249.924	2985.07
-249.917	2216.25
-249.911	-2447.72
-249.905	536.507
-249.899	2565.82
-249.893	253.931
-249.887	-1349.63
-249.88	-2655.05
-249.874	11.5716
-249.868	1549.61
-249.862	2127.5
-249.856	-203.556
-249.85	-1397.42
-249.843	182.285
-249.837	1931
-249.831	1018.4
-249.825	1461.15
-249.819	993.147
-249.812	1565.66
-249.806	717.828
-249.8	-962.3
-249.794	1126.35
-249.788	277.106
-249.782	-552.086
-249.775	145.217
-249.769	370.749
-249.763	-1170.67
-249.757	-977.16
-249.751	75.1836
-249.744	801.408
-249.738	494.022
-249.732	-1115.42
-249.726	-3.53867
-249.72	1401.09
-249.714	2728.09
-249.707	1712.71
-249.701	752.335
-249.695	-247.631
-249.689	94.8275
-249.683	1292.31
-249.677	406.63
-249.67	-1508.9
-249.664	258.913
-249.658	2590.07
-249.652	931.632
-249.646	-1058.59
-249.639	602.201
-249.633	4395.48
-249.627	3016.17
-249.621	1097.2
-249.615	937.618
-249.609	-921.7
-249.602	-2916.07
-249.596	-1878.51
-249.59	-1823.63
-249.584	-17.1131
-249.578	-2498.22
-249.571	-1750.86
-249.565	-1397.55
-249.559	-1899
-249.553	-218.859
-249.547	-599.529
-249.541	-1345.05
-249.534	-3960.93
-249.528	277.505
-249.522	-836.299
-249.516	-2859.97
-249.51	-337.134
-249.504	-322.534
-249.497	1317.39
-249.491	3405.89
-249.485	2789.61
-249.479	-903.164
-249.473	-1769.12
-249.466	-560.745
-249.46	-344.877
-249.454	-61.9049
-249.448	2831.48
-249.442	1986.84
-249.436	1238.73
-249.429	1338.6
-249.423	870.177
-249.417	1488.14
-249.411	338.591
-249.405	-1421.76
-249.399	222.828
-249.392	-1341.99
-249.386	-90.7521
-249.38	-540.864
-249.374	-2218.92
-249.368	151.734
-249.361	1254.9
-249.355	151.682
-249.349	1262.91
-249.343	45.4118
-249.337	-818.84
-249.331	-589.293
-249.324	-1446.33
-249.318	-2624.82
-249.312	-1096.78
-249.306	-706.021
-249.3	567.185
-249.293	-524.426
-249.287	-444.202
-249.281	-1034.91
-249.275	-2451.74
-249.269	-1308.39
-249.263	-623.111
-249.256	-2149.35
-249.25	-1691.16
-249.244	-477.083
-249.238	-466.415
-249.232	2492.43
-249.226	614.615
-249.219	-1423.94
-249.213	-1241.13
-249.207	724.775
-249.201	1911.49
-249.195	-320.418
-249.188	464.129
-249.182	2930.51
-249.176	1218.42
-249.17	1007.13
-249.164	-1115.58
-249.158	-2015.65
-249.151	915.271
-249.145	1891.51
-249.139	574.49
-249.133	-249.828
-249.127	137.098
-249.121	112.387
-249.114	-203.61
-249.108	51.5856
-249.102	692.016
-249.096	853.799
-249.09	-35.0565
-249.083	521.26
-249.077	7.46487
-249.071	-3091.28
-249.065	-1480.54
-249.059	-418.969
-249.053	2618.17
-249.046	-555.898
-249.04	-1763.05
-249.034	391.722
-249.028	-467.235
-249.022	439.044
-249.015	-278.782
-249.009	285.755
-249.003	-750.542
-248.997	875.19
-248.991	661.278
-248.985	154.139
-248.978	-1883.34
-248.972	311.121
-248.966	206.174
-248.96	3267.54
-248.954	2817.74
-248.948	590.697
-248.941	-906.469
-248.935	1208.04
-248.929	2513.41
-248.923	736.843
-248.917	-363.924
-248.91	976.686
-248.904	2591.96
-248.898	41.8926
-248.892	-159.288
-248.886	-860.216
-248.88	-1399.63
-248.873	-325.972
-248.867	720.46
-248.861	-1387.62
-248.855	-1720.8
-248.849	-605.84
-248.843	-1262.81
-248.836	-158.691
-248.83	1018.25
-248.824	1554.07
-248.818	81.7302
-248.812	-1092.66
-248.805	-938.805
-248.799	-2872.44
-248.793	-883.039
-248.787	-1138.82
-248.781	-808.892
-248.775	2529.84
-248.768	1418.72
-248.762	-1488.78
-248.756	-7.49532
-248.75	1096.72
-248.744	2412.3
-248.737	984.239
-248.731	-2959.59
-248.725	-2774.98
-248.719	-1951.48
-248.713	22.2196
-248.707	-445.841
-248.7	557.276
-248.694	-169.567
-248.688	-2036.56
-248.682	-816.8
-248.676	51.5144
-248.67	-695.036
-248.663	645.793
-248.657	-1169.48
-248.651	-261.238
-248.645	1091.59
-248.639	3645.37
-248.632	2465.5
-248.626	1928.33
-248.62	-519.911
-248.614	1678.29
-248.608	663.199
-248.602	52.0085
-248.595	-814.275
-248.589	-812.161
-248.583	-2106.25
-248.577	-911.989
-248.571	1338.61
-248.565	358.118
-248.558	-838.861
-248.552	1478.33
-248.546	-462.791
-248.54	491.482
-248.534	1434.37
-248.527	-38.3981
-248.521	-1010.34
-248.515	-1613.42
-248.509	744.497
-248.503	-604.601
-248.497	310.223
-248.49	-834.32
-248.484	-1251.6
-248.478	1741.99
-248.472	613.947
-248.466	-2040.18
-248.459	-1155.25
-248.453	-405.794
-248.447	-728.203
-248.441	887.186
-248.435	-869.671
-248.429	-2578.02
-248.422	-4282.47
-248.416	1344.93
-248.41	115.088
-248.404	747.108
-248.398	-2864.43
-248.392	-4757.78
-248.385	-1162.91
-248.379	-431.842
-248.373	-76.0128
-248.367	-159.599
-248.361	-2983.89
-248.354	-447.458
-248.348	-1642.09
-248.342	-1524.6
-248.336	743.117
-248.33	-551.154
-248.324	857.63
-248.317	472.461
-248.311	1459.01
-248.305	2346.66
-248.299	857.63
-248.293	1158.69
-248.287	198.174
-248.28	-1339.34
-248.274	130.392
-248.268	105.049
-248.262	-2005.29
-248.256	-429.832
-248.249	2467.77
-248.243	1051.67
-248.237	2371.05
-248.231	1284.12
-248.225	-822.475
-248.219	-214.551
-248.212	125.511
-248.206	-1441.41
-248.2	-21.4886
-248.194	-1311.74
-248.188	721.549
-248.181	-458.905
-248.175	-1402.21
-248.169	2196.27
-248.163	1069.29
-248.157	1655.55
-248.151	-875.371
-248.144	387.311
-248.138	-714.235
-248.132	-1702.47
-248.126	-73.5763
-248.12	-4.14074
-248.114	1578.85
-248.107	492.185
-248.101	1442.26
-248.095	1612.45
-248.089	1581.28
-248.083	-1638.22
-248.076	-2586.33
-248.07	-1689.39
-248.064	-1197.96
-248.058	367.647
-248.052	1438.5
-248.046	548.343
-248.039	-591.342
-248.033	928.026
-248.027	236.105
-248.021	1160.75
-248.015	1499.17
-248.009	-1932.12
-248.002	342.996
-247.996	1720.51
-247.99	856.169
-247.984	-1221.29
-247.978	-3660.88
-247.971	-1669.84
-247.965	-440.839
-247.959	-1562.16
-247.953	981.509
-247.947	1612.43
-247.941	1143.45
-247.934	-1593.31
-247.928	261.713
-247.922	2928.46
-247.916	-1699.37
-247.91	-506.503
-247.903	-600.559
-247.897	-242.378
-247.891	3536.02
-247.885	1706.79
-247.879	1763.5
-247.873	1448.98
-247.866	-107.724
-247.86	184.426
-247.854	1034.83
-247.848	2324.25
-247.842	333.921
-247.836	2319.27
-247.829	980.033
-247.823	-1464.18
-247.817	-437.46
-247.811	1232.68
-247.805	2171.54
-247.798	1043.35
-247.792	-395.478
-247.786	-1475.93
-247.78	55.3632
-247.774	-2190.39
-247.768	-2609.94
-247.761	-265.511
-247.755	832.528
-247.749	458.679
-247.743	280.797
-247.737	1183.59
-247.731	-3.88754
-247.724	-634.346
-247.718	86.4434
-247.712	2221.64
-247.706	2524.84
-247.7	335.119
-247.693	-1272.25
-247.687	-1035.16
-247.681	-1318.5
-247.675	302.851
-247.669	-1356.74
-247.663	-1801.41
-247.656	-1181.73
-247.65	-1387.54
-247.644	138.95
-247.638	-400.371
-247.632	1365.42
-247.625	-248.712
-247.619	-3687.57
-247.613	-1077.95
-247.607	-1754.45
-247.601	5.29284
-247.595	745.763
-247.588	908.42
-247.582	0.49916
-247.576	818.611
-247.57	1169.6
-247.564	-1409.71
-247.558	-1262.31
-247.551	416.439
-247.545	-1032.35
-247.539	-398.848
-247.533	-19.5729
-247.527	1445.37
-247.52	1612.84
-247.514	1643.01
-247.508	450.072
-247.502	-594.108
-247.496	-768.965
-247.49	281.335
-247.483	1273.19
-247.477	219.017
-247.471	1710.62
-247.465	379.742
-247.459	563.376
-247.453	467.628
-247.446	732.753
-247.44	-2406.19
-247.434	-2489.05
-247.428	-984.636
-247.422	1576.08
-247.415	1336.18
-247.409	1459.05
-247.403	305.503
-247.397	1137.39
-247.391	-1282.9
-247.385	-823.181
-247.378	2655.4
-247.372	419.369
-247.366	1292.13
-247.36	1745.98
-247.354	907.605
-247.347	2687.48
-247.341	3247.06
-247.335	-921.947
-247.329	396.547
-247.323	1351.25
-247.317	-485.063
-247.31	-3324.43
-247.304	-1167
-247.298	350.602
-247.292	914.18
-247.286	1345.54
-247.28	-1111.08
-247.273	3517.41
-247.267	169.941
-247.261	-471.769
-247.255	1317.01
-247.249	-1329.96
-247.242	-572.13
-247.236	-999.21
-247.23	925.771
-247.224	-599.488
-247.218	729.971
-247.212	949.251
-247.205	-674.487
-247.199	-1126.65
-247.193	2032.1
-247.187	1660.33
-247.181	141.713
-247.175	615.203
-247.168	1361.72
-247.162	-2309.25
-247.156	-3369.08
-247.15	-2421.68
-247.144	1742.58
-247.137	851.079
-247.131	319.915
-247.125	-280.847
-247.119	2289.59
-247.113	195.339
-247.107	-2898.61
-247.1	-2578.07
-247.094	-3642.83
-247.088	-4099.58
-247.082	-2382.51
-247.076	658.502
-247.069	391.418
-247.063	423.854
-247.057	-1056.27
-247.051	-1474.46
-247.045	-1209.59
-247.039	-882.623
-247.032	-517.233
-247.026	-1421.8
-247.02	-3178.71
-247.014	-741.767
-247.008	-131.71
-247.002	-367.125
-246.995	-1922.94
-246.989	320.38
-246.983	1070.24
-246.977	3249.81
-246.971	2011.24
-246.964	2678.78
-246.958	1429.34
-246.952	120.993
-246.946	-2463.47
-246.94	-4355.84
-246.934	-641.024
-246.927	340.703
-246.921	-1118.08
-246.915	222.939
-246.909	1000.38
-246.903	-1189.13
-246.897	-1539.5
-246.89	2670.32
-246.884	-443.772
-246.878	-733.958
-246.872	-608.758
-246.866	1569.48
-246.859	2212.94
-246.853	2277.15
-246.847	1732.64
-246.841	-603.785
-246.835	-27.472
-246.829	1116.58
-246.822	644.483
-246.816	-669.937
-246.81	263.114
-246.804	-741.242
-246.798	549.472
-246.791	1766.7
-246.785	2152.1
-246.779	2318.82
-246.773	268.728
-246.767	1922.68
-246.761	-21.6716
-246.754	-2008.94
-246.748	-1065.51
-246.742	-341.299
-246.736	-2505.86
-246.73	-2753.37
-246.724	-858.716
-246.717	-3006.46
-246.711	-5498.15
-246.705	-4120.93
-246.699	-1943.75
-246.693	1993.79
-246.686	1412.44
-246.68	1074.91
-246.674	1614.94
-246.668	2217.37
-246.662	2588.77
-246.656	274.476
-246.649	-2081.8
-246.643	869.682
-246.637	886.685
-246.631	568.65
-246.625	-2219.94
-246.619	-2357.09
-246.612	-1985.56
-246.606	-1743.08
-246.6	-2603.68
-246.594	-1746.65
-246.588	319.197
-246.581	53.2396
-246.575	649.862
-246.569	-730.083
-246.563	-50.6904
-246.557	-1747.39
-246.551	-112.621
-246.544	-312.629
-246.538	-660.463
-246.532	-589.147
-246.526	-1159.45
-246.52	-346.462
-246.513	16.5434
-246.507	2011.82
-246.501	940.184
-246.495	-2444.08
-246.489	-1153.33
-246.483	-2700.15
-246.476	573.119
-246.47	2288.98
-246.464	1765.28
-246.458	1540.5
-246.452	1012.24
-246.446	929.149
-246.439	-528.051
-246.433	-275.37
-246.427	-1208.95
-246.421	-3771.87
-246.415	-2839.38
-246.408	-969.933
-246.402	-793.971
-246.396	-2598.63
-246.39	2909.32
-246.384	3238.11
-246.378	-1796.04
-246.371	-1806.93
-246.365	-1744.47
-246.359	-1109.03
-246.353	-658.359
-246.347	-512.227
-246.34	-580.841
-246.334	-924.529
-246.328	2272.99
-246.322	4458.68
-246.316	3635.06
-246.31	2554.34
-246.303	33.2097
-246.297	-2183.44
-246.291	-218.097
-246.285	1010.24
-246.279	285.35
-246.273	1724.16
-246.266	1104.88
-246.26	-1136.21
-246.254	1319.78
-246.248	-787.357
-246.242	318.773
-246.235	1091.15
-246.229	874.078
-246.223	851.248
-246.217	-492.833
-246.211	473.706
-246.205	-283.395
-246.198	1478.15
-246.192	-1258.55
-246.186	311.495
-246.18	1395.01
-246.174	1866.57
-246.168	572.176
-246.161	2037.33
-246.155	836.674
-246.149	1812.32
-246.143	212.463
-246.137	-1597.87
-246.13	-3633.71
-246.124	-3168.43
-246.118	-899.227
-246.112	366.257
-246.106	317.737
-246.1	-845.398
-246.093	-1162.72
-246.087	2181.54
-246.081	3312.67
-246.075	1469.85
-246.069	2186.5
-246.062	2075.9
-246.056	-707.844
-246.05	2733.78
-246.044	1858.75
-246.038	2464.16
-246.032	1502.44
-246.025	-188.814
-246.019	3272.35
-246.013	944.189
-246.007	-1714.03
-246.001	222.097
-245.995	867.651
-245.988	392.793
-245.982	-655.869
-245.976	384.98
-245.97	1385.57
-245.964	-1289.35
-245.957	1827.3
-245.951	3508.01
-245.945	2118.98
-245.939	2484.42
-245.933	1032.65
-245.927	2603.86
-245.92	857.62
-245.914	-766.383
-245.908	640.096
-245.902	-1114.76
-245.896	-638.472
-245.89	-2755.55
-245.883	-1762.42
-245.877	1200.73
-245.871	-2174.38
-245.865	-2530.62
-245.859	-4056.53
-245.852	442.414
-245.846	5327.93
-245.84	3774.98
-245.834	1281.67
-245.828	-933.715
-245.822	-890.544
-245.815	-416.875
-245.809	234.292
-245.803	3140.36
-245.797	1821.57
-245.791	199.552
-245.784	-2943.42
-245.778	255.122
-245.772	702.192
-245.766	1038.11
-245.76	820.88
-245.754	1741.82
-245.747	420.116
-245.741	-2794.26
-245.735	-529.064
-245.729	666.418
-245.723	2299.44
-245.717	-321.916
-245.71	-2687.38
-245.704	585.744
-245.698	-766.101
-245.692	-3219.93
-245.686	-963.585
-245.679	-435.142
-245.673	-424.334
-245.667	138.18
-245.661	-73.5175
-245.655	-1148.31
-245.649	-2770.66
-245.642	-1436.37
-245.636	-3145.29
-245.63	-1421.8
-245.624	276.677
-245.618	-1007.33
-245.612	95.508
-245.605	7.06062
-245.599	-2235.25
-245.593	-1569.97
-245.587	963.565
-245.581	-623.106
-245.574	798.821
-245.568	1173.55
-245.562	-230.545
-245.556	-3020
-245.55	-2644.61
-245.544	-2676.69
-245.537	-3482.85
-245.531	-4372.19
-245.525	-4048.19
-245.519	-1806.11
-245.513	-924.055
-245.506	-526.074
-245.5	2853.87
-245.494	-1578.58
-245.488	-812.764
-245.482	-2248.4
-245.476	-1708.3
-245.469	-669.175
-245.463	984.097
-245.457	2776.6
-245.451	745.409
-245.445	1696.53
-245.439	1926.23
-245.432	1902.05
-245.426	112.539
-245.42	-342.279
-245.414	1948.28
-245.408	2339.43
-245.401	505.145
-245.395	20.226
-245.389	-1952.25
-245.383	-294.553
-245.377	-2610.53
-245.371	404.198
-245.364	-616.941
-245.358	-2087.69
-245.352	-190.008
-245.346	2970.63
-245.34	544.701
-245.334	-3189.88
-245.327	-3596.03
-245.321	-1602.05
-245.315	-2038.57
-245.309	-1304.15
-245.303	370.539
-245.296	9.6324
-245.29	-510.696
-245.284	-792.974
-245.278	-461.923
-245.272	1218.93
-245.266	1280.33
-245.259	-1569.6
-245.253	-1012.71
-245.247	-127.62
-245.241	-865.552
-245.235	89.5662
-245.228	-1848.38
-245.222	-1611.94
-245.216	-398.936
-245.21	302.657
-245.204	-824.908
-245.198	787.478
-245.191	2952.96
-245.185	-1545.06
-245.179	2018.7
-245.173	2017.74
-245.167	2562.95
-245.161	1718.44
-245.154	1821.36
-245.148	430.111
-245.142	262.03
-245.136	3286.7
-245.13	-1042.29
-245.123	2462.23
-245.117	2385.46
-245.111	-252.414
-245.105	2470.47
-245.099	2056.94
-245.093	1101.98
-245.086	2742.89
-245.08	1400.15
-245.074	-1090.89
-245.068	-1607.1
-245.062	-473.183
-245.056	-17.5153
-245.049	1646.21
-245.043	-253.979
-245.037	-379.581
-245.031	214.146
-245.025	2666.83
-245.018	2542.57
-245.012	1496.74
-245.006	220.934
-245	82.1706
-244.994	3354.65
-244.988	4353.56
-244.981	1629.98
-244.975	1128.31
-244.969	858.856
-244.963	804.032
-244.957	1853.92
-244.95	-176.238
-244.944	-1295.72
-244.938	-2970.65
-244.932	-2572.58
-244.926	-1713.3
-244.92	-426.865
-244.913	455.072
-244.907	1131.58
-244.901	116.47
-244.895	1228.2
-244.889	555.384
-244.883	57.9296
-244.876	-485.458
-244.87	-636.236
-244.864	-551.682
-244.858	-1691.81
-244.852	-930.918
-244.845	669.269
-244.839	813.442
-244.833	485.238
-244.827	-944.553
-244.821	-1884.46
-244.815	-1212.9
-244.808	-648.302
-244.802	-371.952
-244.796	-1835.95
-244.79	-716.969
-244.784	178.876
-244.778	-539.979
-244.771	2123.82
-244.765	-408.102
-244.759	-2999.63
-244.753	-598.554
-244.747	-516.278
-244.74	-444.789
-244.734	-1576.87
-244.728	-416.93
-244.722	-1576.35
-244.716	-3029.34
-244.71	-867.298
-244.703	-1151.4
-244.697	-3740.19
-244.691	-1806.08
-244.685	-487.599
-244.679	-2548.48
-244.672	-2607.13
-244.666	-704.05
-244.66	650.736
-244.654	-866.954
-244.648	1991.85
-244.642	2113.86
-244.635	-907.897
-244.629	540.571
-244.623	1462
-244.617	-773.639
-244.611	-1429.36
-244.605	-1462.77
-244.598	-183.165
-244.592	794.166
-244.586	2509.86
-244.58	515.398
-244.574	2600.19
-244.567	342.924
-244.561	2003.7
-244.555	1677.88
-244.549	3649.1
-244.543	1855.41
-244.537	115.238
-244.53	412.944
-244.524	1518.62
-244.518	506.63
-244.512	1425.62
-244.506	73.222
-244.5	-3493.04
-244.493	-30.4266
-244.487	-698.742
-244.481	-801.54
-244.475	799.094
-244.469	977.425
-244.462	1255.68
-244.456	1766.64
-244.45	-1767.81
-244.444	-2972.93
-244.438	-3796.45
-244.432	-1788.76
-244.425	-2327.87
-244.419	1043.13
-244.413	2065.52
-244.407	-135.113
-244.401	432.02
-244.394	253.761
-244.388	-2171.34
-244.382	-1231.27
-244.376	909.444
-244.37	980.899
-244.364	5455.1
-244.357	2892.18
-244.351	3376.97
-244.345	344.373
-244.339	-552.955
-244.333	1713.53
-244.327	-297.58
-244.32	1554.15
-244.314	2857.05
-244.308	3570.67
-244.302	5305.91
-244.296	2014.38
-244.289	700.792
-244.283	-558.009
-244.277	-2379.09
-244.271	-2083.62
-244.265	-1769.84
-244.259	-200.492
-244.252	-1260.66
-244.246	-785.684
-244.24	-154.597
-244.234	-569.413
-244.228	-222.728
-244.222	-1413.38
-244.215	-817.648
-244.209	-2634.6
-244.203	-3085.68
-244.197	-1855.02
-244.191	-1012.12
-244.184	464.817
-244.178	606.887
-244.172	-112.474
-244.166	-1498.15
-244.16	-387.307
-244.154	-1710.2
-244.147	-2786.24
-244.141	-1678.92
-244.135	-1982.78
-244.129	-1548.43
-244.123	-1057.74
-244.116	-6.77958
-244.11	-2002.96
-244.104	-1740.12
-244.098	-2836.03
-244.092	637.577
-244.086	888.124
-244.079	-156.126
-244.073	1510.72
-244.067	-1327.5
-244.061	-1348.39
-244.055	-1088.04
-244.049	-754.257
-244.042	756.193
-244.036	-2154.76
-244.03	-899.868
-244.024	1095.72
-244.018	-2.50319
-244.011	-283.64
-244.005	1272.02
-243.999	-54.4969
-243.993	836.435
-243.987	427.314
-243.981	-1090.11
-243.974	2192.85
-243.968	3517.13
-243.962	-2180.51
-243.956	-490.655
-243.95	-288.958
-243.944	98.7754
-243.937	758.849
-243.931	163.385
-243.925	-916.466
-243.919	470.293
-243.913	-42.7613
-243.906	-581.494
-243.9	1193.58
-243.894	2149.12
-243.888	-371.296
-243.882	360.576
-243.876	-963.834
-243.869	121.359
-243.863	1962.23
-243.857	1375.44
-243.851	878.568
-243.845	1068.28
-243.838	1845.96
-243.832	539.602
-243.826	871.004
-243.82	-51.0648
-243.814	-1864.67
-243.808	-2833.23
-243.801	-1575.32
-243.795	851.496
-243.789	-1669.97
-243.783	-2649.84
-243.777	-3954.77
-243.771	-2652.2
-243.764	-338.318
-243.758	1477.21
-243.752	1779.14
-243.746	-2801.63
-243.74	-2380.49
-243.733	-1096.97
-243.727	1435.21
-243.721	-390.754
-243.715	-1824.14
-243.709	1896.23
-243.703	51.8078
-243.696	-1110.3
-243.69	-1502.76
-243.684	2041.11
-243.678	4298.61
-243.672	3459.85
-243.666	2853
-243.659	1402.86
-243.653	603.797
-243.647	550.421
-243.641	1159.92
-243.635	3287.34
-243.628	3758.02
-243.622	-1042.83
-243.616	-4054.13
-243.61	-2027.68
-243.604	-378.851
-243.598	-574.679
-243.591	-539.366
-243.585	-1074.65
-243.579	-1317.38
-243.573	849.798
-243.567	-78.4727
-243.56	1810.05
-243.554	818.301
-243.548	-428.803
-243.542	313.241
-243.536	-267.264
-243.53	380.965
-243.523	-1924.23
-243.517	768.13
-243.511	1469.85
-243.505	-323.127
-243.499	99.7604
-243.493	-227.332
-243.486	132.145
-243.48	1066.35
-243.474	2873.19
-243.468	-251.532
-243.462	1704.17
-243.455	-64.6282
-243.449	1054.01
-243.443	-451.948
-243.437	1044.87
-243.431	2472.28
-243.425	2795.87
-243.418	1720.43
-243.412	-516.268
-243.406	-120.706
-243.4	-358.149
-243.394	371.996
-243.387	-428.23
-243.381	991.262
-243.375	-1939.72
-243.369	-242.578
-243.363	-1522.16
-243.357	479.158
-243.35	413.417
-243.344	-1209.33
-243.338	-553.857
-243.332	2370.4
-243.326	-1461.58
-243.32	2183.75
-243.313	2580.02
-243.307	608.91
-243.301	2721.01
-243.295	1578.23
-243.289	287.325
-243.282	1985.77
-243.276	841.958
-243.27	1004.05
-243.264	4193.58
-243.258	4031.77
-243.252	2924.38
-243.245	362.802
-243.239	1083.55
-243.233	3350.54
-243.227	2094.93
-243.221	2318.77
-243.215	-1126.73
-243.208	-968.69
-243.202	-1552.41
-243.196	-2017.66
-243.19	-110.526
-243.184	128.059
-243.177	-740.873
-243.171	-568.869
-243.165	1543.11
-243.159	2778.11
-243.153	1644.76
-243.147	300.184
-243.14	1050.15
-243.134	2564.14
-243.128	-1162.92
-243.122	-2496.68
-243.116	48.7301
-243.109	-2473.19
-243.103	305.583
-243.097	1495.42
-243.091	241.132
-243.085	1756.13
-243.079	2811.41
-243.072	992.147
-243.066	251.981
-243.06	114.14
-243.054	775.245
-243.048	69.2398
-243.042	1030.51
-243.035	-70.8615
-243.029	-1329.72
-243.023	1668.56
-243.017	1689.46
-243.011	2096.05
-243.004	4728.26
-242.998	1759.95
-242.992	-1373.62
-242.986	-701.229
-242.98	-3337.01
-242.974	35.7057
-242.967	-533.542
-242.961	-941.776
-242.955	1739.46
-242.949	1829.05
-242.943	-2013.92
-242.937	-152.21
-242.93	-3500.59
-242.924	-1641.59
-242.918	954.617
-242.912	882.526
-242.906	-780.721
-242.899	-1180.19
-242.893	-1643.11
-242.887	590.393
-242.881	2245.49
-242.875	3384.43
-242.869	2807.53
-242.862	780.287
-242.856	-2551.56
-242.85	-3148.01
-242.844	-1512.84
-242.838	-1018.52
-242.831	-1989.58
-242.825	2622
-242.819	-306.608
-242.813	-4467.45
-242.807	-3880.89
-242.801	-3172.22
-242.794	-2548.67
-242.788	-3836.69
-242.782	99.4423
-242.776	-2044.04
-242.77	-2546.15
-242.764	-365.772
-242.757	-394.694
-242.751	-413.854
-242.745	-2207.05
-242.739	1523.46
-242.733	718.421
-242.726	147.728
-242.72	193.795
-242.714	-590.148
-242.708	-1823.2
-242.702	1629.05
-242.696	2537.98
-242.689	2687.39
-242.683	-59.9843
-242.677	-216.639
-242.671	-3409.03
-242.665	-992.298
-242.659	1340.48
-242.652	1852.64
-242.646	172.466
-242.64	1981.86
-242.634	2382.42
-242.628	963.233
-242.621	1117.23
-242.615	589.243
-242.609	-192.589
-242.603	-572.054
-242.597	-932.966
-242.591	-776.254
-242.584	1412.38
-242.578	212.906
-242.572	-3172.25
-242.566	-971.544
-242.56	1623.22
-242.553	-604.395
-242.547	-3337.99
-242.541	-4282.32
-242.535	-172.802
-242.529	1329.16
-242.523	499.074
-242.516	-1467.49
-242.51	-1965.55
-242.504	-116.235
-242.498	-789.648
-242.492	-1911.67
-242.486	2253.34
-242.479	-441.967
-242.473	876.386
-242.467	37.7567
-242.461	-963.223
-242.455	971.247
-242.448	-1087.48
-242.442	1015.49
-242.436	-106.733
-242.43	420.539
-242.424	2225.08
-242.418	692.149
-242.411	761.027
-242.405	2488.75
-242.399	8.252
-242.393	-1552.34
-242.387	-1326.95
-242.381	-1686.91
-242.374	-790.701
-242.368	1065.66
-242.362	3891.25
-242.356	-1105.76
-242.35	-317.731
-242.343	-197.074
-242.337	668.542
-242.331	3434
-242.325	582.502
-242.319	1929.72
-242.313	2149.74
-242.306	556.126
-242.3	-1592.67
-242.294	-2005.08
-242.288	-2288.03
-242.282	-4065.49
-242.275	-1615.5
-242.269	-2671.83
-242.263	18.1789
-242.257	1159.49
-242.251	-472.772
-242.245	-184.788
-242.238	95.8732
-242.232	155.608
-242.226	-1354.99
-242.22	972.734
-242.214	1091.53
-242.208	-343.727
-242.201	227.688
-242.195	-2583.57
-242.189	62.9554
-242.183	361.457
-242.177	-119.476
-242.17	396.169
-242.164	-741.302
-242.158	-2396.63
-242.152	-1142.46
-242.146	-3834.53
-242.14	-533.46
-242.133	2133.81
-242.127	2417.67
-242.121	3018.89
-242.115	2647.61
-242.109	915.231
-242.103	2022.41
-242.096	2123.81
-242.09	1843.65
-242.084	-2944.16
-242.078	139.782
-242.072	2275.8
-242.065	1116.24
-242.059	-1866.64
-242.053	-2581
-242.047	-636.786
-242.041	-744.547
-242.035	-2632.75
-242.028	261.55
-242.022	-1938.89
-242.016	1213.25
-242.01	1539.77
-242.004	1427.76
-241.997	1138.34
-241.991	-1831.78
-241.985	-1783.68
-241.979	-1462.07
-241.973	-825.335
-241.967	-908.48
-241.96	-320.088
-241.954	-1581.52
-241.948	-2389.27
-241.942	1384.76
-241.936	2860.66
-241.93	343.627
-241.923	1692.25
-241.917	71.5801
-241.911	-1920.59
-241.905	-813.911
-241.899	319.23
-241.892	465.691
-241.886	2338.46
-241.88	1110.16
-241.874	-2098.69
-241.868	-2185.49
-241.862	219.109
-241.855	-1322.06
-241.849	-1260.29
-241.843	-543.486
-241.837	1210.37
-241.831	2535.31
-241.825	908.298
-241.818	-79.1956
-241.812	-756.685
-241.806	1907.98
-241.8	-255.532
-241.794	-3491.77
-241.787	-1299.33
-241.781	-544.928
-241.775	47.4198
-241.769	-322.058
-241.763	1039.81
-241.757	2596.33
-241.75	-1113.52
-241.744	-3595.91
-241.738	16.2095
-241.732	-62.5413
-241.726	-3398.44
-241.719	-2927.86
-241.713	724.367
-241.707	-240.559
-241.701	-3231.77
-241.695	-1381.05
-241.689	-2499.9
-241.682	-276.379
-241.676	-2580.13
-241.67	682.368
-241.664	-1344.17
-241.658	-3480.05
-241.652	-5131.21
-241.645	-4610.61
-241.639	-4235.6
-241.633	-1467.72
-241.627	171.2
-241.621	2246.04
-241.614	2149.33
-241.608	1198.3
-241.602	1286.75
-241.596	1200.57
-241.59	345.038
-241.584	-2839.09
-241.577	-2065.25
-241.571	-3679.26
-241.565	-1487.97
-241.559	-110.036
-241.553	-793.243
-241.547	526.286
-241.54	2699.77
-241.534	3674.63
-241.528	1223.64
-241.522	1116.34
-241.516	-867.895
-241.509	1171.42
-241.503	1196.1
-241.497	-96.9137
-241.491	-1021.51
-241.485	-2740.86
-241.479	-1658.92
-241.472	-276.75
-241.466	52.8949
-241.46	2215.9
-241.454	-559.785
-241.448	-233.219
-241.441	-1027
-241.435	432.494
-241.429	544.247
-241.423	1135.99
-241.417	2935.8
-241.411	1447.63
-241.404	-1077.12
-241.398	1068.78
-241.392	309.468
-241.386	644.41
-241.38	3431.22
-241.374	412.779
-241.367	-379.172
-241.361	1614.62
-241.355	2913.05
-241.349	-366.024
-241.343	-669.074
-241.336	1182.2
-241.33	2528.2
-241.324	1010.19
-241.318	1138.48
-241.312	2096.91
-241.306	-1560.13
-241.299	-1161.02
-241.293	-2275.03
-241.287	-1663.53
-241.281	-2039.7
-241.275	-2200.33
-241.269	2534.71
-241.262	1912.11
-241.256	801.67
-241.25	-706.231
-241.244	-1389.06
-241.238	87.3463
-241.231	101.508
-241.225	354.261
-241.219	2522.26
-241.213	-1398.64
-241.207	1031.86
-241.201	1005.75
-241.194	511.824
-241.188	974.593
-241.182	265.154
-241.176	-759.366
-241.17	-921.24
-241.163	-699.165
-241.157	852.586
-241.151	-318.942
-241.145	-3786.76
-241.139	-1820.4
-241.133	511.313
-241.126	471.648
-241.12	498.8
-241.114	827.84
-241.108	151.923
-241.102	1999.76
-241.096	1985.85
-241.089	4117.01
-241.083	4443.15
-241.077	1872.33
-241.071	-1666.92
-241.065	-3444.81
-241.058	-2195.18
-241.052	-191.462
-241.046	-884.487
-241.04	487.696
-241.034	301.894
-241.028	2392.57
-241.021	790.991
-241.015	-659.143
-241.009	413.669
-241.003	1632.1
-240.997	-2934.66
-240.991	-1922.68
-240.984	-289.712
-240.978	60.5295
-240.972	-1185.8
-240.966	-377.254
-240.96	3084.83
-240.953	301.666
-240.947	200.17
-240.941	-2585.23
-240.935	-2124.22
-240.929	264.412
-240.923	-604.356
-240.916	-2187.21
-240.91	-1464.2
-240.904	-1826.14
-240.898	-103.889
-240.892	-1789.87
-240.885	605.715
-240.879	121.026
-240.873	1028.75
-240.867	-2491.14
-240.861	-5277.78
-240.855	-3646.83
-240.848	-2806.56
-240.842	6.80992
-240.836	1034.71
-240.83	-1886.97
-240.824	910.759
-240.818	198.571
-240.811	1886.72
-240.805	-299.539
-240.799	-1447.22
-240.793	-345.061
-240.787	766.265
-240.78	-746.684
-240.774	-2436.28
-240.768	243.833
-240.762	468.599
-240.756	2961.77
-240.75	3709.93
-240.743	-374.789
-240.737	844.408
-240.731	728.118
-240.725	806.841
-240.719	752.772
-240.713	19.1176
-240.706	-1055.95
-240.7	138.937
-240.694	533.336
-240.688	-1097.67
-240.682	-837.851
-240.675	1101.83
-240.669	2624.86
-240.663	3268.69
-240.657	3140.65
-240.651	3078.03
-240.645	620.37
-240.638	3013.09
-240.632	3228.7
-240.626	-1295.8
-240.62	360.454
-240.614	-1102.87
-240.607	266.754
-240.601	2739.69
-240.595	573.999
-240.589	-1537.2
-240.583	50.7782
-240.577	-410.243
-240.57	-419.779
-240.564	318.559
-240.558	-210.729
-240.552	1195.91
-240.546	2059.19
-240.54	836.217
-240.533	-1957.58
-240.527	634.086
-240.521	1336.99
-240.515	1663.77
-240.509	-1510.65
-240.502	-430.494
-240.496	-1457.38
-240.49	457.982
-240.484	1485.76
-240.478	1181.44
-240.472	-803.139
-240.465	-393.661
-240.459	974.714
-240.453	-659.639
-240.447	2324.9
-240.441	-1227.2
-240.434	-2203.08
-240.428	101.453
-240.422	-3963.44
-240.416	-1362.28
-240.41	-2276.04
-240.404	722.888
-240.397	1928.38
-240.391	-217.238
-240.385	-587.057
-240.379	-99.7099
-240.373	-621.111
-240.367	-436.307
-240.36	480.583
-240.354	3326.76
-240.348	1141.52
-240.342	-210.438
-240.336	-2160
-240.329	-5787.65
-240.323	-4825.7
-240.317	-3154.29
-240.311	-1668.01
-240.305	-1838.44
-240.299	-1585.26
-240.292	-1040.58
-240.286	2251.21
-240.28	2615.1
-240.274	1466.93
-240.268	2607.21
-240.262	1107.36
-240.255	-1551.85
-240.249	-2795.9
-240.243	-800.587
-240.237	-586.374
-240.231	-1561.62
-240.224	-1611.2
-240.218	646.68
-240.212	444.975
-240.206	-1321.07
-240.2	899.002
-240.194	-304.013
-240.187	1423.08
-240.181	-276.068
-240.175	1738.74
-240.169	672.937
-240.163	214.42
-240.156	-1962.46
-240.15	-601.148
-240.144	-1176.37
-240.138	-1987.9
-240.132	-2755.64
-240.126	-204.176
-240.119	-1648.14
-240.113	-1845.91
-240.107	252.574
-240.101	-2151.52
-240.095	-153.032
-240.089	1221.23
-240.082	2101.63
[truncated: 63,536 more rows]
