# Supplementary material for: Direct conversion of various phosphate sources to a versatile P-X reagent [TBA][PO2X2] via redox-neutral halogenation
Source: Nat Commun. 2025 Feb 26;16:2004. doi: 10.1038/s41467-025-57255-1 (PMC11865473; doi:10.1038/s41467-025-57255-1)
Supplement: Supplementary file 3 — Source Data [file 41467_2025_57255_MOESM3_ESM.zip › Source Data/Fig S2.xlsx]

## Sheet: Fig S2
-235.143	66.5571	-229.988	45.7001	-229.988	-62.756	-229.988	-79.1882	-229.988	-12.4292	-229.988	92.1938	-229.988	12.3591	-229.988	18.2954	-229.988	-0.05255
-235.138	110.561	-229.983	-97.269	-229.983	64.4993	-229.983	-137.578	-229.983	-110.693	-229.983	146.125	-229.983	2.84351	-229.983	-88.0973	-229.983	-12.9294
-235.133	184.313	-229.979	293.649	-229.979	23.6592	-229.979	238.746	-229.979	-289.042	-229.979	-293.031	-229.979	-37.5532	-229.979	-72.2152	-229.979	-106.746
-235.129	69.2371	-229.974	-47.4341	-229.974	-17.1808	-229.974	109.221	-229.974	-4.93994	-229.974	-228.608	-229.974	-77.95	-229.974	-56.3331	-229.974	-200.563
-235.124	-261.622	-229.969	-310.089	-229.969	-152.722	-229.969	11.3113	-229.969	206.904	-229.969	-69.7646	-229.969	54.0127	-229.969	-40.4512	-229.969	-117.784
-235.119	-186.949	-229.965	-259.028	-229.965	14.781	-229.965	-86.5981	-229.965	187.522	-229.965	89.0793	-229.965	185.975	-229.965	-24.5691	-229.965	-317.558
-235.114	50.8391	-229.96	-83.7892	-229.96	-15.0106	-229.96	-73.8533	-229.96	133.216	-229.96	53.8352	-229.96	-102.906	-229.96	-3.22217	-229.96	-365.754
-235.11	277.241	-229.955	91.4502	-229.955	-44.8021	-229.955	-61.1082	-229.955	78.9094	-229.955	18.5913	-229.955	159.762	-229.955	18.1246	-229.955	-131.396
-235.105	373.444	-229.95	-47.0256	-229.95	-36.713	-229.95	-48.363	-229.95	-76.5582	-229.95	-16.6526	-229.95	-25.7036	-229.95	137.838	-229.95	155.941
-235.1	95.5967	-229.946	128.214	-229.946	-28.6239	-229.946	-35.6182	-229.946	-232.026	-229.946	-51.8967	-229.946	-211.169	-229.946	-179.633	-229.946	160.724
-235.096	-58.71	-229.941	159.769	-229.941	-143.252	-229.941	-20.9958	-229.941	-334.203	-229.941	-154.022	-229.941	22.2339	-229.941	8.04895	-229.941	145.088
-235.091	34.1349	-229.936	191.324	-229.936	45.1643	-229.936	-6.37378	-229.936	26.0708	-229.936	-256.148	-229.936	255.637	-229.936	-66.5797	-229.936	129.452
-235.086	-8.28392	-229.932	-208.479	-229.932	44.178	-229.932	160.003	-229.932	-37.5691	-229.932	-95.9927	-229.932	75.3779	-229.932	126.567	-229.932	166.794
-235.081	-414.025	-229.927	-85.4231	-229.927	43.1914	-229.927	22.8706	-229.927	-101.209	-229.927	64.1626	-229.927	-104.881	-229.927	57.403	-229.927	204.137
-235.077	-268.398	-229.922	37.6326	-229.922	146.377	-229.922	88.0776	-229.922	330.119	-229.922	287.265	-229.922	-40.9646	-229.922	48.3518	-229.922	88.4296
-235.072	-132.459	-229.917	160.688	-229.917	-53.4832	-229.917	-150.225	-229.917	-9.30566	-229.917	6.78857	-229.917	22.9519	-229.917	39.3008	-229.917	-27.2778
-235.067	-99.5715	-229.913	-88.7931	-229.913	-82.88	-229.913	-85.0173	-229.913	-290.924	-229.913	324.312	-229.913	86.8687	-229.913	13.8553	-229.913	104.25
-235.063	137.691	-229.908	-24.5591	-229.908	-112.277	-229.908	-19.8103	-229.908	198.21	-229.908	138.257	-229.908	150.785	-229.908	-11.5902	-229.908	-46.777
-235.058	157.778	-229.903	-327.96	-229.903	-25.6646	-229.903	68.3179	-229.903	33.4094	-229.903	-205.823	-229.903	-51.7371	-229.903	-73.5814	-229.903	266.498
-235.053	-318.694	-229.899	-108.502	-229.899	60.948	-229.899	156.446	-229.899	-131.391	-229.899	-46.3232	-229.899	-254.259	-229.899	-135.573	-229.899	-267.891
-235.048	-345.881	-229.894	169.777	-229.894	-3.96216	-229.894	-27.3191	-229.894	156.624	-229.894	-75.6658	-229.894	-135.044	-229.894	283.338	-229.894	-125.326
-235.044	-128.874	-229.889	134.341	-229.889	-68.8721	-229.889	-211.084	-229.889	-17.811	-229.889	-105.009	-229.889	-15.8289	-229.889	265.065	-229.889	17.2392
-235.039	-126.388	-229.884	59.6907	-229.884	112.442	-229.884	0.34448	-229.884	-311.472	-229.884	-55.667	-229.884	-117.808	-229.884	-111.152	-229.884	230.443
-235.034	81.7906	-229.88	-14.9597	-229.88	293.756	-229.88	-91.7358	-229.88	-142.682	-229.88	-6.32544	-229.88	-219.787	-229.88	-225.059	-229.88	161.092
-235.03	41.6948	-229.875	1.89026	-229.875	121.518	-229.875	-13.092	-229.875	6.8396	-229.875	43.0161	-229.875	-91.9541	-229.875	-82.1202	-229.875	-61.3094
-235.025	147.942	-229.87	18.7401	-229.87	-50.7209	-229.87	65.5518	-229.87	156.361	-229.87	92.3577	-229.87	35.8789	-229.87	60.8185	-229.87	-283.711
-235.02	120.603	-229.866	258.571	-229.866	-105.174	-229.866	120.088	-229.866	190.307	-229.866	-91.8125	-229.866	-14.2129	-229.866	-143.258	-229.866	-58.5501
-235.015	-48.7754	-229.861	-233.6	-229.861	-159.628	-229.861	174.625	-229.861	224.253	-229.861	-275.983	-229.861	-64.3049	-229.861	264.724	-229.861	449.165
-235.011	-8.59846	-229.856	-157.163	-229.856	-43.6184	-229.856	127.993	-229.856	65.5115	-229.856	-82.4687	-229.856	23.4907	-229.856	109.831	-229.856	56.2376
-235.006	234.184	-229.851	-80.7255	-229.851	-230.654	-229.851	-222.15	-229.851	-93.2302	-229.851	111.045	-229.851	111.286	-229.851	-45.062	-229.851	-54.1352
-235.001	129.627	-229.847	67.605	-229.847	-72.0288	-229.847	151.704	-229.847	-103.843	-229.847	105.226	-229.847	45.3945	-229.847	-33.2786	-229.847	-176.281
-234.997	117.081	-229.842	215.935	-229.842	86.5962	-229.842	222.049	-229.842	-114.456	-229.842	99.4065	-229.842	-20.4968	-229.842	-21.4951	-229.842	172.497
-234.992	-235.766	-229.837	102.837	-229.837	264.162	-229.837	-207.133	-229.837	-67.2626	-229.837	93.5872	-229.837	143.424	-229.837	137.838	-229.837	309.359
-234.987	-151.316	-229.833	-10.2622	-229.833	138.682	-229.833	71.875	-229.833	-20.0691	-229.833	87.7678	-229.833	307.345	-229.833	34.8606	-229.833	163.667
-234.982	-143.427	-229.828	-62.9054	-229.828	-30.2023	-229.828	99.5386	-229.828	42.7803	-229.828	-15.7512	-229.828	161.019	-229.828	164.82	-229.828	-100.492
-234.978	-102.11	-229.823	-115.549	-229.823	103.958	-229.823	127.202	-229.823	105.63	-229.823	-119.27	-229.823	14.6931	-229.823	294.78	-229.823	-82.0963
-234.973	35.0953	-229.818	-11.3345	-229.818	-45.986	-229.818	262.358	-229.818	-24.2087	-229.818	-12.9644	-229.818	-62.689	-229.818	118.711	-229.818	-257.957
-234.968	24.4902	-229.814	92.8799	-229.814	107.115	-229.814	94.0059	-229.814	-154.047	-229.814	93.3413	-229.814	-140.071	-229.814	-57.3578	-229.814	-151.263
-234.964	-106.189	-229.809	43.5045	-229.809	-57.0344	-229.809	-311.464	-229.809	8.75879	-229.809	78.9978	-229.809	-78.1294	-229.809	-208.835	-229.809	-109.322
-234.959	-44.7991	-229.804	-5.87097	-229.804	-221.184	-229.804	-8.74487	-229.804	171.565	-229.804	64.6543	-229.804	-16.188	-229.804	-98.0023	-229.804	-67.3799
-234.954	204.003	-229.8	-55.2463	-229.8	-44.4076	-229.8	180.158	-229.8	35.7051	-229.8	-75.584	-229.8	45.7537	-229.8	12.8307	-229.8	-396.291
-234.949	-235.31	-229.795	-104.622	-229.795	132.369	-229.795	-136.788	-229.795	-100.155	-229.795	-215.822	-229.795	107.695	-229.795	-138.647	-229.795	-254.278
-234.945	-18.6348	-229.79	-52.6934	-229.79	207.735	-229.79	-175.517	-229.79	172.845	-229.79	-124.106	-229.79	-21.0354	-229.79	-40.7927	-229.79	-149.976
-234.94	-171.882	-229.785	-0.76489	-229.785	-221.973	-229.785	89.2632	-229.785	-16.6067	-229.785	-32.3896	-229.785	-149.766	-229.785	57.0614	-229.785	236.881
-234.935	-137.937	-229.781	70.7708	-229.781	-216.054	-229.781	18.9189	-229.781	213.038	-229.781	75.0637	-229.781	261.562	-229.781	-9.02856	-229.781	-106.194
-234.931	-36.6081	-229.776	-171.409	-229.776	-210.135	-229.776	-51.4258	-229.776	211.458	-229.776	182.517	-229.776	121.34	-229.776	187.192	-229.776	-166.715
-234.926	149.294	-229.771	-91.7035	-229.771	-71.6343	-229.771	-232.425	-229.771	-127.327	-229.771	-103.451	-229.771	-16.0083	-229.771	197.609	-229.771	199.538
-234.921	-113.65	-229.767	-11.9982	-229.767	66.8667	-229.767	-109.915	-229.767	-3.6604	-229.767	-137.63	-229.767	-153.357	-229.767	208.026	-229.767	283.238
-234.916	20.9422	-229.762	126.529	-229.762	-15.6025	-229.762	297.136	-229.762	-82.3163	-229.762	-129.843	-229.762	-95.3655	-229.762	103.683	-229.762	119.702
-234.912	99.2094	-229.757	265.056	-229.757	-98.0718	-229.757	198.337	-229.757	-160.972	-229.757	129.733	-229.757	-37.3738	-229.757	-0.66052	-229.757	-43.8337
-234.907	34.1199	-229.752	113.559	-229.752	-327.328	-229.752	-74.3472	-229.752	-226.381	-229.752	-262.459	-229.752	-114.397	-229.752	-134.719	-229.752	-88.1668
-234.902	-10.4756	-229.748	-37.9369	-229.748	-51.5101	-229.748	-43.522	-229.748	-60.5636	-229.748	-151.072	-229.748	-191.42	-229.748	-268.777	-229.748	-132.5
-234.898	57.3143	-229.743	281.14	-229.743	72.7856	-229.743	-328.853	-229.743	32.9954	-229.743	385.211	-229.743	214.163	-229.743	-288.075	-229.743	70.4021
-234.893	-149.175	-229.738	77.3575	-229.738	197.082	-229.738	-108.334	-229.738	-104.671	-229.738	-253.525	-229.738	68.1963	-229.738	-307.372	-229.738	-197.62
-234.888	193.081	-229.734	-131.326	-229.734	187.217	-229.734	-159.709	-229.734	161.103	-229.734	-304.752	-229.734	-261.62	-229.734	61.3308	-229.734	5.28217
-234.884	91.1128	-229.729	-26.2952	-229.729	-125.693	-229.729	92.4248	-229.729	195.651	-229.729	147.601	-229.729	-39.8872	-229.729	167.724	-229.729	-74.3702
-234.879	80.6672	-229.724	-150.015	-229.724	-192.379	-229.724	53.6958	-229.724	-107.004	-229.724	316.69	-229.724	-185.854	-229.724	-42.8419	-229.724	-24.5185
-234.874	254.451	-229.72	39.9813	-229.72	-259.064	-229.72	14.9668	-229.72	52.791	-229.72	-17.8003	-229.72	219.729	-229.72	183.776	-229.72	25.3332
-234.869	-21.0593	-229.715	85.425	-229.715	-54.371	-229.715	18.7212	-229.715	9.24805	-229.715	-12.7595	-229.715	424.405	-229.715	208.539	-229.715	162.012
-234.865	-161.993	-229.71	130.869	-229.71	150.323	-229.71	22.4756	-229.71	-34.2949	-229.71	-7.71875	-229.71	77.5325	-229.71	233.301	-229.71	298.69
-234.86	-422.654	-229.705	39.0623	-229.705	-181.626	-229.705	159.015	-229.705	-5.57983	-229.705	-70.8711	-229.705	-62.5095	-229.705	-195.515	-229.705	294.091
-234.855	-179.549	-229.701	-52.7444	-229.701	-8.49988	-229.701	-210.294	-229.701	23.1353	-229.701	-134.023	-229.701	-202.551	-229.701	-187.147	-229.701	289.492
-234.851	-219.811	-229.696	-35.0775	-229.696	-46.8738	-229.696	-32.6541	-229.696	83.1621	-229.696	122.807	-229.696	-155.871	-229.696	61.6724	-229.696	123.013
-234.846	145.955	-229.691	-17.4106	-229.691	-85.2476	-229.691	144.986	-229.691	-88.0367	-229.691	-207.872	-229.691	-109.19	-229.691	48.181	-229.691	-43.4658
-234.841	-86.1874	-229.687	235.543	-229.687	116.289	-229.687	227.779	-229.687	-331.493	-229.687	-82.1819	-229.687	-62.5095	-229.687	422.691	-229.687	43.1768
-234.836	6.31139	-229.682	-34.3627	-229.682	-187.249	-229.682	7.06299	-229.682	-112.499	-229.682	-208.282	-229.682	-15.8289	-229.682	185.143	-229.682	129.819
-234.832	-90.974	-229.677	-217.67	-229.677	-53.5818	-229.677	-90.3525	-229.677	44.4739	-229.677	92.4807	-229.677	-179.57	-229.677	88.3132	-229.677	-126.429
-234.827	136.987	-229.672	-87.2612	-229.672	80.0854	-229.672	115.741	-229.672	201.447	-229.672	141.453	-229.672	-343.311	-229.672	-8.51624	-229.672	-100.124
-234.822	9.60561	-229.668	-185.604	-229.668	30.6631	-229.668	-57.5515	-229.668	40.4846	-229.668	-35.1353	-229.668	-185.315	-229.668	-187.318	-229.668	-62.0453
-234.818	4.54946	-229.663	-283.946	-229.663	-18.7592	-229.663	72.665	-229.663	-120.478	-229.663	40.0654	-229.663	-27.3193	-229.663	-103.809	-229.663	258.588
-234.813	6.43918	-229.658	-55.5017	-229.658	-113.954	-229.658	256.628	-229.658	-34.5583	-229.658	54.9419	-229.658	-76.1545	-229.658	162.771	-229.658	146.559
-234.808	-49.7262	-229.654	-140.773	-229.654	-209.149	-229.654	137.082	-229.654	51.3611	-229.654	69.8181	-229.654	-124.99	-229.654	-7.83313	-229.654	34.5309
-234.803	53.2095	-229.649	48.4573	-229.649	131.284	-229.649	125.028	-229.649	21.6675	-229.649	-72.6743	-229.649	136.422	-229.649	-194.832	-229.649	-89.2706
-234.799	-264.953	-229.644	237.687	-229.644	-33.359	-229.644	-190.534	-229.644	-8.02612	-229.644	-215.167	-229.644	-153.716	-229.644	-119.52	-229.644	-213.072
-234.794	-43.3567	-229.639	-25.2739	-229.639	18.4309	-229.639	-116.139	-229.639	-87.999	-229.639	-268.975	-229.639	-143.303	-229.639	-29.1799	-229.639	56.4215
-234.789	296.53	-229.635	25.4801	-229.635	70.2207	-229.635	-41.7437	-229.635	-167.972	-229.635	264.726	-229.635	-132.889	-229.635	61.16	-229.635	-145.009
-234.785	117.628	-229.63	56.627	-229.63	241.966	-229.63	-138.072	-229.63	-137.15	-229.63	90.2678	-229.63	-53.5325	-229.63	-6.97925	-229.63	-116.864
-234.78	-6.54585	-229.625	87.7738	-229.625	-91.3638	-229.625	-234.401	-229.625	124.899	-229.625	-84.1899	-229.625	25.8247	-229.625	187.192	-229.625	193.836
-234.775	-170.256	-229.621	30.6884	-229.621	-99.5515	-229.621	-172.652	-229.621	-289.87	-229.621	-156.358	-229.621	343.612	-229.621	373.166	-229.621	280.846
-234.77	-199.245	-229.616	-26.3972	-229.616	195.306	-229.616	-110.903	-229.616	66.1138	-229.616	-228.526	-229.616	109.85	-229.616	121.956	-229.616	85.3024
-234.766	-88.7084	-229.611	92.9821	-229.611	-179.061	-229.611	-30.1841	-229.611	-155.967	-229.611	66.4985	-229.611	238.042	-229.611	-172.973	-229.611	260.611
-234.761	-42.693	-229.606	-101.354	-229.606	-48.3534	-229.606	50.5342	-229.606	-146.822	-229.606	109.734	-229.606	90.4595	-229.606	-205.59	-229.606	-35.0039
-234.756	-6.50483	-229.602	-34.2605	-229.602	188.894	-229.602	-20.502	-229.602	172.431	-229.602	-43.0857	-229.602	-77.95	-229.602	211.271	-229.602	-31.8767
-234.752	-146.837	-229.597	32.8329	-229.597	-78.9342	-229.597	211.971	-229.597	29.2319	-229.597	55.8843	-229.597	305.19	-229.597	190.949	-229.597	-28.7495
-234.747	52.8937	-229.592	-154.967	-229.592	-201.553	-229.592	463.414	-229.592	199.151	-229.592	-2.51416	-229.592	39.1106	-229.592	187.021	-229.592	-143.353
-234.742	118.518	-229.588	-29.0524	-229.588	-21.1267	-229.588	411.347	-229.588	-93.3807	-229.588	-60.9126	-229.588	-226.969	-229.588	-79.217	-229.588	24.5974
-234.737	245.596	-229.583	-113.915	-229.583	-83.7679	-229.583	55.7705	-229.583	229.485	-229.583	-77.3462	-229.583	-72.2046	-229.583	-53.0885	-229.583	42.441
-234.733	-93.4648	-229.578	114.938	-229.578	-146.409	-229.578	3.70386	-229.578	89.8987	-229.578	-93.7795	-229.578	82.5596	-229.578	-26.9598	-229.578	60.2846
-234.728	-278.26	-229.573	30.0756	-229.573	112.935	-229.573	14.8679	-229.573	-285.73	-229.573	173.05	-229.573	-26.9604	-229.573	-263.142	-229.573	-233.859
-234.723	168.259	-229.569	-54.7869	-229.569	-132.796	-229.569	26.0322	-229.569	-198.908	-229.569	20.2305	-229.569	-136.48	-229.569	-62.1395	-229.569	-245.448
-234.719	-25.6393	-229.564	49.7849	-229.564	-286.488	-229.564	80.2725	-229.564	-22.553	-229.564	-352.372	-229.564	179.871	-229.564	-127.888	-229.564	164.035
-234.714	106.79	-229.559	154.357	-229.559	-137.136	-229.559	134.513	-229.559	-77.4238	-229.559	30.394	-229.559	-55.3279	-229.559	-193.636	-229.559	102.594
-234.709	64.9222	-229.555	-120.144	-229.555	-158.247	-229.555	-215.926	-229.555	84.4792	-229.555	72.1948	-229.555	-221.583	-229.555	46.6442	-229.555	5.83398
-234.704	-84.2057	-229.55	-80.9298	-229.55	-179.357	-229.55	-262.855	-229.55	246.382	-229.55	113.996	-229.55	163.712	-229.55	24.6141	-229.55	191.628
-234.7	-58.0269	-229.545	263.83	-229.545	-156.274	-229.545	-230.745	-229.545	13.2751	-229.545	221.367	-229.545	-94.4678	-229.545	-8.34546	-229.545	177.28
-234.695	-79.2528	-229.54	-123.412	-229.54	371.885	-229.54	104.874	-229.54	-219.832	-229.54	76.9487	-229.54	-352.647	-229.54	-41.3049	-229.54	-119.623
-234.69	-54.2826	-229.536	155.991	-229.536	-154.301	-229.536	225.507	-229.536	-120.553	-229.536	58.4253	-229.536	-70.7683	-229.536	-107.053	-229.536	-98.6522
-234.686	-64.783	-229.531	-87.4655	-229.531	-175.411	-229.531	42.6304	-229.531	-21.2734	-229.531	39.9016	-229.531	211.111	-229.531	-172.802	-229.531	-77.6814
-234.681	-183.985	-229.526	-218.997	-229.526	217.797	-229.526	-94.7986	-229.526	42.4792	-229.526	110.553	-229.526	165.507	-229.526	70.2111	-229.526	69.1144
-234.676	-196.62	-229.522	-36.8136	-229.522	105.931	-229.522	71.2822	-229.522	-124.994	-229.522	-70.5842	-229.522	119.904	-229.522	50.9135	-229.522	215.91
-234.671	-159.295	-229.517	-63.7734	-229.517	57.1995	-229.517	47.6689	-229.517	184.436	-229.517	-125.827	-229.517	-149.766	-229.517	195.56	-229.517	-402.545
-234.667	-143.888	-229.512	-90.7334	-229.512	8.46753	-229.512	24.0562	-229.512	31.4148	-229.512	-181.07	-229.512	132.113	-229.512	77.8959	-229.512	15.0317
-234.662	-9.61608	-229.507	-71.9431	-229.507	117.572	-229.507	19.4126	-229.507	-162.553	-229.507	-50.0935	-229.507	-156.23	-229.507	-56.1624	-229.507	338.424
-234.657	-192.863	-229.503	-53.153	-229.503	226.676	-229.503	14.7693	-229.503	105.931	-229.503	-170.907	-229.503	-168.798	-229.503	-190.221	-229.503	2.52283
-234.653	-114.335	-229.498	24.459	-229.498	-200.862	-229.498	161.88	-229.498	143.189	-229.498	112.193	-229.498	-164.13	-229.498	-105.687	-229.498	-145.009
-234.648	-46.2679	-229.493	102.071	-229.493	-123.326	-229.493	5.48218	-229.493	180.447	-229.493	-24.3572	-229.493	-159.461	-229.493	-21.1536	-229.493	178.383
-234.643	346.498	-229.489	184.584	-229.489	5.90259	-229.489	56.7588	-229.489	-25.8647	-229.489	-305.325	-229.489	-54.7891	-229.489	-131.645	-229.489	-47.8807
-234.638	137.463	-229.484	-46.6172	-229.484	135.131	-229.484	-195.474	-229.484	-232.176	-229.484	-166.645	-229.484	49.8831	-229.484	20.174	-229.484	8.40936
-234.634	164.483	-229.479	55.5037	-229.479	-57.6263	-229.479	-213.752	-229.479	-154.273	-229.479	61.2119	-229.479	349.896	-229.479	-221.473	-229.479	229.523
-234.629	200.226	-229.475	157.625	-229.475	-250.383	-229.475	71.4795	-229.475	-76.37	-229.475	37.2788	-229.475	-269.34	-229.475	-25.9353	-229.475	-20.2875
-234.624	86.1424	-229.47	-6.58582	-229.47	-241.111	-229.47	31.0708	-229.47	-138.166	-229.47	39.5737	-229.47	-245.103	-229.47	-10.7363	-229.47	-270.098
-234.62	31.7987	-229.465	-170.796	-229.465	-231.838	-229.465	-9.33765	-229.465	31.2642	-229.465	41.8687	-229.465	-220.865	-229.465	4.46265	-229.465	-48.9845
-234.615	-33.3366	-229.46	17.9232	-229.46	213.062	-229.46	-68.7156	-229.46	-305.112	-229.46	-3.04687	-229.46	-116.192	-229.46	-127.888	-229.46	160.356
-234.61	-190.543	-229.456	-107.073	-229.456	152.887	-229.456	175.416	-229.456	-179.037	-229.456	203.827	-229.456	-11.5198	-229.456	2.0719	-229.456	87.142
-234.606	33.4223	-229.451	-222.265	-229.451	43.7832	-229.451	196.262	-229.451	-139.069	-229.451	219.236	-229.451	-59.0981	-229.451	285.046	-229.451	38.21
-234.601	220.557	-229.446	-23.7421	-229.446	-65.3208	-229.446	-86.4006	-229.446	-99.1012	-229.446	-17.1445	-229.446	-106.677	-229.446	130.836	-229.446	-293.276
-234.596	-8.45955	-229.442	-40.8984	-229.442	-73.4099	-229.442	-198.339	-229.442	-73.5851	-229.442	-69.9285	-229.442	-114.038	-229.442	167.894	-229.442	-330.435
-234.591	-83.2758	-229.437	255.661	-229.437	-81.499	-229.437	-6.7688	-229.437	-48.069	-229.437	-122.712	-229.437	154.376	-229.437	-57.3578	-229.437	-85.0396
-234.587	-97.0237	-229.432	40.7982	-229.432	95.0801	-229.432	-68.1228	-229.432	-50.2518	-229.432	-230.575	-229.432	371.082	-229.432	-165.117	-229.432	160.356
-234.582	-149.259	-229.427	-174.064	-229.427	-31.3861	-229.427	-129.477	-229.427	178.791	-229.427	81.2109	-229.427	36.238	-229.427	-272.876	-229.427	123.197
-234.577	-14.4714	-229.423	-22.9252	-229.423	107.312	-229.423	-89.6609	-229.423	268.135	-229.423	-299.424	-229.423	97.8206	-229.423	-325.987	-229.423	-131.764
-234.573	86.8322	-229.418	128.214	-229.418	-57.0344	-229.418	253.664	-229.418	-104.972	-229.418	-92.5503	-229.418	-116.372	-229.418	-116.787	-229.418	-104.171
-234.568	-40.1752	-229.413	235.747	-229.413	1.36499	-229.413	73.9497	-229.413	-180.391	-229.413	-139.884	-229.413	74.4802	-229.413	-228.218	-229.413	-115.208
-234.563	-132.046	-229.409	29.5649	-229.409	59.7642	-229.409	-105.765	-229.409	-255.811	-229.409	-187.217	-229.409	-10.4426	-229.409	-339.649	-229.409	-126.245
-234.558	-150.486	-229.404	-98.1882	-229.404	-33.359	-229.404	-102.11	-229.404	-13.2949	-229.404	-71.9365	-229.404	-216.017	-229.404	-84.938	-229.404	180.591
-234.554	46.3994	-229.399	-225.941	-229.399	-126.482	-229.399	205.055	-229.399	229.221	-229.399	43.344	-229.399	-145.816	-229.399	-92.5375	-229.399	204.873
-234.549	88.0204	-229.394	-12.2024	-229.394	-181.725	-229.394	252.973	-229.394	35.7803	-229.394	82.5632	-229.394	4.81836	-229.394	192.23	-229.394	11.3527
-234.544	157.297	-229.39	-112.179	-229.39	66.0776	-229.39	-2.61938	-229.39	-157.66	-229.39	121.782	-229.39	-396.096	-229.39	214.687	-229.39	-182.168
-234.54	-88.4455	-229.385	-3.0116	-229.385	67.656	-229.385	64.2671	-229.385	-4.2627	-229.385	176.739	-229.385	-268.443	-229.385	2.15723	-229.385	-263.844
-234.535	-31.6979	-229.38	106.156	-229.38	69.2344	-229.38	131.154	-229.38	149.135	-229.38	-20.0952	-229.38	134.986	-229.38	51.9381	-229.38	-62.965
-234.53	-130.524	-229.376	-165.384	-229.376	31.3538	-229.376	189.346	-229.376	50.2319	-229.376	-79.2312	-229.376	-288.91	-229.376	26.9196	-229.376	168.818
-234.525	-20.2362	-229.371	85.9357	-229.371	-6.52698	-229.371	-55.9707	-229.371	-48.6711	-229.371	-138.367	-229.371	-161.257	-229.371	1.90112	-229.371	-258.693
-234.521	62.7495	-229.366	43.1471	-229.366	-290.632	-229.366	21.1909	-229.366	-176.477	-229.366	-71.6086	-229.366	-251.925	-229.366	-154.273	-229.366	-62.2292
-234.516	69.9411	-229.361	0.3584	-229.361	132.369	-229.361	98.353	-229.361	-304.284	-229.361	-256.64	-229.361	-66.8184	-229.361	-48.136	-229.361	134.234
-234.511	67.636	-229.357	9.85571	-229.357	-31.7806	-229.357	71.1831	-229.357	8.68359	-229.357	-132.179	-229.357	4.81836	-229.357	60.733	-229.357	130.555
-234.507	-144.532	-229.352	19.3529	-229.352	-195.93	-229.352	44.0137	-229.352	-140.8	-229.352	-7.71875	-229.352	76.4551	-229.352	169.602	-229.352	126.876
-234.502	110.755	-229.347	-69.1859	-229.347	6.09985	-229.347	16.8437	-229.347	128.812	-229.347	-150.785	-229.347	27.4404	-229.347	191.034	-229.347	276.247
-234.497	-131.031	-229.343	155.991	-229.343	-94.915	-229.343	-10.3257	-229.343	-64.026	-229.343	125.799	-229.343	-21.5742	-229.343	212.467	-229.343	-45.3054
-234.492	46.1497	-229.338	17.6168	-229.338	-112.08	-229.338	-54.9827	-229.338	-266.649	-229.338	298.125	-229.338	-102.008	-229.338	-178.352	-229.338	-122.198
-234.488	139.424	-229.333	-120.757	-229.333	-129.244	-229.333	-99.6396	-229.333	-238.047	-229.333	218.662	-229.333	-182.443	-229.333	-131.986	-229.333	271.832
-234.483	227.87	-229.328	152.621	-229.328	162.949	-229.328	-24.1575	-229.328	-98.6495	-229.328	154.936	-229.328	-193.933	-229.328	132.971	-229.328	136.074
-234.478	85.5476	-229.324	-96.8606	-229.324	-49.9318	-229.324	51.3247	-229.324	40.748	-229.324	91.2102	-229.324	-205.424	-229.324	-39.2557	-229.324	0.31537
-234.474	-87.0996	-229.319	-302.226	-229.319	108.101	-229.319	316.5	-229.319	-0.49927	-229.319	135.019	-229.319	-100.572	-229.319	-77.5947	-229.319	-66.2762
-234.469	47.317	-229.314	-193.875	-229.314	-238.94	-229.314	75.8267	-229.314	-41.7465	-229.314	-240.821	-229.314	4.27979	-229.314	-115.934	-229.314	-132.868
-234.464	-198.306	-229.31	-39.775	-229.31	20.1079	-229.31	138.663	-229.31	206.038	-229.31	7.56738	-229.31	109.132	-229.31	-17.6527	-229.31	-287.758
-234.459	-41.4506	-229.305	-199.39	-229.305	279.156	-229.305	201.499	-229.305	-8.62817	-229.305	-163.694	-229.305	213.983	-229.305	-181.682	-229.305	-160.093
-234.455	370.942	-229.3	-13.4279	-229.3	-18.9565	-229.3	-88.179	-229.3	-170.908	-229.3	-207.749	-229.3	186.693	-229.3	-200.553	-229.3	72.0577
-234.45	210.724	-229.295	172.534	-229.295	-317.069	-229.295	-74.3472	-229.295	129.264	-229.295	167.845	-229.295	159.403	-229.295	42.8871	-229.295	304.208
-234.445	-15.3947	-229.291	5.56653	-229.291	-230.062	-229.291	-79.4846	-229.291	-105.273	-229.291	-180.455	-229.291	-5.77441	-229.291	-8.77234	-229.291	147.847
-234.441	79.5045	-229.286	152.314	-229.286	159.99	-229.286	-84.6223	-229.286	-108.585	-229.286	-109.107	-229.286	-170.952	-229.286	-60.4318	-229.286	-8.51447
-234.436	-243.883	-229.281	-39.1624	-229.281	32.3401	-229.281	-45.498	-229.281	-44.4561	-229.281	19.9436	-229.281	-201.115	-229.281	27.2611	-229.281	-55.9747
-234.431	-145.679	-229.277	-230.639	-229.277	-95.3097	-229.277	-6.37378	-229.277	19.6729	-229.277	-102.796	-229.277	-231.278	-229.277	114.954	-229.277	179.119
-234.426	-75.9122	-229.272	-56.1144	-229.272	-121.944	-229.272	235.09	-229.272	98.2534	-229.272	-83.9031	-229.272	89.0229	-229.272	-92.4521	-229.272	184.638
-234.422	90.5317	-229.267	118.41	-229.267	154.466	-229.267	173.044	-229.267	176.834	-229.267	-65.0107	-229.267	133.549	-229.267	-37.548	-229.267	190.157
-234.417	-359.012	-229.262	331.74	-229.262	167.931	-229.262	-157.14	-229.262	4.01709	-229.262	144.404	-229.262	327.453	-229.262	151.841	-229.262	-43.6498
-234.412	-166.559	-229.258	231.356	-229.258	181.396	-229.258	18.5234	-229.258	-168.8	-229.258	-65.8303	-229.258	-30.1921	-229.258	78.9205	-229.258	-277.456
-234.408	-19.2129	-229.253	19.8635	-229.253	-108.183	-229.253	124.633	-229.253	-71.8539	-229.253	-55.749	-229.253	-112.063	-229.253	159.014	-229.253	-181.616
-234.403	-20.543	-229.248	122.086	-229.248	-94.7178	-229.248	230.743	-229.248	25.0923	-229.248	-45.6675	-229.248	81.8413	-229.248	-23.2029	-229.248	-85.7754
-234.398	-153.561	-229.244	-292.014	-229.244	-70.2039	-229.244	191.421	-229.244	-48.9722	-229.244	129.651	-229.244	33.0063	-229.244	229.032	-229.244	-1.70813
-234.393	-169.671	-229.239	25.8887	-229.239	-45.6899	-229.239	-151.41	-229.239	-123.037	-229.239	53.1797	-229.239	-15.8289	-229.239	44.0825	-229.239	82.3591
-234.389	126.768	-229.234	108.504	-229.234	-21.176	-229.234	-70.5928	-229.234	255.716	-229.234	-196.397	-229.234	55.9875	-229.234	285.387	-229.234	78.1282
-234.384	28.3171	-229.23	-122.595	-229.23	3.33789	-229.23	10.2244	-229.23	172.017	-229.23	141.535	-229.23	127.804	-229.23	264.382	-229.23	73.8972
-234.379	254.598	-229.225	33.5477	-229.225	51.5271	-229.225	-6.96655	-229.225	-61.0153	-229.225	-169.677	-229.225	-268.622	-229.225	-206.786	-229.225	150.606
-234.375	214.202	-229.22	-124.025	-229.22	-203.329	-229.22	-24.1575	-229.22	-294.047	-229.22	-229.1	-229.22	-113.499	-229.22	108.977	-229.22	-55.239
-234.37	152.623	-229.215	169.368	-229.215	-211.96	-229.215	148.345	-229.215	-54.9938	-229.215	146.863	-229.215	-4.33813	-229.215	96.8519	-229.215	39.1298
-234.365	-83.1464	-229.211	-60.0972	-229.211	-220.592	-229.211	17.3379	-229.211	184.06	-229.211	-64.6829	-229.211	104.823	-229.211	84.7269	-229.211	133.499
-234.361	-324.212	-229.206	-15.0618	-229.206	-93.4846	-229.206	-75.7302	-229.206	-29.7034	-229.206	30.6399	-229.206	-186.752	-229.206	-25.7645	-229.206	43.9126
-234.356	-166.444	-229.201	29.9735	-229.201	33.6226	-229.201	134.711	-229.201	-243.467	-229.201	125.962	-229.201	73.2234	-229.201	-136.256	-229.201	-45.6733
-234.351	27.6879	-229.197	42.3301	-229.197	-274.897	-229.197	60.6118	-229.197	-110.391	-229.197	-140.662	-229.197	91.8958	-229.197	-203.029	-229.197	100.203
-234.346	72.8202	-229.192	54.6866	-229.192	-78.3423	-229.192	-13.4873	-229.192	22.6836	-229.192	-155.498	-229.192	110.568	-229.192	-7.49158	-229.192	246.079
-234.342	-106.338	-229.187	20.7826	-229.187	-99.4036	-229.187	-400.185	-229.187	133.931	-229.187	-179.513	-229.187	-13.8538	-229.187	216.053	-229.187	89.3494
-234.337	-382.799	-229.182	-13.1216	-229.182	-120.465	-229.182	123.646	-229.182	245.178	-229.182	216.122	-229.182	-138.276	-229.182	2.41345	-229.182	-67.3799
-234.332	-281.048	-229.178	-47.0256	-229.178	-15.2572	-229.178	306.027	-229.178	-187.918	-229.178	171.124	-229.178	-176.518	-229.178	51.0842	-229.178	29.0123
-234.328	78.7879	-229.173	-80.9298	-229.173	89.9502	-229.173	184.9	-229.173	-158.563	-229.173	-125.663	-229.173	-214.76	-229.173	99.7551	-229.173	125.405
-234.323	157.478	-229.168	-29.8694	-229.168	73.6243	-229.168	187.074	-229.168	16.5115	-229.168	-128.696	-229.168	-184.059	-229.168	-102.955	-229.168	48.1436
-234.318	56.2447	-229.164	21.191	-229.164	360.343	-229.164	189.248	-229.164	-39.6389	-229.164	120.061	-229.164	122.418	-229.164	-305.665	-229.164	253.437
-234.313	-28.4168	-229.159	-104.213	-229.159	22.0315	-229.159	-150.027	-229.159	-283.66	-229.159	-140.007	-229.159	469.111	-229.159	-27.4722	-229.159	34.8989
-234.309	-278.908	-229.154	84.0975	-229.154	-13.235	-229.154	-185.792	-229.154	-65.2302	-229.154	-148.285	-229.154	-103.445	-229.154	250.72	-229.154	287.285
-234.304	-45.8731	-229.149	44.4746	-229.149	86.4482	-229.149	-91.1428	-229.149	58.0598	-229.149	-20.8328	-229.149	20.6179	-229.149	157.306	-229.149	73.8972
-234.299	-11.138	-229.145	4.85168	-229.145	-318.943	-229.145	3.5061	-229.145	-281.101	-229.145	106.619	-229.145	144.681	-229.145	63.8923	-229.145	-139.49
-234.295	12.5528	-229.14	-60.9141	-229.14	-168.753	-229.14	-34.6301	-229.14	-8.47754	-229.14	197.352	-229.14	-18.522	-229.14	200	-229.14	-117.416
-234.29	-84.8712	-229.135	-126.68	-229.135	-18.5619	-229.135	-72.7664	-229.135	32.9202	-229.135	36.2952	-229.135	-181.725	-229.135	-101.076	-229.135	-95.3411
-234.285	-361.121	-229.131	327.145	-229.131	-89.3414	-229.131	-38.1868	-229.131	-91.8754	-229.131	-90.665	-229.131	-54.7891	-229.131	-93.3914	-229.131	165.139
-234.28	-204.511	-229.126	48.9679	-229.126	-160.121	-229.126	-3.60742	-229.126	-216.671	-229.126	34.1643	-229.126	72.1462	-229.126	-348.017	-229.126	-45.3054
-234.276	-133.276	-229.121	25.6843	-229.121	413.07	-229.121	201.696	-229.121	-86.155	-229.121	237.678	-229.121	61.1943	-229.121	-105.346	-229.121	-132.132
-234.271	-250.642	-229.116	2.40088	-229.116	-124.904	-229.116	103.49	-229.116	44.3611	-229.116	21.542	-229.116	50.2422	-229.116	137.326	-229.116	-218.959
-234.266	-37.7173	-229.112	5.3623	-229.112	-234.995	-229.112	-50.7344	-229.112	98.103	-229.112	-9.19409	-229.112	51.05	-229.112	166.784	-229.112	-116.312
-234.262	163.717	-229.107	8.32385	-229.107	-42.04	-229.107	-204.959	-229.107	151.845	-229.107	-39.9302	-229.107	51.8582	-229.107	-66.0674	-229.107	-13.6652
-234.257	240.689	-229.102	-165.179	-229.102	100.407	-229.102	-169.49	-229.102	-112.349	-229.102	29.0005	-229.102	52.666	-229.102	-3.81995	-229.102	-52.2957
-234.252	38.9007	-229.098	-24.9675	-229.098	-60.1912	-229.098	-134.021	-229.098	85.9094	-229.098	97.9312	-229.098	53.4739	-229.098	58.4276	-229.098	-90.9261
-234.247	74.3738	-229.093	33.5477	-229.093	-230.259	-229.093	257.122	-229.093	8.38257	-229.093	-48.2083	-229.093	91.6265	-229.093	-267.326	-229.093	-129.557
-234.243	56.391	-229.088	92.0629	-229.088	-97.2826	-229.088	-59.9226	-229.088	-69.1443	-229.088	-194.348	-229.088	129.779	-229.088	-330.769	-229.088	-168.187
-234.238	-0.99651	-229.083	189.793	-229.083	48.321	-229.083	-73.458	-229.083	-2.15503	-229.083	105.39	-229.083	-280.203	-229.083	-131.901	-229.083	-65.5404
-234.233	-182.225	-229.079	-26.193	-229.079	-109.12	-229.079	216.516	-229.079	64.8342	-229.079	-14.5217	-229.079	-138.635	-229.079	66.9663	-229.079	37.1063
-234.229	-168.916	-229.074	-68.9816	-229.074	-253.146	-229.074	-59.0334	-229.074	1.75903	-229.074	8.50977	-229.074	-5.68481	-229.074	-19.7019	-229.074	-22.8629
-234.224	-295.146	-229.069	-111.77	-229.069	107.904	-229.069	-334.583	-229.069	-61.3163	-229.069	31.5415	-229.069	127.265	-229.069	155.94	-229.069	-82.8322
-234.219	13.7545	-229.065	-89.2015	-229.065	203.79	-229.065	-34.729	-229.065	164.64	-229.065	-113.287	-229.065	156.8	-229.065	-111.067	-229.065	-1.52417
-234.214	68.8938	-229.06	247.082	-229.06	-3.37012	-229.06	265.125	-229.06	-71.8539	-229.06	-6.32544	-229.06	186.334	-229.06	-115.763	-229.06	79.7838
-234.21	-192.02	-229.055	-11.3855	-229.055	-141.082	-229.055	168.204	-229.055	-258.972	-229.055	74.408	-229.055	204.378	-229.055	130.922	-229.055	55.1339
-234.205	21.391	-229.05	-269.853	-229.05	24.251	-229.05	71.2822	-229.05	16.3611	-229.05	155.141	-229.05	222.422	-229.05	115.296	-229.05	30.4839
-234.2	47.2562	-229.046	-142.713	-229.046	-18.7592	-229.046	-44.6089	-229.046	31.5654	-229.046	183.418	-229.046	102.578	-229.046	132.458	-229.046	5.83398
-234.196	-0.02366	-229.041	-15.5724	-229.041	-61.7695	-229.041	-160.5	-229.041	46.7695	-229.041	-40.094	-229.041	-17.2651	-229.041	149.621	-229.041	-18.8159
-234.191	94.7882	-229.036	42.6365	-229.036	161.766	-229.036	33.0469	-229.036	202.124	-229.036	-40.8318	-229.036	-177.505	-229.036	101.548	-229.036	-46.961
-234.186	348.554	-229.032	100.845	-229.032	82.2559	-229.032	-76.916	-229.032	-104.972	-229.032	-41.5693	-229.032	-337.746	-229.032	53.4751	-229.032	-75.106
-234.181	172.757	-229.027	-135.054	-229.027	-167.717	-229.027	15.4607	-229.027	122.641	-229.027	-31.8159	-229.027	-268.173	-229.027	27.2611	-229.027	426.538
-234.177	197.173	-229.022	-370.953	-229.022	-114.645	-229.022	107.837	-229.022	119.028	-229.022	-22.0623	-229.022	-198.601	-229.022	263.358	-229.022	-13.6652
-234.172	-124.323	-229.017	-85.6273	-229.017	146.771	-229.017	-212.369	-229.017	-206.133	-229.017	-125.089	-229.017	-195.1	-229.017	-115.336	-229.017	-53.5834
-234.167	-73.6169	-229.013	-323.16	-229.013	105.142	-229.013	-26.7263	-229.013	-68.8431	-229.013	191.533	-229.013	-191.599	-229.013	118.028	-229.013	-93.5015
-234.163	-59.2319	-229.008	66.7369	-229.008	-88.0098	-229.008	26.1309	-229.008	116.619	-229.008	25.5581	-229.008	-188.098	-229.008	154.659	-229.008	-192.285
-234.158	163.356	-229.003	142.919	-229.003	21.8835	-229.003	78.9883	-229.003	70.8557	-229.003	-140.417	-229.003	-184.597	-229.003	191.291	-229.003	-291.069
-234.153	185.279	-228.999	150.476	-228.999	121.518	-228.999	51.6211	-228.999	52.189	-228.999	209.646	-228.999	-98.5073	-228.999	95.4004	-228.999	-174.258
-234.148	-81.228	-228.994	158.033	-228.994	-81.8936	-228.994	24.2539	-228.994	33.5222	-228.994	-27.7996	-228.994	-12.4175	-228.994	-0.48975	-228.994	-57.4464
-234.144	-233.532	-228.989	113.304	-228.989	-95.9015	-228.989	-97.96	-228.989	-115.209	-228.989	107.193	-228.989	-64.2151	-228.989	-112.774	-228.989	-258.509
-234.139	-174.179	-228.984	68.5751	-228.984	-109.909	-228.984	-220.174	-228.984	-263.94	-228.984	-177.464	-228.984	-116.013	-228.984	-225.059	-228.984	105.537
-234.134	-74.8296	-228.98	-327.449	-228.98	-168.111	-228.98	108.134	-228.98	-104.37	-228.98	-178.857	-228.98	73.4927	-228.98	-53.1738	-228.98	72.2416
-234.13	-143.945	-228.975	8.52808	-228.975	-226.313	-228.975	132.932	-228.975	55.1997	-228.975	71.5393	-228.975	262.998	-228.975	-143.599	-228.975	38.9459
-234.125	-114.773	-228.97	226.862	-228.97	-31.9779	-228.97	-6.67017	-228.97	-40.5422	-228.97	-139.679	-228.97	-122.027	-228.97	-119.264	-228.97	40.9694
-234.12	-72.1256	-228.966	-77.6619	-228.966	162.358	-228.966	-146.272	-228.966	-136.284	-228.966	-99.1072	-228.966	44.4968	-228.966	167.382	-228.966	42.9929
-234.116	126.87	-228.961	-22.823	-228.961	96.313	-228.961	-97.96	-228.961	-64.6282	-228.961	221.285	-228.961	378.757	-228.961	242.523	-228.961	158.7
-234.111	-59.3841	-228.956	32.0159	-228.956	30.2686	-228.956	253.862	-228.956	238.253	-228.956	122.028	-228.956	161.468	-228.956	55.3536	-228.956	274.408
-234.106	115.716	-228.952	54.1761	-228.952	115.747	-228.952	-115.151	-228.952	276.189	-228.952	-19.1936	-228.952	-262.653	-228.952	15.7339	-228.952	60.4686
-234.101	243.661	-228.947	76.3363	-228.947	-101.82	-228.947	224.025	-228.947	-148.327	-228.947	-160.415	-228.947	232.476	-228.947	-23.886	-228.947	-153.471
-234.097	28.1614	-228.942	-77.9683	-228.942	84.6726	-228.942	183.813	-228.942	-264.542	-228.942	-149.514	-228.942	262.235	-228.942	51.255	-228.942	3.44257
-234.092	91.0774	-228.937	-232.273	-228.937	-31.8793	-228.937	143.603	-228.937	81.6943	-228.937	-138.613	-228.937	-259.555	-228.937	-135.914	-228.937	160.356
-234.087	-13.0139	-228.933	-125.148	-228.933	22.0315	-228.933	14.8679	-228.933	23.2859	-228.933	-1.81738	-228.933	-218.306	-228.933	26.6635	-228.933	-12.3775
-234.083	134.515	-228.928	-18.0233	-228.928	75.9424	-228.928	-113.867	-228.928	-35.1228	-228.928	134.979	-228.928	-177.056	-228.928	189.241	-228.928	-185.111
-234.078	70.559	-228.923	-36.7114	-228.923	-159.776	-228.923	-130.366	-228.923	-48.3701	-228.923	6.21484	-228.923	96.8779	-228.923	263.016	-228.923	-167.267
-234.073	-211.363	-228.919	-55.3995	-228.919	-92.4489	-228.919	156.644	-228.919	-61.6174	-228.919	-122.549	-228.919	-180.737	-228.919	74.4805	-228.919	-149.424
-234.068	169.275	-228.914	102.377	-228.914	-182.958	-228.914	121.175	-228.914	40.748	-228.914	-382.453	-228.914	-148.105	-228.914	49.8888	-228.914	186.294
-234.064	114.545	-228.909	260.154	-228.909	29.5781	-228.909	85.7065	-228.909	143.114	-228.909	113.012	-228.909	-115.474	-228.909	25.2972	-228.909	-43.098
-234.059	-71.0472	-228.904	-41.2047	-228.904	-146.162	-228.904	12.2993	-228.904	17.8665	-228.904	18.3455	-228.904	-125.932	-228.904	77.2128	-228.904	92.4766
-234.054	-287.196	-228.9	-28.8481	-228.9	183.172	-228.9	-61.1082	-228.9	-107.381	-228.9	-76.3215	-228.9	-136.39	-228.9	391.439	-228.9	228.051
-234.05	-188.879	-228.895	-114.527	-228.895	-36.7623	-228.895	-1.73022	-228.895	-117.015	-228.895	112.275	-228.895	301.285	-228.895	77.2128	-228.895	292.987
-234.045	-175.529	-228.89	-200.207	-228.89	-256.697	-228.89	57.6479	-228.89	-126.65	-228.89	-118.778	-228.89	187.411	-228.89	200.171	-228.89	357.923
-234.04	-140.11	-228.886	58.6694	-228.886	96.905	-228.886	-108.235	-228.886	-48.2195	-228.886	-157.055	-228.886	100.828	-228.886	262.333	-228.886	466.273
-234.035	51.084	-228.881	317.546	-228.881	-54.5682	-228.881	-577.627	-228.881	30.2104	-228.881	-195.332	-228.881	14.2444	-228.881	62.1846	-228.881	9.51312
-234.031	226.701	-228.876	210.421	-228.876	115.944	-228.876	-250.308	-228.876	50.8342	-228.876	-107.713	-228.876	31.0762	-228.876	36.9099	-228.876	47.2238
-234.026	110.845	-228.871	103.296	-228.871	-16.589	-228.871	77.0122	-228.871	71.4578	-228.871	231.695	-228.871	47.9082	-228.871	11.6353	-228.871	84.9345
-234.021	-18.7823	-228.867	22.3145	-228.867	-215.413	-228.867	388.524	-228.867	-31.9614	-228.867	112.111	-228.867	0.10547	-228.867	-2.70984	-228.867	-262.924
-234.017	202.931	-228.862	-58.6674	-228.862	-111.192	-228.862	194.187	-228.862	-135.381	-228.862	-7.4729	-228.862	-47.6973	-228.862	-17.0549	-228.862	-45.6733
-234.012	22.5433	-228.857	-205.007	-228.857	-44.8514	-228.857	-151.904	-228.857	-123.187	-228.857	345.049	-228.857	-336.803	-228.857	-47.7944	-228.857	89.1655
-234.007	6.11994	-228.853	-37.6305	-228.853	-281.556	-228.853	7.85327	-228.853	-110.994	-228.853	110.062	-228.853	-74.3591	-228.853	-78.5339	-228.853	224.004
-234.002	-156.886	-228.848	-344.504	-228.848	19.96	-228.848	-20.502	-228.848	-38.5852	-228.848	-57.3882	-228.848	-172.433	-228.848	187.875	-228.848	-41.4423
-233.998	-232.343	-228.843	-128.518	-228.843	18.4309	-228.843	-48.8572	-228.843	33.8235	-228.843	-224.838	-228.843	-270.508	-228.843	191.974	-228.843	-306.889
-233.993	-14.0363	-228.838	-30.1757	-228.838	-172.501	-228.838	-45.5967	-228.838	-115.359	-228.838	-93.2878	-228.838	-196.222	-228.838	-120.886	-228.838	-148.504
-233.988	122.624	-228.834	68.1666	-228.834	-60.3884	-228.834	-42.3364	-228.834	-264.542	-228.834	290.052	-228.834	-121.937	-228.834	3.43799	-228.834	9.88098
-233.984	-16.3353	-228.829	55.4015	-228.829	127.486	-228.829	-16.9451	-228.829	133.028	-228.829	36.0493	-228.829	-95.0513	-228.829	-202.858	-228.829	-120.175
-233.979	-6.99925	-228.824	42.6365	-228.824	12.3147	-228.824	8.44604	-228.824	68.146	-228.824	33.8364	-228.824	-68.165	-228.824	-409.154	-228.824	-250.231
-233.974	150.013	-228.82	49.4785	-228.82	67.6067	-228.82	-149.533	-228.82	-88.2625	-228.82	-120.5	-228.82	-41.2788	-228.82	-36.1818	-228.82	-274.329
-233.969	-0.46957	-228.815	56.3207	-228.815	122.898	-228.815	-307.512	-228.815	-13.4453	-228.815	-274.835	-228.815	-14.3926	-228.815	-100.393	-228.815	266.682
-233.965	-294.492	-228.81	-123.565	-228.81	150.816	-228.81	10.3232	-228.81	233.436	-228.81	-32.3076	-228.81	97.4614	-228.81	-161.018	-228.81	192.548
-233.96	176.514	-228.805	10.2642	-228.805	-124.312	-228.805	-177.69	-228.805	17.8665	-228.805	-209.429	-228.805	209.315	-228.805	-221.643	-228.805	118.414
-233.955	68.4417	-228.801	13.3788	-228.801	137.202	-228.801	70.5903	-228.801	-168.8	-228.801	216.695	-228.801	-126.965	-228.801	-162.043	-228.801	220.877
-233.951	189.436	-228.796	16.4935	-228.796	95.6719	-228.796	318.872	-228.796	106.985	-228.796	391.03	-228.796	88.3049	-228.796	-102.442	-228.796	323.34
-233.946	203.693	-228.791	127.448	-228.791	-245.747	-228.791	241.512	-228.791	-110.994	-228.791	48.6716	-228.791	-49.762	-228.791	-436.307	-228.791	119.702
-233.941	-86.4226	-228.787	-284.457	-228.787	119.939	-228.787	164.153	-228.787	-97.7463	-228.787	-41.8972	-228.787	-187.829	-228.787	-507.862	-228.787	-83.9359
-233.936	-140.484	-228.782	-173.502	-228.782	-234.107	-228.782	276.487	-228.782	7.02783	-228.782	-80.01	-228.782	191.182	-228.782	-142.233	-228.782	-181.616
-233.932	-136.66	-228.777	-62.548	-228.777	-83.0774	-228.777	85.3115	-228.777	111.802	-228.777	-118.123	-228.777	18.6431	-228.777	223.396	-228.777	-279.296
-233.927	15.1594	-228.772	168.092	-228.772	22.1794	-228.772	-102.307	-228.772	-70.0475	-228.772	-65.7483	-228.772	-163.95	-228.772	-163.068	-228.772	164.587
-233.922	-43.348	-228.768	-124.127	-228.768	-175.609	-228.768	13.5837	-228.768	-251.897	-228.768	-13.3743	-228.768	205.006	-228.768	-287.221	-228.768	43.3608
-233.918	137.131	-228.763	-63.416	-228.763	-152.427	-228.763	-79.1882	-228.763	-163.983	-228.763	91.4563	-228.763	91.3572	-228.763	-94.416	-228.763	-89.6385
-233.913	84.2641	-228.758	-2.7052	-228.758	-129.244	-228.758	131.549	-228.758	-76.069	-228.758	-223.363	-228.758	-22.2922	-228.758	98.3889	-228.758	-222.638
-233.908	-138.527	-228.754	151.14	-228.754	-106.062	-228.754	-75.0388	-228.754	-45.9614	-228.754	-173.611	-228.754	-46.8894	-228.754	184.63	-228.754	-64.2527
-233.903	131.578	-228.749	-8.73035	-228.749	220.165	-228.749	-281.627	-228.749	-15.854	-228.749	295.789	-228.749	-71.4866	-228.749	8.56128	-228.749	94.1323
-233.899	213.537	-228.744	27.4716	-228.744	192.84	-228.744	-26.6274	-228.744	-101.359	-228.744	83.26	-228.744	-130.555	-228.744	127.591	-228.744	17.0552
-233.894	100.744	-228.739	-250.042	-228.739	-137.531	-228.739	-75.1375	-228.739	-186.865	-228.739	122.52	-228.739	-189.624	-228.739	-15.6887	-228.739	-60.0218
-233.889	6.06989	-228.735	-160.125	-228.735	-143.943	-228.735	-146.865	-228.735	-60.1119	-228.735	-59.6831	-228.735	306.267	-228.735	-149.235	-228.735	-32.7964
-233.885	-54.7951	-228.73	-70.207	-228.73	-150.355	-228.73	84.916	-228.73	66.6406	-228.73	9.90332	-228.73	250.61	-228.73	-282.781	-228.73	-5.57117
-233.88	-129.72	-228.725	19.7103	-228.725	259.92	-228.725	127.004	-228.725	0.70508	-228.725	-298.195	-228.725	-0.38818	-228.725	113.759	-228.725	-296.22
-233.875	-471.281	-228.721	109.628	-228.721	165.12	-228.721	169.093	-228.721	-65.2302	-228.721	-186.644	-228.721	-251.386	-228.721	-101.759	-228.721	-21.7592
-233.87	17.153	-228.716	-61.8843	-228.716	86.103	-228.716	114.753	-228.716	43.4578	-228.716	108.504	-228.716	-263.954	-228.716	111.709	-228.716	52.5585
-233.866	-116.227	-228.711	80.319	-228.711	7.08643	-228.711	60.4141	-228.711	152.146	-228.711	151.863	-228.711	-276.522	-228.711	62.8677	-228.711	126.876
-233.861	-275.931	-228.707	46.0575	-228.707	79.5923	-228.707	100.921	-228.707	-191.983	-228.707	53.5894	-228.707	-151.203	-228.707	-7.83313	-228.707	1.05121
-233.856	-131.448	-228.702	11.7959	-228.702	152.098	-228.702	-162.08	-228.702	-73.6604	-228.702	-44.6841	-228.702	-25.8831	-228.702	-78.5339	-228.702	-124.774
-233.852	-155.661	-228.697	58.0056	-228.697	-122.635	-228.697	38.481	-228.697	-32.4131	-228.697	62.9331	-228.697	48.4468	-228.697	-146.502	-228.697	-101.963
-233.847	-88.8933	-228.692	104.215	-228.692	107.707	-228.692	239.042	-228.692	8.83423	-228.692	-81.2393	-228.692	122.777	-228.692	-214.471	-228.692	-79.1531
-233.842	-4.65659	-228.688	-6.43262	-228.688	35.0037	-228.688	-116.831	-228.688	-94.4346	-228.688	-225.412	-228.688	-32.7056	-228.688	-238.721	-228.688	-56.3427
-233.838	-223.214	-228.683	-117.081	-228.683	-37.6995	-228.683	33.1455	-228.683	264.748	-228.683	-117.795	-228.683	-188.188	-228.683	174.213	-228.683	-33.5323
-233.833	-123.4	-228.678	-149.3	-228.678	101.097	-228.678	-72.9639	-228.678	45.8665	-228.678	-20.6689	-228.678	-175.62	-228.678	128.104	-228.678	-16.6085
-233.828	154.238	-228.674	-181.519	-228.674	-63.1505	-228.674	-179.074	-228.674	289.436	-228.674	76.457	-228.674	-163.052	-228.674	-180.316	-228.674	0.31537
-233.823	81.3085	-228.669	-135.309	-228.669	-25.3685	-228.669	68.9106	-228.669	109.092	-228.669	63.4248	-228.669	90.8184	-228.669	-242.819	-228.669	-300.634
-233.819	-202.258	-228.664	-89.0994	-228.664	12.4133	-228.664	13.386	-228.664	-71.2517	-228.664	50.3928	-228.664	-206.86	-228.664	-43.0127	-228.664	-36.4756
-233.814	43.4618	-228.659	-46.413	-228.659	-277.807	-228.659	74.8389	-228.659	-108.886	-228.659	-8.45654	-228.659	-83.5156	-228.659	214.004	-228.659	-102.883
-233.809	109.984	-228.655	-3.72644	-228.655	-62.9532	-228.655	136.292	-228.655	-146.521	-228.655	-67.3057	-228.655	39.8289	-228.655	471.02	-228.655	-169.291
-233.805	-242.667	-228.65	-39.4688	-228.65	57.1995	-228.65	102.897	-228.65	-126.349	-228.65	-162.874	-228.65	301.061	-228.65	88.6548	-228.65	-59.102
-233.8	-210.567	-228.645	-75.2109	-228.645	-125.693	-228.645	69.5034	-228.645	-106.177	-228.645	-258.443	-228.645	10.7432	-228.645	-293.71	-228.645	51.0869
-233.795	78.8304	-228.641	60.6097	-228.641	-273.862	-228.641	85.1138	-228.641	-120.929	-228.641	70.8835	-228.641	65.144	-228.641	-72.2152	-228.641	14.1119
-233.79	-24.7481	-228.636	196.43	-228.636	-118.985	-228.636	100.724	-228.636	-135.682	-228.636	-187.299	-228.636	119.545	-228.636	149.28	-228.636	-22.8629
-233.786	-165.978	-228.631	18.5359	-228.631	402.071	-228.631	-35.4204	-228.631	-82.9937	-228.631	94.8167	-228.631	380.777	-228.631	-0.8313	-228.631	-59.8378
-233.781	-105.86	-228.626	154.357	-228.626	13.9917	-228.626	-171.565	-228.626	-30.3057	-228.626	376.933	-228.626	90.4595	-228.626	461.115	-228.626	-96.8127
-233.776	105.238	-228.622	7.91541	-228.622	-209.938	-228.622	-158.326	-228.622	532.404	-228.622	260.381	-228.622	212.368	-228.622	252.257	-228.622	-95.525
-233.772	-60.5946	-228.617	175.189	-228.617	273.237	-228.617	-145.087	-228.617	324.361	-228.617	143.83	-228.617	334.276	-228.617	-393.785	-228.617	-94.2373
-233.767	-223.056	-228.612	107.177	-228.612	251.338	-228.612	152.692	-228.612	34.4255	-228.612	-208.773	-228.612	283.825	-228.612	-427.769	-228.612	-269.546
-233.762	238.992	-228.608	39.1643	-228.608	-73.6072	-228.608	-55.3779	-228.608	-255.51	-228.608	-141.728	-228.608	233.374	-228.608	150.305	-228.608	-444.855
-233.757	191.186	-228.603	25.0717	-228.603	-310.164	-228.603	106.454	-228.603	-26.3916	-228.603	80.0635	-228.603	109.67	-228.603	-129.596	-228.603	130.371
-233.753	98.5586	-228.598	10.979	-228.598	-41.6454	-228.598	268.287	-228.598	-28.499	-228.598	301.854	-228.598	-14.0334	-228.598	-147.185	-228.598	140.489
-233.748	135.372	-228.593	-3.11365	-228.593	-44.6049	-228.593	487.027	-228.593	-232.929	-228.593	46.2947	-228.593	206.981	-228.593	103	-228.593	44.6484
-233.743	90.317	-228.589	-17.2064	-228.589	-47.5642	-228.589	199.918	-228.589	25.0923	-228.589	42.5244	-228.589	-123.553	-228.589	353.185	-228.589	-51.192
-233.739	-28.444	-228.584	-77.8661	-228.584	-323.974	-228.584	-423.6	-228.584	89.8232	-228.584	-134.515	-228.584	-442.059	-228.584	381.875	-228.584	-16.6085
-233.734	30.9577	-228.579	-138.526	-228.579	-95.3097	-228.579	-136.59	-228.579	-76.6711	-228.579	-59.7651	-228.579	-209.015	-228.579	148.255	-228.579	17.975
-233.729	77.9418	-228.575	-525.972	-228.575	82.8477	-228.575	-20.3042	-228.575	-84.198	-228.575	-221.068	-228.575	-90.877	-228.575	89.5087	-228.575	170.289
-233.724	-117.393	-228.57	-390.56	-228.57	261.005	-228.57	95.9814	-228.57	-91.7249	-228.57	-382.371	-228.57	27.261	-228.57	30.7621	-228.57	-242.505
-233.72	-97.0708	-228.565	107.585	-228.565	275.013	-228.565	-53.303	-228.565	-131.768	-228.565	-381.059	-228.565	-93.0313	-228.565	70.3818	-228.565	-475.759
-233.715	-212.794	-228.56	82.8721	-228.56	-14.0242	-228.56	100.921	-228.56	-171.811	-228.56	-127.958	-228.56	-213.324	-228.56	547.185	-228.56	-143.905
-233.71	-123.467	-228.556	90.8375	-228.556	-296.748	-228.556	84.4224	-228.556	-67.3378	-228.556	-47.9624	-228.556	-448.522	-228.556	94.9734	-228.556	-23.9667
-233.706	191.882	-228.551	-214.912	-228.551	127.634	-228.551	67.9229	-228.551	-194.09	-228.551	283.823	-228.551	-132.171	-228.551	-357.239	-228.551	95.9718
-233.701	-50.6351	-228.546	-129.335	-228.546	168.474	-228.546	76.7158	-228.546	-182.951	-228.546	161.862	-228.546	85.0732	-228.546	-36.1818	-228.546	124.669
-233.696	21.6354	-228.542	-43.7578	-228.542	-93.7313	-228.542	85.5088	-228.542	59.4148	-228.542	-211.888	-228.542	-249.232	-228.542	-152.309	-228.542	153.366
-233.691	71.2042	-228.537	22.2123	-228.537	29.1833	-228.537	75.333	-228.537	-131.768	-228.537	-103.042	-228.537	-100.931	-228.537	-38.9142	-228.537	182.063
-233.687	-14.1167	-228.532	88.1824	-228.532	-150.947	-228.532	65.1567	-228.532	139.501	-228.532	-245.985	-228.532	47.3696	-228.532	74.4805	-228.532	210.759
-233.682	-84.8299	-228.527	25.0717	-228.527	-56.4425	-228.527	105.565	-228.527	367.415	-228.527	91.0464	-228.527	-31.2693	-228.527	176.945	-228.527	112.896
-233.677	-9.71015	-228.523	-38.0391	-228.523	38.0618	-228.523	-157.536	-228.523	132.877	-228.523	8.42798	-228.523	-109.908	-228.523	17.1001	-228.523	15.0317
-233.673	-64.4932	-228.518	-22.7209	-228.518	-37.8969	-228.518	104.182	-228.518	254.812	-228.518	-11.2432	-228.518	41.2651	-228.518	-142.745	-228.518	-218.223
-233.668	-13.4947	-228.513	-7.40271	-228.513	-113.855	-228.513	365.899	-228.513	-85.7034	-228.513	220.875	-228.513	192.438	-228.513	-302.591	-228.513	113.631
-233.663	-68.5105	-228.509	-58.5143	-228.509	-222.762	-228.509	133.278	-228.509	30.3611	-228.509	145.798	-228.509	160.705	-228.509	-117.727	-228.509	-249.495
-233.658	16.3357	-228.504	-109.626	-228.504	-331.669	-228.504	-99.3433	-228.504	146.426	-228.504	-181.07	-228.504	128.971	-228.504	-195.173	-228.504	46.6719
-233.654	-121.309	-228.499	-3.87964	-228.499	-289.053	-228.499	-230.795	-228.499	40.8987	-228.499	27.1155	-228.499	-29.1597	-228.499	170.029	-228.499	24.9653
-233.649	-84.5312	-228.494	101.867	-228.494	56.6074	-228.494	-58.7371	-228.494	-64.6282	-228.494	-16.4888	-228.494	88.4844	-228.494	10.6106	-228.494	-279.296
-233.644	-32.0432	-228.49	-3.16479	-228.49	241.276	-228.49	-0.49512	-228.49	-28.0476	-228.49	-214.839	-228.49	-112.736	-228.49	-47.7091	-228.49	-56.7106
-233.64	154.702	-228.485	-108.196	-228.485	-79.1315	-228.485	361.256	-228.485	8.5332	-228.485	6.46069	-228.485	145.668	-228.485	-106.029	-228.485	165.875
-233.635	124.625	-228.48	-56.3698	-228.48	-115.434	-228.48	-225.46	-228.48	-147.574	-228.48	-39.7661	-228.48	197.241	-228.48	-290.039	-228.48	-100.124
-233.63	114.066	-228.476	-4.54333	-228.476	151.309	-228.476	-103.987	-228.476	81.6943	-228.476	-85.9932	-228.476	-26.9604	-228.476	50.5719	-228.476	104.802
-233.625	-25.4413	-228.471	9.29395	-228.471	128.423	-228.471	251.836	-228.471	-84.6497	-228.471	57.9333	-228.471	-340.214	-228.471	0.44946	-228.471	561.377
-233.621	-146.862	-228.466	23.1313	-228.466	105.537	-228.466	-100.529	-228.466	134.382	-228.466	-49.9297	-228.466	-377.693	-228.466	-311.983	-228.466	-18.0801
-233.616	-5.44977	-228.462	36.9688	-228.462	101.591	-228.462	-181	-228.462	-84.9507	-228.462	-16.1609	-228.462	-248.559	-228.462	-138.049	-228.462	32.3235
-233.611	-196.655	-228.457	50.8062	-228.457	97.6448	-228.457	-261.472	-228.457	-73.0582	-228.457	17.6077	-228.457	-119.424	-228.457	35.8853	-228.457	82.7271
-233.607	18.2819	-228.452	-75.8748	-228.452	65.2883	-228.452	106.998	-228.452	76.1245	-228.452	12.0342	-228.452	-187.066	-228.452	215.284	-228.452	-49.3524
-233.602	87.552	-228.447	-202.556	-228.447	32.9321	-228.447	171.958	-228.447	225.307	-228.447	6.46069	-228.447	21.0669	-228.447	394.683	-228.447	101.122
-233.597	47.4276	-228.443	-139.7	-228.443	-18.3646	-228.443	-60.2683	-228.443	273.329	-228.443	-140.744	-228.443	74.0762	-228.443	-21.5804	-228.443	92.6606
-233.593	49.5471	-228.438	236.87	-228.438	-69.6613	-228.438	11.0149	-228.438	-64.026	-228.438	-36.1599	-228.438	127.086	-228.438	-175.534	-228.438	84.1987
-233.588	78.4474	-228.433	80.3701	-228.433	36.2861	-228.433	460.499	-228.433	-212.305	-228.433	-33.373	-228.433	79.1931	-228.433	-434.685	-228.433	-27.2778
-233.583	27.0463	-228.429	-76.1301	-228.429	-160.812	-228.429	201.795	-228.429	-129.359	-228.429	-30.5864	-228.429	31.3008	-228.429	-169.215	-228.429	-138.754
-233.578	8.86272	-228.424	48.4063	-228.424	-187.446	-228.424	88.5225	-228.424	78.8342	-228.424	134.814	-228.424	35.116	-228.424	3.35266	-228.424	-173.706
-233.574	-152.527	-228.419	172.943	-228.419	-214.081	-228.419	-24.7502	-228.419	55.8018	-228.419	-119.434	-228.419	38.9312	-228.419	175.921	-228.419	73.8972
-233.569	-101.541	-228.414	47.4872	-228.414	-111.291	-228.414	162.325	-228.414	-241.811	-228.414	-315.981	-228.414	182.07	-228.414	321.165	-228.414	97.8113
-233.564	-15.8072	-228.41	-77.9683	-228.41	-8.49988	-228.41	45.8906	-228.41	0.10303	-228.41	74.9817	-228.41	49.4343	-228.41	-58.2117	-228.41	121.725
-233.56	45.4591	-228.405	-92.3163	-228.405	94.2908	-228.405	-70.5435	-228.405	169.759	-228.405	93.5054	-228.405	89.1577	-228.405	76.1028	-228.405	180.959
-233.555	-8.10629	-228.4	-106.664	-228.4	197.082	-228.4	116.532	-228.4	108.189	-228.4	112.029	-228.4	-146.894	-228.4	210.417	-228.4	240.192
-233.55	89.4031	-228.396	-350.988	-228.396	-39.4752	-228.396	49.4971	-228.396	-61.7679	-228.396	141.044	-228.396	-315.438	-228.396	-0.91675	-228.396	-170.027
-233.545	54.6966	-228.391	-72.4537	-228.391	-276.032	-228.391	-17.5378	-228.391	-231.725	-228.391	-81.7312	-228.391	-483.982	-228.391	-212.251	-228.391	-297.691
-233.541	-113.527	-228.386	68.8304	-228.386	238.711	-228.386	-198.389	-228.386	-69.2948	-228.386	-367.453	-228.386	13.9302	-228.386	-117.556	-228.386	-66.2762
-233.536	-65.378	-228.381	210.115	-228.381	46.3481	-228.381	126.609	-228.381	93.1353	-228.381	-65.6665	-228.381	-131.633	-228.381	-22.8613	-228.381	165.139
-233.531	-133.753	-228.377	88.3354	-228.377	-67.0964	-228.377	99.0937	-228.377	24.3396	-228.377	-57.634	-228.377	-18.6565	-228.377	-10.1385	-228.377	16.8713
-233.527	101.462	-228.372	-33.4436	-228.372	-180.541	-228.372	71.5786	-228.372	-44.4561	-228.372	-49.6018	-228.372	94.3196	-228.372	2.58423	-228.372	-131.396
-233.522	531.434	-228.367	-174.83	-228.367	-85.6422	-228.367	-132.984	-228.367	2.36108	-228.367	215.466	-228.367	80.8989	-228.367	15.3069	-228.367	191.26
-233.517	321.035	-228.363	-2.50098	-228.363	9.25659	-228.363	168.302	-228.363	49.1782	-228.363	60.884	-228.363	67.478	-228.363	28.0297	-228.363	42.9929
-233.512	-10.8776	-228.358	0.6648	-228.358	88.8652	-228.358	-64.4673	-228.358	-130.112	-228.358	156.781	-228.358	-418.225	-228.358	-44.2081	-228.358	108.481
-233.508	-126.434	-228.353	3.83057	-228.353	168.474	-228.353	-297.237	-228.353	-309.402	-228.353	0.88745	-228.353	-76.6033	-228.353	-116.446	-228.353	-296.955
-233.503	-51.099	-228.348	203.068	-228.348	-288.56	-228.348	127.597	-228.348	-358.628	-228.348	-175.988	-228.348	339.707	-228.348	-188.684	-228.348	-137.283
-233.498	-184.669	-228.344	88.5908	-228.344	-240.519	-228.344	248.922	-228.344	-22.4775	-228.344	234.645	-228.344	112.543	-228.344	-260.922	-228.344	22.39
-233.494	-52.6002	-228.339	-35.6902	-228.339	-211.418	-228.339	106.257	-228.339	-182.499	-228.339	157.436	-228.339	-373.16	-228.339	-210.201	-228.339	-12.1935
-233.489	-149.7	-228.334	-159.971	-228.334	-182.317	-228.334	-36.4084	-228.334	-342.52	-228.334	-171.562	-228.334	-215.388	-228.334	-159.481	-228.334	-46.777
-233.484	-97.3839	-228.33	-127.395	-228.33	29.874	-228.33	-46.2883	-228.33	-194.241	-228.33	-70.4202	-228.33	-46.1262	-228.33	-272.705	-228.33	324.811
-233.479	-164.851	-228.325	-94.8182	-228.325	242.065	-228.325	-56.1682	-228.325	-45.9614	-228.325	282.511	-228.325	123.136	-228.325	138.692	-228.325	225.476
-233.475	-138.909	-228.32	-146.389	-228.32	3.63379	-228.32	19.314	-228.32	-110.843	-228.32	87.2761	-228.32	30.9866	-228.32	122.468	-228.32	135.706
-233.47	168.477	-228.315	115.755	-228.315	-234.797	-228.315	94.7959	-228.315	55.5007	-228.315	143.83	-228.315	-61.1628	-228.315	106.245	-228.315	45.9361
-233.465	-9.61611	-228.311	234.113	-228.311	-189.123	-228.311	18.5234	-228.311	207.393	-228.311	74.49	-228.311	-44.1514	-228.311	417.909	-228.311	-73.2665
-233.461	8.81637	-228.306	-170.388	-228.306	-143.45	-228.306	-57.749	-228.306	-26.0906	-228.306	5.14941	-228.306	-27.1399	-228.306	204.953	-228.306	90.0853
-233.456	-14.2538	-228.301	-133.726	-228.301	-214.574	-228.301	-66.0481	-228.301	-143.961	-228.301	-150.744	-228.301	104.778	-228.301	185.996	-228.301	-29.1174
-233.451	43.9742	-228.297	-97.0648	-228.297	219.376	-228.297	-74.3472	-228.297	-30.6067	-228.297	-306.637	-228.297	-222.929	-228.297	167.04	-228.297	134.234
-233.446	4.42431	-228.292	-112.689	-228.292	287.146	-228.292	-6.7688	-228.292	260.984	-228.292	-168.776	-228.292	-154.21	-228.292	-15.8595	-228.292	138.649
-233.442	-130.532	-228.287	185.401	-228.287	51.8723	-228.287	60.8096	-228.287	167.2	-228.287	-30.9143	-228.287	-85.4907	-228.287	-198.76	-228.287	143.064
-233.437	-360.009	-228.282	119.227	-228.282	23.9551	-228.282	-7.55933	-228.282	-30.6067	-228.282	84.4893	-228.282	0.4646	-228.282	-15.8595	-228.282	223.82
-233.432	-149.849	-228.278	53.0527	-228.278	-3.96216	-228.278	-75.928	-228.278	-228.413	-228.278	199.893	-228.278	86.4197	-228.278	167.04	-228.278	22.022
-233.428	64.9942	-228.273	163.343	-228.273	-69.7599	-228.273	-62.0962	-228.273	-103.467	-228.273	105.472	-228.273	114.922	-228.273	43.9117	-228.273	155.757
-233.423	247.887	-228.268	-40.0814	-228.268	-135.558	-228.268	255.245	-228.268	21.4792	-228.268	11.0508	-228.268	-132.351	-228.268	-79.217	-228.268	6.93774
-233.418	87.3723	-228.264	158.441	-228.264	44.8684	-228.264	92.0298	-228.264	88.6191	-228.264	-114.844	-228.264	-144.066	-228.264	59.9646	-228.264	-186.031
-233.413	-30.8039	-228.259	43.2491	-228.259	-77.7504	-228.259	-71.1855	-228.259	155.759	-228.259	-240.739	-228.259	119.994	-228.259	199.146	-228.259	-96.4448
-233.409	87.7088	-228.254	6.48572	-228.254	-61.4735	-228.254	-139.554	-228.254	145.823	-228.254	-41.4055	-228.254	-0.88208	-228.254	207.173	-228.254	-24.5185
-233.404	-210.66	-228.249	-30.2778	-228.249	-45.1968	-228.249	-207.923	-228.249	-95.3378	-228.249	-93.8616	-228.249	-121.758	-228.249	215.199	-228.249	-235.147
-233.399	-40.3288	-228.245	-9.03674	-228.245	100.506	-228.245	-44.7075	-228.245	136.189	-228.245	-2.71899	-228.245	-2.76709	-228.245	198.634	-228.245	-95.525
-233.395	-68.3956	-228.24	12.2045	-228.24	-258.867	-228.24	118.508	-228.24	136.49	-228.24	-331.226	-228.24	391.998	-228.24	182.069	-228.24	44.0966
-233.39	-297.128	-228.235	-25.376	-228.235	-50.0304	-228.235	199.522	-228.235	-243.768	-228.235	11.7063	-228.235	367.356	-228.235	88.9963	-228.235	24.7813
-233.385	-253.143	-228.231	-62.9565	-228.231	158.806	-228.231	-22.9719	-228.231	-84.499	-228.231	102.849	-228.231	-116.91	-228.231	-4.07605	-228.231	5.46613
-233.38	29.1468	-228.226	-125.046	-228.226	-175.313	-228.226	-17.8342	-228.226	-23.9829	-228.226	-0.09619	-228.226	52.3518	-228.226	-441.431	-228.226	77.3924
-233.376	-65.4515	-228.221	126.58	-228.221	-4.35669	-228.221	-12.6968	-228.221	36.533	-228.221	148.748	-228.221	-54.1609	-228.221	-4.4176	-228.221	149.319
-233.371	-34.0781	-228.216	103.705	-228.216	34.0171	-228.216	30.3794	-228.216	72.9631	-228.216	281.856	-228.216	-120.456	-228.216	71.9188	-228.216	-173.154
-233.366	256.121	-228.212	80.8296	-228.212	72.3911	-228.212	73.4556	-228.212	109.393	-228.212	163.174	-228.212	89.0229	-228.212	148.255	-228.212	-213.072
-233.362	112.662	-228.207	-43.145	-228.207	65.5845	-228.207	105.466	-228.207	-5.31641	-228.207	126.946	-228.207	-57.2578	-228.207	89.2524	-228.207	-94.9731
-233.357	109.997	-228.202	-480.835	-228.202	58.7776	-228.202	-166.032	-228.202	-120.026	-228.202	90.7185	-228.202	-203.539	-228.202	30.2498	-228.202	23.1257
-233.352	237.95	-228.198	-127.701	-228.198	-137.432	-228.198	-13.8823	-228.198	25.3933	-228.198	-197.299	-228.198	104.06	-228.198	189.839	-228.198	-264.947
-233.347	-76.3697	-228.193	-88.2825	-228.193	-30.5969	-228.193	138.268	-228.193	-214.563	-228.193	-65.6665	-228.193	-47.9666	-228.193	349.428	-228.193	-82.0963
-233.343	-316.206	-228.188	220.735	-228.188	41.5144	-228.188	37.4927	-228.188	34.4255	-228.188	-122.876	-228.188	-337.88	-228.188	194.791	-228.188	-19.9196
-233.338	-97.9724	-228.184	6.89416	-228.184	-189.419	-228.184	-63.2817	-228.184	52.189	-228.184	-180.086	-228.184	15.6807	-228.184	40.1547	-228.184	-240.297
-233.333	-41.4215	-228.179	-206.947	-228.179	166.797	-228.179	-88.179	-228.179	-93.8324	-228.179	-127.138	-228.179	-159.327	-228.179	-114.482	-228.179	-131.028
-233.329	87.788	-228.174	102.071	-228.174	-184.092	-228.174	-113.076	-228.174	-8.62817	-228.174	177.599	-228.174	-334.334	-228.174	-269.119	-228.174	-21.7592
-233.324	251.106	-228.169	-30.0736	-228.169	-85.1489	-228.169	-147.458	-228.169	99.4578	-228.169	-92.7141	-228.169	-227.822	-228.169	-106.456	-228.169	-41.2584
-233.319	173.532	-228.165	151.497	-228.165	13.7944	-228.165	-181.84	-228.165	-177.832	-228.165	-111.238	-228.165	-121.309	-228.165	56.2075	-228.165	-60.7576
-233.315	-63.1896	-228.16	-0.25427	-228.16	100.111	-228.16	-64.4673	-228.16	-117.918	-228.16	190.221	-228.16	203.525	-228.16	-327.609	-228.16	78.6801
-233.31	-212.125	-228.155	-152.006	-228.155	186.427	-228.155	52.9053	-228.155	173.221	-228.155	72.031	-228.155	68.7349	-228.155	-186.805	-228.155	-64.4366
-233.305	-327.593	-228.151	209.298	-228.151	-106.062	-228.151	86.4971	-228.151	-213.66	-228.151	50.8845	-228.151	-134.999	-228.151	35.9707	-228.151	-92.7657
-233.3	-129.755	-228.146	47.7424	-228.146	106.523	-228.146	120.088	-228.146	93.1353	-228.146	29.7383	-228.146	120.892	-228.146	-265.874	-228.146	-121.095
-233.296	-114.074	-228.141	56.1163	-228.141	237.034	-228.141	1.92529	-228.141	-139.596	-228.141	-195.987	-228.141	60.7903	-228.141	-239.831	-228.141	9.51312
-233.291	162.184	-228.136	64.4904	-228.136	64.4993	-228.136	-116.238	-228.136	-141.101	-228.136	-169.923	-228.136	0.68897	-228.136	-213.788	-228.136	-142.433
-233.286	228.857	-228.132	-100.843	-228.132	-203.526	-228.132	-33.1482	-228.132	202.275	-228.132	285.298	-228.132	182.429	-228.132	-47.3676	-228.132	-185.295
-233.282	137.327	-228.127	256.682	-228.127	33.5239	-228.127	49.9414	-228.127	6.12451	-228.127	153.01	-228.127	-95.4551	-228.127	119.053	-228.127	54.398
-233.277	-132.092	-228.122	58.6694	-228.122	137.992	-228.122	-37.6929	-228.122	-59.9614	-228.122	141.372	-228.122	-45.8569	-228.122	-107.993	-228.122	117.495
-233.272	23.2177	-228.118	-139.343	-228.118	-60.5857	-228.118	178.182	-228.118	105.178	-228.118	129.733	-228.118	3.74121	-228.118	-335.038	-228.118	180.591
-233.267	-142.615	-228.113	-134.747	-228.113	-227.596	-228.113	307.114	-228.113	42.7051	-228.113	55.1467	-228.113	-19.9133	-228.113	-266.984	-228.113	220.141
-233.263	-267.625	-228.108	-130.152	-228.108	-394.606	-228.108	436.046	-228.108	-19.7681	-228.108	-271.229	-228.108	-43.5679	-228.108	-198.93	-228.108	259.691
-233.258	163.886	-228.103	31.301	-228.103	38.1604	-228.103	179.269	-228.103	-9.98291	-228.103	-319.587	-228.103	-78.7129	-228.103	180.617	-228.103	128.532
-233.253	36.0229	-228.099	192.754	-228.099	-34.1482	-228.099	226	-228.099	-0.198	-228.099	-116.156	-228.099	345.766	-228.099	35.5437	-228.099	-2.62793
-233.249	213.834	-228.094	-10.16	-228.094	-146.705	-228.094	-33.9385	-228.094	-60.2626	-228.094	35.4756	-228.094	-141.104	-228.094	-120.801	-228.094	207.632
-233.244	35.5401	-228.089	-213.074	-228.089	-562.307	-228.089	9.63159	-228.089	-120.327	-228.089	-64.6829	-228.089	-352.198	-228.089	-14.8348	-228.089	-53.0315
-233.239	78.8827	-228.085	-991.133	-228.085	190.077	-228.085	-869.973	-228.085	-122.585	-228.085	-7.4729	-228.085	-92.1785	-228.085	353.441	-228.085	-190.078
-233.234	-39.5282	-228.08	8.52808	-228.08	942.462	-228.08	-636.709	-228.08	-124.843	-228.08	49.7371	-228.08	167.842	-228.08	197.097	-228.08	143.8
-233.23	-210.105	-228.075	446.116	-228.075	-161.305	-228.075	281.032	-228.075	2.96313	-228.075	-68.781	-228.075	93.1973	-228.075	-33.0225	-228.075	171.577
-233.225	-11.3716	-228.07	151.702	-228.07	-153.906	-228.07	85.9043	-228.07	130.77	-228.07	-187.299	-228.07	18.5532	-228.07	-0.8313	-228.07	-83.2001
-233.22	-212.595	-228.066	-18.5339	-228.066	-13.9255	-228.066	86.7935	-228.066	99.6084	-228.066	-69.7646	-228.066	-228.45	-228.066	-17.8235	-228.066	-167.267
-233.216	-90.477	-228.061	-188.769	-228.061	126.055	-228.061	87.6826	-228.061	68.447	-228.061	47.77	-228.061	-15.8289	-228.061	-34.8156	-228.061	-251.335
-233.211	-20.8816	-228.056	42.4323	-228.056	5.60669	-228.056	492.46	-228.056	325.565	-228.056	-108.779	-228.056	-11.116	-228.056	148.597	-228.056	7.85748
-233.206	-22.9011	-228.052	-249.225	-228.052	-114.842	-228.052	189.05	-228.052	-110.994	-228.052	154.322	-228.052	269.372	-228.052	332.009	-228.052	-15.5048
-233.201	146.569	-228.047	-89.9164	-228.047	-64.8275	-228.047	132.241	-228.047	-41.7465	-228.047	223.334	-228.047	101.726	-228.047	18.1246	-228.047	-56.5266
-233.197	152.258	-228.042	69.3921	-228.042	-14.8134	-228.042	75.4316	-228.042	27.5007	-228.042	40.5574	-228.042	-65.9207	-228.042	228.861	-228.042	185.006
-233.192	57.5627	-228.037	45.7001	-228.037	-84.7544	-228.037	-161.586	-228.037	44.9631	-228.037	-210.413	-228.037	-82.7527	-228.037	73.4558	-228.037	352.956
-233.187	-57.9447	-228.033	22.0081	-228.033	148.35	-228.033	-398.604	-228.033	62.4255	-228.033	-41.7334	-228.033	-99.5847	-228.033	180.361	-228.033	238.353
-233.183	-37.4899	-228.028	-21.2911	-228.028	-41.5468	-228.028	-180.358	-228.028	79.8879	-228.028	-376.633	-228.028	67.4333	-228.028	172.505	-228.028	141.409
-233.178	-59.9433	-228.023	-64.5905	-228.023	-231.443	-228.023	37.8882	-228.023	97.3503	-228.023	43.8359	-228.023	-41.3235	-228.023	164.65	-228.023	327.019
-233.173	72.8297	-228.019	89.8163	-228.019	-81.203	-228.019	0.0481	-228.019	113.006	-228.019	400.702	-228.019	-204.661	-228.019	119.907	-228.019	193.284
-233.168	-294.869	-228.014	-69.4922	-228.014	69.0371	-228.014	-37.7917	-228.014	128.662	-228.014	170.059	-228.014	91.6265	-228.014	75.1636	-228.014	59.5488
-233.164	-67.999	-228.009	-52.3359	-228.009	-52.2007	-228.009	-75.6316	-228.009	86.5115	-228.009	107.275	-228.009	94.9031	-228.009	30.4205	-228.009	-74.1863
-233.159	221.027	-228.004	-35.1797	-228.004	-173.438	-228.004	-113.471	-228.004	44.3611	-228.004	44.4915	-228.004	98.1797	-228.004	-14.3225	-228.004	74.6331
-233.154	-15.9533	-228	6.48572	-228	20.9956	-228	73.1592	-228	-76.069	-228	-152.055	-228	108.638	-228	203.245	-228	141.041
-233.15	-62.6671	-227.995	48.151	-227.995	-87.6151	-227.995	259.79	-227.995	-196.499	-227.995	-348.602	-227.995	-156.678	-227.995	420.812	-227.995	207.448
-233.145	-321.331	-227.99	89.8163	-227.99	144.7	-227.99	193.496	-227.99	20.2751	-227.99	-67.7974	-227.99	26.1389	-227.99	244.914	-227.99	-8.69843
-233.14	-122.647	-227.986	131.482	-227.986	73.9695	-227.986	127.202	-227.986	5.82349	-227.986	213.007	-227.986	208.956	-227.986	69.0156	-227.986	57.7092
-233.135	193.241	-227.981	78.7872	-227.981	34.4119	-227.981	112.185	-227.981	-218.779	-227.981	40.3933	-227.981	273.815	-227.981	132.544	-227.981	41.8891
-233.131	-94.9031	-227.976	26.0929	-227.976	-5.14587	-227.976	97.1675	-227.976	-212.155	-227.976	119.569	-227.976	-120.95	-227.976	196.072	-227.976	26.069
-233.126	-2.76375	-227.971	51.8273	-227.971	151.013	-227.971	101.119	-227.971	44.9631	-227.971	-84.5178	-227.971	-205.469	-227.971	352.502	-227.971	27.9086
-233.121	140.742	-227.967	77.5618	-227.967	4.12695	-227.967	-198.438	-227.967	-83.2948	-227.967	-36.8154	-227.967	-289.988	-227.967	-15.6887	-227.967	29.7481
-233.117	81.4006	-227.962	-76.4364	-227.962	-265.871	-227.962	-83.8318	-227.962	126.855	-227.962	16.1323	-227.962	-72.8779	-227.962	-28.6676	-227.962	-139.122
-233.112	-55.7467	-227.957	-230.435	-227.957	171.236	-227.957	30.7744	-227.957	105.78	-227.957	69.0803	-227.957	-131.543	-227.957	220.664	-227.957	-307.993
-233.107	2.18484	-227.953	171.104	-227.953	-79.822	-227.953	-6.37378	-227.953	132.877	-227.953	111.537	-227.953	102.803	-227.953	158.502	-227.953	41.1533
-233.102	-43.7735	-227.948	49.7849	-227.948	-330.88	-227.948	-43.522	-227.948	159.974	-227.948	153.994	-227.948	-122.476	-227.948	96.3396	-227.948	390.299
-233.098	-145.476	-227.943	31.4032	-227.943	-12.939	-227.943	-147.853	-227.943	168.404	-227.943	123.012	-227.943	-130.151	-227.943	200.171	-227.943	334.745
-233.093	-189.426	-227.939	13.0214	-227.939	1.95679	-227.939	51.3247	-227.939	176.834	-227.939	-327.619	-227.939	137.948	-227.939	304.002	-227.939	279.191
-233.088	18.3756	-227.934	197.247	-227.934	231.51	-227.934	-135.207	-227.934	-147.123	-227.934	-316.636	-227.934	308.377	-227.934	-209.689	-227.934	82.3591
-233.084	88.0203	-227.929	67.7582	-227.929	461.062	-227.929	-18.2295	-227.929	-85.7034	-227.929	113.996	-227.929	203.031	-227.929	-198.76	-227.929	168.082
-233.079	83.5303	-227.924	111.466	-227.924	-183.796	-227.924	468.65	-227.924	-174.822	-227.924	-21.8982	-227.924	237.01	-227.924	-18.4211	-227.924	-109.69
-233.074	167.983	-227.92	-158.542	-227.92	-121.55	-227.92	247.341	-227.92	-263.94	-227.92	-157.792	-227.92	270.988	-227.92	-100.393	-227.92	-104.907
-233.07	19.8464	-227.915	61.6309	-227.915	-236.08	-227.915	-81.4607	-227.915	-198.908	-227.915	31.5415	-227.915	121.116	-227.915	161.917	-227.915	164.771
-233.065	33.0694	-227.91	-31.9117	-227.91	-350.609	-227.91	-106.753	-227.91	-133.875	-227.91	-366.634	-227.91	-304.531	-227.91	-100.393	-227.91	-36.4756
-233.06	-156.051	-227.906	65.4094	-227.906	156.932	-227.906	71.1338	-227.906	-65.4561	-227.906	31.3774	-227.906	-162.514	-227.906	-157.944	-227.906	94.1323
-233.055	-103.365	-227.901	162.73	-227.901	159.398	-227.901	249.021	-227.901	234.189	-227.901	-74.1907	-227.901	-20.4968	-227.901	-215.495	-227.901	224.74
-233.051	-127.601	-227.896	-34.0563	-227.896	-96.9867	-227.896	91.7827	-227.896	-169.478	-227.896	-59.1094	-227.896	150.247	-227.896	-218.399	-227.896	272.936
-233.046	9.09697	-227.891	82.8721	-227.891	-50.3264	-227.891	-65.4553	-227.891	-33.6174	-227.891	-44.0283	-227.891	45.2151	-227.891	41.0085	-227.891	321.132
-233.041	-467.703	-227.887	214.506	-227.887	256.763	-227.887	-50.3884	-227.887	85.3826	-227.887	-64.355	-227.887	-183.34	-227.887	-98.5146	-227.887	17.6071
-233.037	163.58	-227.882	32.4243	-227.882	260.808	-227.882	-35.3218	-227.882	204.382	-227.882	-84.6819	-227.882	47.7288	-227.882	24.2726	-227.882	-3.36371
-233.032	664.011	-227.877	-267.3	-227.877	31.2551	-227.877	-20.2549	-227.877	207.77	-227.877	20.8862	-227.877	158.146	-227.877	32.2991	-227.877	116.943
-233.027	120.94	-227.873	-253.31	-227.873	104.747	-227.873	-5.18823	-227.873	211.156	-227.873	126.454	-227.873	-7.21094	-227.873	-221.985	-227.873	-45.3054
-233.022	28.5237	-227.868	-153.946	-227.868	37.3711	-227.868	21.7344	-227.868	355.447	-227.868	135.634	-227.868	-53.3528	-227.868	86.6055	-227.868	-130.292
-233.018	-11.0328	-227.863	259.133	-227.863	-30.005	-227.863	48.6572	-227.863	-39.7896	-227.863	144.814	-227.863	-99.4949	-227.863	395.196	-227.863	-215.279
-233.013	26.3244	-227.858	64.3882	-227.858	-21.62	-227.858	-0.29761	-227.858	-276.058	-227.858	91.0464	-227.858	-13.4949	-227.858	58.9399	-227.858	-17.7122
-233.008	-24.9773	-227.854	-130.356	-227.854	-13.235	-227.854	-49.2522	-227.854	-281.101	-227.854	37.2788	-227.854	348.28	-227.854	-15.0056	-227.854	-102.699
-233.004	-38.3905	-227.849	-271.181	-227.849	97.7434	-227.849	-25.4912	-227.849	26.9739	-227.849	62.1956	-227.849	293.52	-227.849	29.9082	-227.849	-59.6539
-232.999	153.628	-227.844	-98.2903	-227.844	-94.3231	-227.844	-1.73022	-227.844	103.823	-227.844	87.1121	-227.844	-37.0146	-227.844	74.822	-227.844	-16.6085
-232.994	-35.0474	-227.84	-23.4358	-227.84	-96.9867	-227.84	-414.264	-227.84	248.114	-227.84	-171.234	-227.84	-74.5386	-227.84	97.8766	-227.84	-61.8613
-232.989	-171.466	-227.835	51.4188	-227.835	-99.6501	-227.835	83.7305	-227.835	161.178	-227.835	73.998	-227.835	-112.063	-227.835	120.931	-227.835	-107.114
-232.985	8.3471	-227.83	15.5745	-227.83	-154.794	-227.83	162.424	-227.83	182.329	-227.83	-7.9646	-227.83	134.088	-227.83	-112.518	-227.83	-30.4051
-232.98	29.1696	-227.825	-20.27	-227.825	93.1069	-227.825	241.117	-227.825	-27.7463	-227.825	-89.9275	-227.825	104.464	-227.825	91.2164	-227.825	46.304
-232.975	65.2261	-227.821	120.35	-227.821	19.0227	-227.821	22.6235	-227.821	7.85571	-227.821	-77.469	-227.821	132.292	-227.821	294.951	-227.821	140.673
-232.971	80.0893	-227.816	-52.7444	-227.816	-55.0615	-227.816	-195.869	-227.816	-187.768	-227.816	-65.0107	-227.816	160.121	-227.816	61.5016	-227.816	235.042
-232.966	-21.8833	-227.811	-83.687	-227.811	-1.29858	-227.811	-87.1416	-227.811	-82.3163	-227.811	-72.2234	-227.811	-340.618	-227.811	52.1089	-227.811	-1.70813
-232.961	-308.383	-227.807	-114.63	-227.807	52.4644	-227.807	21.5864	-227.807	23.1353	-227.807	-79.4363	-227.807	-197.883	-227.807	42.7163	-227.807	44.0966
-232.956	-15.8238	-227.802	11.2854	-227.802	30.4658	-227.802	-21.4404	-227.802	-15.9292	-227.802	39.2458	-227.802	-382.631	-227.802	-157.944	-227.802	-69.0355
-232.952	-114.006	-227.797	-176.515	-227.797	8.46753	-227.797	-64.4673	-227.797	-54.9938	-227.797	157.928	-227.797	76.0962	-227.797	-96.2946	-227.797	-182.168
-232.947	89.4394	-227.792	-125.761	-227.792	-20.2389	-227.792	11.0642	-227.792	95.0168	-227.792	21.542	-227.792	194.414	-227.792	48.0103	-227.792	-137.099
-232.942	212.901	-227.788	-75.0067	-227.788	-48.9453	-227.788	86.5957	-227.788	13.802	-227.788	-114.844	-227.788	36.9563	-227.788	-69.9952	-227.788	-92.0298
-232.938	-13.751	-227.783	-11.1813	-227.783	-77.6517	-227.783	-122.413	-227.783	-226.381	-227.783	-41.4055	-227.783	-200.935	-227.783	-106.029	-227.783	94.3162
-232.933	-117.397	-227.778	52.6443	-227.778	-106.358	-227.778	174.428	-227.778	227.114	-227.778	32.0332	-227.778	-163.052	-227.778	120.248	-227.778	280.662
-232.928	132.454	-227.774	-192.344	-227.774	-19.8444	-227.774	93.4624	-227.774	88.0923	-227.774	-89.9275	-227.774	-122.297	-227.774	22.7356	-227.774	262.451
-232.923	53.4906	-227.769	85.5272	-227.769	66.6694	-227.769	12.4968	-227.769	-282.155	-227.769	-211.888	-227.769	194.234	-227.769	-74.7769	-227.769	244.239
-232.919	115.754	-227.764	69.2899	-227.764	172.124	-227.764	39.0244	-227.764	-233.305	-227.764	12.3621	-227.764	-12.0583	-227.764	-144.965	-227.764	267.234
-232.914	198.858	-227.759	53.0527	-227.759	-25.4673	-227.759	65.5518	-227.759	-184.456	-227.759	-266.967	-227.759	57.4238	-227.759	47.1565	-227.759	290.228
-232.909	-230.77	-227.755	-16.9	-227.755	-91.2158	-227.755	-66.2456	-227.755	74.4685	-227.755	-276.639	-227.755	42.926	-227.755	-166.483	-227.755	365.833
-232.905	-45.1301	-227.75	-86.8528	-227.75	-156.964	-227.75	-198.043	-227.75	-51.9829	-227.75	-286.31	-227.75	28.428	-227.75	57.0614	-227.75	-29.4853
-232.9	-385.06	-227.745	-274.449	-227.745	-33.3097	-227.745	24.2539	-227.745	-77.2733	-227.745	-117.631	-227.745	260.978	-227.745	182.239	-227.745	28.4604
-232.895	-361.738	-227.741	-148.329	-227.741	90.345	-227.741	246.551	-227.741	-102.564	-227.741	51.0486	-227.741	33.9041	-227.741	45.1072	-227.741	368.961
-232.89	77.2813	-227.736	92.165	-227.736	223.47	-227.736	187.469	-227.736	-103.768	-227.736	66.2937	-227.736	122.822	-227.736	174.384	-227.736	275.328
-232.886	145.229	-227.731	18.9445	-227.731	-350.511	-227.731	128.388	-227.731	-104.972	-227.731	81.5386	-227.731	-247.885	-227.731	41.3501	-227.731	464.249
-232.881	124.559	-227.726	-34.6691	-227.726	155.107	-227.726	-6.57129	-227.726	100.963	-227.726	96.7837	-227.726	-141.732	-227.726	-26.1061	-227.726	88.0617
-232.876	107.026	-227.722	-88.2825	-227.722	357.679	-227.722	-141.53	-227.722	306.898	-227.722	112.029	-227.722	-35.5784	-227.722	-93.5621	-227.722	-288.126
-232.872	-130.531	-227.717	-8.3219	-227.717	-225.771	-227.717	-6.96655	-227.717	35.9309	-227.717	33.5085	-227.717	-85.2661	-227.717	-87.2434	-227.717	-69.7714
-232.867	-132.112	-227.712	-242.076	-227.712	99.9138	-227.712	127.597	-227.712	-3.81104	-227.712	-45.0117	-227.712	140.821	-227.712	-80.9248	-227.712	148.583
-232.862	207.375	-227.708	73.1705	-227.708	-85.7902	-227.708	9.23657	-227.708	72.0598	-227.708	86.2925	-227.708	-46.7546	-227.708	-118.324	-227.708	-27.4618
-232.857	7.19322	-227.703	-134.441	-227.703	-271.494	-227.703	-109.124	-227.703	-83.2948	-227.703	217.597	-227.703	225.294	-227.703	106.586	-227.703	79.048
-232.853	-72.5943	-227.698	-93.6948	-227.698	-252.011	-227.698	-69.4072	-227.698	-29.1013	-227.698	-24.8489	-227.698	60.7004	-227.698	397.074	-227.698	44.2805
-232.848	-15.4467	-227.694	-52.9486	-227.694	70.5168	-227.694	-29.6902	-227.694	25.0923	-227.694	-267.295	-227.694	-103.894	-227.694	250.379	-227.694	9.51312
-232.843	-172.693	-227.689	-299.775	-227.689	52.1189	-227.689	218.689	-227.689	-301.273	-227.689	41.0491	-227.689	-9.94873	-227.689	218.444	-227.689	-172.418
-232.839	-50.3722	-227.684	185.401	-227.684	33.7212	-227.684	-38.7795	-227.684	-242.262	-227.684	97.6035	-227.684	83.9958	-227.684	-250.675	-227.684	116.575
-232.834	-158.162	-227.679	75.8257	-227.679	178.289	-227.679	-67.6289	-227.679	93.4363	-227.679	-232.051	-227.679	39.3352	-227.679	-174.68	-227.679	-180.88
-232.829	-32.892	-227.675	-33.7499	-227.675	19.812	-227.675	-96.478	-227.675	-110.391	-227.675	-58.126	-227.675	-5.32568	-227.675	-98.6854	-227.675	-7.41071
-232.825	33.4186	-227.67	-38.7539	-227.67	208.574	-227.67	133.92	-227.67	-82.9937	-227.67	163.01	-227.67	-49.9863	-227.67	-345.114	-227.67	224.924
-232.82	-92.6725	-227.665	-43.7578	-227.665	-107.739	-227.665	60.8096	-227.665	175.63	-227.665	-119.434	-227.665	-94.6472	-227.665	20.5155	-227.665	-13.6652
-232.815	102.176	-227.661	73.7833	-227.661	-327.772	-227.661	163.165	-227.661	-165.488	-227.661	-51.7327	-227.661	-56.001	-227.661	29.5667	-227.661	201.01
-232.81	159.591	-227.656	-122.391	-227.656	159.3	-227.656	-240.329	-227.656	32.9202	-227.656	15.9685	-227.656	-17.355	-227.656	-223.693	-227.656	-243.609
-232.806	-64.5795	-227.651	14.7574	-227.651	46.5947	-227.651	-125.327	-227.651	120.533	-227.651	193.828	-227.651	9.80054	-227.651	-12.444	-227.651	65.2513
-232.801	-203.83	-227.646	151.906	-227.646	-66.11	-227.646	-10.3257	-227.646	208.146	-227.646	-131.892	-227.646	-238.819	-227.646	-63.5057	-227.646	91.5569
-232.796	-29.1186	-227.642	-21.3933	-227.642	86.3496	-227.642	43.0254	-227.642	48.8772	-227.642	-5.8335	-227.642	-68.7485	-227.642	-16.201	-227.642	-76.3937
-232.792	59.9454	-227.637	-194.692	-227.637	-64.2357	-227.637	96.377	-227.637	-341.617	-227.637	-131.564	-227.637	-358.303	-227.637	31.1036	-227.637	38.21
-232.787	135.48	-227.632	-73.8834	-227.632	-139.06	-227.632	-204.366	-227.632	-317.832	-227.632	-131.401	-227.632	-268.667	-227.632	78.4082	-227.632	99.8348
-232.782	267.089	-227.628	360.641	-227.628	89.1611	-227.628	-201.6	-227.628	91.3286	-227.628	120.553	-227.628	-179.031	-227.628	-136.597	-227.628	161.46
-232.777	226.293	-227.623	117.083	-227.623	49.061	-227.623	150.519	-227.623	-2.90771	-227.623	-190.086	-227.623	-0.34351	-227.623	-165.8	-227.623	90.6371
-232.773	9.66597	-227.618	-126.476	-227.618	8.96069	-227.618	-3.21216	-227.618	-97.1442	-227.618	2.85449	-227.618	178.345	-227.618	-195.002	-227.618	-262.74
-232.768	479.047	-227.613	263.932	-227.613	63.562	-227.613	165.536	-227.613	25.3933	-227.613	274.479	-227.613	0.82373	-227.613	81.8237	-227.613	-127.533
-232.763	216.023	-227.609	-77.6619	-227.609	118.164	-227.609	30.7744	-227.609	-237.445	-227.609	42.5244	-227.609	99.0774	-227.609	358.65	-227.609	7.67352
-232.759	-249.429	-227.604	-452.956	-227.604	-29.8077	-227.604	63.3779	-227.604	78.533	-227.604	68.0149	-227.604	-133.159	-227.604	-36.6514	-227.604	26.437
-232.754	12.6106	-227.599	-96.2479	-227.599	-177.779	-227.599	95.9814	-227.599	9.13525	-227.599	93.5054	-227.599	94.2297	-227.599	-169.642	-227.599	45.2003
-232.749	199.853	-227.595	57.8524	-227.595	-41.6454	-227.595	-326.679	-227.595	146.877	-227.595	-305.899	-227.595	80.3154	-227.595	19.7898	-227.595	46.304
-232.744	-6.14939	-227.59	-101.762	-227.59	94.488	-227.59	161.189	-227.59	53.3933	-227.59	-201.725	-227.59	66.4009	-227.59	-53.0885	-227.59	47.4078
-232.74	-327.281	-227.585	-14.6533	-227.585	-91.3638	-227.585	94.2031	-227.585	12.8987	-227.585	-153.94	-227.585	-2.09399	-227.585	-91.8116	-227.585	163.299
-232.735	-280.31	-227.58	72.4557	-227.58	227.859	-227.58	27.2178	-227.58	-27.5959	-227.58	145.634	-227.58	-70.5889	-227.58	131.775	-227.58	-3.36371
-232.73	-133.745	-227.576	-173.758	-227.576	-90.5746	-227.576	17.1401	-227.576	105.329	-227.576	72.7688	-227.576	90.7288	-227.576	235.137	-227.576	-152.367
-232.726	-10.0276	-227.571	-106.256	-227.571	-105.964	-227.571	7.06299	-227.571	7.02783	-227.571	-0.09619	-227.571	252.046	-227.571	76.1882	-227.571	-18.8159
-232.721	-136.559	-227.566	-347.159	-227.566	153.282	-227.566	-29.8877	-227.566	14.103	-227.566	-314.915	-227.566	-9.63452	-227.566	-228.261	-227.566	-152.367
-232.716	83.425	-227.562	-274.347	-227.562	-92.5475	-227.562	-66.8384	-227.562	21.1782	-227.562	-126.155	-227.562	-271.315	-227.562	-95.526	-227.562	-3.36371
-232.711	-49.3559	-227.557	79.5021	-227.557	59.3696	-227.557	47.9653	-227.557	172.77	-227.557	-152.465	-227.557	-171.042	-227.557	-28.3688	-227.557	180.959
-232.707	-64.9863	-227.552	119.635	-227.552	-91.7583	-227.552	162.77	-227.552	-61.0153	-227.552	73.0146	-227.552	-70.7683	-227.552	-223.522	-227.552	82.7271
-232.702	-86.6694	-227.547	123.823	-227.547	-83.4719	-227.547	103.688	-227.547	-78.026	-227.547	-62.1421	-227.547	207.61	-227.547	-103.083	-227.547	53.6622
-232.697	202.994	-227.543	128.009	-227.543	-75.1855	-227.543	44.6064	-227.543	-95.0367	-227.543	-197.299	-227.543	-341.336	-227.543	-244.954	-227.543	307.152
-232.693	117.977	-227.538	112.589	-227.538	65.6831	-227.538	-14.4751	-227.538	13.1997	-227.538	-122.631	-227.538	-258.299	-227.538	-9.75427	-227.538	54.398
-232.688	-120.978	-227.533	97.1689	-227.533	206.552	-227.533	-73.5569	-227.533	121.436	-227.533	-47.9624	-227.533	-175.261	-227.533	-211.738	-227.533	-198.356
-232.683	-87.1449	-227.529	-36.303	-227.529	88.5693	-227.529	-39.9653	-227.529	-136.284	-227.529	51.9502	-227.529	-353.455	-227.529	-140.483	-227.529	-165.612
-232.678	-0.85558	-227.524	-169.775	-227.524	-29.4131	-227.524	-6.37378	-227.524	145.522	-227.524	-99.9268	-227.524	-72.0251	-227.524	-69.2267	-227.524	-132.868
-232.674	2.37629	-227.519	-41.8175	-227.519	4.12695	-227.519	27.2178	-227.519	-6.21948	-227.519	220.302	-227.519	60.0271	-227.519	-25.2948	-227.519	-170.762
-232.669	-157.909	-227.514	86.1399	-227.514	37.6672	-227.514	60.8096	-227.514	73.2642	-227.514	36.9509	-227.514	192.08	-227.514	18.637	-227.514	-208.657
-232.664	-4.55492	-227.51	106.258	-227.51	-67.6884	-227.51	24.8467	-227.51	-14.6497	-227.51	56.8679	-227.51	309.769	-227.51	-56.2905	-227.51	-227.42
-232.66	-152.77	-227.505	126.375	-227.505	-173.044	-227.505	-11.116	-227.505	-102.564	-227.505	-175.005	-227.505	-32.167	-227.505	-131.218	-227.505	-246.184
-232.655	21.6075	-227.5	-49.5786	-227.5	-309.967	-227.5	104.676	-227.5	-301.273	-227.5	-202.298	-227.5	-104.073	-227.5	-9.41272	-227.5	-264.947
-232.65	151.602	-227.496	88.1824	-227.496	58.1858	-227.496	220.468	-227.496	39.5437	-227.496	-229.592	-227.496	99.7954	-227.496	374.703	-227.496	-283.711
-232.645	260.902	-227.491	199.8	-227.491	-17.1808	-227.491	25.6372	-227.491	167.501	-227.491	202.762	-227.491	-148.061	-227.491	18.3381	-227.491	-267.891
-232.641	-69.9582	-227.486	-2.29675	-227.486	-92.5475	-227.486	-169.194	-227.486	64.2319	-227.486	131.536	-227.486	63.7078	-227.486	274.031	-227.486	-252.07
-232.636	-98.0613	-227.481	-27.9291	-227.481	-268.929	-227.481	-111.1	-227.481	-270.262	-227.481	49.8191	-227.481	206.532	-227.481	-147.911	-227.481	-277.456
-232.631	19.6138	-227.477	-53.5614	-227.477	59.7642	-227.477	-53.0066	-227.477	-65.2302	-227.477	-31.8977	-227.477	73.5825	-227.477	217.078	-227.477	-302.842
-232.627	-44.7192	-227.472	89.1014	-227.472	57.002	-227.472	-23.3672	-227.472	246.984	-227.472	-63.7813	-227.472	-134.056	-227.472	-135.188	-227.472	125.037
-232.622	-57.7106	-227.467	-81.9509	-227.467	54.24	-227.467	6.27246	-227.467	19.6729	-227.467	-95.6648	-227.467	-65.9207	-227.467	-50.2706	-227.467	-106.378
-232.617	-118.844	-227.463	1.89026	-227.463	83.0449	-227.463	35.9121	-227.463	-231.725	-227.463	-253.443	-227.463	-32.2568	-227.463	143.943	-227.463	33.0593
-232.612	-254.364	-227.458	85.7314	-227.458	111.85	-227.458	65.5518	-227.458	56.4041	-227.458	92.3577	-227.458	1.40723	-227.458	338.157	-227.458	172.497
-232.608	-120.37	-227.453	-56.2166	-227.453	166.649	-227.453	92.4248	-227.453	22.6836	-227.453	-208.773	-227.453	37.1357	-227.453	171.651	-227.453	167.898
-232.603	159.606	-227.448	-198.164	-227.448	221.447	-227.448	119.298	-227.448	-11.0369	-227.448	-6.32544	-227.448	72.8643	-227.448	5.14575	-227.448	163.299
-232.598	96.2393	-227.444	-98.2903	-227.444	23.7085	-227.444	-5.58325	-227.444	-68.8431	-227.444	-87.1406	-227.444	108.593	-227.444	204.782	-227.444	-0.23651
-232.594	123.927	-227.439	1.58386	-227.439	-174.03	-227.439	-130.465	-227.439	-126.65	-227.439	-167.956	-227.439	144.322	-227.439	142.107	-227.439	118.782
-232.589	-204.962	-227.434	166.815	-227.434	-141.329	-227.434	5.48218	-227.434	-54.3916	-227.434	173.501	-227.434	93.8706	-227.434	166.87	-227.434	175.992
-232.584	-298.011	-227.43	18.3317	-227.43	-108.627	-227.43	141.429	-227.43	17.8665	-227.43	11.3787	-227.43	43.4197	-227.43	191.632	-227.43	233.202
-232.579	-176.326	-227.425	242.385	-227.425	-94.8657	-227.425	24.4517	-227.425	147.931	-227.425	-72.0596	-227.425	-7.03125	-227.425	216.394	-227.425	349.277
-232.575	-74.118	-227.42	-56.4208	-227.42	-81.1044	-227.42	-92.5261	-227.42	46.7695	-227.42	96.292	-227.42	-57.4822	-227.42	-21.1536	-227.42	465.353
-232.57	25.2662	-227.416	134.545	-227.416	0.52637	-227.416	-90.9453	-227.416	102.469	-227.416	123.667	-227.416	-4.51782	-227.416	-130.279	-227.416	-92.5817
-232.565	126.238	-227.411	11.7959	-227.411	-220.888	-227.411	-89.3645	-227.411	-73.0582	-227.411	151.043	-227.411	48.4468	-227.411	-239.404	-227.411	8.77728
-232.561	-136.482	-227.406	-176.311	-227.406	31.2058	-227.406	-163.661	-227.406	112.705	-227.406	-183.529	-227.406	-157.127	-227.406	88.6548	-227.406	-42.914
-232.556	86.4632	-227.401	-50.702	-227.401	-221.776	-227.401	-237.958	-227.401	-241.058	-227.401	-14.5217	-227.401	-362.702	-227.401	154.403	-227.401	-94.6052
-232.551	91.4994	-227.397	298.755	-227.397	-149.615	-227.397	-113.076	-227.397	-105.875	-227.397	222.678	-227.397	-8.10864	-227.397	181.898	-227.397	80.3356
-232.547	-110.361	-227.392	125.354	-227.392	225.591	-227.392	11.8052	-227.392	29.3074	-227.392	-43.7004	-227.392	-113.14	-227.392	209.393	-227.392	-27.2778
-232.542	141.98	-227.387	-185.297	-227.387	146.229	-227.387	60.8096	-227.387	15.1567	-227.387	20.3945	-227.387	57.6035	-227.387	105.732	-227.387	41.7051
-232.537	170.981	-227.383	26.9098	-227.383	66.8667	-227.383	109.813	-227.383	1.0061	-227.383	-167.3	-227.383	-47.428	-227.383	2.0719	-227.383	-171.866
-232.532	177.659	-227.378	-35.9966	-227.378	28.9368	-227.378	-20.6006	-227.378	-9.98291	-227.378	-12.5544	-227.378	-44.9143	-227.378	6.17041	-227.378	-35.1879
-232.528	104.535	-227.373	-98.9031	-227.373	-8.99316	-227.373	-151.015	-227.373	-20.9722	-227.373	142.191	-227.373	-42.4009	-227.373	272.579	-227.373	101.49
-232.523	107.452	-227.368	-266.381	-227.368	369.764	-227.368	-28.5046	-227.368	-46.4131	-227.368	-327.292	-227.368	-177.775	-227.368	145.523	-227.368	-50.2722
-232.518	-150.547	-227.364	88.9993	-227.364	41.4158	-227.364	94.0059	-227.364	-71.8539	-227.364	-293.195	-227.364	146.476	-227.364	18.4662	-227.364	80.5196
-232.514	69.3732	-227.359	52.2358	-227.359	-118.048	-227.359	74.2461	-227.359	97.8018	-227.359	222.187	-227.359	140.372	-227.359	175.579	-227.359	-219.878
-232.509	-73.1807	-227.354	15.4723	-227.354	25.5334	-227.354	54.4863	-227.354	36.2319	-227.354	233.99	-227.354	134.267	-227.354	-104.492	-227.354	-49.3524
-232.504	-83.442	-227.35	30.9946	-227.35	-26.6017	-227.35	-41.1509	-227.35	-102.413	-227.35	182.845	-227.35	277.541	-227.35	172.847	-227.35	79.9677
-232.499	-11.2558	-227.345	46.5171	-227.345	-78.7368	-227.345	-136.788	-227.345	-241.058	-227.345	131.7	-227.345	-38.8101	-227.345	13.0015	-227.345	209.288
-232.495	-173.658	-227.34	-114.425	-227.34	-127.715	-227.34	-93.3164	-227.34	-26.8433	-227.34	87.7678	-227.34	-65.0229	-227.34	17.7832	-227.34	437.944
-232.49	-203.911	-227.335	38.3474	-227.335	126.351	-227.335	-49.8452	-227.335	-43.854	-227.335	43.8359	-227.335	-91.2358	-227.335	22.5648	-227.335	195.675
-232.485	37.0784	-227.331	34.2626	-227.331	115.253	-227.331	132.735	-227.331	-162.026	-227.331	-63.0437	-227.331	-146.176	-227.331	65.6001	-227.331	-11.2738
-232.481	3.6217	-227.326	30.1777	-227.326	104.156	-227.326	11.8052	-227.326	-48.9722	-227.326	-169.923	-227.326	-201.115	-227.326	108.635	-227.326	64.3316
-232.476	126.104	-227.321	-178.149	-227.321	123.047	-227.321	195.966	-227.321	30.3611	-227.321	-78.7805	-227.321	-161.257	-227.321	-34.1324	-227.321	60.4686
-232.471	43.6885	-227.317	-72.7601	-227.317	-161.108	-227.317	-125.722	-227.317	340.92	-227.317	12.3621	-227.317	-121.399	-227.317	-176.9	-227.317	56.6055
-232.466	-16.4389	-227.312	248.308	-227.312	-192.724	-227.312	-232.425	-227.312	140.855	-227.312	-22.3901	-227.312	-64.3049	-227.312	13.6846	-227.312	-17.8961
-232.462	57.3964	-227.307	46.5171	-227.307	78.7046	-227.307	-35.6182	-227.307	-59.2087	-227.307	-57.1423	-227.307	-7.21094	-227.307	204.269	-227.307	-92.3978
-232.457	-108.591	-227.302	-88.5377	-227.302	5.31079	-227.302	311.165	-227.302	-365.176	-227.302	48.6716	-227.302	-136.031	-227.302	-162.256	-227.302	-12.3775
-232.452	1.45021	-227.298	90.1227	-227.298	-68.0829	-227.298	152.099	-227.298	-208.693	-227.298	154.486	-227.298	10.9229	-227.298	-91.5983	-227.298	-214.912
-232.448	-68.3623	-227.293	98.854	-227.293	-141.477	-227.293	43.6182	-227.293	188.651	-227.293	-38.7007	-227.293	175.113	-227.293	39.1727	-227.293	-287.942
-232.443	46.8448	-227.288	-206.13	-227.288	88.1746	-227.288	-64.8625	-227.288	123.544	-227.288	271.692	-227.288	63.5283	-227.288	169.944	-227.288	109.952
-232.438	-83.5436	-227.284	-212.104	-227.284	25.8293	-227.284	-75.3352	-227.284	231.855	-227.284	180.796	-227.284	-79.6555	-227.284	-1.21558	-227.284	48.6954
-232.433	43.3998	-227.279	95.6372	-227.279	-36.5157	-227.279	-85.8079	-227.279	-122.284	-227.279	-161.891	-227.279	52.9353	-227.279	-172.375	-227.279	-12.5615
-232.429	-158.664	-227.274	226.913	-227.274	122.109	-227.274	55.4741	-227.274	-129.585	-227.274	-37.717	-227.274	13.167	-227.274	-53.8997	-227.274	-132.684
-232.424	-191.889	-227.269	44.4746	-227.269	-22.3105	-227.269	196.756	-227.269	-136.886	-227.269	86.4565	-227.269	-26.6013	-227.269	64.5754	-227.269	-252.806
-232.419	43.1295	-227.265	-3.98169	-227.265	-280.767	-227.265	124.633	-227.265	-130.94	-227.265	-45.0938	-227.265	-23.9978	-227.265	207.642	-227.265	47.9596
-232.415	3.76727	-227.26	-52.438	-227.26	-34.1482	-227.26	52.5103	-227.26	-124.994	-227.26	-176.644	-227.26	-21.3945	-227.26	88.3986	-227.26	66.1711
-232.41	-84.6494	-227.255	173.606	-227.255	4.12695	-227.255	-19.6128	-227.255	-215.391	-227.255	-166.562	-227.255	-64.7537	-227.255	23.803	-227.255	-68.6676
-232.405	-278.844	-227.251	-123.208	-227.251	42.4023	-227.251	-91.7358	-227.251	156.662	-227.251	-156.481	-227.251	-383.887	-227.251	-40.7927	-227.251	-203.506
-232.4	-20.9865	-227.246	-80.1638	-227.246	-6.13232	-227.246	-24.7502	-227.246	384.199	-227.246	-184.43	-227.246	-398.52	-227.246	141.894	-227.246	-264.763
-232.396	-5.49865	-227.241	-37.1199	-227.241	248.378	-227.241	42.2354	-227.241	149.286	-227.241	39.4099	-227.241	46.4719	-227.241	-112.604	-227.241	-43.4658
-232.391	47.3797	-227.236	-26.7546	-227.236	10.4404	-227.236	147.159	-227.236	-37.4561	-227.236	195.057	-227.236	3.11279	-227.236	-252.34	-227.236	277.903
-232.386	254.357	-227.232	-16.3894	-227.232	75.5479	-227.232	-51.4258	-227.232	-224.198	-227.232	-152.875	-227.232	-40.2463	-227.232	45.1072	-227.232	-60.0218
-232.382	-119.398	-227.227	-114.987	-227.227	-14.8134	-227.227	-127.106	-227.227	-303.907	-227.227	-78.6985	-227.227	-205.514	-227.227	44.2106	-227.227	-226.685
-232.377	-135.389	-227.222	-213.585	-227.222	-105.174	-227.222	100.724	-227.222	78.8342	-227.222	-4.52222	-227.222	-95.0063	-227.222	-218.996	-227.222	77.5763
-232.372	151.124	-227.218	243.355	-227.218	-44.0129	-227.218	309.584	-227.218	297.791	-227.218	-56.2407	-227.218	342.984	-227.218	-176.175	-227.218	5.09821
-232.367	56.9477	-227.213	177.436	-227.213	17.1484	-227.213	214.935	-227.213	54.2964	-227.213	-107.959	-227.213	-46.3508	-227.213	-133.353	-227.213	-67.3799
-232.363	3.3343	-227.208	201.383	-227.208	120.926	-227.208	34.9243	-227.208	-183.176	-227.208	224.564	-227.208	-294.925	-227.208	-156.108	-227.208	77.9442
-232.358	24.6811	-227.203	225.331	-227.203	-78.3423	-227.203	-145.087	-227.203	41.802	-227.203	53.5073	-227.203	-267.725	-227.203	-178.864	-227.203	223.268
-232.353	-332.008	-227.199	157.778	-227.199	-12.4458	-227.199	-255.544	-227.199	180.071	-227.199	-243.444	-227.199	23.76	-227.199	-97.7888	-227.199	-184.743
-232.349	-57.1403	-227.194	90.2247	-227.194	53.4507	-227.194	139.848	-227.194	-144.112	-227.194	-36.8154	-227.194	-144.38	-227.194	-16.7134	-227.194	-121.831
-232.344	-38.8767	-227.189	-36.1498	-227.189	-151.736	-227.189	78.3955	-227.189	-141.929	-227.189	-65.9124	-227.189	155.722	-227.189	32.2563	-227.189	306.048
-232.339	280.477	-227.185	151.191	-227.185	-53.8777	-227.185	320.452	-227.185	-139.746	-227.185	-95.009	-227.185	180.05	-227.185	-355.958	-227.185	-113.737
-232.334	57.9467	-227.18	5.20911	-227.18	-6.52698	-227.18	18.7212	-227.18	-21.9507	-227.18	33.2627	-227.18	100.962	-227.18	-476.397	-227.18	-115.576
-232.33	-198.559	-227.175	-140.773	-227.175	40.824	-227.175	222.839	-227.175	95.8447	-227.175	161.534	-227.175	21.8748	-227.175	15.2216	-227.175	-117.416
-232.325	18.4325	-227.171	-87.4144	-227.171	225.492	-227.171	-37.7917	-227.171	-194.617	-227.171	-3.94849	-227.171	66.311	-227.171	204.91	-227.171	182.43
-232.32	84.0384	-227.166	-34.0563	-227.166	-94.915	-227.166	207.427	-227.166	-22.6282	-227.166	-169.431	-227.166	110.748	-227.166	-42.5858	-227.166	199.722
-232.316	-75.2989	-227.161	65.052	-227.161	152.887	-227.161	-84.8198	-227.161	-110.768	-227.161	-308.686	-227.161	17.2964	-227.161	21.4121	-227.161	299.426
-232.311	-73.3715	-227.156	164.16	-227.156	-104.385	-227.156	-377.066	-227.156	-198.908	-227.156	55.6384	-227.156	-76.1545	-227.156	85.41	-227.156	116.575
-232.306	92.1682	-227.152	-266.381	-227.152	-19.3018	-227.152	7.80396	-227.152	-184.456	-227.152	-52.2246	-227.152	-47.6074	-227.152	-207.981	-227.152	37.4742
-232.302	84.867	-227.147	35.0795	-227.147	65.7817	-227.147	-113.175	-227.147	-170.004	-227.147	91.7021	-227.147	-19.0605	-227.147	-64.1888	-227.147	-41.6263
-232.297	124.756	-227.142	3.21777	-227.142	37.2231	-227.142	221.11	-227.142	-39.9399	-227.142	-0.42407	-227.142	26.7224	-227.142	-100.735	-227.142	-55.9747
-232.292	70.9174	-227.138	-28.6439	-227.138	-294.38	-227.138	251.886	-227.138	90.1245	-227.138	-92.5503	-227.138	72.5054	-227.138	-137.281	-227.138	400.601
-232.287	14.4754	-227.133	1.58386	-227.133	-141.427	-227.133	15.5103	-227.133	150.339	-227.133	-82.3867	-227.133	-143.123	-227.133	67.991	-227.133	153.734
-232.283	104.541	-227.128	31.8116	-227.128	11.5256	-227.128	-220.865	-227.128	210.554	-227.128	-72.2234	-227.128	-82.9771	-227.128	273.262	-227.128	189.421
-232.278	86.9778	-227.123	-16.3894	-227.123	69.7769	-227.123	-20.9465	-227.123	-76.069	-227.123	236.94	-227.123	-103.265	-227.123	41.3501	-227.123	266.314
-232.273	-63.7228	-227.119	-64.5905	-227.119	128.028	-227.119	178.973	-227.119	-362.692	-227.119	42.5244	-227.119	152.221	-227.119	246.622	-227.119	343.207
-232.269	-48.0735	-227.114	128.214	-227.114	-23.6422	-227.114	116.482	-227.114	-142.305	-227.114	-164.022	-227.114	37.1357	-227.114	39.3008	-227.114	-4.46747
-232.264	-164.427	-227.109	321.018	-227.109	-175.313	-227.109	53.9922	-227.109	78.0813	-227.109	-118.778	-227.109	-77.95	-227.109	269.164	-227.109	118.782
-232.259	31.9238	-227.105	128.214	-227.105	96.0171	-227.105	-122.314	-227.105	-0.198	-227.105	-36.8154	-227.105	-152.818	-227.105	149.28	-227.105	-52.2957
-232.254	-171.114	-227.1	-64.5905	-227.1	64.302	-227.1	4.8894	-227.1	-78.4775	-227.1	45.1472	-227.1	231.937	-227.1	29.3959	-227.1	-223.373
-232.25	14.2877	-227.095	2.40088	-227.095	2.5979	-227.095	139.997	-227.095	264.748	-227.095	-2.71899	-227.095	-236.484	-227.095	102.146	-227.095	67.6428
-232.245	37.5316	-227.09	-244.323	-227.09	-59.1061	-227.09	-28.4058	-227.09	145.522	-227.09	-50.5852	-227.09	122.418	-227.09	174.896	-227.09	-112.265
-232.24	67.2877	-227.086	-53.153	-227.086	-120.81	-227.086	-7.11475	-227.086	-513.23	-227.086	-98.4514	-227.086	15.95	-227.086	18.1246	-227.086	72.7935
-232.236	206.5	-227.081	138.017	-227.081	-182.514	-227.081	14.1765	-227.081	-92.9292	-227.081	-146.318	-227.081	-90.5178	-227.081	123.664	-227.081	257.852
-232.231	101.389	-227.076	-97.167	-227.076	-344.444	-227.076	35.4673	-227.076	-79.8324	-227.076	-122.712	-227.076	242.351	-227.076	333.034	-227.076	385.332
-232.226	-347.244	-227.072	-332.351	-227.072	-203.329	-227.072	56.7588	-227.072	-66.7356	-227.072	-99.1072	-227.072	115.595	-227.072	280.094	-227.072	-146.48
-232.221	-97.8693	-227.067	229.824	-227.067	108.25	-227.067	-193.844	-227.067	13.802	-227.067	270.709	-227.067	155.453	-227.067	145.181	-227.067	-336.874
-232.217	-81.0614	-227.062	269.14	-227.062	116.782	-227.062	-444.447	-227.062	94.3394	-227.062	136.946	-227.062	-80.4634	-227.062	10.269	-227.062	-56.3427
-232.212	-281.081	-227.057	-49.3744	-227.057	-32.5205	-227.057	-135.454	-227.057	43.6084	-227.057	-37.4712	-227.057	-14.7515	-227.057	341.231	-227.057	-5.38721
-232.207	-123.377	-227.053	154.969	-227.053	121.221	-227.053	-129.971	-227.053	-7.1228	-227.053	-211.888	-227.053	-224.814	-227.053	235.009	-227.053	45.5682
-232.203	-171.965	-227.048	-45.9023	-227.048	-9.14111	-227.048	65.2061	-227.048	144.469	-227.048	-40.094	-227.048	208.597	-227.048	-89.8051	-227.048	155.389
-232.198	-85.4305	-227.043	-246.774	-227.043	163.541	-227.043	-43.1267	-227.043	-166.391	-227.043	131.7	-227.043	182.384	-227.043	22.5648	-227.043	-205.714
-232.193	85.7894	-227.039	-71.024	-227.039	175.231	-227.039	-2.86646	-227.039	-46.1121	-227.039	17.6077	-227.039	-86.5679	-227.039	12.6599	-227.039	-213.624
-232.188	155.688	-227.034	104.726	-227.034	186.921	-227.034	37.394	-227.034	74.1675	-227.034	-96.4844	-227.034	-79.7454	-227.034	2.755	-227.034	-221.534
-232.184	67.1381	-227.029	123.618	-227.029	-28.6732	-227.029	109.27	-227.029	-104.219	-227.029	-26.98	-227.029	13.2568	-227.029	151.329	-227.029	-288.31
-232.179	-71.7816	-227.024	142.511	-227.024	58.7776	-227.024	-324.703	-227.024	-282.606	-227.024	294.314	-227.024	106.259	-227.024	37.593	-227.024	115.839
-232.174	165.172	-227.02	-73.8834	-227.02	15.2249	-227.02	588.147	-227.02	-126.198	-227.02	-197.463	-227.02	-246	-227.02	279.069	-227.02	107.929
-232.17	-112.233	-227.015	-290.277	-227.015	-28.328	-227.015	185.79	-227.015	30.2104	-227.015	-185.66	-227.015	45.2151	-227.015	258.234	-227.015	100.019
-232.165	-135.463	-227.01	-160.278	-227.01	-90.8212	-227.01	-330.384	-227.01	350.404	-227.01	35.9673	-227.01	-25.5239	-227.01	-13.981	-227.01	121.542
-232.16	-216.721	-227.006	-30.2778	-227.006	149.731	-227.006	-138.369	-227.006	-100.155	-227.006	-245.985	-227.006	-96.2632	-227.006	-23.886	-227.006	143.064
-232.155	-363.537	-227.001	152.672	-227.001	246.01	-227.001	-232.03	-227.001	-10.6604	-227.001	131.208	-227.001	-130.466	-227.001	109.831	-227.001	129.268
-232.151	-115.186	-226.996	21.9059	-226.996	39.2456	-226.996	180.158	-226.996	78.8342	-226.996	256.611	-226.996	-164.668	-226.996	-18.7627	-226.996	115.471
-232.146	-78.2948	-226.991	-10.8239	-226.991	-72.818	-226.991	288.836	-226.991	-197.779	-226.991	114.488	-226.991	392.896	-226.991	16.5878	-226.991	84.0147
-232.141	85.4775	-226.987	270.162	-226.987	-184.882	-226.987	94.0059	-226.987	-11.9399	-226.987	-27.6357	-226.987	306.986	-226.987	51.9381	-226.987	52.5585
-232.137	22.6268	-226.982	41.36	-226.982	58.1858	-226.982	-129.279	-226.982	73.9417	-226.982	55.8025	-226.982	172.24	-226.982	29.9082	-226.982	100.571
-232.132	-81.3453	-226.977	126.273	-226.977	-1.79175	-226.977	-49.0547	-226.977	159.823	-226.977	139.24	-226.977	37.4949	-226.977	7.87817	-226.977	-133.972
-232.127	-37.3566	-226.973	-318.208	-226.973	-213.292	-226.973	-6.7688	-226.973	81.9202	-226.973	12.854	-226.973	17.6555	-226.973	379.314	-226.973	-68.2997
-232.122	-38.9551	-226.968	-239.83	-226.968	-121.747	-226.968	35.5171	-226.968	4.01709	-226.968	-113.533	-226.968	-277.958	-226.968	313.565	-226.968	-2.62793
-232.118	-60.8149	-226.963	-56.8802	-226.963	25.8293	-226.963	15.3621	-226.963	-37.7571	-226.963	-157.301	-226.963	-185.046	-226.963	5.31653	-226.963	20.3664
-232.113	133.185	-226.958	126.069	-226.958	173.406	-226.958	-4.79297	-226.958	-79.5314	-226.958	-201.069	-226.958	-92.1335	-226.958	-40.6219	-226.958	43.3608
-232.108	95.9012	-226.954	289.411	-226.954	238.908	-226.954	-24.9478	-226.954	-5.69263	-226.954	-35.0125	-226.954	12.2693	-226.954	132.032	-226.954	66.3551
-232.104	-97.0695	-226.949	-70.105	-226.949	1.36499	-226.949	-45.1028	-226.949	68.146	-226.949	131.044	-226.949	116.672	-226.949	-132.499	-226.949	89.3494
-232.099	2.55035	-226.944	-133.879	-226.944	92.1206	-226.944	24.8467	-226.944	37.2104	-226.944	95.1445	-226.944	-163.86	-226.944	-203.029	-226.944	3.44257
-232.094	218.928	-226.94	116.061	-226.94	-120.169	-226.94	94.7959	-226.94	6.27515	-226.94	59.2449	-226.94	15.2317	-226.94	-11.2487	-226.94	-82.4642
-232.089	-100.447	-226.935	176.466	-226.935	-199.876	-226.935	-5.97852	-226.935	177.662	-226.935	-118.287	-226.935	56.4363	-226.935	153.208	-226.935	-115.392
-232.085	108.588	-226.93	-76.845	-226.93	23.4619	-226.93	-106.753	-226.93	-113.402	-226.93	207.761	-226.93	97.6411	-226.93	55.3536	-226.93	-148.32
-232.08	-35.5324	-226.926	-23.5889	-226.926	86.3989	-226.926	156.051	-226.926	-214.488	-226.926	-47.6345	-226.926	152.491	-226.926	-14.4933	-226.926	-57.9983
-232.075	12.4315	-226.921	29.6671	-226.921	149.336	-226.921	115.346	-226.921	-315.574	-226.921	-51.241	-226.921	-68.4343	-226.921	-84.3403	-226.921	-250.231
-232.071	-59.4232	-226.916	-93.5416	-226.916	168.079	-226.916	213.75	-226.916	113.232	-226.916	133.995	-226.916	32.3779	-226.916	-12.1024	-226.916	-195.228
-232.066	-246.681	-226.911	96.9647	-226.911	-116.223	-226.911	312.153	-226.911	79.5869	-226.911	-184.349	-226.911	133.19	-226.911	60.1354	-226.911	-140.226
-232.061	-165.31	-226.907	-166.762	-226.907	-122.734	-226.907	-188.558	-226.907	-158.789	-226.907	-271.885	-226.907	-148.061	-226.907	-270.656	-226.907	-202.955
-232.057	-106.923	-226.902	-116.774	-226.902	173.801	-226.902	18.9189	-226.902	65.2856	-226.902	-107.631	-226.902	30.3132	-226.902	-164.263	-226.902	16.8713
-232.052	-46.1691	-226.897	-262.858	-226.897	9.45386	-226.897	-1.23608	-226.897	58.1353	-226.897	-116.483	-226.897	133.998	-226.897	171.651	-226.897	7.1217
-232.047	-99.569	-226.893	-95.2267	-226.893	-154.893	-226.893	-21.3911	-226.893	50.9846	-226.893	-125.335	-226.893	-38.0918	-226.893	-104.492	-226.893	-2.62793
-232.042	-42.9378	-226.888	-72.1985	-226.888	103.761	-226.888	-267.597	-226.888	-21.198	-226.888	58.5891	-226.888	-337.297	-226.888	8.73206	-226.888	75.9207
-232.038	-181.332	-226.883	-362.885	-226.883	59.3696	-226.883	-210.294	-226.883	-93.3807	-226.883	242.514	-226.883	-176.877	-226.883	121.956	-226.883	154.469
-232.033	-44.3659	-226.878	0.000976588	-226.878	-67.0964	-226.878	-152.991	-226.878	56.0276	-226.878	1.54297	-226.878	-79.6555	-226.878	-130.962	-226.878	350.749
-232.028	7.68697	-226.874	49.1721	-226.874	-193.562	-226.874	-95.6877	-226.874	205.436	-226.874	264.152	-226.874	17.5657	-226.874	53.3043	-226.874	264.474
-232.024	-266.044	-226.869	-53.6124	-226.869	-4.35669	-226.869	-44.7075	-226.869	-134.101	-226.869	155.633	-226.869	152.132	-226.869	188.387	-226.869	-38.1312
-232.019	-34.7984	-226.864	157.318	-226.864	184.849	-226.864	309.782	-226.864	-11.1873	-226.864	-204.675	-226.864	10.9229	-226.864	61.16	-226.864	130.187
-232.014	82.9112	-226.86	-36.9668	-226.86	20.5024	-226.86	120.484	-226.86	-215.843	-226.86	-213.527	-226.86	179.96	-226.86	190.778	-226.86	298.506
-232.009	-218.225	-226.855	82.4635	-226.855	-143.844	-226.855	-68.8145	-226.855	41.9524	-226.855	-222.379	-226.855	73.2234	-226.855	320.396	-226.855	-192.469
-232.005	-75.1035	-226.85	243.917	-226.85	-154.745	-226.85	227.038	-226.85	-30.3057	-226.85	153.01	-226.85	93.7808	-226.85	21.8817	-226.85	-6.90485
-232	-106.185	-226.845	-117.489	-226.845	-165.645	-226.845	219.381	-226.845	-102.564	-226.845	24.8206	-226.845	114.338	-226.845	-14.3225	-226.845	-103.895
-231.995	-172.682	-226.841	-119.429	-226.841	-25.0233	-226.841	-22.231	-226.841	-88.1119	-226.841	116.947	-226.841	117.66	-226.841	-66.9213	-226.841	75.7828
-231.991	104.946	-226.836	-121.37	-226.836	115.599	-226.836	39.6665	-226.836	-73.6604	-226.836	209.073	-226.836	120.981	-226.836	-119.52	-226.836	255.461
-231.986	-73.4197	-226.831	265.566	-226.831	-49.9811	-226.831	-115.003	-226.831	26.2966	-226.831	29.7383	-226.831	158.775	-226.831	-79.217	-226.831	109.906
-231.981	198.253	-226.827	129.643	-226.827	-215.561	-226.827	33.8374	-226.827	126.253	-226.827	-149.596	-226.827	196.568	-226.827	-38.9142	-226.827	246.907
-231.976	-168.507	-226.822	46.0065	-226.822	16.606	-226.822	144.739	-226.822	110.597	-226.822	-134.843	-226.822	79.238	-226.822	-102.442	-226.822	83.6928
-231.972	-167.492	-226.817	-37.6305	-226.817	-458.332	-226.817	-47.8691	-226.817	94.9417	-226.817	-120.09	-226.817	-38.0918	-226.817	-165.971	-226.817	-79.5209
-231.967	60.7463	-226.812	-176.004	-226.812	-198.544	-226.812	-148.001	-226.812	44.3611	-226.812	21.8699	-226.812	106.708	-226.812	140.741	-226.812	-105.137
-231.962	-89.7029	-226.808	-0.66284	-226.808	61.2439	-226.808	55.3755	-226.808	-6.21948	-226.808	-87.9602	-226.808	-24.2673	-226.808	-164.604	-226.808	-130.752
-231.958	19.023	-226.803	109.321	-226.803	24.3005	-226.803	69.0591	-226.803	164.791	-226.803	-213.527	-226.803	-379.309	-226.803	-109.273	-226.803	-174.028
-231.953	21.8888	-226.798	219.305	-226.798	-12.6431	-226.798	82.7427	-226.798	335.802	-226.798	164.485	-226.798	-274.727	-226.798	-53.9424	-226.798	65.2513
-231.948	35.4012	-226.794	-62.8544	-226.794	105.093	-226.794	50.5835	-226.794	5.82349	-226.794	57.2778	-226.794	-233.343	-226.794	-148.893	-226.794	32.2775
-231.943	153.667	-226.789	177.844	-226.789	222.828	-226.789	18.4248	-226.789	138.296	-226.789	-49.9297	-226.789	83.8164	-226.789	18.4662	-226.789	-0.69641
-231.939	359.995	-226.784	46.0065	-226.784	-309.72	-226.784	-13.7341	-226.784	10.6406	-226.784	47.4421	-226.784	-35.668	-226.784	0.02258	-226.784	54.628
-231.934	84.5318	-226.779	-85.8315	-226.779	-135.163	-226.779	-45.8931	-226.779	-117.015	-226.779	-106.976	-226.779	120.622	-226.779	-18.4211	-226.779	109.952
-231.929	-121.079	-226.775	-186.829	-226.775	-49.7838	-226.775	87.9297	-226.775	-43.2518	-226.775	-179.923	-226.775	268.115	-226.775	-5.61304	-226.775	44.0506
-231.925	33.4917	-226.77	-287.827	-226.77	35.5955	-226.77	221.752	-226.77	30.5115	-226.77	250.71	-226.77	139.833	-226.77	444.379	-226.77	-21.8512
-231.92	86.8364	-226.765	49.0701	-226.765	13.6465	-226.765	1.48071	-226.765	-204.026	-226.765	371.851	-226.765	-45.9019	-226.765	167.553	-226.765	-117.186
-231.915	-43.3022	-226.761	72.2515	-226.761	-8.30261	-226.761	-218.791	-226.761	23.8879	-226.761	-10.5874	-226.761	-231.637	-226.761	-109.273	-226.761	258.404
-231.91	153.199	-226.756	70.924	-226.756	10.7856	-226.756	-45.4485	-226.756	275.888	-226.756	-52.0605	-226.756	-150.215	-226.756	-85.5356	-226.756	238.123
-231.906	-29.2971	-226.751	69.5963	-226.751	29.874	-226.751	127.894	-226.751	-242.865	-226.751	-93.5337	-226.751	-68.7935	-226.751	-61.798	-226.751	217.842
-231.901	6.5752	-226.746	375.448	-226.746	-140.441	-226.746	149.481	-226.746	-106.478	-226.746	132.52	-226.746	-27.5886	-226.746	-120.032	-226.746	56.2836
-231.896	-58.3825	-226.742	158.441	-226.742	-7.71069	-226.742	171.069	-226.742	29.9094	-226.742	106.783	-226.742	13.616	-226.742	-178.266	-226.742	-105.275
-231.892	-81.9671	-226.737	-312.233	-226.737	25.9775	-226.737	168.154	-226.737	6.12451	-226.737	-144.843	-226.737	184.09	-226.737	143.986	-226.737	117.265
-231.887	-193.46	-226.732	-260.05	-226.732	-243.38	-226.732	165.24	-226.732	-17.6604	-226.732	107.111	-226.732	-288.91	-226.732	203.928	-226.732	-131.12
-231.882	-388.665	-226.728	7.81323	-226.728	-51.8555	-226.728	105.417	-226.728	103.071	-226.728	-238.936	-226.728	-342.503	-226.728	-69.4829	-226.728	44.3265
-231.877	-371.088	-226.723	-38.0391	-226.723	139.669	-226.723	45.5942	-226.723	223.802	-226.723	-81.4033	-226.723	-120.322	-226.723	-342.894	-226.723	-62.7811
-231.873	-124.062	-226.718	-61.0162	-226.718	-104.435	-226.718	-180.21	-226.718	-149.23	-226.718	94.4888	-226.718	7.06274	-226.718	-68.4583	-226.718	-34.498
-231.868	7.97687	-226.713	-83.9934	-226.713	-45.4927	-226.713	-102.505	-226.713	-59.8109	-226.713	18.5913	-226.713	-141.328	-226.713	205.977	-226.713	-6.21503
-231.863	-125.75	-226.709	49.887	-226.709	-5.49109	-226.709	-5.83032	-226.709	333.092	-226.709	-94.0256	-226.709	-134.595	-226.709	174.384	-226.709	22.068
-231.859	-40.3234	-226.704	183.767	-226.704	34.5105	-226.704	-212.665	-226.704	-44.7572	-226.704	-206.642	-226.704	147.912	-226.704	142.79	-226.704	50.351
-231.854	22.5866	-226.699	-91.4482	-226.699	26.7173	-226.699	-293.087	-226.699	-101.435	-226.699	-60.8306	-226.699	226.282	-226.699	-19.275	-226.699	-240.159
-231.849	-132.531	-226.695	-52.9486	-226.695	18.9241	-226.695	-70	-226.695	73.1138	-226.695	84.9812	-226.695	304.652	-226.695	-181.34	-226.695	-248.115
-231.844	191.529	-226.69	-105.949	-226.69	200.534	-226.69	-36.6062	-226.69	-89.5421	-226.69	20.9683	-226.69	141.718	-226.69	50.0596	-226.69	-197.206
-231.84	323.837	-226.685	154.765	-226.685	79.0991	-226.685	-306.721	-226.685	-20.9722	-226.685	-43.0447	-226.685	-21.2151	-226.685	19.1493	-226.685	-146.297
-231.835	135.394	-226.68	91.9608	-226.68	-111.784	-226.68	71.2822	-226.68	158.393	-226.68	-33.6189	-226.68	114.608	-226.68	92.0702	-226.68	31.1738
-231.83	48.457	-226.676	29.1565	-226.676	0.37842	-226.676	145.776	-226.676	-124.693	-226.676	-24.1934	-226.676	-209.194	-226.676	-97.3192	-226.676	-73.9103
-231.826	89.7685	-226.671	-14.0406	-226.671	112.541	-226.671	119.101	-226.671	-104.295	-226.671	-46.2412	-226.671	87.4968	-226.671	-40.7927	-226.671	-20.0576
-231.821	-54.4669	-226.666	-57.2377	-226.666	-78.3423	-226.666	92.4248	-226.666	-83.897	-226.666	-68.2893	-226.666	-259.286	-226.666	15.7339	-226.666	33.7951
-231.816	-205.465	-226.662	13.532	-226.662	-44.3088	-226.662	-40.9531	-226.662	-317.004	-226.662	230.301	-226.662	-111.973	-226.662	248.5	-226.662	57.4792
-231.811	-4.28891	-226.657	84.3018	-226.657	292.77	-226.657	-174.331	-226.657	-87.6604	-226.657	25.3123	-226.657	35.3403	-226.657	218.956	-226.657	81.1635
-231.807	120.714	-226.652	-158.644	-226.652	86.8923	-226.652	46.3848	-226.652	271.748	-226.652	-179.677	-226.652	-133.338	-226.652	-253.237	-226.652	104.848
-231.802	-124.638	-226.648	-87.874	-226.648	-118.985	-226.648	267.101	-226.648	168.705	-226.648	118.914	-226.648	157.608	-226.648	-113.372	-226.648	128.532
-231.797	-140.861	-226.643	-136.381	-226.643	-61.2762	-226.643	111.592	-226.643	-37.9077	-226.643	94.8987	-226.643	57.8728	-226.643	-112.86	-226.643	-86.1893
-231.793	-122.726	-226.638	128.826	-226.638	-3.56738	-226.638	-43.9172	-226.638	-13.2949	-226.638	70.8835	-226.638	-317.637	-226.638	149.963	-226.638	-300.91
-231.788	-103.934	-226.633	302.534	-226.633	-21.62	-226.633	243.191	-226.633	-200.639	-226.633	78.342	-226.633	-239.267	-226.633	41.1793	-226.633	-27.0479
-231.783	147.732	-226.629	162.526	-226.629	-39.6725	-226.629	226.791	-226.629	74.4685	-226.629	85.8008	-226.629	-160.898	-226.629	-67.6044	-226.629	-35.7397
-231.779	166.964	-226.624	176.925	-226.624	61.6384	-226.624	48.7559	-226.624	-105.951	-226.624	15.8865	-226.624	-493.856	-226.624	-12.2732	-226.624	3.94849
-231.774	41.7646	-226.619	-331.534	-226.619	162.949	-226.619	174.23	-226.619	-55.1443	-226.619	-54.0278	-226.619	-183.34	-226.619	43.0579	-226.619	43.6367
-231.769	-94.2534	-226.615	-94.9203	-226.615	-177.68	-226.615	128.98	-226.615	24.5654	-226.615	-312.784	-226.615	12.2693	-226.615	-49.1606	-226.615	65.6653
-231.764	-9.46553	-226.61	141.694	-226.61	-215.265	-226.61	83.7305	-226.61	104.275	-226.61	-67.9614	-226.61	207.879	-226.61	120.931	-226.61	87.6938
-231.76	230.116	-226.605	-2.3988	-226.605	146.475	-226.605	-87.9814	-226.605	-66.5099	-226.605	229.318	-226.605	-33.1545	-226.605	-20.4705	-226.605	74.4031
-231.755	-80.75	-226.6	-146.491	-226.6	205.171	-226.6	43.8159	-226.6	-6.06909	-226.6	23.0173	-226.6	1.58667	-226.6	-161.872	-226.6	61.1124
-231.75	130.336	-226.596	-133.726	-226.596	263.866	-226.596	-165.835	-226.596	314.5	-226.596	131.454	-226.596	156.979	-226.596	122.98	-226.596	-111.115
-231.746	6.06947	-226.591	-120.961	-226.591	-182.514	-226.591	-71.9761	-226.591	172.619	-226.591	239.891	-226.591	36.5972	-226.591	145.523	-226.591	-0.78839
-231.741	62.6784	-226.586	-136.79	-226.586	53.3521	-226.586	-20.0078	-226.586	-131.241	-226.586	141.126	-226.586	200.608	-226.586	68.3325	-226.586	76.4266
-231.736	113.418	-226.582	-152.619	-226.582	-13.8268	-226.582	31.96	-226.582	-203.875	-226.582	42.3606	-226.582	88.8435	-226.582	-8.85779	-226.582	153.642
-231.731	-292.82	-226.577	-11.5897	-226.577	-131.513	-226.577	121.867	-226.577	17.3396	-226.577	69.4902	-226.577	17.2964	-226.577	159.868	-226.577	66.0331
-231.727	-147.118	-226.572	129.439	-226.572	53.8452	-226.572	-91.7358	-226.572	-223.897	-226.572	96.6199	-226.572	-54.2505	-226.572	328.594	-226.572	-21.5753
-231.722	-298.152	-226.567	41.7174	-226.567	157.129	-226.567	-134.614	-226.567	21.4041	-226.567	76.5391	-226.567	-246.449	-226.567	224.079	-226.567	-427.057
-231.717	-194.61	-226.563	-46.0044	-226.563	-42.6318	-226.563	-177.493	-226.563	266.705	-226.563	56.458	-226.563	204.827	-226.563	119.565	-226.563	15.1237
-231.713	60.3615	-226.558	121.167	-226.558	-223.453	-226.558	45.1992	-226.558	136.264	-226.558	-215.412	-226.558	64.3362	-226.558	162.6	-226.558	121.771
-231.708	55.2752	-226.553	-25.376	-226.553	-101.229	-226.553	-237.958	-226.553	5.82349	-226.553	16.2964	-226.553	-76.1545	-226.553	-56.6747	-226.553	-54.1352
-231.703	-152.085	-226.549	-14.5513	-226.549	41.0212	-226.549	-81.856	-226.549	1.30737	-226.549	-346.963	-226.549	8.49902	-226.549	24.0591	-226.549	88.6596
-231.698	336.072	-226.544	-3.72644	-226.544	183.271	-226.544	74.2461	-226.544	-3.20874	-226.544	-206.642	-226.544	93.1526	-226.544	104.793	-226.544	-51.1
-231.694	181.775	-226.539	65.92	-226.539	-78.5396	-226.539	-22.5767	-226.539	-123.338	-226.539	91.0464	-226.539	-178.403	-226.539	81.6957	-226.539	-67.242
-231.689	36.0636	-226.534	135.566	-226.534	-37.3049	-226.534	-119.399	-226.534	-243.467	-226.534	-114.844	-226.534	-174.184	-226.534	-203.712	-226.534	199.17
-231.684	-123.069	-226.53	20.5784	-226.53	-141.279	-226.53	-200.414	-226.53	-125.144	-226.53	-155.498	-226.53	-437.121	-226.53	-281.457	-226.53	-28.8875
-231.68	83.8275	-226.525	-94.4097	-226.525	-245.254	-226.525	224.42	-226.525	-6.82178	-226.525	-196.151	-226.525	-240.434	-226.525	77.9813	-226.525	-256.945
-231.675	3.25059	-226.52	45.4958	-226.52	86.3989	-226.52	111.79	-226.52	140.404	-226.52	-89.9275	-226.52	25.1963	-226.52	175.11	-226.52	-61.1715
-231.67	-43.8227	-226.516	-128.314	-226.516	-289.053	-226.516	-0.84107	-226.516	287.63	-226.516	16.2964	-226.516	15.0522	-226.516	272.238	-226.516	134.602
-231.665	9.68329	-226.511	-199.186	-226.511	-249.397	-226.511	-145.877	-226.511	-26.3916	-226.511	223.17	-226.511	-105.689	-226.511	-205.804	-226.511	319.339
-231.661	25.4912	-226.506	-270.057	-226.506	93.3042	-226.506	-290.914	-226.506	122.038	-226.506	-73.5349	-226.506	49.3445	-226.506	-683.846	-226.506	221.521
-231.656	-8.75678	-226.501	-203.679	-226.501	69.8262	-226.501	-12.3015	-226.501	24.7913	-226.501	-244.345	-226.501	250.341	-226.501	-145.435	-226.501	-141.192
-231.651	24.4001	-226.497	-137.3	-226.497	46.3481	-226.497	-37.199	-226.497	-303.682	-226.497	88.4236	-226.497	-8.28809	-226.497	-44.2081	-226.497	155.389
-231.647	-79.3358	-226.492	-111.77	-226.492	62.3291	-226.492	-2.02661	-226.492	-78.1765	-226.492	90.7185	-226.492	339.213	-226.492	100.737	-226.492	519.665
-231.642	-120.897	-226.487	-86.24	-226.487	78.3098	-226.487	33.1455	-226.487	147.329	-226.487	93.0134	-226.487	43.2402	-226.487	-16.6281	-226.487	36.2785
-231.637	207.736	-226.483	17.719	-226.483	-284.516	-226.483	49.3486	-226.483	-70.3485	-226.483	231.695	-226.483	-281.459	-226.483	-13.7676	-226.483	-52.7096
-231.632	51.8868	-226.478	121.678	-226.478	-142.266	-226.478	65.5518	-226.478	-56.8002	-226.478	-133.204	-226.478	37.3152	-226.478	-10.9071	-226.478	-141.698
-231.628	34.6812	-226.473	111.772	-226.473	80.0854	-226.473	2.12305	-226.473	184.511	-226.473	-384.01	-226.473	-36.7454	-226.473	97.1508	-226.473	-124.728
-231.623	-38.3707	-226.468	101.867	-226.468	-0.60815	-226.468	-61.3057	-226.468	-36.6282	-226.468	-131.237	-226.468	-110.806	-226.468	205.209	-226.468	174.796
-231.618	-133.856	-226.464	-143.326	-226.464	-163.376	-226.464	-238.551	-226.464	-257.768	-226.464	-67.3057	-226.464	10.4739	-226.464	50.9562	-226.464	-14.2631
-231.614	-96.008	-226.459	-74.8025	-226.459	178.93	-226.459	90.0537	-226.459	-16.4561	-226.459	-3.37476	-226.459	-144.021	-226.459	-103.296	-226.459	-203.322
-231.609	-60.7395	-226.454	-138.628	-226.454	17.7405	-226.454	-36.6062	-226.454	68.2964	-226.454	13.3457	-226.454	-34.2317	-226.454	-63.5485	-226.454	28.5064
-231.604	-148.078	-226.45	111.262	-226.45	-143.45	-226.45	140.244	-226.45	-78.1765	-226.45	30.0662	-226.45	75.5574	-226.45	-23.8005	-226.45	260.335
-231.599	-308.358	-226.445	-50.5999	-226.445	-20.5349	-226.445	146.369	-226.445	49.9309	-226.445	-79.1084	-226.445	-15.739	-226.445	147.102	-226.445	-61.1715
-231.595	-81.1816	-226.44	101.254	-226.44	102.38	-226.44	152.495	-226.44	178.038	-226.44	-188.283	-226.44	-566.66	-226.44	-119.178	-226.44	276.615
-231.59	-199.258	-226.435	-32.8308	-226.435	-5.54041	-226.435	189.445	-226.435	-31.0583	-226.435	-179.431	-226.435	-59.0083	-226.435	-216.05	-226.435	473.125
-231.585	-250.625	-226.431	-166.916	-226.431	-113.461	-226.431	-279.453	-226.431	-240.155	-226.431	-170.579	-226.431	-10.9812	-226.431	-50.6122	-226.431	10.3409
-231.581	100.021	-226.426	-19.9636	-226.426	-88.799	-226.426	-90.7478	-226.426	109.544	-226.426	-67.3057	-226.426	-135.313	-226.426	-60.0475	-226.426	-22.725
-231.576	-48.4959	-226.421	126.988	-226.421	-64.1371	-226.421	97.9575	-226.421	-3.20874	-226.421	35.9673	-226.421	16.1294	-226.421	-69.4829	-226.421	-55.7908
-231.571	-224.547	-226.417	-7.09644	-226.417	260.413	-226.417	-64.2698	-226.417	-233.983	-226.417	398.898	-226.417	273.86	-226.417	-54.3265	-226.417	-247.793
-231.566	59.0646	-226.412	-141.181	-226.412	281.918	-226.412	77.0122	-226.412	-2.30566	-226.412	258.25	-226.412	255.816	-226.412	-39.1703	-226.412	-157.242
-231.562	-0.69858	-226.407	-39.9792	-226.407	290.797	-226.407	98.1553	-226.407	-141.553	-226.407	23.1812	-226.407	105.631	-226.407	-40.4084	-226.407	-113.783
-231.557	-96.0757	-226.403	-252.493	-226.403	-3.37012	-226.403	-184.211	-226.403	181.651	-226.403	-211.888	-226.403	-44.5554	-226.403	220.664	-226.403	-70.3232
-231.552	-20.4549	-226.398	20.6804	-226.398	-44.1609	-226.398	-237.76	-226.398	203.931	-226.398	-118.327	-226.398	-149.093	-226.398	94.9734	-226.398	213.197
-231.548	-35.3036	-226.393	-19.8615	-226.393	-84.9517	-226.393	214.54	-226.393	-5.01538	-226.393	-24.7671	-226.393	22.144	-226.393	-30.7169	-226.393	25.7931
-231.543	53.3113	-226.388	116.061	-226.388	44.7205	-226.388	281.13	-226.388	-83.897	-226.388	100.267	-226.388	-99.6294	-226.388	166.016	-226.388	103.284
-231.538	152.421	-226.384	251.984	-226.384	-128.652	-226.384	44.2114	-226.384	-162.779	-226.384	225.301	-226.384	54.3716	-226.384	100.438	-226.384	180.775
-231.534	-66.4288	-226.379	0.6648	-226.379	-309.917	-226.379	53.8936	-226.379	218.382	-226.379	-100.787	-226.379	-55.9114	-226.379	-276.633	-226.379	164.081
-231.529	-216.147	-226.374	63.0605	-226.374	-188.137	-226.374	63.5757	-226.374	137.092	-226.374	76.7029	-226.374	109.581	-226.374	-216.52	-226.374	147.387
-231.524	241.214	-226.37	-70.6156	-226.37	-104.237	-226.37	54.2886	-226.37	335.199	-226.37	-29.0701	-226.37	309.544	-226.37	-183.731	-226.37	-10.5839
-231.519	-42.2528	-226.365	-204.292	-226.365	282.708	-226.365	45.0015	-226.365	70.8557	-226.365	-134.843	-226.365	233.733	-226.365	-150.943	-226.365	113.999
-231.515	10.8218	-226.36	18.2296	-226.36	404.093	-226.36	11.2124	-226.36	-136.886	-226.36	-58.3308	-226.36	-46.0366	-226.36	118.199	-226.36	-39.5568
-231.51	-84.0361	-226.355	-72.9644	-226.355	20.4038	-226.355	-22.5767	-226.355	117.823	-226.355	18.1814	-226.355	-50.0313	-226.355	-49.8438	-226.355	89.4414
-231.505	29.6383	-226.351	12.3065	-226.351	15.5208	-226.351	82.7427	-226.351	-3.20874	-226.351	-31.2012	-226.351	-71.262	-226.351	-81.2664	-226.351	-193.619
-231.501	85.2172	-226.346	97.5774	-226.346	10.6377	-226.346	-115.448	-226.346	-124.241	-226.346	-80.5837	-226.346	-92.4927	-226.346	149.621	-226.346	-194.125
-231.496	305.676	-226.341	30.8926	-226.341	67.3108	-226.341	56.2646	-226.341	-245.273	-226.341	-85.3784	-226.341	-288.955	-226.341	-48.4775	-226.341	-409.49
-231.491	-98.751	-226.337	-35.7924	-226.337	123.984	-226.337	-277.872	-226.337	96.146	-226.337	-90.1733	-226.337	-209.643	-226.337	365.481	-226.337	-153.931
-231.486	-98.2188	-226.332	54.3804	-226.332	-141.329	-226.332	7.65576	-226.332	-15.2517	-226.332	62.4004	-226.332	93.7361	-226.332	189.241	-226.332	13.3301
-231.482	-146.047	-226.327	144.553	-226.327	-103.596	-226.327	293.184	-226.327	-126.65	-226.327	214.974	-226.327	-246.359	-226.327	13.0015	-226.327	-101.963
-231.477	-166.799	-226.322	79.3999	-226.322	-114.003	-226.322	204.858	-226.322	-131.617	-226.322	-35.709	-226.322	-240.659	-226.322	4.12109	-226.322	-120.497
-231.472	-277.532	-226.318	14.2468	-226.318	-124.411	-226.318	116.532	-226.318	-136.585	-226.318	217.187	-226.318	40.8164	-226.318	-4.75916	-226.318	-139.03
-231.468	-298.114	-226.313	27.5226	-226.313	35.6448	-226.313	9.23657	-226.313	-25.9399	-226.313	60.925	-226.313	-28.1721	-226.313	-144.795	-226.313	-192.883
-231.463	109.882	-226.308	-272.917	-226.308	195.7	-226.308	-98.0588	-226.308	84.7051	-226.308	-95.3369	-226.308	178.614	-226.308	-284.83	-226.308	-246.736
-231.458	-27.1525	-226.304	-60.3014	-226.304	71.6511	-226.304	196.164	-226.304	67.6943	-226.304	-88.9849	-226.304	-56.9885	-226.304	-66.9213	-226.304	99.6968
-231.453	-40.9077	-226.299	-161.401	-226.299	-52.3979	-226.299	186.876	-226.299	50.6836	-226.299	-82.6328	-226.299	-292.591	-226.299	150.988	-226.299	163.575
-231.449	-106.958	-226.294	25.0717	-226.294	-195.387	-226.294	-75.3352	-226.294	207.092	-226.294	332.877	-226.294	-5.37061	-226.294	237.741	-226.294	74.4031
-231.444	-24.7413	-226.289	-102.171	-226.289	-35.332	-226.289	-34.0374	-226.289	-98.9507	-226.289	244.809	-226.289	281.85	-226.289	62.1846	-226.289	-14.7689
-231.439	-51.7989	-226.285	-188.565	-226.285	47.384	-226.285	-83.6343	-226.285	-278.542	-226.285	55.7615	-226.285	131.709	-226.285	33.4944	-226.285	-307.027
-231.435	172.873	-226.28	247.899	-226.28	130.1	-226.28	-133.231	-226.28	4.31812	-226.28	-133.286	-226.28	-18.4321	-226.28	-257.506	-226.28	-316.73
-231.43	117.117	-226.275	-8.42395	-226.275	-90.2292	-226.275	-12.104	-226.275	128.21	-226.275	-343.315	-226.275	61.239	-226.275	-138.647	-226.275	-173.384
-231.425	32.589	-226.271	48.9679	-226.271	-7.51343	-226.271	109.023	-226.271	20.8772	-226.271	-49.7656	-226.271	140.91	-226.271	-19.7874	-226.271	-30.0372
-231.42	7.25717	-226.266	268.119	-226.266	-95.2604	-226.266	59.4263	-226.266	-2.15503	-226.266	-94.5583	-226.266	117.166	-226.266	-138.647	-226.266	116.253
-231.416	152.534	-226.261	-244.732	-226.261	-183.007	-226.261	9.82935	-226.261	-25.1873	-226.261	-139.351	-226.261	93.4219	-226.261	4.8042	-226.261	-20.0116
-231.411	218.408	-226.256	-45.1875	-226.256	38.6042	-226.256	143.603	-226.256	-62.6711	-226.256	130.594	-226.256	-68.2097	-226.256	263.016	-226.256	-150.389
-231.406	-48.07	-226.252	154.357	-226.252	-42.8292	-226.252	277.376	-226.252	-100.155	-226.252	-103.042	-226.252	-229.842	-226.252	84.0438	-226.252	190.157
-231.402	16.7342	-226.247	-181.927	-226.247	105.931	-226.247	-183.47	-226.247	-107.832	-226.247	-105.172	-226.247	4.18994	-226.247	-81.736	-226.247	429.666
-231.397	-104.066	-226.242	-204.496	-226.242	-250.383	-226.242	-138.468	-226.242	-115.51	-226.242	-107.303	-226.242	238.221	-226.242	14.7946	-226.242	198.251
-231.392	-141.871	-226.238	158.544	-226.238	-190.011	-226.238	45.6436	-226.238	-123.187	-226.238	-130.417	-226.238	29.8643	-226.238	51.2123	-226.238	231.73
-231.387	-241.794	-226.233	207.868	-226.233	-129.639	-226.233	-73.7544	-226.233	-130.865	-226.233	350.049	-226.233	-178.493	-226.233	87.6301	-226.233	265.21
-231.383	-217.286	-226.228	-76.1301	-226.228	-78.7368	-226.228	-16.1055	-226.228	-102.413	-226.228	124.979	-226.228	18.1941	-226.228	-31.6989	-226.228	304.576
-231.378	59.5335	-226.223	-46.413	-226.223	-27.8347	-226.223	41.5435	-226.223	-73.9614	-226.223	-100.091	-226.223	-244.743	-226.223	-413.338	-226.223	-126.981
-231.373	173.652	-226.219	-55.9102	-226.219	23.0674	-226.219	-90.5007	-226.219	-74.4131	-226.219	-115.336	-226.219	-111.255	-226.219	-357.794	-226.219	-75.8419
-231.369	90.8173	-226.214	-65.4073	-226.214	73.9695	-226.214	80.9644	-226.214	-74.8646	-226.214	-130.581	-226.214	22.2339	-226.214	-39.9388	-226.214	-24.7025
-231.364	-198.7	-226.209	31.301	-226.209	141.444	-226.209	16.8936	-226.209	75.8232	-226.209	267.266	-226.209	5.62622	-226.209	-112.134	-226.209	97.0755
-231.359	83.3789	-226.205	128.009	-226.205	208.919	-226.205	-47.1775	-226.205	-235.94	-226.205	161.534	-226.205	-10.9812	-226.205	-184.329	-226.205	-63.7009
-231.354	-31.5428	-226.2	244.325	-226.2	55.4236	-226.2	59.4756	-226.2	117.071	-226.2	-38.6187	-226.2	-286.127	-226.2	-125.369	-226.2	-65.5404
-231.35	168.931	-226.195	46.9255	-226.195	-98.0718	-226.195	-137.381	-226.195	7.62988	-226.195	-238.772	-226.195	-101.649	-226.195	195.901	-226.195	-67.3799
-231.345	45.9308	-226.19	-57.3398	-226.19	-289.448	-226.19	64.1191	-226.19	-202.972	-226.19	-134.679	-226.19	120.173	-226.19	227.537	-226.19	1.41907
-231.34	136.771	-226.186	-161.605	-226.186	24.251	-226.186	-37.8904	-226.186	48.8772	-226.186	-30.5864	-226.186	341.996	-226.186	259.174	-226.186	70.2181
-231.336	83.3485	-226.181	-24.0485	-226.181	53.8452	-226.181	30.8242	-226.181	-132.822	-226.181	-52.3884	-226.181	334.007	-226.181	176.049	-226.181	-267.155
-231.331	240.837	-226.176	113.508	-226.176	83.4395	-226.176	-203.971	-226.176	147.931	-226.176	-74.1907	-226.176	50.2422	-226.176	-169.386	-226.176	-133.604
-231.326	-97.1816	-226.172	86.8547	-226.172	83.0449	-226.172	-80.8184	-226.172	81.5437	-226.172	-56.3228	-226.172	-105.689	-226.172	20.729	-226.172	-121.831
-231.321	-185.851	-226.167	60.2012	-226.167	82.6504	-226.167	42.334	-226.167	15.1567	-226.167	-38.4548	-226.167	-261.62	-226.167	-51.4661	-226.167	-110.057
-231.317	-49.7687	-226.162	-64.4883	-226.162	-69.2667	-226.162	-5.23755	-226.162	-22.3271	-226.162	-177.955	-226.162	-49.8518	-226.162	7.4939	-226.162	-68.8516
-231.312	-121.792	-226.158	124.537	-226.158	-221.184	-226.158	-52.8091	-226.158	-59.8109	-226.158	186.123	-226.158	-113.858	-226.158	66.454	-226.158	-27.6458
-231.307	-145.226	-226.153	142	-226.153	-182.119	-226.153	111.444	-226.153	-61.1658	-226.153	143.667	-226.153	-60.0857	-226.153	43.4421	-226.153	-39.4188
-231.303	-50.798	-226.148	159.463	-226.148	-143.055	-226.148	275.696	-226.148	-62.5206	-226.148	101.21	-226.148	-6.31323	-226.148	20.4302	-226.148	-51.192
-231.298	76.8749	-226.143	39.6749	-226.143	-47.1697	-226.143	-97.5154	-226.143	80.6406	-226.143	90.2268	-226.143	1.49683	-226.143	-2.58179	-226.143	-33.5323
-231.293	67.6453	-226.139	-80.1128	-226.139	48.7156	-226.139	35.1216	-226.139	-238.649	-226.139	79.2437	-226.139	9.30688	-226.139	-25.5938	-226.139	-15.8726
-231.289	267.066	-226.134	-147.615	-226.134	116.19	-226.134	73.7026	-226.134	-80.4346	-226.134	25.968	-226.134	155.004	-226.134	-136.042	-226.134	-146.113
-231.284	62.9662	-226.129	-215.117	-226.129	-119.38	-226.129	112.284	-226.129	77.7803	-226.129	-27.3079	-226.129	-158.923	-226.129	-246.491	-226.129	194.571
-231.279	-221.251	-226.125	-106.154	-226.125	-14.0242	-226.125	-102.06	-226.125	91.4792	-226.125	13.8374	-226.125	-139.622	-226.125	-214.855	-226.125	129.084
-231.274	-254.283	-226.12	2.80933	-226.12	91.3313	-226.12	189.445	-226.12	105.178	-226.12	54.9827	-226.12	155.453	-226.12	79.0913	-226.12	63.5958
-231.27	-78.0957	-226.115	-215.014	-226.115	-183.698	-226.115	85.7559	-226.115	27.3503	-226.115	261.365	-226.115	123.046	-226.115	-143.386	-226.115	104.066
-231.265	35.3794	-226.11	-119.123	-226.11	-155.682	-226.11	-17.9331	-226.11	-50.4775	-226.11	-35.832	-226.11	90.6389	-226.11	71.321	-226.11	144.536
-231.26	170.342	-226.106	-114.732	-226.106	23.8564	-226.106	61.748	-226.106	64.3826	-226.106	76.1292	-226.106	92.7036	-226.106	-74.6488	-226.106	26.069
-231.256	109.674	-226.101	203.375	-226.101	203.395	-226.101	141.429	-226.101	179.243	-226.101	188.09	-226.101	94.7683	-226.101	-220.619	-226.101	190.157
-231.251	201.822	-226.096	48.0999	-226.096	314.324	-226.096	180.949	-226.096	-50.2518	-226.096	34.9429	-226.096	43.2849	-226.096	-290.636	-226.096	379.262
-231.246	-140.991	-226.092	-107.175	-226.092	-79.822	-226.092	220.468	-226.092	-279.746	-226.092	-118.205	-226.092	267.576	-226.092	-360.654	-226.092	568.367
-231.241	-178.895	-226.087	-85.9847	-226.087	-189.863	-226.087	108.233	-226.087	-51.6066	-226.087	-129.72	-226.087	124.168	-226.087	-135.573	-226.087	445.486
-231.237	-262.14	-226.082	-64.7947	-226.082	-299.905	-226.082	-4.00244	-226.082	176.533	-226.082	-141.236	-226.082	-19.24	-226.082	89.5087	-226.082	322.604
-231.232	171.778	-226.077	-30.5331	-226.077	-81.647	-226.077	-106.753	-226.077	-168.574	-226.077	-270.778	-226.077	-248.828	-226.077	-201.833	-226.077	232.098
-231.227	204.201	-226.073	3.72839	-226.073	136.611	-226.073	-209.504	-226.073	25.845	-226.073	-148.531	-226.073	-202.641	-226.073	31.4452	-226.073	141.593
-231.223	104.559	-226.068	-138.475	-226.068	20.2559	-226.068	-160.5	-226.068	162.458	-226.068	-194.143	-226.068	-173.69	-226.068	-30.3754	-226.068	51.0869
-231.218	-22.092	-226.063	33.0371	-226.063	-96.0989	-226.063	-111.495	-226.063	67.845	-226.063	-239.755	-226.063	-144.739	-226.063	-92.1959	-226.063	-39.4188
-231.213	-75.1837	-226.059	39.9303	-226.059	-212.453	-226.059	-132.046	-226.059	12.0708	-226.059	57.5647	-226.059	-120.815	-226.059	-36.5233	-226.059	-121.831
-231.208	53.9326	-226.054	46.8234	-226.054	-25.7632	-226.054	-152.596	-226.054	-43.7034	-226.054	-64.7649	-226.054	-96.8916	-226.054	19.1493	-226.054	-204.242
-231.204	-118.595	-226.049	-122.748	-226.049	-9.53564	-226.049	-173.146	-226.049	1.68359	-226.049	468.608	-226.049	-72.9678	-226.049	74.822	-226.049	-286.654
-231.199	-54.3157	-226.044	21.3953	-226.044	6.69189	-226.044	-193.696	-226.044	47.0708	-226.044	78.752	-226.044	-49.0439	-226.044	130.495	-226.044	-369.066
-231.194	276.79	-226.04	142.664	-226.04	146.031	-226.04	-30.8757	-226.04	-8.70337	-226.04	-198.323	-226.04	-16.5022	-226.04	38.6177	-226.04	-157.15
-231.19	12.1272	-226.035	-49.783	-226.035	285.371	-226.035	131.944	-226.035	-64.4775	-226.035	-55.749	-226.035	16.0398	-226.035	-53.2593	-226.035	54.7659
-231.185	157.143	-226.03	130.307	-226.03	260.561	-226.03	143.01	-226.03	-149.155	-226.03	76.334	-226.03	48.5815	-226.03	117.174	-226.03	31.2197
-231.18	187.539	-226.026	-3.31787	-226.026	-67.2937	-226.026	154.075	-226.026	-2.60669	-226.026	-43.3726	-226.026	81.1233	-226.026	287.608	-226.026	7.67352
-231.175	-255.242	-226.021	-75.6705	-226.021	-255.464	-226.021	118.31	-226.021	131.597	-226.021	-161.604	-226.021	41.8486	-226.021	255.843	-226.021	-50.2722
-231.171	-256.298	-226.016	-148.023	-226.016	-140.589	-226.016	82.5449	-226.016	34.5762	-226.016	-28.0454	-226.016	2.57422	-226.016	224.079	-226.016	-108.218
-231.166	-215.489	-226.011	21.4464	-226.011	-63.5945	-226.011	46.7798	-226.011	96.5222	-226.011	-314.136	-226.011	-36.7004	-226.011	192.315	-226.011	10.4329
-231.161	-192.931	-226.007	190.916	-226.007	13.3999	-226.007	11.0149	-226.007	-72.7572	-226.007	155.141	-226.007	-75.9751	-226.007	160.551	-226.007	129.084
-231.157	-173.702	-226.002	157.778	-226.002	-12.1991	-226.002	-31.0732	-226.002	-46.9399	-226.002	-248.976	-226.002	-66.4143	-226.002	-2.36829	-226.002	-349.75
-231.152	-8.55127	-225.997	124.639	-225.997	-37.7982	-225.997	-73.1616	-225.997	-21.1228	-225.997	-65.5845	-225.997	-56.8538	-225.997	-165.288	-225.997	-263.476
-231.147	-175.157	-225.993	-84.9635	-225.993	43.9312	-225.993	36.5049	-225.993	-163.908	-225.993	86.3335	-225.993	-30.0574	-225.993	-65.8966	-225.993	117.127
-231.142	211.592	-225.988	19.1487	-225.988	125.661	-225.988	146.171	-225.988	-75.4668	-225.988	-13.5381	-225.988	-3.26099	-225.988	33.4944	-225.988	-67.3799
-231.138	18.8476	-225.983	-89.559	-225.983	-67.2444	-225.983	67.7251	-225.983	142.737	-225.983	59.3677	-225.983	-143.078	-225.983	31.7867	-225.983	238.169
-231.133	-92.2782	-225.978	-198.267	-225.978	244.926	-225.978	-10.7209	-225.978	-24.4346	-225.978	-119.516	-225.978	-7.12109	-225.978	30.079	-225.978	-21.3913
-231.128	-3.80003	-225.974	-45.5449	-225.974	121.468	-225.974	-89.167	-225.974	-181.972	-225.974	-156.768	-225.974	169.053	-225.974	-266.728	-225.974	1.60303
-231.124	-108.493	-225.969	107.177	-225.969	-1.98901	-225.969	-167.613	-225.969	-108.284	-225.969	-194.02	-225.969	-298.247	-225.969	-38.9142	-225.969	24.5974
-231.119	62.7072	-225.964	179.836	-225.964	-46.5284	-225.964	3.70386	-225.964	-227.284	-225.964	-226.027	-225.964	-142.181	-225.964	-24.2275	-225.964	9.32916
-231.114	135.326	-225.96	-61.2205	-225.96	-91.0677	-225.96	175.021	-225.96	39.0923	-225.96	-6.24341	-225.96	-445.739	-225.96	-9.54089	-225.96	-5.93909
-231.109	102.172	-225.955	-66.9902	-225.955	-135.607	-225.955	93.4131	-225.955	103.146	-225.955	-69.7236	-225.955	-209.239	-225.955	5.14575	-225.955	-339.081
-231.105	60.2003	-225.95	-72.7601	-225.95	-180.146	-225.95	11.8052	-225.95	167.2	-225.95	118.586	-225.95	27.261	-225.95	19.8324	-225.95	-107.114
-231.1	-129.574	-225.945	4.64746	-225.945	-96.592	-225.945	-54.0439	-225.945	79.9631	-225.945	168.583	-225.945	-34.6807	-225.945	303.831	-225.945	-33.5323
-231.095	123.534	-225.941	-231.66	-225.941	-13.0376	-225.941	-119.893	-225.941	-7.27344	-225.941	218.58	-225.941	-96.6221	-225.941	63.2092	-225.941	40.0496
-231.091	51.4139	-225.936	152.927	-225.936	-175.707	-225.936	-33.988	-225.936	-108.961	-225.936	-35.668	-225.936	-193.036	-225.936	117.687	-225.936	148.951
-231.086	-15.2799	-225.931	-194.488	-225.931	-35.332	-225.931	51.9175	-225.931	20.5762	-225.931	-289.917	-225.931	-13.6743	-225.931	172.164	-225.931	257.852
-231.081	-167.574	-225.927	-236.358	-225.927	-5.44177	-225.927	58.7842	-225.927	27.2749	-225.927	61.7036	-225.927	128.343	-225.927	174.725	-225.927	101.858
-231.076	-113.668	-225.922	244.631	-225.922	24.4485	-225.922	65.6504	-225.922	33.9739	-225.922	-6.32544	-225.922	-5.41553	-225.922	177.287	-225.922	-54.1352
-231.072	121.013	-225.917	-169.775	-225.917	-97.184	-225.917	72.5171	-225.917	161.103	-225.917	-48.1265	-225.917	50.4219	-225.917	-246.406	-225.917	25.3332
-231.067	30.165	-225.912	-61.3225	-225.912	-218.816	-225.912	79.3833	-225.912	57.0061	-225.912	-89.9275	-225.912	106.259	-225.912	-145.478	-225.912	104.802
-231.062	-12.8045	-225.908	8.7323	-225.908	13.104	-225.908	159.756	-225.908	248.866	-225.908	56.1301	-225.908	-185.495	-225.908	-75.9723	-225.908	-42.3621
-231.058	-97.3893	-225.903	78.7872	-225.903	-58.0209	-225.903	240.129	-225.903	55.3503	-225.903	202.188	-225.903	-201.474	-225.903	-6.46692	-225.903	-189.526
-231.053	244.461	-225.898	181.521	-225.898	-34.4441	-225.898	67.5771	-225.898	-215.241	-225.898	64.9822	-225.898	-68.0752	-225.898	-166.483	-225.898	28.2765
-231.048	10.9519	-225.894	-238.604	-225.894	-10.8674	-225.894	-104.975	-225.894	53.6943	-225.894	179.566	-225.894	65.3237	-225.894	-326.499	-225.894	246.079
-231.043	-88.3933	-225.889	148.434	-225.889	33.228	-225.889	7.01343	-225.889	-325.284	-225.889	118.422	-225.889	207.34	-225.889	-194.149	-225.889	-39.4188
-231.039	-18.3363	-225.884	12.6129	-225.884	77.3235	-225.884	119.002	-225.884	-318.886	-225.884	-194.512	-225.884	73.5825	-225.884	-61.798	-225.884	240.192
-231.034	-190.522	-225.88	-18.6361	-225.88	-30.1036	-225.88	-21.9346	-225.88	154.78	-225.88	-140.252	-225.88	-60.1753	-225.88	70.5526	-225.88	201.93
-231.029	-382.394	-225.875	-49.885	-225.875	-137.531	-225.875	-162.871	-225.875	88.9202	-225.875	-85.9932	-225.875	81.8413	-225.875	202.903	-225.875	163.667
-231.025	-243.258	-225.87	-36.2008	-225.87	-170.775	-225.87	-105.814	-225.87	105.404	-225.87	-84.354	-225.87	27.6201	-225.87	203.074	-225.87	265.026
-231.02	-123.863	-225.865	-22.5166	-225.865	-204.019	-225.865	-48.7583	-225.865	121.888	-225.865	-82.7146	-225.865	-26.6013	-225.865	203.245	-225.865	366.385
-231.015	11.9271	-225.861	23.8462	-225.861	-104.681	-225.861	8.29785	-225.861	-25.4131	-225.861	-238.444	-225.861	-63.5867	-225.861	203.416	-225.861	-85.5914
-231.011	-120.959	-225.856	70.2091	-225.856	-5.34314	-225.856	65.354	-225.856	58.5115	-225.856	-142.384	-225.856	-100.572	-225.856	203.586	-225.856	27.5406
-231.006	77.6072	-225.851	-226.554	-225.851	264.458	-225.851	27.5635	-225.851	22.0061	-225.851	194.975	-225.851	-91.595	-225.851	-25.7645	-225.851	-9.4342
-231.001	173.521	-225.847	-0.4585	-225.847	231.213	-225.847	-10.2268	-225.847	-14.499	-225.847	280.544	-225.847	-82.6179	-225.847	-255.115	-225.847	-46.4091
-230.996	57.5902	-225.842	-48.8638	-225.842	134.835	-225.842	-48.0173	-225.842	-166.617	-225.842	161.534	-225.842	92.9729	-225.842	-80.0709	-225.842	128.532
-230.992	236.055	-225.837	-97.269	-225.837	38.4563	-225.837	-85.8079	-225.837	-87.5098	-225.837	42.5244	-225.837	268.564	-225.837	94.9734	-225.837	-261.636
-230.987	264.834	-225.832	-223.695	-225.832	-226.807	-225.832	-102.258	-225.832	15.9846	-225.832	-103.042	-225.832	-152.639	-225.832	178.482	-225.832	-29.3013
-230.982	152.472	-225.828	-36.405	-225.828	-189.025	-225.828	-118.708	-225.828	119.479	-225.828	3.18237	-225.828	-114.217	-225.828	-262.629	-225.828	203.033
-230.978	-35.646	-225.823	-202.045	-225.823	-69.1681	-225.823	16.5969	-225.823	44.7373	-225.823	-32.2256	-225.823	-29.833	-225.823	-146.332	-225.823	-271.018
-230.973	-61.7566	-225.818	-53.9698	-225.818	50.6887	-225.818	151.902	-225.818	-30.0044	-225.818	-67.6335	-225.818	54.5513	-225.818	-30.0338	-225.818	196.779
-230.968	36.1567	-225.814	-43.145	-225.814	25.3362	-225.814	27.959	-225.814	-44.5314	-225.814	-16.4888	-225.814	193.516	-225.814	116.32	-225.814	161.276
-230.963	320.473	-225.809	-32.3202	-225.809	-0.01611	-225.809	-95.9841	-225.809	-59.0582	-225.809	34.656	-225.809	56.7058	-225.809	262.674	-225.809	125.772
-230.959	-66.4513	-225.804	-1.88818	-225.804	-145.324	-225.804	-99.7878	-225.804	-49.4991	-225.804	-66.322	-225.804	75.0188	-225.804	277.873	-225.804	149.135
-230.954	-220.963	-225.799	28.5438	-225.799	-290.632	-225.799	-103.592	-225.799	-39.9399	-225.799	-167.3	-225.799	93.332	-225.799	293.072	-225.799	172.497
-230.949	-52.4475	-225.795	43.8619	-225.795	-268.436	-225.795	202.98	-225.795	-190.252	-225.795	137.191	-225.795	6.52393	-225.795	214.516	-225.795	200.274
-230.945	-190.447	-225.79	59.1801	-225.79	258.835	-225.79	3.70386	-225.79	44.8127	-225.79	22.0337	-225.79	-80.2839	-225.79	135.959	-225.79	228.051
-230.94	176.091	-225.785	54.891	-225.785	28.4929	-225.785	-81.7571	-225.785	39.0168	-225.785	-219.019	-225.785	-201.564	-225.785	-237.696	-225.785	114.551
-230.935	-34.5943	-225.781	50.6018	-225.781	-201.849	-225.781	136.292	-225.781	33.2212	-225.781	-40.4219	-225.781	-47.0688	-225.781	-86.7311	-225.781	1.05121
-230.93	-96.3334	-225.776	105.134	-225.776	128.127	-225.776	174.131	-225.776	258.651	-225.776	-95.2549	-225.776	176.37	-225.776	-69.6537	-225.776	-83.0161
-230.926	22.8642	-225.771	-154.048	-225.771	155.058	-225.771	211.971	-225.771	98.7051	-225.771	-150.088	-225.771	124.033	-225.771	-52.5762	-225.771	-167.083
-230.921	1.61624	-225.766	-217.159	-225.766	169.362	-225.766	15.856	-225.766	39.9202	-225.766	-26.5703	-225.766	-77.6807	-225.766	-2.70984	-225.766	-15.6887
-230.916	111.324	-225.762	-280.27	-225.762	-119.38	-225.762	-180.259	-225.762	-18.8647	-225.762	348.737	-225.762	-279.395	-225.762	47.1565	-225.762	135.706
-230.912	-45.3212	-225.757	-310.293	-225.757	-33.655	-225.757	-41.2495	-225.757	-21.6497	-225.757	246.694	-225.757	-183.789	-225.757	-69.6537	-225.757	111.976
-230.907	-278.57	-225.752	-26.6014	-225.752	52.0696	-225.752	97.7603	-225.752	-24.4346	-225.752	144.65	-225.752	-88.1838	-225.752	-186.464	-225.752	88.2457
-230.902	-146.941	-225.748	80.6254	-225.748	-146.31	-225.748	-47.7703	-225.748	73.9417	-225.748	-161.973	-225.748	-251.117	-225.748	-40.9635	-225.748	64.5156
-230.897	-112.205	-225.743	187.852	-225.743	-41.6454	-225.743	-193.301	-225.743	-213.058	-225.743	-48.946	-225.743	45.5742	-225.743	104.537	-225.743	40.7854
-230.893	-270.357	-225.738	125.15	-225.738	74.0681	-225.738	195.472	-225.738	-97.8217	-225.738	-192.955	-225.738	55	-225.738	176.262	-225.738	-32.9804
-230.888	-165.871	-225.733	62.4479	-225.733	-113.263	-225.733	78.3955	-225.733	17.4148	-225.733	-85.1736	-225.733	64.426	-225.733	247.988	-225.733	-106.746
-230.883	79.7984	-225.729	176.21	-225.729	-130.132	-225.729	-177.789	-225.729	55.5762	-225.729	-255.41	-225.729	102.578	-225.729	57.403	-225.729	54.9499
-230.879	210.215	-225.724	-23.7421	-225.724	-147.001	-225.724	-130.465	-225.724	-291.639	-225.724	-425.647	-225.724	140.731	-225.724	-133.182	-225.724	216.646
-230.874	191.534	-225.719	-63.9777	-225.719	-28.7227	-225.719	-90.9453	-225.719	-132.295	-225.719	-16.2429	-225.719	-140.161	-225.719	-15.0056	-225.719	105.905
-230.869	8.36335	-225.715	-104.213	-225.715	-213.489	-225.715	-51.4258	-225.715	27.0493	-225.715	-194.348	-225.715	-421.052	-225.715	103.171	-225.715	-4.83539
-230.864	-236.938	-225.71	45.0873	-225.71	-379.316	-225.71	7.06299	-225.71	-54.4668	-225.71	83.9155	-225.71	-305.518	-225.71	57.403	-225.71	25.7011
-230.86	99.9585	-225.705	-119.327	-225.705	-40.067	-225.705	65.5518	-225.705	249.393	-225.705	110.39	-225.705	-189.983	-225.705	11.6353	-225.705	56.2376
-230.855	144.423	-225.7	-336.028	-225.7	86.103	-225.7	45.0015	-225.7	141.382	-225.7	205.057	-225.7	-65.8308	-225.7	209.051	-225.7	-7.41071
-230.85	194.653	-225.696	-29.8694	-225.696	-90.7719	-225.696	24.4517	-225.696	33.3718	-225.696	47.9341	-225.696	-217.453	-225.696	-118.154	-225.696	-71.059
-230.846	103.062	-225.691	-37.4263	-225.691	29.0847	-225.691	3.90137	-225.691	79.5115	-225.691	16.7061	-225.691	61.8225	-225.691	-150.259	-225.691	6.56982
-230.841	121.804	-225.686	-44.9833	-225.686	148.941	-225.686	-16.6487	-225.686	-105.574	-225.686	-14.5217	-225.686	65.3237	-225.686	-182.365	-225.686	84.1987
-230.836	-115.067	-225.682	-60.7098	-225.682	-104.484	-225.682	-34.8276	-225.682	-63.6497	-225.682	-61.8142	-225.682	275.656	-225.682	-118.837	-225.682	150.055
-230.831	-121.353	-225.677	-76.4364	-225.677	-54.8641	-225.677	-53.0066	-225.677	-21.7249	-225.677	-109.107	-225.677	210.213	-225.677	-55.3086	-225.677	215.91
-230.827	26.9187	-225.672	-92.1631	-225.672	-24.1848	-225.672	131.154	-225.672	135.812	-225.672	-266.557	-225.672	52.8455	-225.672	8.21973	-225.672	175.808
-230.822	-101.281	-225.667	-107.89	-225.667	6.49463	-225.667	11.8052	-225.667	62.1245	-225.667	-4.3584	-225.667	-104.522	-225.667	71.748	-225.667	135.706
-230.817	-363.049	-225.663	29.9735	-225.663	-19.647	-225.663	-252.975	-225.663	-57.327	-225.663	-180.168	-225.663	-78.0398	-225.663	-64.1888	-225.663	-216.383
-230.813	-99.4435	-225.658	167.837	-225.658	-45.7886	-225.658	-11.9065	-225.658	-176.779	-225.658	-355.979	-225.658	-51.5574	-225.658	-200.126	-225.658	-3.36371
-230.808	295.465	-225.653	148.842	-225.653	-210.826	-225.653	241.809	-225.653	-93.9077	-225.653	-337.701	-225.653	-162.962	-225.653	-204.907	-225.653	-108.218
-230.803	72.0894	-225.649	129.848	-225.649	-72.818	-225.649	-10.3257	-225.649	-11.0369	-225.649	-67.6335	-225.649	-274.368	-225.649	-209.689	-225.649	-213.072
-230.798	-108.114	-225.644	101.05	-225.644	255.974	-225.644	-284.047	-225.644	-214.338	-225.644	-116.032	-225.644	-100.437	-225.644	-20.1289	-225.644	-131.902
-230.794	72.2304	-225.639	72.2515	-225.639	-122.339	-225.639	-51.9199	-225.639	-32.2625	-225.639	87.3582	-225.639	73.4927	-225.639	169.431	-225.639	-50.7321
-230.789	16.6623	-225.635	-133.011	-225.635	67.5574	-225.635	129.623	-225.635	-66.9614	-225.635	285.503	-225.635	17.6106	-225.635	96.6812	-225.635	30.4379
-230.784	-40.8152	-225.63	-24.5591	-225.63	257.454	-225.63	-194.684	-225.63	-101.66	-225.63	-103.861	-225.63	-38.2715	-225.63	23.931	-225.63	111.608
-230.78	-221.42	-225.625	-51.7231	-225.625	51.1819	-225.625	56.4126	-225.625	-44.8324	-225.625	-136.523	-225.625	-140.116	-225.625	131.519	-225.625	42.6709
-230.775	71.9621	-225.62	-78.8873	-225.62	-155.09	-225.62	4.00024	-225.62	11.9954	-225.62	-169.185	-225.62	-241.96	-225.62	239.107	-225.62	-26.2661
-230.77	-131.154	-225.616	90.0205	-225.616	-89.884	-225.616	-162.229	-225.616	83.2749	-225.616	97.1526	-225.616	12.4041	-225.616	215.541	-225.616	222.671
-230.766	37.4573	-225.611	-54.7869	-225.611	-24.6781	-225.611	-328.457	-225.611	154.554	-225.611	111.701	-225.611	-9.00635	-225.611	191.974	-225.611	-93.5015
-230.761	-74.6256	-225.606	-50.0892	-225.606	-157.951	-225.606	-146.124	-225.606	-33.0906	-225.606	-9.48096	-225.606	411.972	-225.606	24.9557	-225.606	-195.55
-230.756	-149.766	-225.602	-45.3917	-225.602	11.8215	-225.602	36.2085	-225.602	10.49	-225.602	-382.453	-225.602	373.326	-225.602	-142.062	-225.602	-297.599
-230.751	-25.0987	-225.597	-14.5513	-225.597	143.713	-225.597	-34.3831	-225.597	54.0708	-225.597	125.84	-225.597	-90.4729	-225.597	-46.7698	-225.597	118.368
-230.747	-85.4624	-225.592	16.2893	-225.592	275.605	-225.592	-104.975	-225.592	97.6514	-225.592	46.6226	-225.592	89.2026	-225.592	48.5226	-225.592	-30.7729
-230.742	26.9141	-225.587	329.8	-225.587	112.343	-225.587	61.5503	-225.587	-44.2303	-225.587	-145.375	-225.587	-190.746	-225.587	233.984	-225.587	-29.8072
-230.737	85.2789	-225.583	120.453	-225.583	-353.963	-225.583	228.076	-225.583	45.1138	-225.583	417.996	-225.583	-194.921	-225.583	419.446	-225.583	-28.8414
-230.733	52.6911	-225.578	48.3552	-225.578	-195.24	-225.578	40.5063	-225.578	-96.7678	-225.578	142.068	-225.578	-331.237	-225.578	167.724	-225.578	254.679
-230.728	-23.7663	-225.573	-23.7421	-225.573	-36.5157	-225.573	-147.063	-225.573	146.727	-225.573	-133.859	-225.573	-191.779	-225.573	-83.9988	-225.573	-26.9099
-230.723	425.105	-225.569	-61.5269	-225.569	-41.5468	-225.569	-65.7024	-225.569	190.006	-225.569	-104.558	-225.569	-101.515	-225.569	-99.5393	-225.569	-41.2124
-230.718	107.975	-225.564	-99.3115	-225.564	-46.5778	-225.564	15.6584	-225.564	233.286	-225.564	-75.2561	-225.564	-11.2505	-225.564	-115.08	-225.564	-55.5149
-230.714	296.457	-225.559	19.7614	-225.559	43.0928	-225.559	97.019	-225.559	-94.3593	-225.559	-45.9543	-225.559	153.703	-225.559	-130.62	-225.559	-105.137
-230.709	79.1489	-225.554	138.834	-225.554	132.763	-225.554	178.38	-225.554	-36.6282	-225.554	-16.6526	-225.554	-140.969	-225.554	-146.161	-225.554	-154.758
-230.704	-32.1798	-225.55	76.5405	-225.55	-50.6223	-225.55	139.601	-225.55	-96.9185	-225.55	-71.2808	-225.55	-182.847	-225.55	-260.068	-225.55	-42.5001
-230.7	-45.4008	-225.545	14.2468	-225.545	69.0371	-225.545	100.823	-225.545	74.0168	-225.545	-125.909	-225.545	234.9	-225.545	-373.975	-225.545	69.7582
-230.695	249.082	-225.54	89.2035	-225.54	-114.349	-225.54	62.0444	-225.54	138.974	-225.54	-206.765	-225.54	445.816	-225.54	69.528	-225.54	40.7394
-230.69	-167.954	-225.536	164.16	-225.536	-297.734	-225.536	23.2661	-225.536	-181.445	-225.536	132.028	-225.536	-170.593	-225.536	-11.5902	-225.536	11.7206
-230.685	-62.2534	-225.531	208.889	-225.531	-258.177	-225.531	-85.0669	-225.531	78.6084	-225.531	68.5476	-225.531	-413.557	-225.531	35.0314	-225.531	54.0761
-230.681	-204.769	-225.526	-60.0972	-225.526	84.426	-225.526	-193.399	-225.526	-46.7141	-225.526	5.06738	-225.526	-196.896	-225.526	81.653	-225.526	96.4317
-230.676	59.982	-225.521	-74.1898	-225.521	105.043	-225.521	-48.8076	-225.521	20.6514	-225.521	203.868	-225.521	111.69	-225.521	95.4857	-225.521	174.107
-230.671	53.0666	-225.517	-88.2825	-225.517	125.661	-225.517	95.7842	-225.517	88.0168	-225.517	-16.9805	-225.517	144.501	-225.517	109.318	-225.517	251.781
-230.667	163.325	-225.512	-130.152	-225.512	100.506	-225.512	50.6826	-225.512	99.9846	-225.512	-7.02197	-225.512	-43.8821	-225.512	60.3062	-225.512	-256.255
-230.662	55.0404	-225.507	-172.021	-225.507	75.3506	-225.507	5.58081	-225.507	111.952	-225.507	2.93652	-225.507	43.5095	-225.507	11.2937	-225.507	-199.183
-230.657	-57.9959	-225.503	-76.6406	-225.503	144.897	-225.503	112.234	-225.503	-213.284	-225.503	-13.3333	-225.503	-231.053	-225.503	-37.7188	-225.503	122.783
-230.652	208.836	-225.498	18.7401	-225.498	-88.6016	-225.498	218.887	-225.498	-307.295	-225.498	-29.6028	-225.498	-229.842	-225.498	-86.7311	-225.498	-120.359
-230.648	171.404	-225.493	69.4943	-225.493	-60.7831	-225.493	190.779	-225.493	-51.5314	-225.493	132.643	-225.493	87.0032	-225.493	22.0525	-225.493	-214.912
-230.643	-61.1322	-225.488	-193.467	-225.488	-32.9645	-225.488	162.671	-225.488	-26.9937	-225.488	294.888	-225.488	-147.702	-225.488	130.836	-225.488	161.46
-230.638	-249.08	-225.484	105.645	-225.484	-24.0862	-225.484	-36.1614	-225.484	89.0706	-225.484	21.7468	-225.484	-37.688	-225.484	21.0278	-225.484	284.709
-230.634	-165.847	-225.479	404.757	-225.479	-15.2079	-225.479	68.5156	-225.479	-180.241	-225.479	0.39551	-225.479	-203.449	-225.479	-88.7804	-225.479	125.405
-230.629	-613.177	-225.474	-1.99036	-225.474	7.87573	-225.474	-38.6313	-225.474	-256.865	-225.474	-68.1663	-225.474	-93.4353	-225.474	15.9047	-225.474	-107.482
-230.624	-327.606	-225.47	-95.0225	-225.47	30.9592	-225.47	-145.779	-225.47	-333.488	-225.47	-136.728	-225.47	16.5784	-225.47	120.59	-225.47	130.555
-230.619	87.3317	-225.465	-174.983	-225.465	54.0427	-225.465	107.492	-225.465	-87.3593	-225.465	-304.957	-225.465	316.187	-225.465	-4.24683	-225.465	262.635
-230.615	-147.978	-225.46	58.7715	-225.46	77.1262	-225.46	57.2524	-225.46	-226.606	-225.46	-221.396	-225.46	64.2463	-225.46	395.537	-225.46	112.16
-230.61	-152.923	-225.455	-34.6691	-225.455	16.1621	-225.455	-26.1829	-225.455	-45.5099	-225.455	-116.197	-225.455	-233.657	-225.455	181.898	-225.455	-119.991
-230.605	179.755	-225.451	-128.11	-225.451	-44.8021	-225.451	193.891	-225.451	366.812	-225.451	408.652	-225.451	19.9895	-225.451	-31.7416	-225.451	-69.5874
-230.601	106.745	-225.446	59.4863	-225.446	-124.707	-225.446	72.5171	-225.446	123.995	-225.446	183.377	-225.446	-71.0825	-225.446	60.6477	-225.446	210.392
-230.596	262.77	-225.441	247.082	-225.441	-204.611	-225.441	-48.8572	-225.441	-118.822	-225.441	-41.8972	-225.441	-162.155	-225.441	153.037	-225.441	19.4467
-230.591	159.132	-225.437	94.8202	-225.437	62.7236	-225.437	-37.4458	-225.437	-65.3809	-225.437	-240.944	-225.437	-66.5042	-225.437	459.92	-225.437	16.8713
-230.586	298.991	-225.432	-57.442	-225.432	27.0132	-225.432	-26.0347	-225.432	-11.9399	-225.432	-188.201	-225.432	29.1462	-225.432	242.181	-225.432	14.2959
-230.582	-65.8561	-225.427	-52.8466	-225.427	325.915	-225.427	-166.378	-225.427	-276.434	-225.427	-151.195	-225.427	-13.0908	-225.427	188.387	-225.427	-58.918
-230.577	-97.9645	-225.422	-48.2511	-225.422	-82.2882	-225.422	-3.21216	-225.422	-1.40234	-225.422	-114.188	-225.422	-55.3279	-225.422	134.593	-225.422	-132.132
-230.572	-152.731	-225.418	-117.183	-225.418	-106.753	-225.418	-216.864	-225.418	146.275	-225.418	-88.0012	-225.418	77.3081	-225.418	85.9224	-225.418	302.737
-230.568	-304.673	-225.413	-186.114	-225.413	171.828	-225.413	-127.007	-225.413	62.7266	-225.413	-61.8142	-225.413	209.944	-225.413	37.2515	-225.413	78.3121
-230.563	60.1969	-225.408	-170.081	-225.408	84.2288	-225.408	323.268	-225.408	239.307	-225.408	216.163	-225.408	20.8425	-225.408	174.384	-225.408	-275.617
-230.558	94.1377	-225.404	159.667	-225.404	-3.37012	-225.404	-136.986	-225.404	-123.639	-225.404	74.49	-225.404	-168.259	-225.404	311.516	-225.404	-158.621
-230.553	267.69	-225.399	-59.5865	-225.399	-90.9691	-225.399	0.29517	-225.399	19.2212	-225.399	-130.13	-225.399	-12.6418	-225.399	448.648	-225.399	-79.8889
-230.549	123.266	-225.394	-278.84	-225.394	-178.568	-225.394	137.576	-225.394	-69.1443	-225.394	-82.9607	-225.394	142.975	-225.394	61.16	-225.394	-1.15625
-230.544	-159.775	-225.389	-112.485	-225.389	-13.6295	-225.389	255.887	-225.389	-99.7034	-225.389	-77.7559	-225.389	103.252	-225.389	67.1371	-225.389	-157.886
-230.539	120.07	-225.385	53.8698	-225.385	151.309	-225.385	70.6895	-225.385	100.963	-225.385	-72.5513	-225.385	63.5283	-225.385	73.1143	-225.385	156.309
-230.535	-199.811	-225.38	149.557	-225.38	15.5701	-225.38	-105.024	-225.38	226.963	-225.38	-10.3005	-225.38	-118.392	-225.38	507.395	-225.38	196.779
-230.53	-112.848	-225.375	245.244	-225.375	-120.169	-225.375	22.772	-225.375	-32.4131	-225.375	51.9502	-225.375	251.238	-225.375	417.055	-225.375	237.249
-230.525	-263.585	-225.371	7.60901	-225.371	-3.37012	-225.371	245.415	-225.371	-46.1121	-225.371	255.833	-225.371	46.3372	-225.371	-88.6096	-225.371	165.875
-230.521	26.6217	-225.366	83.689	-225.366	113.428	-225.366	-37.7917	-225.366	-59.8109	-225.366	207.925	-225.366	-158.564	-225.366	280.094	-225.366	377.055
-230.516	278.74	-225.361	-42.8387	-225.361	28.197	-225.361	-68.0735	-225.361	-114.456	-225.361	73.4653	-225.361	24.3435	-225.361	92.7533	-225.361	187.949
-230.511	101.892	-225.357	-169.366	-225.357	-57.0344	-225.357	-98.3552	-225.357	62.1245	-225.357	-60.9946	-225.357	-344.299	-225.357	-94.5868	-225.357	281.398
-230.506	-203.499	-225.352	4.74963	-225.352	-255.908	-225.352	-330.977	-225.352	123.092	-225.352	-85.2966	-225.352	-172.882	-225.352	166.187	-225.352	374.847
-230.502	116.518	-225.347	178.866	-225.347	50.2939	-225.347	-260.089	-225.347	-47.1658	-225.347	-109.598	-225.347	-1.46558	-225.347	426.96	-225.347	-2.62793
-230.497	91.9376	-225.342	-139.139	-225.342	-204.315	-225.342	-10.3257	-225.342	-106.327	-225.342	11.5425	-225.342	39.2903	-225.342	276.891	-225.342	-254.692
-230.492	-34.04	-225.338	-143.428	-225.338	-155.879	-225.338	239.437	-225.338	-165.488	-225.338	132.683	-225.338	80.0459	-225.338	126.823	-225.338	-224.201
-230.488	-11.9858	-225.333	28.748	-225.333	-164.264	-225.333	185.691	-225.333	-123.488	-225.333	-13.7021	-225.333	120.802	-225.333	42.332	-225.333	106.503
-230.483	99.8393	-225.328	-112.792	-225.328	130.396	-225.328	131.944	-225.328	-81.4883	-225.328	91.7021	-225.328	161.558	-225.328	-42.1588	-225.328	154.653
-230.478	-81.5479	-225.324	-164.465	-225.324	74.6599	-225.324	-54.5874	-225.324	-99.7034	-225.324	-70.4202	-225.324	144.86	-225.324	-188.129	-225.324	-9.1123
-230.473	-76.5343	-225.319	97.5774	-225.319	18.9241	-225.319	264.73	-225.319	-117.918	-225.319	-232.543	-225.319	128.163	-225.319	-334.099	-225.319	-172.878
-230.469	295.01	-225.314	-189.382	-225.314	-36.8116	-225.314	14.9668	-225.314	-49.4238	-225.314	-1.24365	-225.314	-388.376	-225.314	241.285	-225.314	116.621
-230.464	-122.243	-225.309	-162.626	-225.309	210.498	-225.309	271.053	-225.309	250.296	-225.309	230.055	-225.309	14.334	-225.309	292.048	-225.309	123.565
-230.459	-75.2694	-225.305	18.5359	-225.305	78.2112	-225.305	77.4077	-225.305	-5.4668	-225.305	84.3254	-225.305	6.25464	-225.305	-164.049	-225.305	135.66
-230.455	-97.3691	-225.3	-114.017	-225.3	-54.075	-225.3	-116.238	-225.3	124.146	-225.3	-61.4043	-225.3	273.95	-225.3	-95.526	-225.3	-134.799
-230.45	-55.5503	-225.295	165.181	-225.295	-167.421	-225.295	75.8267	-225.295	17.7158	-225.295	170.55	-225.295	357.796	-225.295	-16.073	-225.295	-105.045
-230.445	-42.7657	-225.291	-78.4789	-225.291	-280.767	-225.291	-35.6182	-225.291	-88.7141	-225.291	-17.1445	-225.291	-109.908	-225.291	63.38	-225.291	-75.29
-230.44	-240.512	-225.286	96.1477	-225.286	-65.8141	-225.286	-203.971	-225.286	91.4792	-225.286	-105.172	-225.286	-207.04	-225.286	-64.8292	-225.286	-198.586
-230.436	18.9361	-225.281	270.774	-225.281	149.139	-225.281	133.525	-225.281	-267.854	-225.281	58.5891	-225.281	-28.3967	-225.281	331.582	-225.281	-39.3268
-230.431	43.405	-225.276	27.114	-225.276	149.435	-225.276	148.542	-225.276	-97.2948	-225.276	38.7542	-225.276	-39.3486	-225.276	301.739	-225.276	-39.0049
-230.426	57.9667	-225.272	-216.546	-225.272	-153.314	-225.272	163.56	-225.272	73.2642	-225.272	18.9192	-225.272	-50.3005	-225.272	271.896	-225.272	-38.683
-230.422	36.099	-225.267	17.3104	-225.267	90.8381	-225.267	97.1675	-225.267	-147.875	-225.267	109.078	-225.267	-21.7537	-225.267	208.752	-225.267	56.1916
-230.417	61.6011	-225.262	-62.548	-225.262	-170.084	-225.262	-272.735	-225.262	170.511	-225.262	-52.5525	-225.262	6.79346	-225.262	145.608	-225.262	151.066
-230.412	245.086	-225.258	-44.3705	-225.258	118.262	-225.258	-187.373	-225.258	137.243	-225.258	-214.183	-225.258	69.8123	-225.258	-168.917	-225.258	245.941
-230.407	-127.426	-225.253	-26.193	-225.253	-98.4663	-225.253	201.499	-225.253	-127.252	-225.253	-124.024	-225.253	132.831	-225.253	-483.441	-225.253	340.815
-230.403	-245.757	-225.248	45.9043	-225.248	-91.0677	-225.248	122.459	-225.248	-136.434	-225.248	-120.417	-225.248	-242.23	-225.248	-21.9647	-225.248	244.377
-230.398	-139.356	-225.243	118.002	-225.243	-83.6692	-225.243	43.4209	-225.243	85.6084	-225.243	-116.811	-225.243	-65.7412	-225.243	-85.1088	-225.243	147.939
-230.393	12.4993	-225.239	105.134	-225.239	43.6846	-225.239	267.891	-225.239	-174.069	-225.239	59.9006	-225.239	-130.555	-225.239	-71.7456	-225.239	92.7066
-230.389	-143.239	-225.234	-221.448	-225.234	171.039	-225.234	-13.4873	-225.234	-202.521	-225.234	-15.1772	-225.234	-195.37	-225.234	-58.3824	-225.234	37.4742
-230.384	202.238	-225.229	-77.0492	-225.229	-22.0145	-225.229	-71.9761	-225.229	19.8235	-225.229	-51.5688	-225.229	39.2903	-225.229	-200.766	-225.229	-359.178
-230.379	-2.06875	-225.225	67.3497	-225.225	-215.068	-225.225	-130.465	-225.225	10.9417	-225.225	163.829	-225.225	273.95	-225.225	-343.15	-225.225	-96.5367
-230.374	29.2739	-225.22	54.891	-225.22	14.8796	-225.22	-68.8145	-225.22	45.4148	-225.22	80.2273	-225.22	175.382	-225.22	-266.941	-225.22	-34.0381
-230.37	-124.54	-225.215	42.4323	-225.215	-58.2181	-225.215	-7.16406	-225.215	79.8879	-225.215	-3.37476	-225.215	-198.96	-225.215	-190.733	-225.215	28.4604
-230.365	-2.84829	-225.21	-205.313	-225.21	-30.3009	-225.21	16.5476	-225.21	-165.037	-225.21	156.944	-225.21	-265.929	-225.21	-3.86255	-225.21	-179.822
-230.36	-133.315	-225.206	-139.343	-225.206	-2.38379	-225.206	40.2593	-225.206	-178.736	-225.206	65.4739	-225.206	-57.1233	-225.206	183.008	-225.206	82.819
-230.356	53.6169	-225.201	-197.552	-225.201	6.59326	-225.201	63.9707	-225.201	-52.7357	-225.201	-246.312	-225.201	220.626	-225.201	184.075	-225.201	451.418
-230.351	98.1267	-225.196	57.9546	-225.196	15.5701	-225.196	87.6826	-225.196	73.2642	-225.196	-138.449	-225.196	-53.1733	-225.196	185.143	-225.196	160.724
-230.346	-136.88	-225.192	157.063	-225.192	-8.89441	-225.192	44.6064	-225.192	36.6836	-225.192	-60.9126	-225.192	-66.998	-225.192	-104.321	-225.192	119.334
-230.341	-30.2501	-225.187	-266.687	-225.187	-33.359	-225.187	1.53027	-225.187	0.10303	-225.187	16.6243	-225.187	-80.8225	-225.187	130.836	-225.187	77.9442
-230.337	-94.4681	-225.182	-95.6862	-225.182	-38.8833	-225.182	-79.4846	-225.182	-113.553	-225.182	-241.559	-225.182	117.929	-225.182	136.472	-225.182	-145.929
-230.332	-177.377	-225.177	75.3151	-225.177	-44.4076	-225.177	143.01	-225.177	312.318	-225.177	-80.0918	-225.177	316.681	-225.177	142.107	-225.177	-369.801
-230.327	-96.9168	-225.173	-21.6486	-225.173	-138.32	-225.173	175.811	-225.173	-177.08	-225.173	-47.1428	-225.173	-31.8079	-225.173	43.9117	-225.173	-287.574
-230.323	-46.0904	-225.168	195.103	-225.168	70.8127	-225.168	-94.8972	-225.168	-126.951	-225.168	-14.1938	-225.168	-104.522	-225.168	-54.2839	-225.168	-205.346
-230.318	-66.1975	-225.163	6.63879	-225.163	-60.9803	-225.163	165.536	-225.163	149.587	-225.163	-227.789	-225.163	-4.87671	-225.163	11.4645	-225.163	-423.332
-230.313	-174.346	-225.159	-181.825	-225.159	110.272	-225.159	122.459	-225.159	-113.402	-225.159	-21.7344	-225.159	-181.006	-225.159	77.2128	-225.159	-358.764
-230.308	79.6748	-225.154	-322.905	-225.154	70.8127	-225.154	-109.52	-225.154	-174.671	-225.154	93.1775	-225.154	-296.092	-225.154	492.708	-225.154	-251.519
-230.304	64.2259	-225.149	58.8737	-225.149	31.3538	-225.149	-37.9893	-225.149	-235.94	-225.149	-379.42	-225.149	140.372	-225.149	33.8359	-225.149	-144.273
-230.299	-16.312	-225.144	-29.9204	-225.144	10.835	-225.144	33.541	-225.144	64.0815	-225.144	34.4922	-225.144	174.664	-225.144	132.373	-225.144	-48.8005
-230.294	-79.9143	-225.14	-118.714	-225.14	-9.68359	-225.14	-198.438	-225.14	-21.2734	-225.14	28.7546	-225.14	-66.8184	-225.14	230.91	-225.14	46.6719
-230.29	-185.936	-225.135	151.957	-225.135	86.5962	-225.135	-117.423	-225.135	86.0598	-225.135	67.605	-225.135	-183.34	-225.135	16.5878	-225.135	218.669
-230.285	17.7053	-225.13	108.913	-225.13	182.876	-225.13	267.101	-225.13	-37.8325	-225.13	106.455	-225.13	-299.862	-225.13	-197.735	-225.13	-80.2568
-230.28	-118.03	-225.126	85.4761	-225.126	-156.471	-225.126	25.6372	-225.126	-70.198	-225.126	-6.81714	-225.126	-364.677	-225.126	-106.029	-225.126	-396.843
-230.275	121.311	-225.121	62.0394	-225.121	9.25659	-225.121	-215.827	-225.121	128.662	-225.121	-120.09	-225.121	-429.491	-225.121	-14.3225	-225.121	-242.505
-230.271	144.763	-225.116	-19.402	-225.116	-42.6318	-225.116	-221.755	-225.116	226.361	-225.116	-49.6018	-225.116	-279.395	-225.116	-125.839	-225.116	-165.428
-230.266	40.1493	-225.112	-100.843	-225.112	-94.5205	-225.112	75.8267	-225.112	324.06	-225.112	20.8862	-225.112	-129.299	-225.112	-237.355	-225.112	-370.905
-230.261	-244.95	-225.107	-25.4271	-225.107	-114.842	-225.107	50.9297	-225.107	306.146	-225.107	-149.924	-225.107	83.9958	-225.107	164.82	-225.107	-311.488
-230.257	-66.2006	-225.102	49.9891	-225.102	-135.163	-225.102	26.0322	-225.102	288.232	-225.102	-68.9448	-225.102	-254.259	-225.102	42.3748	-225.102	30.4839
-230.252	-38.0256	-225.097	-127.854	-225.097	24.4485	-225.097	73.8506	-225.097	193.243	-225.097	-210.905	-225.097	92.6138	-225.097	51.0842	-225.097	-33.7162
-230.247	-26.1841	-225.093	-305.698	-225.093	184.06	-225.093	121.669	-225.093	-132.972	-225.093	66.7854	-225.093	163.712	-225.093	59.7938	-225.093	-97.9164
-230.243	3.88422	-225.088	39.3175	-225.088	110.074	-225.088	17.7334	-225.088	-227.961	-225.088	124.159	-225.088	125.649	-225.088	-128.229	-225.088	120.438
-230.238	84.8742	-225.083	70.6176	-225.083	36.0889	-225.083	-86.2029	-225.083	-322.95	-225.083	181.533	-225.083	87.5867	-225.083	208.368	-225.083	-132.132
-230.233	-47.1641	-225.079	155.429	-225.079	-93.9286	-225.079	-62.8865	-225.079	-27.1443	-225.079	-40.4219	-225.079	85.4321	-225.079	96.8519	-225.079	46.488
-230.228	-143.471	-225.074	-73.475	-225.074	79.0991	-225.074	-39.5701	-225.074	37.4363	-225.074	-262.377	-225.074	83.2778	-225.074	-14.6641	-225.074	225.108
-230.224	-87.5867	-225.069	-341.593	-225.069	113.231	-225.069	-16.2537	-225.069	15.3074	-225.069	-64.6829	-225.069	-56.7642	-225.069	125.201	-225.069	-31.8767
-230.219	-160.521	-225.064	-86.8528	-225.064	-357.712	-225.064	7.06299	-225.064	-6.82178	-225.064	-118.778	-225.064	-196.806	-225.064	265.065	-225.064	182.063
-230.214	-170.827	-225.06	-42.8898	-225.06	-225.722	-225.06	-17.0439	-225.06	274.533	-225.06	21.2141	-225.06	-43.8372	-225.06	191.803	-225.06	228.235
-230.21	-26.9341	-225.055	314.788	-225.055	-93.7313	-225.055	-41.1509	-225.055	170.511	-225.055	-90.583	-225.055	109.132	-225.055	118.54	-225.055	274.408
-230.205	-112.325	-225.05	-13.7853	-225.05	6.69189	-225.05	-65.2576	-225.05	-102.112	-225.05	91.3743	-225.05	32.2881	-225.05	-85.8772	-225.05	85.1185
-230.2	-164.701	-225.046	-28.6439	-225.046	107.115	-225.046	-89.3645	-225.046	10.6406	-225.046	21.542	-225.046	-44.5554	-225.046	-290.295	-225.046	-104.171
-230.195	-58.1382	-225.041	41.2068	-225.041	164.035	-225.041	-64.9612	-225.041	-348.73	-225.041	-339.914	-225.041	109.76	-225.041	-123.192	-225.041	239.456
-230.191	32.3297	-225.036	111.057	-225.036	220.954	-225.036	-40.5581	-225.036	-322.725	-225.036	-281.72	-225.036	264.075	-225.036	43.9117	-225.036	112.16
-230.186	26.0726	-225.031	-237.379	-225.031	6.396	-225.031	-16.1548	-225.031	83.8396	-225.031	70.2278	-225.031	349.447	-225.031	-215.239	-225.031	137.913
-230.181	222.242	-225.027	-272.1	-225.027	-208.162	-225.027	8.24854	-225.027	-49.1228	-225.027	2.52661	-225.027	-116.731	-225.027	50.2303	-225.027	163.667
-230.177	22.1588	-225.022	-110.749	-225.022	19.22	-225.022	48.4595	-225.022	-3.84863	-225.022	-274.999	-225.022	-265.48	-225.022	288.376	-225.022	-81.3605
-230.172	310.848	-225.017	50.6018	-225.017	-56.4425	-225.017	88.6704	-225.017	41.4255	-225.017	-300.736	-225.017	137.32	-225.017	526.522	-225.017	144.536
-230.167	164.151	-225.013	251.167	-225.013	38.3577	-225.013	128.882	-225.013	158.958	-225.013	-48.4543	-225.013	-28.666	-225.013	108.892	-225.013	-53.3994
-230.162	35.437	-225.008	138.017	-225.008	-169.887	-225.008	169.093	-225.008	45.2642	-225.008	203.827	-225.008	81.1233	-225.008	215.882	-225.008	31.2197
-230.158	181.806	-225.003	-27.4185	-225.003	26.7173	-225.003	106.553	-225.003	178.452	-225.003	250.874	-225.003	31.4802	-225.003	-2.28296	-225.003	-15.1368
-230.153	47.5558	-224.998	-192.854	-224.998	-79.7234	-224.998	44.0137	-224.998	-73.7356	-224.998	46.1309	-224.998	-18.1628	-224.998	-220.448	-224.998	-61.4934
-230.148	40.7034	-224.994	-240.647	-224.994	-53.5818	-224.994	-50.1416	-224.994	-138.053	-224.994	-279.261	-224.994	87.3174	-224.994	-12.3586	-224.994	-90.1903
-230.144	-128.476	-224.989	-288.439	-224.989	-27.4402	-224.989	361.552	-224.989	-202.37	-224.989	-185.004	-224.989	192.798	-224.989	195.731	-224.989	-118.887
-230.139	-225.999	-224.984	49.3765	-224.984	55.5222	-224.984	232.62	-224.984	77.7427	-224.984	108.586	-224.984	-30.6409	-224.984	88.2278	-224.984	61.3883
-230.134	-96.258	-224.98	73.4769	-224.98	-164.56	-224.98	103.688	-224.98	126.63	-224.98	-17.4724	-224.98	-254.08	-224.98	-19.275	-224.98	241.664
-230.129	39.9597	-224.975	-46.2086	-224.975	-62.6573	-224.975	-12.5979	-224.975	-118.332	-224.975	-7.14502	-224.975	-63.856	-224.975	4.37732	-224.975	9.88098
-230.125	-245.531	-224.97	-165.894	-224.97	39.2456	-224.97	-128.884	-224.97	22.0815	-224.97	3.18237	-224.97	126.367	-224.97	28.0297	-224.97	60.6525
-230.12	-205.481	-224.965	-358.903	-224.965	10.9336	-224.965	70.9858	-224.965	163.549	-224.965	8.26392	-224.965	-12.1482	-224.965	-29.9485	-224.965	137.178
-230.115	-81.4867	-224.961	180.091	-224.961	-17.3782	-224.961	-32.6541	-224.961	73.791	-224.961	13.3457	-224.961	-150.664	-224.961	-87.9265	-224.961	-68.8516
-230.111	-136.575	-224.956	222.369	-224.956	-64.6302	-224.956	-136.294	-224.956	-64.1389	-224.956	-7.80078	-224.956	32.5574	-224.956	-80.327	-224.956	60.6525
-230.106	-62.7249	-224.951	-49.0681	-224.951	-111.882	-224.951	63.5757	-224.951	183.307	-224.951	-28.947	-224.951	215.779	-224.951	-72.7275	-224.951	-92.3978
-230.101	138.911	-224.947	-49.2723	-224.947	-32.8658	-224.947	-21.0947	-224.947	-22.0637	-224.947	88.9153	-224.947	39.9187	-224.947	25.0411	-224.947	-42.3621
-230.096	52.6964	-224.942	-49.4766	-224.942	-256.894	-224.942	-105.765	-224.942	3.79126	-224.942	-212.872	-224.942	-135.942	-224.942	122.81	-224.942	7.67352
-230.092	128.791	-224.937	-69.288	-224.937	-38.9819	-224.937	-19.7114	-224.937	125.99	-224.937	-126.483	-224.937	-173.915	-224.937	1.98645	-224.937	116.575
-230.087	118.689	-224.932	-89.0994	-224.932	178.93	-224.932	66.3423	-224.932	-137.187	-224.932	-40.094	-224.932	-211.887	-224.932	-118.837	-224.932	508.03
-230.082	59.9093	-224.928	-30.8905	-224.928	-28.5253	-224.928	110.505	-224.928	-42.6873	-224.928	-102.55	-224.928	-152.19	-224.928	-30.6316	-224.928	249.022
-230.078	-51.9698	-224.923	27.3184	-224.923	67.0642	-224.923	154.668	-224.923	-179.413	-224.923	254.644	-224.923	-92.4927	-224.923	57.5737	-224.923	-9.98608
-230.073	-152.014	-224.918	222.778	-224.918	-7.80933	-224.918	-142.617	-224.918	-210.16	-224.918	82.0305	-224.918	-32.7954	-224.918	47.4126	-224.918	-15.8726
-230.068	42.6295	-224.914	-104.622	-224.914	-82.6827	-224.914	-136.393	-224.914	144.469	-224.914	-90.583	-224.914	26.9019	-224.914	37.2515	-224.914	-21.7592
-230.063	254.183	-224.909	-75.8237	-224.909	28.6902	-224.909	-152.299	-224.909	82.4094	-224.909	-158.284	-224.909	123.944	-224.909	421.922	-224.909	-151.263
-230.059	-124.852	-224.904	-47.0256	-224.904	140.063	-224.904	-471.715	-224.904	405.726	-224.904	-225.986	-224.904	220.986	-224.904	281.972	-224.904	-280.767
-230.054	-190.598	-224.899	-70.5134	-224.899	-89.4894	-224.899	68.812	-224.899	-22.4399	-224.899	-26.1604	-224.899	180.14	-224.899	-519.219	-224.899	-145.377
-230.049	-70.4753	-224.895	219.714	-224.895	-15.9971	-224.895	103.49	-224.895	88.9202	-224.895	173.665	-224.895	139.294	-224.895	-96.2946	-224.895	272.568
-230.045	-160.504	-224.89	-1.78613	-224.89	71.3059	-224.89	-138.27	-224.89	-246.628	-224.89	174.976	-224.89	33.0063	-224.89	-215.752	-224.89	159.988
-230.04	-113.577	-224.885	-223.286	-224.885	-144.436	-224.885	125.819	-224.885	-350.95	-224.885	-243.362	-224.885	-73.282	-224.885	276.849	-224.885	47.4078
-230.035	67.3288	-224.881	-59.178	-224.881	12.3147	-224.881	244.476	-224.881	-248.133	-224.881	104.16	-224.881	-351.929	-224.881	283.082	-224.881	105.537
-230.03	60.9539	-224.876	104.93	-224.876	169.066	-224.876	59.624	-224.876	-145.316	-224.876	32.0332	-224.876	-79.0271	-224.876	-147.869	-224.876	-307.257
-230.026	-139.986	-224.871	86.0378	-224.871	-116.124	-224.871	61.3032	-224.871	198.361	-224.871	-26.98	-224.871	1.40723	-224.871	-100.649	-224.871	-266.787
-230.021	-404.177	-224.867	67.1454	-224.867	103.761	-224.867	62.9829	-224.867	-151.639	-224.867	-85.9932	-224.867	81.8413	-224.867	208.88	-224.867	244.607
-230.016	-144.69	-224.862	-88.9973	-224.862	-149.862	-224.862	64.6626	-224.862	-63.2733	-224.862	7.11645	-224.862	58.8601	-224.862	97.6205	-224.862	-26.9099
-230.012	31.2959	-224.857	-245.14	-224.857	-100.439	-224.857	66.3423	-224.857	256.318	-224.857	-151.563	-224.857	35.8789	-224.857	-13.6394	-224.857	-15.8726
-230.007	154.996	-224.852	-260.356	-224.852	79.9868	-224.852	-124.833	-224.852	188.727	-224.852	-483.349	-224.852	41.6243	-224.852	134.679	-224.852	114.367
-230.002	122.381	-224.848	38.1431	-224.848	-42.6318	-224.848	-12.4993	-224.848	-110.09	-224.848	-227.625	-224.848	47.3696	-224.848	-154.187	-224.848	244.607
-229.998	-22.5872	-224.843	-16.2872	-224.843	-146.31	-224.843	-70.8892	-224.843	5.37183	-224.843	-50.5852	-224.843	53.115	-224.843	48.7788	-224.843	221.797
-229.993	125.03	-224.838	-70.7177	-224.838	53.0562	-224.838	-129.279	-224.838	120.834	-224.838	126.454	-224.838	58.8601	-224.838	-185.439	-224.838	198.986
-229.988	232.484	-224.834	203.272	-224.834	-0.11475	-224.834	-105.469	-224.834	96.5974	-224.834	290.38	-224.834	-17.2651	-224.834	-93.1351	-224.834	361.602
-229.983	220.237	-224.829	163.547	-224.829	-53.2858	-224.829	-81.6582	-224.829	72.3611	-224.829	34.656	-224.829	-93.3904	-224.829	-0.8313	-224.829	53.2943
-229.979	92.5188	-224.824	163.037	-224.824	-87.5165	-224.824	62.2915	-224.824	-96.3915	-224.824	-100.419	-224.824	-31.6284	-224.824	244.487	-224.824	9.88098
-229.974	-43.3795	-224.819	162.526	-224.819	-121.747	-224.819	206.241	-224.819	-33.9185	-224.819	16.2964	-224.819	30.1335	-224.819	52.6212	-224.819	-33.5323
-229.969	-36.581	-224.815	-32.4224	-224.815	-81.9922	-224.815	426.463	-224.815	84.7051	-224.815	-141.728	-224.815	14.334	-224.815	102.914	-224.815	-116.312
-229.965	15.6846	-224.81	86.3441	-224.81	-42.2373	-224.81	140.836	-224.81	-27.897	-224.81	119.897	-224.81	-1.46558	-224.81	153.208	-224.81	-199.091
-229.96	-87.5207	-224.805	107.075	-224.805	-21.4227	-224.805	57.5488	-224.805	-212.757	-224.805	19.575	-224.805	51.6785	-224.805	28.6273	-224.805	-16.9764
-229.955	69.2832	-224.801	127.805	-224.801	-0.60815	-224.801	-329.248	-224.801	-12.241	-224.801	171.042	-224.801	104.823	-224.801	-95.953	-224.801	165.139
-229.95	68.2071	-224.796	79.9105	-224.796	77.0276	-224.796	-165.934	-224.796	-11.6389	-224.796	136.29	-224.796	-1.46558	-224.796	54.0729	-224.796	-158.989
-229.946	-24.1537	-224.791	32.0159	-224.791	-148.382	-224.791	-2.61938	-224.791	-11.0369	-224.791	101.538	-224.791	-107.754	-224.791	-58.2117	-224.791	-12.1935
-229.941	-77.9245	-224.786	-172.736	-224.786	-83.3733	-224.786	8.94019	-224.786	13.6514	-224.786	-43.3726	-224.786	15.7703	-224.786	-154.102	-224.786	-253.91
-229.936	-49.8367	-224.782	-377.489	-224.782	-18.3646	-224.782	20.4995	-224.782	38.3396	-224.782	63.5068	-224.782	139.294	-224.782	12.3184	-224.782	-24.7025
-229.932	-154.625	-224.777	-157.418	-224.777	193.431	-224.777	-150.521	-224.777	131.673	-224.777	-38.127	-224.777	150.785	-224.777	-187.403	-224.777	-36.4756
-229.927	-16.5183	-224.772	62.6521	-224.772	-99.8474	-224.772	-18.032	-224.772	225.006	-224.772	112.029	-224.772	162.276	-224.772	-124.814	-224.772	-48.2487
-229.922	91.0427	-224.768	8.22168	-224.768	-109.022	-224.768	95.4878	-224.768	14.8557	-224.768	-57.7981	-224.768	173.766	-224.768	-45.8306	-224.768	-83.5679
-229.917	-228.405	-224.763	267.506	-224.763	184.849	-224.763	209.007	-224.763	-195.295	-224.763	-227.625	-224.763	185.257	-224.763	33.1528	-224.763	-118.887
-229.913	-230.615	-224.758	149.353	-224.758	-23.1984	-224.758	63.2793	-224.758	93.1353	-224.758	-240.083	-224.758	90.4595	-224.758	-16.2865	-224.758	296.114
-229.908	-4.49804	-224.753	-282.516	-224.753	71.7991	-224.753	-82.4487	-224.753	-157.961	-224.753	-0.75195	-224.753	-4.33813	-224.753	196.584	-224.753	-136.547
-229.903	193.163	-224.749	-132.705	-224.749	-174.129	-224.749	94.3022	-224.749	-105.574	-224.749	96.9478	-224.749	38.7517	-224.749	-33.1932	-224.749	66.5391
-229.899	21.2432	-224.744	17.1062	-224.744	-117.012	-224.744	-32.4565	-224.744	178.038	-224.744	194.647	-224.744	81.8413	-224.744	-0.66052	-224.744	-12.9294
-229.894	-194.611	-224.739	-103.805	-224.739	-52.4966	-224.739	46.2363	-224.739	-78.741	-224.739	260.381	-224.739	-106.946	-224.739	198.634	-224.739	-36.4756
-229.889	-19.9055	-224.735	88.9993	-224.735	-291.026	-224.735	124.93	-224.735	-104.295	-224.735	326.115	-224.735	-295.733	-224.735	135.618	-224.735	-60.0218
-229.884	190.605	-224.73	-51.5189	-224.73	-87.6151	-224.73	216.269	-224.73	159.184	-224.73	155.797	-224.73	-289.18	-224.73	225.616	-224.73	-71.7949
-229.88	321.817	-224.725	-192.037	-224.725	115.796	-224.725	-198.241	-224.725	-116.865	-224.725	-14.5217	-224.725	-282.626	-224.725	-121.569	-224.725	-83.5679
-229.875	163.26	-224.72	-48.2511	-224.72	47.7292	-224.72	-91.0935	-224.72	-2.71948	-224.72	129.897	-224.72	62.8999	-224.72	405.613	-224.72	-419.101
-229.87	3.38075	-224.716	95.535	-224.716	-20.3375	-224.716	16.0535	-224.716	-119.8	-224.716	-145.334	-224.716	-143.123	-224.716	320.738	-224.716	-283.711
-229.866	-8.42498	-224.711	272	-224.711	-88.4043	-224.711	-41.2002	-224.711	-154.988	-224.711	-200.249	-224.711	-38.8999	-224.711	285.046	-224.711	93.0285
-229.861	132.052	-224.706	-74.394	-224.706	-156.471	-224.706	-98.4541	-224.706	-190.176	-224.706	-255.164	-224.706	65.3237	-224.706	249.354	-224.706	187.213
-229.856	-78.289	-224.702	11.7959	-224.702	0.77295	-224.702	-175.468	-224.702	-28.1604	-224.702	-5.8335	-224.702	59.6682	-224.702	-177.071	-224.702	-66.6441
-229.851	-190.705	-224.697	97.986	-224.697	158.017	-224.697	51.0283	-224.697	-97.37	-224.697	-8.29248	-224.697	54.0127	-224.697	8.56128	-224.697	-37.9472
-229.847	114.116	-224.692	-142.611	-224.692	245.813	-224.692	-177.74	-224.692	-50.9668	-224.692	256.775	-224.692	48.3569	-224.692	84.8977	-224.692	167.346
-229.842	-30.7087	-224.687	139.651	-224.687	-171.465	-224.687	99.3408	-224.687	-4.56372	-224.687	102.193	-224.687	42.7014	-224.687	161.234	-224.687	90.0853
-229.837	-226.524	-224.683	96.7605	-224.683	-247.819	-224.683	155.113	-224.683	27.3879	-224.683	-115.336	-224.683	-14.6619	-224.683	-150.43	-224.683	480.805
-229.833	-348.639	-224.678	53.8698	-224.678	-324.172	-224.678	210.884	-224.678	-171.886	-224.678	-81.0754	-224.678	-72.0251	-224.678	-199.784	-224.678	212.231
-229.828	-185.584	-224.673	122.086	-224.673	-9.0918	-224.673	317.241	-224.673	-178.472	-224.673	-4.8501	-224.673	8.49902	-224.673	13.1722	-224.673	296.85
-229.823	-2.934	-224.669	190.303	-224.669	2.94336	-224.669	423.598	-224.669	46.1675	-224.669	71.3752	-224.669	89.0229	-224.669	226.129	-224.669	381.469
-229.818	105.298	-224.664	-6.79004	-224.664	14.189	-224.664	16.7944	-224.664	170.549	-224.664	62.3594	-224.664	125.919	-224.664	-25.9353	-224.664	126.14
-229.814	134.039	-224.659	-203.883	-224.659	25.4348	-224.659	-86.4995	-224.659	294.931	-224.659	53.3435	-224.659	162.814	-224.659	-15.6887	-224.659	-129.189
-229.809	-31.9793	-224.654	82.6678	-224.654	-152.722	-224.654	-107.593	-224.654	303.699	-224.654	-217.953	-224.654	96.2944	-224.654	-185.781	-224.654	-149.056
-229.804	128.882	-224.65	-153.64	-224.65	-27.8347	-224.65	-128.687	-224.65	-72.9077	-224.65	-69.6006	-224.65	29.7747	-224.65	-93.5621	-224.65	-168.923
-229.8	64.4628	-224.645	-354.001	-224.645	21.2917	-224.645	-1.18677	-224.645	-66.5475	-224.645	157.436	-224.645	-269.43	-224.645	66.9663	-224.645	-41.6263
-229.795	-147.413	-224.64	-31.5033	-224.64	70.4182	-224.64	126.313	-224.64	-60.1873	-224.64	-35.1763	-224.64	-17.0857	-224.64	-34.8156	-224.64	85.6703
-229.79	234.506	-224.636	-153.436	-224.636	365.769	-224.636	-18.0813	-224.636	-207.977	-224.636	50.229	-224.636	-74.9875	-224.636	-92.879	-224.636	71.6898
-229.785	115.148	-224.631	38.3474	-224.631	-45.986	-224.631	-162.476	-224.631	-124.542	-224.631	135.634	-224.631	-132.889	-224.631	111.368	-224.631	57.7092
-229.781	-4.52352	-224.626	125.967	-224.626	145.587	-224.626	64.6133	-224.626	-180.805	-224.626	12.5261	-224.626	-47.1587	-224.626	-157.09	-224.626	32.3235
-229.776	176.401	-224.621	-100.128	-224.621	34.1157	-224.621	-11.8076	-224.621	-237.069	-224.621	141.208	-224.621	38.572	-224.621	11.6353	-224.621	6.93774
-229.771	-228.762	-224.617	-424.26	-224.617	48.9128	-224.617	-69.259	-224.617	58.3235	-224.617	143.994	-224.617	-13.5845	-224.617	109.318	-224.617	10.9847
-229.767	-151.462	-224.612	-225.533	-224.612	63.71	-224.612	-126.71	-224.612	122.49	-224.612	-105.009	-224.612	-65.7412	-224.612	207.002	-224.612	15.0317
-229.762	-132.444	-224.607	-165.69	-224.607	-3.56738	-224.607	-73.5073	-224.607	-37.3433	-224.607	-23.5376	-224.607	-143.752	-224.607	-94.2452	-224.607	-236.986
-229.757	-67.2112	-224.603	-105.847	-224.603	-70.8451	-224.603	-20.3042	-224.603	34.0493	-224.603	57.9333	-224.603	-221.762	-224.603	41.6917	-224.603	-18.0801
-229.752	-184.858	-224.598	-46.0044	-224.598	-93.9286	-224.598	184.653	-224.598	221.054	-224.598	13.5095	-224.598	-35.4885	-224.598	275.995	-224.598	124.301
-229.748	-6.71435	-224.593	13.8384	-224.593	-117.012	-224.593	86.1021	-224.593	176.834	-224.593	-30.9143	-224.593	150.785	-224.593	-101.759	-224.593	-15.8726
-229.743	21.3654	-224.589	255.456	-224.589	-452.216	-224.589	136.292	-224.589	-49.2733	-224.589	-133.531	-224.589	-72.2944	-224.589	-114.994	-224.589	-187.134
-229.738	-26.4581	-224.584	-25.7845	-224.584	-80.3152	-224.584	-117.028	-224.584	-44.155	-224.584	15.6406	-224.584	256.176	-224.584	-128.229	-224.584	112.528
-229.734	183.969	-224.579	-32.5245	-224.579	45.3616	-224.579	65.9468	-224.579	9.13525	-224.579	-228.608	-224.579	136.511	-224.579	-64.9573	-224.579	129.635
-229.729	-9.76365	-224.574	-39.2644	-224.574	171.039	-224.574	248.922	-224.574	62.4255	-224.574	-53.208	-224.574	16.8477	-224.574	-1.68518	-224.574	146.743
-229.724	63.3392	-224.57	172.943	-224.57	157.82	-224.57	-146.668	-224.57	57.9094	-224.57	-6.32544	-224.57	-10.8914	-224.57	127.165	-224.57	199.17
-229.72	179.746	-224.565	71.4346	-224.565	144.601	-224.565	-36.4084	-224.565	53.3933	-224.565	-211.232	-224.565	-38.6304	-224.565	-6.29614	-224.565	251.597
-229.715	32.8547	-224.56	146.391	-224.56	131.382	-224.56	124.436	-224.56	-81.1873	-224.56	19.2471	-224.56	2.57422	-224.56	7.79285	-224.56	162.747
-229.71	-14.6395	-224.556	221.348	-224.556	118.164	-224.556	285.28	-224.556	15.4578	-224.556	-2.06323	-224.556	43.7788	-224.556	21.8817	-224.556	73.8972
-229.705	-52.5839	-224.551	94.9222	-224.551	112.836	-224.551	125.226	-224.551	41.0493	-224.551	59.2449	-224.551	-59.3674	-224.551	-171.009	-224.551	149.871
-229.701	-134.805	-224.546	-31.5033	-224.546	107.51	-224.546	-338.337	-224.546	66.6406	-224.546	120.553	-224.546	-162.514	-224.546	-363.899	-224.546	225.844
-229.696	40.8338	-224.541	-177.536	-224.541	-219.803	-224.541	-175.912	-224.541	-37.8325	-224.541	-211.56	-224.541	113.53	-224.541	-310.873	-224.541	66.3551
-229.691	87.9979	-224.537	-9.85364	-224.537	-244.07	-224.537	-13.4873	-224.537	88.9202	-224.537	-124.024	-224.537	-161.975	-224.537	4.46265	-224.537	-93.1336
-229.687	-5.9832	-224.532	-12.1003	-224.532	-82.0908	-224.532	19.314	-224.532	104.877	-224.532	78.9158	-224.532	45.1252	-224.532	15.1361	-224.532	-84.8557
-229.682	-39.5595	-224.527	-14.3469	-224.527	79.8882	-224.527	52.1152	-224.527	-110.391	-224.527	30.0662	-224.527	252.226	-224.527	25.8096	-224.527	-76.5777
-229.677	5.80873	-224.523	-173.451	-224.523	8.27026	-224.523	103.886	-224.523	-118.521	-224.523	-8.29248	-224.523	-115.205	-224.523	200.427	-224.523	167.162
-229.672	-148.436	-224.518	-18.8403	-224.518	-63.3479	-224.518	155.656	-224.518	104.576	-224.518	205.138	-224.518	68.9146	-224.518	112.734	-224.518	410.902
-229.668	-44.6337	-224.513	-136.484	-224.513	37.0752	-224.513	-124.734	-224.513	-31.2087	-224.513	215.63	-224.513	-42.6702	-224.513	104.793	-224.513	299.242
-229.663	30.1255	-224.508	-254.127	-224.508	137.498	-224.508	-101.615	-224.508	-166.994	-224.508	-25.6687	-224.508	-154.255	-224.508	96.8519	-224.508	187.581
-229.658	6.20294	-224.504	-195.305	-224.504	-115.631	-224.504	206.043	-224.504	-211.252	-224.504	47.77	-224.504	-93.4802	-224.504	121.7	-224.504	75.9207
-229.654	-151.558	-224.499	-136.484	-224.499	-65.7155	-224.499	7.85327	-224.499	-24.2842	-224.499	-130.581	-224.499	-32.7056	-224.499	146.547	-224.499	-35.7397
-229.649	-39.5047	-224.494	187.035	-224.494	170.447	-224.494	-180.852	-224.494	-5.91846	-224.494	-227.625	-224.494	32.3779	-224.494	236.973	-224.494	70.4021
-229.644	-230.415	-224.49	510.554	-224.49	-98.4663	-224.49	-66.0481	-224.49	243.673	-224.49	-72.8792	-224.49	97.4614	-224.49	65.0878	-224.49	176.544
-229.639	-368.451	-224.485	154.357	-224.485	87.1882	-224.485	-153.584	-224.485	160.877	-224.485	-49.2739	-224.485	231.489	-224.485	106.33	-224.485	94.3162
-229.635	100.144	-224.48	-201.841	-224.48	-30.2023	-224.48	-241.119	-224.48	-153.144	-224.48	-25.6687	-224.48	365.516	-224.48	147.572	-224.48	-270.466
-229.63	-29.1927	-224.475	-98.4945	-224.475	229.635	-224.475	-168.996	-224.475	-88.4131	-224.475	-148.285	-224.475	164.161	-224.475	122.554	-224.475	-88.9026
-229.625	-304.134	-224.471	4.85168	-224.471	186.427	-224.471	-96.8733	-224.471	-23.6819	-224.471	148.748	-224.471	-37.1941	-224.471	97.535	-224.471	-189.894
-229.621	-332.472	-224.466	-48.6595	-224.466	42.2048	-224.466	-24.7502	-224.466	-103.467	-224.466	136.29	-224.466	-100.662	-224.466	72.5165	-224.466	-337.977
-229.616	-109.156	-224.461	-102.171	-224.461	-102.018	-224.461	47.3726	-224.461	-183.252	-224.461	-295.818	-224.461	-164.13	-224.461	-214.812	-224.461	-203.506
-229.611	28.5363	-224.457	33.854	-224.457	-85.2476	-224.457	154.273	-224.457	-101.66	-224.457	6.46069	-224.457	-111.255	-224.457	-55.3939	-224.457	86.958
-229.606	150.221	-224.452	169.879	-224.452	-68.4775	-224.452	261.173	-224.452	-251.295	-224.452	56.95	-224.452	-58.3799	-224.452	-158.286	-224.452	-93.5015
-229.602	126.783	-224.447	-145.062	-224.447	-51.7075	-224.447	-4.99048	-224.447	148.232	-224.447	-97.1401	-224.447	132.382	-224.447	148.682	-224.447	26.253
-229.597	69.0058	-224.442	62.8563	-224.442	-34.9374	-224.442	-271.154	-224.442	8.23193	-224.442	-251.23	-224.442	323.144	-224.442	193.34	-224.442	-136.547
-229.592	177.044	-224.438	176.21	-224.438	-3.96216	-224.438	-2.27368	-224.438	37.8879	-224.438	39	-224.438	54.1921	-224.438	172.719	-224.438	-159.173
-229.588	103.167	-224.433	289.565	-224.433	27.0132	-224.433	-36.9026	-224.433	67.5437	-224.433	-90.4192	-224.433	-214.76	-224.433	152.098	-224.433	-181.8
-229.583	101.848	-224.428	174.168	-224.428	-93.5339	-224.428	288.886	-224.428	87.5652	-224.428	42.4424	-224.428	240.197	-224.428	289.956	-224.428	-110.241
-229.578	183.37	-224.424	58.7715	-224.424	88.9639	-224.424	311.165	-224.424	107.587	-224.424	175.304	-224.424	143.604	-224.424	165.503	-224.424	-38.683
-229.573	201.735	-224.419	-19.0446	-224.419	-104.188	-224.419	96.3276	-224.419	-146.972	-224.419	-59.0273	-224.419	51.3196	-224.419	-25.8926	-224.419	62.3081
-229.569	-235.974	-224.414	-96.8606	-224.414	5.70532	-224.414	184.999	-224.414	-16.155	-224.414	126.29	-224.414	-40.9646	-224.414	219.895	-224.414	-307.625
-229.564	-158.041	-224.409	-115.855	-224.409	-174.819	-224.409	46.0391	-224.409	302.533	-224.409	-302.129	-224.409	-29.833	-224.409	99.5416	-224.409	70.0342
-229.559	198.415	-224.405	-134.85	-224.405	-52.2993	-224.405	210.588	-224.405	-72.4561	-224.405	192.68	-224.405	-18.7014	-224.405	-20.812	-224.405	-23.2308
-229.555	-284.844	-224.4	27.5226	-224.4	-193.365	-224.4	239.98	-224.4	-56.9507	-224.4	-8.21045	-224.4	16.8477	-224.4	-186.25	-224.4	-40.3386
-229.55	-74.2056	-224.395	-123.821	-224.395	170.644	-224.395	-34.1362	-224.395	189.78	-224.395	42.6882	-224.395	52.3967	-224.395	85.4954	-224.395	-340.001
-229.545	15.4998	-224.391	-255.556	-224.391	-14.616	-224.391	1.57959	-224.391	-83.7463	-224.391	-116.238	-224.391	-15.4697	-224.391	45.7476	-224.391	-274.697
-229.54	-67.9637	-224.386	135.566	-224.386	-199.876	-224.386	37.2954	-224.386	28.103	-224.386	-23.3735	-224.386	-83.3362	-224.386	268.31	-224.386	-209.393
-229.536	-24.9988	-224.381	283.233	-224.381	126.253	-224.381	319.612	-224.381	84.5544	-224.381	-232.133	-224.381	210.752	-224.381	-97.9596	-224.381	-126.429
-229.531	-166.235	-224.376	117.185	-224.376	-52.694	-224.376	96.0806	-224.376	-90.2195	-224.376	-189.102	-224.376	-46.7097	-224.376	-201.919	-224.376	-43.4658
-229.526	-68.1567	-224.372	179.887	-224.372	33.5239	-224.372	-323.468	-224.372	-86.7571	-224.372	173.911	-224.372	6.0752	-224.372	-43.5677	-224.372	39.4977
-229.522	-143.459	-224.367	-71.1261	-224.367	119.742	-224.367	167.512	-224.367	-83.2948	-224.367	117.274	-224.367	58.8601	-224.367	114.783	-224.367	122.461
-229.517	-107.454	-224.362	-70.5134	-224.362	283.891	-224.362	-133.873	-224.362	-240.907	-224.362	166.534	-224.362	59.9375	-224.362	151.201	-224.362	138.465
-229.512	-57.0636	-224.358	-69.9008	-224.358	144.996	-224.358	70.5903	-224.358	-13.1443	-224.358	215.794	-224.358	61.0146	-224.358	187.619	-224.358	154.469
-229.507	279.65	-224.353	-69.288	-224.353	25.0403	-224.353	-256.087	-224.353	229.071	-224.353	29.0005	-224.353	165.507	-224.353	224.037	-224.353	358.843
-229.503	93.4218	-224.348	-68.6753	-224.348	-94.915	-224.348	-76.916	-224.348	85.9094	-224.348	-157.792	-224.348	270	-224.348	260.454	-224.348	280.662
-229.498	-41.5127	-224.344	-149.759	-224.344	-186.46	-224.344	159.164	-224.344	96.8987	-224.344	-121.647	-224.344	-26.2422	-224.344	50.9562	-224.344	-141.882
-229.493	-42.8915	-224.339	82.8721	-224.339	-278.005	-224.339	91.7334	-224.339	339.114	-224.339	-85.5015	-224.339	229.065	-224.339	-158.542	-224.339	-93.5015
-229.489	136.569	-224.334	80.2169	-224.334	186.033	-224.334	93.8574	-224.334	104.426	-224.334	-75.584	-224.334	-274.009	-224.334	-78.4059	-224.334	-92.2138
-229.484	284.146	-224.329	77.5618	-224.329	144.996	-224.329	95.9814	-224.329	-130.262	-224.329	-65.6665	-224.329	-225.532	-224.329	1.73035	-224.329	-90.9261
-229.479	129.159	-224.325	-80.317	-224.325	-192.773	-224.325	-161.932	-224.325	-213.811	-224.325	7.85425	-224.325	-77.95	-224.325	124.219	-224.325	-77.1295
-229.475	-73.9148	-224.32	75.5193	-224.32	-227.497	-224.32	-116.337	-224.32	88.0168	-224.32	-338.275	-224.32	69.6326	-224.32	-15.6034	-224.32	-63.3329
-229.47	-25.1797	-224.315	172.534	-224.315	-110.699	-224.315	201.153	-224.315	57.4578	-224.315	-138.859	-224.315	-288.372	-224.315	-7.87585	-224.315	-49.5364
-229.465	156.879	-224.311	-44.1663	-224.311	6.09985	-224.311	215.133	-224.311	26.8987	-224.311	60.5562	-224.311	-94.8267	-224.311	-0.14819	-224.311	-35.7397
-229.46	-16.2412	-224.306	-269.036	-224.306	47.1372	-224.306	-42.781	-224.306	-44.6067	-224.306	-44.2742	-224.306	1.0481	-224.306	-6.08264	-224.306	-86.6952
-229.456	129.136	-224.301	-180.191	-224.301	88.1746	-224.301	2.81445	-224.301	-116.112	-224.301	102.685	-224.301	96.9229	-224.301	-12.0171	-224.301	-137.651
-229.451	92.3618	-224.296	-25.9888	-224.296	129.212	-224.296	-46.4365	-224.296	-211.703	-224.296	249.644	-224.296	89.3821	-224.296	-165.501	-224.296	-47.3289
-229.446	-87.0117	-224.292	128.214	-224.292	170.249	-224.292	-95.6877	-224.292	-307.295	-224.292	144.814	-224.292	81.8413	-224.292	-56.6747	-224.292	42.9929
-229.442	143.568	-224.287	7.40479	-224.287	84.0315	-224.287	263.396	-224.287	91.103	-224.287	-5.3418	-224.287	-54.6995	-224.287	-44.2936	-224.287	97.6274
-229.437	-88.075	-224.282	-113.404	-224.282	-2.18652	-224.282	-288.049	-224.282	104.125	-224.282	-155.498	-224.282	-191.24	-224.282	-31.9124	-224.282	152.262
-229.432	-104.88	-224.278	1.07324	-224.278	-88.4043	-224.278	-175.566	-224.278	-12.9185	-224.278	14.3293	-224.278	-126.695	-224.278	-298.236	-224.278	47.9596
-229.427	158.291	-224.273	115.551	-224.273	-174.622	-224.273	-63.0842	-224.273	-129.961	-224.273	-67.6335	-224.273	-62.1504	-224.273	-39.9388	-224.273	226.212
-229.423	55.1916	-224.268	-6.89221	-224.268	-131.415	-224.268	65.2061	-224.268	-83.2195	-224.268	-31.5698	-224.268	130.228	-224.268	-30.29	-224.268	180.775
-229.418	-144.781	-224.263	-129.335	-224.263	-88.207	-224.263	193.496	-224.263	-36.4775	-224.263	-247.296	-224.263	-137.019	-224.263	-20.6412	-224.263	135.338
-229.413	-262.193	-224.259	3.11572	-224.259	-63.9397	-224.259	170.031	-224.259	-13.8218	-224.259	87.7678	-224.259	-7.83936	-224.259	21.7964	-224.259	136.994
-229.409	66.3903	-224.254	-178.149	-224.254	-39.6725	-224.254	146.566	-224.254	8.83423	-224.254	-332.537	-224.254	121.34	-224.254	64.2339	-224.254	138.649
-229.404	173.496	-224.249	-127.395	-224.249	206.354	-224.249	180.01	-224.249	200.694	-224.249	-177.792	-224.249	78.8789	-224.249	176.348	-224.249	-19.3678
-229.399	-53.4263	-224.245	-76.6406	-224.245	149.336	-224.245	213.453	-224.245	7.17822	-224.245	-23.0459	-224.245	36.4175	-224.245	288.461	-224.245	293.539
-229.394	-193.848	-224.24	85.2208	-224.24	-40.2644	-224.24	-37.6436	-224.24	-239.327	-224.24	58.2612	-224.24	80.1357	-224.24	-80.327	-224.24	106.089
-229.39	-70.0338	-224.235	247.082	-224.235	73.1802	-224.235	217.109	-224.235	-254.606	-224.235	139.568	-224.235	123.854	-224.235	-449.116	-224.235	-81.3605
-229.385	137.299	-224.23	103.398	-224.23	9.84863	-224.23	87.7319	-224.23	79.3611	-224.23	215.63	-224.23	-80.9124	-224.23	-112.945	-224.23	144.72
-229.38	75.4537	-224.226	-40.2856	-224.226	249.562	-224.226	-41.6448	-224.226	27.9524	-224.226	-127.958	-224.226	-9.90405	-224.226	223.225	-224.226	370.8
-229.376	74.8849	-224.221	123.21	-224.221	-85.2476	-224.221	-63.5288	-224.221	116.243	-224.221	-151.563	-224.221	-249.142	-224.221	78.4937	-224.221	61.2043
-229.371	-69.351	-224.216	-27.01	-224.216	-117.012	-224.216	-85.4126	-224.216	204.533	-224.216	76.6208	-224.216	-212.605	-224.216	-66.2382	-224.216	-248.391
-229.366	-277.539	-224.212	-63.467	-224.212	-85.8395	-224.212	40.5063	-224.212	-112.725	-224.212	-207.298	-224.212	-162.065	-224.212	-9.797	-224.212	23.3097
-229.361	66.31	-224.207	-99.9242	-224.207	-54.6669	-224.207	166.425	-224.207	-44.6067	-224.207	-239.427	-224.207	-111.524	-224.207	46.6442	-224.207	12.4564
-229.357	-131.243	-224.202	20.4762	-224.202	-307.599	-224.202	108.974	-224.202	13.8772	-224.202	-245.329	-224.202	-60.9834	-224.202	-224.803	-224.202	89.9013
-229.352	-54.0834	-224.197	-172.839	-224.197	-55.4561	-224.197	51.5225	-224.197	72.3611	-224.197	0.55957	-224.197	-10.4426	-224.197	28.3712	-224.197	167.346
-229.347	-58.0974	-224.193	-94.9203	-224.193	89.3584	-224.193	188.507	-224.193	-107.607	-224.193	144.158	-224.193	91.8059	-224.193	284.277	-224.193	22.5739
-229.343	66.6689	-224.188	-17.0021	-224.188	-68.8721	-224.188	-180.358	-224.188	-56.3485	-224.188	287.757	-224.188	-81.7202	-224.188	15.5631	-224.188	-122.198
-229.338	-188.93	-224.183	41.3088	-224.183	-25.0726	-224.183	19.8574	-224.183	-43.6282	-224.183	1.21509	-224.183	-146.086	-224.183	74.7366	-224.183	33.2432
-229.333	-262.555	-224.179	99.6199	-224.179	18.7268	-224.179	-285.776	-224.179	-30.9077	-224.179	134.323	-224.179	65.3237	-224.179	133.91	-224.179	-93.8694
-229.328	-143.974	-224.174	39.0623	-224.174	-134.374	-224.174	-125.08	-224.174	160.049	-224.174	36.623	-224.174	176.19	-224.174	135.02	-224.174	-12.0096
-229.324	112.024	-224.169	-21.4955	-224.169	-287.475	-224.169	35.6157	-224.169	-34.3701	-224.169	-61.0764	-224.169	-172.568	-224.169	136.13	-224.169	69.8502
-229.319	101.818	-224.164	-180.089	-224.164	-68.0829	-224.164	202.635	-224.164	-214.338	-224.164	129.733	-224.164	-291.514	-224.164	137.24	-224.164	22.206
-229.314	-2.88144	-224.16	-338.683	-224.16	151.309	-224.16	66.1445	-224.16	-8.9292	-224.16	-99.1072	-224.16	49.165	-224.16	138.35	-224.16	-25.4383
-229.31	42.5264	-224.155	74.6002	-224.155	-55.4561	-224.155	-54.5381	-224.155	-215.391	-224.155	-322.702	-224.155	99.7058	-224.155	52.0236	-224.155	-120.175
-229.305	-81.9467	-224.15	174.168	-224.15	40.824	-224.15	128.289	-224.15	-190.628	-224.15	-126.647	-224.15	-125.528	-224.15	-34.3032	-224.15	256.012
-229.3	53.8844	-224.146	-13.8364	-224.146	118.164	-224.146	-201.056	-224.146	-156.23	-224.146	1.21509	-224.146	126.098	-224.146	10.5251	-224.146	255.461
-229.295	-18.9308	-224.141	111.874	-224.141	195.503	-224.141	-226.892	-224.141	-121.832	-224.141	129.077	-224.141	101.95	-224.141	55.3536	-224.141	254.909
-229.291	-103.626	-224.136	100.335	-224.136	64.2034	-224.136	-49.8452	-224.136	-31.5098	-224.136	207.597	-224.136	64.0669	-224.136	114.1	-224.136	20.1825
-229.286	-15.6515	-224.131	88.795	-224.131	-67.0964	-224.131	127.202	-224.131	58.8127	-224.131	34.3281	-224.131	26.1838	-224.131	172.847	-224.131	256.38
-229.281	14.0247	-224.127	-79.6022	-224.127	104.649	-224.127	171.464	-224.127	-197.703	-224.127	-233.362	-224.127	-28.9353	-224.127	-19.7874	-224.127	204.137
-229.277	-82.8148	-224.122	65.7157	-224.122	-26.651	-224.122	215.726	-224.122	-222.994	-224.122	-81.4033	-224.122	-84.0542	-224.122	-212.422	-224.122	-130.66
-229.272	31.4513	-224.117	-16.083	-224.117	66.1763	-224.117	122.459	-224.117	151.544	-224.117	-0.26025	-224.117	-19.9583	-224.117	105.903	-224.117	246.815
-229.267	-80.0874	-224.113	-97.8818	-224.113	-144.042	-224.113	29.1938	-224.113	140.705	-224.113	80.8831	-224.113	44.1379	-224.113	-100.393	-224.113	-35.0039
-229.262	-160.964	-224.108	-153.538	-224.108	-32.2739	-224.108	-158.919	-224.108	197.307	-224.108	4.65771	-224.108	-115.833	-224.108	-11.5902	-224.108	159.988
-229.258	-137.194	-224.103	104.522	-224.103	-223.551	-224.103	-43.522	-224.103	22.6836	-224.103	-71.5679	-224.103	-0.0293	-224.103	77.2128	-224.103	354.98
-229.253	92.2373	-224.099	-136.177	-224.099	-232.923	-224.099	-29.2949	-224.099	123.845	-224.099	-375.322	-224.099	-153.537	-224.099	-4.07605	-224.099	322.972
-229.248	-19.3037	-224.094	-376.876	-224.094	-242.294	-224.094	-15.0679	-224.094	-160.37	-224.094	-259.427	-224.094	-307.044	-224.094	-85.3649	-224.094	8.40936
-229.244	-147.645	-224.089	-133.93	-224.089	-18.0687	-224.089	-133.626	-224.089	-179.639	-224.089	-85.8293	-224.089	-92.8518	-224.089	-35.4987	-224.089	135.338
-229.239	166.224	-224.084	109.015	-224.084	206.157	-224.084	51.3247	-224.084	32.3181	-224.084	87.7678	-224.084	121.34	-224.084	14.3677	-224.084	-20.2875
-229.234	339.005	-224.08	266.996	-224.08	95.7705	-224.08	-37.199	-224.08	-68.8431	-224.08	90.8826	-224.08	-220.326	-224.08	-55.9916	-224.08	136.074
-229.23	-125.874	-224.075	-97.8818	-224.075	-14.616	-224.075	177.787	-224.075	-170.004	-224.075	93.9971	-224.075	-102.367	-224.075	-126.351	-224.075	9.88098
-229.225	171.685	-224.07	86.2421	-224.07	-143.943	-224.07	-11.9065	-224.07	-88.1119	-224.07	112.848	-224.07	-168.259	-224.07	21.8817	-224.07	24.9653
-229.22	54.8685	-224.066	-43.3492	-224.066	-273.27	-224.066	-201.6	-224.066	-6.21948	-224.066	131.7	-224.066	41.6243	-224.066	170.114	-224.066	40.0496
-229.215	-178.83	-224.061	10.4684	-224.061	143.121	-224.061	-53.7971	-224.061	165.092	-224.061	-113.697	-224.061	28.1587	-224.061	154.745	-224.061	63.5958
-229.211	-149.064	-224.056	64.286	-224.056	256.467	-224.056	94.0059	-224.056	-48.9722	-224.056	-107.303	-224.056	14.6931	-224.056	139.375	-224.056	87.142
-229.206	-154.899	-224.051	-51.8253	-224.051	85.7085	-224.051	-200.809	-224.051	-258.219	-224.051	-32.7173	-224.051	248.276	-224.051	124.005	-224.051	-30.589
-229.201	-215.403	-224.047	-167.937	-224.047	-85.0503	-224.047	-192.115	-224.047	72.0598	-224.047	41.8687	-224.047	22.2339	-224.047	108.635	-224.047	134.234
-229.197	-131.511	-224.042	157.114	-224.042	-37.9955	-224.042	137.477	-224.042	183.156	-224.042	77.1128	-224.042	206.981	-224.042	65.9417	-224.042	-80.6247
-229.192	87.9047	-224.037	168.449	-224.037	9.05933	-224.037	163.56	-224.037	-91.1227	-224.037	112.357	-224.037	-67.8958	-224.037	23.2479	-224.037	-12.9294
-229.187	264.904	-224.033	-35.8945	-224.033	-114.349	-224.033	-63.2817	-224.033	-138.994	-224.033	5.96899	-224.033	24.927	-224.033	-52.2346	-224.033	72.4256
-229.182	174.33	-224.028	-240.238	-224.028	-237.757	-224.028	13.386	-224.028	198.511	-224.028	-100.419	-224.028	117.75	-224.028	-127.717	-224.028	-124.774
-229.178	136.649	-224.023	-178.251	-224.023	93.4031	-224.023	155.656	-224.023	121.737	-224.023	74.49	-224.023	72.6848	-224.023	254.477	-224.023	53.6622
-229.173	82.6376	-224.018	-116.264	-224.018	121.518	-224.018	-5.58325	-224.018	44.9631	-224.018	-2.39111	-224.018	27.6201	-224.018	112.051	-224.018	232.098
-229.168	-46.973	-224.014	24.1526	-224.014	67.5574	-224.014	117.717	-224.014	-7.72485	-224.014	-231.395	-224.014	103.207	-224.014	133.569	-224.014	169.186
-229.164	-92.9944	-224.009	164.569	-224.009	13.5972	-224.009	-62.4912	-224.009	-60.4131	-224.009	-208.609	-224.009	-280.831	-224.009	155.086	-224.009	-176.281
-229.159	-110.301	-224.004	43.5555	-224.004	29.0847	-224.004	11.8052	-224.004	-40.8433	-224.004	207.597	-224.004	-146.355	-224.004	203.928	-224.004	-452.581
-229.154	-18.3796	-224	-77.4576	-224	44.5725	-224	86.1021	-224	-21.2734	-224	204.155	-224	-11.8789	-224	252.77	-224	-69.5874
-229.149	-44.4045	-223.995	56.4227	-223.995	-91.4624	-223.995	-10.3257	-223.995	128.361	-223.995	200.713	-223.995	-147.432	-223.995	-190.221	-223.995	-33.9002
-229.145	160.894	-223.99	190.303	-223.99	75.5479	-223.99	-106.753	-223.99	46.7695	-223.99	-54.5195	-223.99	-7.21094	-223.99	241.157	-223.99	1.78699
-229.14	147.211	-223.985	-18.5339	-223.985	-75.3828	-223.985	-38.6313	-223.985	8.68359	-223.985	154.977	-223.985	23.6702	-223.985	67.3933	-223.985	245.527
-229.135	-12.0184	-223.981	86.3441	-223.981	76.7314	-223.981	29.4902	-223.981	-29.4023	-223.981	112.685	-223.981	-221.223	-223.981	-106.37	-223.981	18.3429
-229.131	-42.4875	-223.976	-83.2786	-223.976	247.786	-223.976	-256.482	-223.976	187.823	-223.976	28.4268	-223.976	108.414	-223.976	-94.3306	-223.976	56.0536
-229.126	-36.998	-223.971	60.814	-223.971	115.796	-223.971	-238.946	-223.971	173.823	-223.971	-307.621	-223.971	162.276	-223.971	-82.291	-223.971	93.7643
-229.121	-30.3304	-223.967	-43.4514	-223.967	-47.7616	-223.967	173.786	-223.967	5.67285	-223.967	-234.51	-223.967	-20.856	-223.967	17.1854	-223.967	85.8543
-229.116	4.95867	-223.962	-147.717	-223.962	-211.319	-223.962	80.668	-223.962	222.898	-223.962	-413.188	-223.962	71.7871	-223.962	116.662	-223.962	77.9442
-229.112	-115.687	-223.957	2.9115	-223.957	-141.279	-223.957	38.1353	-223.957	-89.7678	-223.957	16.6243	-223.957	129.958	-223.957	216.138	-223.957	-177.201
-229.107	63.1589	-223.952	153.54	-223.952	-71.2396	-223.952	-4.39771	-223.952	-171.209	-223.952	194.647	-223.952	188.13	-223.952	315.615	-223.952	38.5779
-229.102	107.587	-223.948	19.8635	-223.948	-77.7504	-223.948	5.23511	-223.948	-355.316	-223.948	-284.343	-223.948	147.912	-223.948	113.161	-223.948	-153.287
-229.098	198.999	-223.943	-113.813	-223.943	-84.2611	-223.943	14.8679	-223.943	-154.047	-223.943	-7.9646	-223.943	107.695	-223.943	-89.2927	-223.943	-62.5971
-229.093	97.847	-223.938	7.40478	-223.938	-109.712	-223.938	24.501	-223.938	-169.553	-223.938	-140.744	-223.938	101.95	-223.938	14.2822	-223.938	-119.071
-229.088	193.802	-223.934	-185.093	-223.934	167.882	-223.934	34.1338	-223.934	-185.058	-223.934	313.985	-223.934	-179.57	-223.934	117.857	-223.934	107.009
-229.083	19.853	-223.929	70.1069	-223.929	91.9233	-223.929	27.959	-223.929	4.16748	-223.929	346.442	-223.929	-268.622	-223.929	125.798	-223.929	-8.33051
-229.079	-53.0736	-223.924	325.307	-223.924	15.9646	-223.924	21.7837	-223.924	-37.8325	-223.924	127.11	-223.924	-81.8999	-223.924	133.739	-223.924	-123.67
-229.074	-70.0087	-223.919	221.042	-223.919	-41.0536	-223.919	15.6089	-223.919	151.393	-223.919	-13.5381	-223.919	104.823	-223.919	141.68	-223.919	8.2254
-229.069	-300.621	-223.915	116.776	-223.915	-98.0718	-223.915	9.43408	-223.915	-44.7572	-223.915	-154.186	-223.915	15.7703	-223.915	149.621	-223.915	-142.433
-229.065	-149.828	-223.91	58.6694	-223.91	-61.7695	-223.91	58.1914	-223.91	-69.7463	-223.91	-239.1	-223.91	82.739	-223.91	74.9073	-223.91	-13.4813
-229.06	-93.6466	-223.905	0.56262	-223.905	-25.4673	-223.905	106.948	-223.905	-94.7356	-223.905	95.6362	-223.905	425.483	-223.905	0.19336	-223.905	115.471
-229.055	-28.6315	-223.901	7.81323	-223.901	-159.628	-223.901	3.95068	-223.901	-28.198	-223.901	178.583	-223.901	-179.75	-223.901	-74.5208	-223.901	156.125
-229.05	-67.7996	-223.896	-298.651	-223.896	9.25659	-223.896	204.462	-223.896	38.3396	-223.896	261.529	-223.896	-141.507	-223.896	-149.235	-223.896	196.779
-229.046	-38.0672	-223.891	-229.311	-223.891	-11.262	-223.891	0.29517	-223.891	-39.6389	-223.891	153.01	-223.891	-83.1565	-223.891	-109.188	-223.891	150.606
-229.041	34.9277	-223.886	153.744	-223.886	-31.7806	-223.886	99.6372	-223.886	-117.617	-223.886	-207.298	-223.886	-24.8059	-223.886	-69.1414	-223.886	104.434
-229.036	-31.8271	-223.882	190.405	-223.882	137.104	-223.882	66.1938	-223.882	-17.3594	-223.882	119.569	-223.882	-0.927	-223.882	-160.25	-223.882	-153.655
-229.032	183.873	-223.877	-295.792	-223.877	2.94336	-223.877	32.7505	-223.877	82.8987	-223.877	26.7876	-223.877	-252.823	-223.877	-251.358	-223.877	59.1808
-229.027	178.662	-223.872	-268.934	-223.872	-15.2079	-223.872	-123.993	-223.872	113.608	-223.872	-161.727	-223.872	-88.1838	-223.872	-155.297	-223.872	185.19
-229.022	66.1126	-223.868	-242.076	-223.868	-33.359	-223.868	22.772	-223.868	-86.9077	-223.868	-98.4514	-223.868	76.4551	-223.868	-59.2363	-223.868	28.6444
-229.017	15.9841	-223.863	6.99622	-223.863	-70.4504	-223.863	-1.18677	-223.863	-171.811	-223.863	-145.334	-223.863	-5.9541	-223.863	113.332	-223.863	-16.0566
-229.013	-53.0239	-223.858	256.069	-223.858	-107.542	-223.858	-25.1455	-223.858	-25.4883	-223.858	227.432	-223.858	-88.3633	-223.858	-238.721	-223.858	-343.312
-229.008	-112.646	-223.853	36.2029	-223.853	-150.947	-223.853	-30.1348	-223.853	-165.789	-223.853	261.857	-223.853	0.15039	-223.853	-200.04	-223.853	-205.53
-229.003	-146.972	-223.849	130.052	-223.849	-194.352	-223.849	-35.124	-223.849	-306.09	-223.849	296.281	-223.849	88.6641	-223.849	-161.36	-223.849	-67.7479
-228.999	154.197	-223.844	-246.672	-223.844	84.2288	-223.844	-40.1135	-223.844	-85.1012	-223.844	63.179	-223.844	-339.9	-223.844	-24.3129	-223.844	276.063
-228.994	-175.711	-223.839	-100.537	-223.839	59.7642	-223.839	-45.1028	-223.839	135.888	-223.839	-169.923	-223.839	58.8601	-223.839	112.734	-223.839	148.951
-228.989	-74.344	-223.835	81.0338	-223.835	-46.6764	-223.835	-19.6128	-223.835	123.807	-223.835	-99.1892	-223.835	-122.656	-223.835	50.7427	-223.835	-109.138
-228.984	56.5976	-223.83	262.605	-223.83	-153.117	-223.83	5.87744	-223.83	111.727	-223.83	-28.4553	-223.83	-28.3967	-223.83	-11.2487	-223.83	103.698
-228.98	-131.849	-223.825	411.497	-223.825	-108.035	-223.825	31.3672	-223.825	99.646	-223.825	-115.09	-223.825	-192.677	-223.825	-73.2399	-223.825	22.206
-228.975	91.914	-223.821	37.5304	-223.821	-62.9532	-223.821	56.8574	-223.821	87.5652	-223.821	50.0649	-223.821	-81.1816	-223.821	-135.231	-223.821	-59.2859
-228.97	-30.6467	-223.816	174.985	-223.816	-74.6923	-223.816	-21.9839	-223.816	-11.2249	-223.816	60.4744	-223.816	-74.5386	-223.816	-120.715	-223.816	-36.2916
-228.966	-55.8827	-223.811	-1.27551	-223.811	216.614	-223.811	-100.825	-223.811	-110.015	-223.811	-180.906	-223.811	-67.8958	-223.811	-106.199	-223.811	-13.2973
-228.961	-3.66735	-223.806	-249.429	-223.806	103.86	-223.806	28.9961	-223.806	51.3235	-223.806	-139.023	-223.806	197.286	-223.806	39.4716	-223.806	168.634
-228.956	265.874	-223.802	25.2759	-223.802	-8.89441	-223.802	158.817	-223.802	-18.5637	-223.802	-97.1401	-223.802	2.84351	-223.802	185.143	-223.802	68.0107
-228.952	246.809	-223.797	-53.3572	-223.797	-225.82	-223.797	457.782	-223.797	-72.1926	-223.797	8.34595	-223.797	99.9751	-223.797	170.285	-223.797	-34.4521
-228.947	238.278	-223.792	-131.99	-223.792	-139.701	-223.792	48.5581	-223.792	105.404	-223.792	113.832	-223.792	-78.668	-223.792	155.428	-223.792	-136.915
-228.942	79.5712	-223.788	-99.5157	-223.788	97.9407	-223.788	-133.033	-223.788	152.936	-223.788	-263.279	-223.788	-148.15	-223.788	140.57	-223.788	-39.2349
-228.937	-240.626	-223.783	-67.0414	-223.783	32.5376	-223.783	-11.116	-223.783	200.469	-223.783	-220.74	-223.783	58.1421	-223.783	125.713	-223.783	58.445
-228.933	-159.622	-223.778	-14.9597	-223.778	71.3059	-223.778	-164.254	-223.778	-168.687	-223.778	217.843	-223.778	-34.3215	-223.778	99.9259	-223.778	39.8656
-228.928	58.1141	-223.773	37.1219	-223.773	110.074	-223.773	-317.392	-223.773	-306.617	-223.773	68.9165	-223.773	-126.785	-223.773	74.1389	-223.773	-261.268
-228.923	254.969	-223.769	-21.9039	-223.769	-173.142	-223.769	-97.4661	-223.769	-10.999	-223.769	-184.922	-223.769	-0.927	-223.769	81.1406	-223.769	-338.713
-228.919	18.0277	-223.764	-80.9298	-223.764	48.7156	-223.764	122.459	-223.764	284.619	-223.764	-19.1116	-223.764	124.931	-223.764	88.1425	-223.764	54.7659
-228.914	-207.822	-223.759	224.411	-223.759	14.6824	-223.759	186.284	-223.759	155.872	-223.759	105.39	-223.759	318.117	-223.759	-97.49	-223.759	51.2708
-228.909	-12.7773	-223.755	6.89417	-223.755	-322.396	-223.755	250.107	-223.755	-204.101	-223.755	-21.8982	-223.755	51.6785	-223.755	241.498	-223.755	47.7757
-228.904	133.753	-223.75	5.05603	-223.75	66.5708	-223.75	231.731	-223.75	-164.246	-223.75	34.4102	-223.75	-111.344	-223.75	-20.6412	-223.75	162.012
-228.9	78.2977	-223.745	3.21777	-223.745	152.493	-223.745	-90.155	-223.745	-124.391	-223.745	90.7185	-223.745	1.40723	-223.745	-282.781	-223.745	-6.30701
-228.895	176.782	-223.74	-39.4688	-223.74	102.676	-223.74	-138.566	-223.74	-67.6765	-223.74	-94.2715	-223.74	76.8142	-223.74	-312.666	-223.74	-58.3661
-228.89	-42.204	-223.736	-82.1552	-223.736	52.8589	-223.736	-186.978	-223.736	-10.9614	-223.736	-27.4717	-223.736	152.221	-223.736	-342.552	-223.736	-110.425
-228.886	-244.518	-223.731	-144.449	-223.731	-15.8984	-223.731	36.5049	-223.731	-50.5905	-223.731	7.85425	-223.731	348.28	-223.731	-153.846	-223.731	131.843
-228.881	-142.55	-223.726	-206.743	-223.726	-84.6558	-223.726	-43.522	-223.726	141.006	-223.726	43.1802	-223.726	84.7141	-223.726	34.8606	-223.726	374.111
-228.876	-123.361	-223.722	27.114	-223.722	-50.8196	-223.722	-271.352	-223.722	-171.096	-223.722	182.763	-223.722	11.4614	-223.722	-45.5743	-223.722	388.644
-228.871	-214.509	-223.717	-52.7444	-223.717	-16.9835	-223.717	209.007	-223.717	56.3289	-223.717	70.5557	-223.717	-337.566	-223.717	-126.009	-223.717	120.622
-228.867	-134.263	-223.712	-54.1741	-223.712	16.8525	-223.712	-12.4993	-223.712	110.334	-223.712	63.261	-223.712	-284.422	-223.712	-75.2892	-223.712	40.9694
-228.862	162.768	-223.707	-55.6038	-223.707	50.6887	-223.707	271.843	-223.707	164.339	-223.707	55.9663	-223.707	44.4968	-223.707	-24.5691	-223.707	-38.683
-228.857	-74.8994	-223.703	-274.347	-223.703	-3.86353	-223.703	172.057	-223.703	114.775	-223.703	345.049	-223.703	-83.3362	-223.703	121.785	-223.703	-228.708
-228.853	-193.414	-223.698	29.7692	-223.698	-58.4155	-223.698	72.27	-223.698	65.2104	-223.698	46.6226	-223.698	64.6055	-223.698	268.139	-223.698	52.1906
-228.848	-132.618	-223.693	-156.295	-223.693	-112.968	-223.693	-14.8704	-223.693	1.19434	-223.693	62.9331	-223.693	74.6597	-223.693	-137.451	-223.693	350.749
-228.843	-23.4987	-223.689	180.5	-223.689	-167.52	-223.689	-102.011	-223.689	168.404	-223.689	-172.546	-223.689	84.7141	-223.689	-18.4211	-223.689	178.383
-228.838	72.4332	-223.684	-1.02026	-223.684	-85.2476	-223.684	107.937	-223.684	18.2427	-223.684	33.5496	-223.684	41.2651	-223.684	193.34	-223.684	-100.492
-228.834	74.0154	-223.679	131.175	-223.679	-2.97559	-223.679	14.374	-223.679	-131.918	-223.679	-263.934	-223.679	-2.18359	-223.679	-206.957	-223.679	-96.8127
-228.829	66.3704	-223.674	86.9058	-223.674	-122.734	-223.674	110.505	-223.674	-152.015	-223.674	-225.699	-223.674	-252.464	-223.674	-230.182	-223.674	-228.524
-228.824	-192.373	-223.67	42.6365	-223.67	60.5535	-223.67	-96.8733	-223.67	-172.112	-223.67	64.3264	-223.67	48.8059	-223.67	-253.407	-223.67	-360.236
-228.82	77.8802	-223.665	-315.348	-223.665	243.84	-223.665	-62.3926	-223.665	46.2427	-223.665	10.7639	-223.665	397.474	-223.665	-161.872	-223.665	-13.6652
-228.815	174.703	-223.66	58.6694	-223.66	-77.9476	-223.66	-27.9119	-223.66	264.597	-223.66	-42.7988	-223.66	194.593	-223.66	-70.3368	-223.66	50.351
-228.81	217.695	-223.656	190.865	-223.656	-96.6907	-223.656	-88.2778	-223.656	-18.0369	-223.656	-190.782	-223.656	106.618	-223.656	-126.351	-223.656	-121.095
-228.805	143.644	-223.651	-199.798	-223.651	-115.434	-223.651	-148.644	-223.651	-300.671	-223.651	-86.9768	-223.651	18.6431	-223.651	79.9452	-223.651	-9.98608
-228.801	-190.285	-223.646	308.202	-223.646	-0.01611	-223.646	-133.923	-223.646	-160.897	-223.646	-248.074	-223.646	16.1294	-223.646	189.241	-223.646	77.5763
-228.796	-249.534	-223.641	84.1996	-223.641	115.401	-223.641	-119.202	-223.641	-21.1228	-223.641	94.4067	-223.641	13.616	-223.641	298.537	-223.641	165.139
-228.791	45.4334	-223.637	75.8767	-223.637	60.356	-223.637	-104.481	-223.637	118.651	-223.637	-98.1646	-223.637	-247.437	-223.637	-67.6044	-223.637	129.084
-228.787	49.0782	-223.632	-246.161	-223.632	308.356	-223.632	-89.7598	-223.632	258.425	-223.632	-38.9465	-223.632	-232.714	-223.632	3.43799	-223.632	93.0285
-228.782	-78.51	-223.627	-20.8317	-223.627	-8.69714	-223.627	78.2969	-223.627	239.232	-223.627	-71.5269	-223.627	-54.2505	-223.627	96.3396	-223.627	81.9912
-228.777	185.49	-223.623	204.498	-223.623	-325.75	-223.623	246.353	-223.623	220.038	-223.623	-104.107	-223.623	-427.336	-223.623	-247.943	-223.623	70.954
-228.772	275.982	-223.618	89.9695	-223.618	-169.295	-223.618	47.6689	-223.618	200.845	-223.618	4.94458	-223.618	159.044	-223.618	30.7621	-223.618	171.761
-228.768	22.9302	-223.613	-24.5591	-223.613	-12.8403	-223.613	152.495	-223.613	181.651	-223.613	113.996	-223.613	193.875	-223.613	-127.717	-223.613	272.568
-228.763	-44.8027	-223.608	-225.278	-223.608	-8.30261	-223.608	335.371	-223.608	-13.6711	-223.608	132.888	-223.608	75.0188	-223.608	163.625	-223.608	350.565
-228.758	-29.5908	-223.604	-112.281	-223.604	-3.76489	-223.604	-189.942	-223.604	-208.994	-223.604	151.781	-223.604	-43.8372	-223.604	17.7832	-223.604	-42.3621
-228.754	191.942	-223.599	20.323	-223.599	0.77295	-223.599	-26.0347	-223.599	-134.553	-223.599	-70.6252	-223.599	-128.221	-223.599	-57.0162	-223.599	147.479
-228.749	-181.689	-223.594	-160.788	-223.594	5.31079	-223.594	137.872	-223.594	-60.1119	-223.594	-293.031	-223.594	-212.605	-223.594	130.495	-223.594	-133.604
-228.744	-94.7565	-223.59	-232.426	-223.59	132.961	-223.59	-64.9612	-223.59	-224.123	-223.59	35.3528	-223.59	-51.3779	-223.59	167.724	-223.59	29.7481
-228.739	-10.0272	-223.585	9.65137	-223.585	260.61	-223.585	35.7144	-223.585	-388.133	-223.585	-139.843	-223.585	109.85	-223.585	204.953	-223.585	-89.4545
-228.735	60.0012	-223.58	134.086	-223.58	135.723	-223.58	-2.71826	-223.58	-60.7894	-223.58	141.331	-223.58	41.2651	-223.58	39.9839	-223.58	20.9183
-228.73	92.7336	-223.576	258.52	-223.576	10.835	-223.576	-41.1509	-223.576	35.3289	-223.576	170.714	-223.576	-27.3193	-223.576	-124.985	-223.576	131.291
-228.725	14.9829	-223.571	104.369	-223.571	44.178	-223.571	-189.448	-223.571	32.6943	-223.571	-102.181	-223.571	74.3008	-223.571	-226.425	-223.571	-29.4853
-228.721	-45.2617	-223.566	-49.783	-223.566	77.5208	-223.566	168.104	-223.566	261.286	-223.566	128.503	-223.566	175.921	-223.566	-327.865	-223.566	280.662
-228.716	-198.122	-223.561	11.7449	-223.561	-59.5992	-223.561	89.3623	-223.561	229.748	-223.561	112.644	-223.561	47.7288	-223.561	-63.1642	-223.561	-80.2568
-228.711	-197.582	-223.557	73.2727	-223.557	-196.719	-223.557	314.129	-223.557	-187.166	-223.557	96.7837	-223.557	-80.4634	-223.557	-60.7733	-223.557	29.7481
-228.707	-58.2389	-223.552	-237.736	-223.552	-30.7942	-223.552	55.1777	-223.552	-112.725	-223.552	-509.208	-223.552	15.4114	-223.552	-80.2417	-223.552	14.6638
-228.702	40.7716	-223.547	-25.8866	-223.547	-167.914	-223.547	99.7358	-223.547	192.941	-223.547	-275.901	-223.547	111.286	-223.547	-99.7101	-223.547	-0.42047
-228.697	-342.054	-223.543	107.534	-223.543	-134.571	-223.543	-26.4299	-223.543	-50.5529	-223.543	114.775	-223.543	-22.6514	-223.543	-86.3895	-223.543	13.928
-228.692	-66.5239	-223.538	-281.904	-223.538	-101.229	-223.538	-152.596	-223.538	91.3286	-223.538	1.87085	-223.538	-156.589	-223.538	-73.0691	-223.538	28.2765
-228.688	-126.522	-223.533	-115.038	-223.533	-111.291	-223.533	76.6172	-223.533	10.5278	-223.533	262.185	-223.533	-229.482	-223.533	-399.932	-223.533	46.6719
-228.683	158.202	-223.528	51.8273	-223.528	-121.353	-223.528	2.32056	-223.528	160.952	-223.528	18.9192	-223.528	-302.376	-223.528	60.1354	-223.528	65.0674
-228.678	140.858	-223.524	-16.5936	-223.524	39.0481	-223.524	117.717	-223.524	-179.977	-223.524	-145.662	-223.524	-145.457	-223.524	323.47	-223.524	283.606
-228.674	68.3314	-223.519	-85.0146	-223.519	-103.596	-223.519	-70.3953	-223.519	-135.531	-223.519	-58.4536	-223.519	11.4614	-223.519	149.621	-223.519	-157.15
-228.669	-162.591	-223.514	176.619	-223.514	-56.8372	-223.514	16.5476	-223.514	282.248	-223.514	75.9653	-223.514	59.2192	-223.514	-29.6923	-223.514	34.8989
-228.664	-89.7679	-223.51	124.537	-223.51	-10.0782	-223.51	103.49	-223.51	-147.8	-223.51	-293.195	-223.51	106.977	-223.51	-209.006	-223.51	-243.976
-228.659	-321.53	-223.505	-5.97302	-223.505	17.7405	-223.505	190.433	-223.505	77.291	-223.505	-111.566	-223.505	120.263	-223.505	-60.4318	-223.505	-157.886
-228.655	-279.121	-223.5	177.232	-223.5	45.5588	-223.5	-26.1335	-223.5	71.1567	-223.5	-181.726	-223.5	133.549	-223.5	88.1425	-223.5	-71.7949
-228.65	-28.0494	-223.495	-1.47974	-223.495	19.3186	-223.495	-107.543	-223.495	-27.7087	-223.495	-28.2915	-223.495	-118.167	-223.495	194.365	-223.495	-139.858
-228.645	108.33	-223.491	-180.191	-223.491	-6.92151	-223.491	-188.954	-223.491	258.802	-223.491	-126.647	-223.491	181.666	-223.491	-311.471	-223.491	-207.921
-228.641	62.1501	-223.486	-156.295	-223.486	-64.7289	-223.486	146.962	-223.486	198.474	-223.486	184.156	-223.486	102.309	-223.486	-314.545	-223.486	-69.9553
-228.636	-224.052	-223.481	-132.399	-223.481	-122.536	-223.481	-22.9719	-223.481	138.146	-223.481	-8.62036	-223.481	22.9519	-223.481	-55.3086	-223.481	68.0107
-228.631	-151.244	-223.477	-54.5826	-223.477	204.776	-223.477	82.1499	-223.477	-32.9775	-223.477	29.4104	-223.477	-10.4426	-223.477	91.8994	-223.477	241.296
-228.626	-194.623	-223.472	23.2335	-223.472	27.0132	-223.472	187.271	-223.472	-204.101	-223.472	67.4412	-223.472	-43.8372	-223.472	239.107	-223.472	-56.3427
-228.622	-92.3027	-223.467	-10.0579	-223.467	-18.1674	-223.467	109.023	-223.467	-81.3754	-223.467	-51.8967	-223.467	-284.063	-223.467	200.512	-223.467	81.6234
-228.617	197.13	-223.462	-43.3492	-223.462	-63.3479	-223.462	30.7744	-223.462	41.3503	-223.462	-171.234	-223.462	27.261	-223.462	161.917	-223.462	219.589
-228.612	198.327	-223.458	190.916	-223.458	94.8826	-223.458	-0.05054	-223.458	-138.504	-223.458	-71.24	-223.458	322.785	-223.458	-66.2382	-223.458	-75.8419
-228.608	18.8604	-223.453	-97.6776	-223.453	253.113	-223.453	-30.8757	-223.453	67.0168	-223.453	28.7546	-223.453	66.76	-223.453	-32.0831	-223.453	99.6509
-228.603	51.0113	-223.448	-92.1631	-223.448	57.7913	-223.448	-30.0854	-223.448	55.7642	-223.448	-154.514	-223.448	-74.3591	-223.448	100.438	-223.448	-83.9359
-228.598	-57.1406	-223.444	-86.6486	-223.444	-137.531	-223.444	-29.2949	-223.444	44.5115	-223.444	165.796	-223.444	-215.478	-223.444	-204.224	-223.444	203.401
-228.593	-27.3547	-223.439	-7.60706	-223.439	-121.353	-223.439	-226.102	-223.439	-24.5476	-223.439	58.5891	-223.439	-200.038	-223.439	-22.5198	-223.439	-14.0331
-228.589	-229.587	-223.434	71.4346	-223.434	-105.174	-223.434	82.9404	-223.434	-93.6066	-223.434	-48.6182	-223.434	-184.597	-223.434	159.185	-223.434	239.456
-228.584	-227.934	-223.429	-25.9888	-223.429	-88.9962	-223.429	221.258	-223.429	-162.666	-223.429	1.54297	-223.429	-186.393	-223.429	-52.5762	-223.429	204.505
-228.579	-1.51715	-223.425	190.303	-223.425	230.227	-223.425	56.0669	-223.425	-231.725	-223.425	51.7043	-223.425	-188.188	-223.425	-2.02673	-223.425	169.554
-228.575	187.146	-223.42	105.951	-223.42	-20.3375	-223.42	-177.098	-223.42	-132.182	-223.42	-39.7661	-223.42	12.5386	-223.42	-18.4211	-223.42	95.9718
-228.57	-35.8558	-223.415	21.5996	-223.415	32.1428	-223.415	-106.753	-223.415	-32.6389	-223.415	-131.237	-223.415	-62.5095	-223.415	-34.8156	-223.415	304.944
-228.565	-197.449	-223.411	-219.61	-223.411	-85.8395	-223.411	-74.3472	-223.411	90.99	-223.411	-96.8123	-223.411	241.633	-223.411	-18.4211	-223.411	54.7659
-228.56	-12.5779	-223.406	-147.104	-223.406	-203.822	-223.406	-41.9412	-223.406	-170.757	-223.406	-62.3879	-223.406	-5.77441	-223.406	-2.02673	-223.406	87.142
-228.556	159.05	-223.401	-1.07129	-223.401	63.3154	-223.401	-42.7317	-223.401	-10.999	-223.401	-1.7356	-223.401	177.716	-223.401	-62.1395	-223.401	32.6914
-228.551	17.8216	-223.396	144.962	-223.396	27.4077	-223.396	-43.522	-223.396	148.759	-223.396	58.917	-223.396	85.4321	-223.396	140.058	-223.396	-21.7592
-228.546	116.736	-223.392	-94.6139	-223.392	-103.201	-223.392	-44.3125	-223.392	-4.60132	-223.392	25.1482	-223.392	44.856	-223.392	167.382	-223.392	206.345
-228.542	291.454	-223.387	188.669	-223.387	271.264	-223.387	-45.1028	-223.387	73.2642	-223.387	-8.62036	-223.387	4.27979	-223.387	194.706	-223.387	-36.4756
-228.537	48.8148	-223.382	-77.9172	-223.382	-88.8976	-223.382	1.33252	-223.382	394.21	-223.382	-339.094	-223.382	-39.7078	-223.382	315.444	-223.382	45.2003
-228.532	-182.207	-223.378	-30.7885	-223.378	-146.014	-223.378	47.7681	-223.378	21.4792	-223.378	-165.989	-223.378	-83.6953	-223.378	-1.00208	-223.378	126.876
-228.527	-52.6833	-223.373	166.662	-223.373	-89.4894	-223.373	49.9414	-223.373	-139.295	-223.373	-124.024	-223.373	27.4404	-223.373	-186.293	-223.373	-227.053
-228.523	-148.45	-223.368	-158.746	-223.368	-32.9645	-223.368	52.1152	-223.368	-300.069	-223.368	169.731	-223.368	138.576	-223.368	65.6001	-223.368	-110.057
-228.518	-247.71	-223.363	-42.9918	-223.363	-26.9469	-223.363	372.025	-223.363	-85.1012	-223.363	62.1956	-223.363	12.7183	-223.363	172.676	-223.363	-1.89209
-228.513	-203.777	-223.359	72.7621	-223.359	-20.9294	-223.359	-16.2537	-223.359	129.866	-223.359	-45.3396	-223.359	162.635	-223.359	279.752	-223.359	106.273
-228.509	-3.32119	-223.354	77.4086	-223.354	155.551	-223.354	101.317	-223.354	75.0706	-223.354	72.6868	-223.354	-394.121	-223.354	272.067	-223.354	102.594
-228.504	43.7086	-223.349	82.0551	-223.349	28.9861	-223.349	218.887	-223.349	20.2751	-223.349	190.713	-223.349	-31.6284	-223.349	2.0719	-223.349	98.915
-228.499	224.844	-223.345	56.4738	-223.345	-216.35	-223.345	462.129	-223.345	-85.1012	-223.345	112.029	-223.345	186.514	-223.345	-50.6976	-223.345	105.905
-228.494	230.038	-223.34	30.8926	-223.34	-461.686	-223.34	-2.8169	-223.34	-190.477	-223.34	33.3445	-223.34	-146.894	-223.34	158.843	-223.34	112.896
-228.49	226.749	-223.335	-171.154	-223.335	107.411	-223.335	-619.518	-223.335	50.9846	-223.335	-45.3396	-223.335	-112.601	-223.335	73.285	-223.335	119.886
-228.485	121.271	-223.331	-59.4844	-223.331	-30.5969	-223.331	-123.351	-223.331	292.447	-223.331	-124.024	-223.331	-78.3091	-223.331	-12.2732	-223.331	-155.678
-228.48	-97.5137	-223.326	-81.7977	-223.326	153.381	-223.326	-106.16	-223.326	187.071	-223.326	20.2305	-223.326	-87.1064	-223.326	14.1969	-223.326	60.2846
-228.476	-67.5039	-223.321	-104.111	-223.321	34.3132	-223.321	-88.9695	-223.321	81.6943	-223.321	164.485	-223.321	-95.9041	-223.321	40.667	-223.321	-6.30701
-228.471	-92.0815	-223.316	-106.817	-223.316	-128.948	-223.316	-2.22412	-223.316	-139.295	-223.316	14.9849	-223.316	-139.173	-223.316	50.7427	-223.316	-2.26001
-228.466	-22.0994	-223.312	-109.524	-223.312	10.835	-223.312	84.521	-223.312	-360.284	-223.312	-134.515	-223.312	-182.443	-223.312	60.8185	-223.312	1.78699
-228.462	-311.688	-223.307	-144.091	-223.307	144.108	-223.307	-14.6729	-223.307	-113.402	-223.307	-48.2903	-223.307	258.689	-223.307	292.902	-223.307	77.9442
-228.457	-177.012	-223.302	-178.659	-223.302	277.381	-223.302	-113.867	-223.302	133.479	-223.302	37.9346	-223.302	148.271	-223.302	262.674	-223.302	154.102
-228.452	-34.7643	-223.298	-82.5126	-223.298	126.549	-223.298	109.418	-223.298	96.146	-223.298	-1.7356	-223.298	55.0898	-223.298	407.321	-223.298	18.3429
-228.447	-118.316	-223.293	13.6342	-223.293	-327.328	-223.293	29.1938	-223.293	58.8127	-223.293	-41.4055	-223.293	237.683	-223.293	551.967	-223.293	353.508
-228.443	-111.487	-223.288	-1.32654	-223.288	-111.981	-223.288	29.5889	-223.288	137.092	-223.288	-36.4878	-223.288	38.2129	-223.288	792.247	-223.288	272.2
-228.438	-114.462	-223.283	-16.2872	-223.283	-199.679	-223.283	29.9844	-223.283	-15.854	-223.283	-31.5698	-223.283	-161.257	-223.283	-628.771	-223.283	-91.662
-228.433	-77.6575	-223.279	262.86	-223.279	-135.854	-223.279	118.903	-223.279	-231.424	-223.279	-136.81	-223.279	70.1711	-223.279	-536.04	-223.279	-49.3524
-228.429	165.547	-223.274	19.1487	-223.274	-72.0288	-223.274	207.822	-223.274	-61.6174	-223.274	9.73926	-223.274	301.599	-223.274	-180.999	-223.274	-7.04285
-228.424	159.52	-223.269	62.1926	-223.269	-72.5221	-223.269	-158.524	-223.269	-259.123	-223.269	-271.229	-223.269	40.3674	-223.269	-190.733	-223.269	45.5682
-228.419	42.5573	-223.265	105.236	-223.265	-73.0153	-223.265	-19.02	-223.265	-71.2517	-223.265	-48.6182	-223.265	-220.865	-223.265	-462.778	-223.265	-184.375
-228.414	82.9351	-223.26	-139.292	-223.26	-187.15	-223.26	152.099	-223.26	140.705	-223.26	315.624	-223.26	-160.359	-223.26	-499.836	-223.26	-308.361
-228.41	-76.8297	-223.255	-70.105	-223.255	203.79	-223.255	-182.63	-223.255	-32.7141	-223.255	176.288	-223.255	-99.854	-223.255	-274.584	-223.255	-432.346
-228.405	116.605	-223.25	0.71582	-223.25	-17.6741	-223.25	-226.497	-223.25	-13.4453	-223.25	34.3281	-223.25	-98.238	-223.25	-131.303	-223.25	-466.562
-228.4	144.883	-223.246	71.5366	-223.246	63.9075	-223.246	235.485	-223.246	5.82349	-223.246	-107.631	-223.246	-96.6221	-223.246	11.9768	-223.246	-218.223
-228.396	132.313	-223.241	-92.929	-223.241	177.056	-223.241	-206.737	-223.241	1.0061	-223.241	-155.17	-223.241	-198.422	-223.241	-123.448	-223.241	-270.098
-228.391	142.138	-223.236	56.3207	-223.236	-12.8403	-223.236	261.568	-223.236	-3.81104	-223.236	-202.708	-223.236	-300.221	-223.236	3.43799	-223.236	-321.973
-228.386	-250.789	-223.232	-39.8772	-223.232	56.4102	-223.232	73.8506	-223.232	-17.5098	-223.232	26.0498	-223.232	46.2922	-223.232	59.1107	-223.232	-72.1628
-228.381	-119.662	-223.227	-136.075	-223.227	125.661	-223.227	-113.867	-223.227	-31.2087	-223.227	254.808	-223.227	-158.743	-223.227	-147.527	-223.227	177.648
-228.377	-81.2356	-223.222	-134.237	-223.222	226.479	-223.222	160.003	-223.222	-44.9077	-223.222	-109.189	-223.222	-363.779	-223.222	-315.911	-223.222	80.1517
-228.372	-9.08542	-223.217	-132.399	-223.217	-177.779	-223.217	130.364	-223.217	-58.6066	-223.217	30.394	-223.217	-17.2651	-223.217	127.762	-223.217	-17.3443
-228.367	-93.8969	-223.213	-86.4443	-223.213	-272.678	-223.213	333.099	-223.213	-24.1335	-223.213	180.468	-223.213	-49.9417	-223.213	197.097	-223.213	76.4726
-228.363	-146.025	-223.208	-40.4899	-223.208	-64.5316	-223.208	232.324	-223.208	10.3396	-223.208	78.752	-223.208	-82.6179	-223.208	266.432	-223.208	-112.265
-228.358	157.127	-223.203	51.2146	-223.203	112.047	-223.203	30.3794	-223.203	44.8127	-223.203	-59.6831	-223.203	246.66	-223.203	390.414	-223.203	122.829
-228.353	91.4769	-223.199	-170.796	-223.199	288.626	-223.199	-171.565	-223.199	79.2856	-223.199	-198.118	-223.199	24.3884	-223.199	514.397	-223.199	-113.001
-228.348	-15.9013	-223.194	-80.7255	-223.194	21.6863	-223.194	-13.8823	-223.194	86.0598	-223.194	-238.198	-223.194	-156.948	-223.194	-20.812	-223.194	117.678
-228.344	-173.733	-223.189	9.34509	-223.189	57.7913	-223.189	143.8	-223.189	92.834	-223.189	-278.278	-223.189	-62.5095	-223.189	-293.71	-223.189	348.358
-228.339	-75.9924	-223.184	79.8085	-223.184	-44.9994	-223.184	48.5581	-223.184	-16.0044	-223.184	-24.603	-223.184	-123.194	-223.184	-41.988	-223.184	-174.442
-228.334	6.68197	-223.18	150.272	-223.18	-147.79	-223.18	-46.6836	-223.18	106.383	-223.18	229.072	-223.18	-183.879	-223.18	209.734	-223.18	338.792
-228.33	-81.176	-223.175	137.405	-223.175	-342.126	-223.175	-15.4631	-223.175	-2.45605	-223.175	133.913	-223.175	203.57	-223.175	29.7374	-223.175	135.338
-228.325	98.5363	-223.17	124.537	-223.17	-31.3861	-223.17	15.7571	-223.17	119.931	-223.17	38.7542	-223.17	39.4697	-223.17	112.051	-223.17	-68.1158
-228.32	-130.029	-223.166	157.42	-223.166	-257.289	-223.166	65.9468	-223.166	-152.693	-223.166	-56.4045	-223.166	-44.1963	-223.166	30.4205	-223.166	-47.8807
-228.315	-168.218	-223.161	-123.412	-223.161	-483.192	-223.161	116.137	-223.161	-194.09	-223.161	-151.563	-223.161	-127.862	-223.161	-51.21	-223.161	-27.6458
-228.311	-180.806	-223.156	-32.933	-223.156	-194.154	-223.156	-40.5581	-223.156	230.425	-223.156	-76.0757	-223.156	-77.5908	-223.156	134.081	-223.156	-113.92
-228.306	-10.9186	-223.151	57.546	-223.151	94.8826	-223.151	106.257	-223.151	115.415	-223.151	-0.58789	-223.151	-27.3193	-223.151	57.0614	-223.151	82.3591
-228.301	79.9002	-223.147	-54.5826	-223.147	-39.0806	-223.147	221.456	-223.147	-230.822	-223.147	337.181	-223.147	-45.9917	-223.147	171.31	-223.147	190.341
-228.297	-57.4968	-223.142	-166.711	-223.142	130.001	-223.142	33.1455	-223.142	-191.682	-223.142	-164.35	-223.142	-64.6638	-223.142	23.2479	-223.142	15.7676
-228.292	34.9928	-223.137	-46.8214	-223.137	71.7991	-223.137	191.026	-223.137	-75.4668	-223.137	-128.204	-223.137	-54.6096	-223.137	-141.208	-223.137	141.409
-228.287	62.3503	-223.133	73.0685	-223.133	13.5972	-223.133	-156.943	-223.133	271.974	-223.133	-92.0583	-223.133	-44.5554	-223.133	131.519	-223.133	-15.5048
-228.282	83.0711	-223.128	16.4935	-223.128	106.918	-223.128	-87.5862	-223.128	291.845	-223.128	-124.106	-223.128	34.4426	-223.128	-5.61304	-223.128	39.4977
-228.278	94.9358	-223.123	273.634	-223.123	200.238	-223.123	-18.2295	-223.123	-73.6604	-223.123	-156.153	-223.123	113.441	-223.123	119.565	-223.123	94.5001
-228.273	275.317	-223.118	195.001	-223.118	177.549	-223.118	1.33252	-223.118	-2.60669	-223.118	72.7688	-223.118	166.585	-223.118	10.4398	-223.118	142.88
-228.268	-137.573	-223.114	116.368	-223.114	-148.185	-223.114	20.8945	-223.114	-162.779	-223.114	49.9011	-223.114	219.729	-223.114	-98.6854	-223.114	191.26
-228.264	-208.918	-223.109	-138.73	-223.109	-50.9183	-223.109	-206.145	-223.109	-101.359	-223.109	-98.8613	-223.109	43.0605	-223.109	-76.6554	-223.109	-90.0063
-228.259	-291.217	-223.104	-80.1128	-223.104	46.3481	-223.104	-129.674	-223.104	-39.9399	-223.104	255.956	-223.104	-133.608	-223.104	-54.6255	-223.104	-88.7187
-228.254	14.7749	-223.1	42.2279	-223.1	74.1667	-223.1	2.12305	-223.1	28.7051	-223.1	-50.1755	-223.1	-83.3362	-223.1	43.9117	-223.1	106.825
-228.249	121.081	-223.095	-149.146	-223.095	101.985	-223.095	133.92	-223.095	97.3503	-223.095	-104.517	-223.095	-33.0647	-223.095	-119.861	-223.095	-168.555
-228.245	161.771	-223.09	-209.806	-223.09	262.386	-223.09	132.932	-223.09	50.3826	-223.09	-59.1914	-223.09	-361.983	-223.09	-4.92993	-223.09	-373.297
-228.24	-120.387	-223.085	43.2491	-223.085	-82.2882	-223.085	131.944	-223.085	3.41479	-223.085	-13.866	-223.085	-139.353	-223.085	110.002	-223.085	-107.114
-228.235	-143.345	-223.081	138.834	-223.081	-26.5524	-223.081	65.9468	-223.081	31.5654	-223.081	-61.4453	-223.081	-41.2788	-223.081	113.417	-223.081	-7.22675
-228.231	210.96	-223.076	-79.2958	-223.076	29.1833	-223.076	-0.05054	-223.076	59.7158	-223.076	-109.025	-223.076	56.7954	-223.076	116.833	-223.076	-189.894
-228.226	-21.7958	-223.071	192.754	-223.071	166.994	-223.071	85.7065	-223.071	87.8665	-223.071	53.2205	-223.071	-212.83	-223.071	0.02258	-223.071	-319.582
-228.221	-25.8434	-223.067	-58.0547	-223.067	-200.271	-223.067	-132.046	-223.067	116.017	-223.067	215.466	-223.067	-206.681	-223.067	145.523	-223.067	210.024
-228.216	-48.4243	-223.062	-85.0146	-223.062	48.0251	-223.062	181.344	-223.062	14.103	-223.062	10.5181	-223.062	19.2266	-223.062	-124.302	-223.062	40.6014
-228.212	136.876	-223.057	-111.974	-223.057	-6.72424	-223.057	191.224	-223.057	-87.8109	-223.057	-194.43	-223.057	-30.6409	-223.057	43.0579	-223.057	-128.821
-228.207	120.039	-223.053	-171.613	-223.053	-74.1005	-223.053	-70.7905	-223.053	113.759	-223.053	-21.6934	-223.053	109.087	-223.053	-166.654	-223.053	-115.76
-228.202	94.3049	-223.048	82.4635	-223.048	-141.477	-223.048	-29.2949	-223.048	-224.198	-223.048	151.043	-223.048	-26.9604	-223.048	-114.055	-223.048	-102.699
-228.198	-185.506	-223.043	-159.359	-223.043	-118.097	-223.043	13.7813	-223.043	-182.198	-223.043	-38.168	-223.043	51.0054	-223.043	13.6846	-223.043	70.77
-228.193	-125.255	-223.038	-87.4655	-223.038	-94.7178	-223.038	56.8574	-223.038	-140.198	-223.038	-227.379	-223.038	128.971	-223.038	141.424	-223.038	244.239
-228.188	-83.2212	-223.034	4.03479	-223.034	-71.3383	-223.034	118.903	-223.034	-247.531	-223.034	-70.3794	-223.034	-189.49	-223.034	66.9663	-223.034	88.0617
-228.184	-88.5609	-223.029	95.535	-223.029	-47.9589	-223.029	180.949	-223.029	30.5115	-223.029	86.6204	-223.029	135.524	-223.029	-7.49158	-223.029	-68.1158
-228.179	-64.4056	-223.024	-195.305	-223.024	-81.4004	-223.024	50.1392	-223.024	183.307	-223.024	277.717	-223.024	181.891	-223.024	0.02258	-223.024	-21.2073
-228.174	42.2827	-223.02	-172.43	-223.02	-114.842	-223.02	-80.6702	-223.02	104.877	-223.02	-34.7664	-223.02	-47.5178	-223.02	7.53662	-223.02	25.7011
-228.169	157.71	-223.015	-64.5905	-223.015	3.23926	-223.015	-78.6943	-223.015	-127.703	-223.015	109.119	-223.015	-236.709	-223.015	4.12109	-223.015	-15.6887
-228.165	157.747	-223.01	43.2491	-223.01	121.32	-223.01	-76.7183	-223.01	-129.058	-223.01	1.21509	-223.01	-150.125	-223.01	-261.605	-223.01	225.476
-228.16	-43.8029	-223.005	67.3497	-223.005	75.6465	-223.005	-61.1082	-223.005	-203.725	-223.005	-327.169	-223.005	-87.0615	-223.005	93.6072	-223.005	209.656
-228.155	87.4739	-223.001	91.4502	-223.001	29.9727	-223.001	-349.007	-223.001	-47.1658	-223.001	-151.973	-223.001	-23.9978	-223.001	11.6353	-223.001	193.836
-228.151	-170.933	-222.996	-296.2	-222.996	15.866	-222.996	90.2515	-222.996	123.845	-222.996	-8.25146	-222.996	-98.8215	-222.996	-37.548	-222.996	-33.9002
-228.146	-53.4934	-222.991	48.151	-222.991	1.75952	-222.991	226	-222.991	63.6299	-222.991	-116.319	-222.991	102.13	-222.991	175.579	-222.991	20.9183
-228.141	-9.7174	-222.987	65.7157	-222.987	-294.873	-222.987	42.4326	-222.987	27.5007	-222.987	40.5164	-222.987	27.3059	-222.987	519.861	-222.987	-127.349
-228.136	-133.73	-222.982	83.2805	-222.982	-86.4314	-222.982	364.714	-222.982	-8.62817	-222.982	197.352	-222.982	-47.5178	-222.982	77.2128	-222.982	-275.617
-228.132	234.052	-222.977	166.203	-222.977	71.5032	-222.977	149.531	-222.977	-189.273	-222.977	128.626	-222.977	32.782	-222.977	110.002	-222.977	-282.607
-228.127	-96.9784	-222.972	-64.5905	-222.972	229.438	-222.972	-65.6528	-222.972	-138.693	-222.972	59.9006	-222.972	-162.693	-222.972	-119.52	-222.972	-289.597
-228.122	-139.926	-222.968	16.6978	-222.968	354.227	-222.968	-181.247	-222.968	70.2534	-222.968	-94.7222	-222.968	36.8215	-222.968	-36.1818	-222.968	-12.5615
-228.118	61.5602	-222.963	97.986	-222.963	175.971	-222.963	6.66772	-222.963	279.199	-222.963	-249.345	-222.963	-39.4385	-222.963	47.1565	-222.963	-18.0801
-228.113	153.88	-222.958	336.132	-222.958	-46.4791	-222.958	194.583	-222.958	-114.004	-222.958	-162.669	-222.958	280.728	-222.958	-170.069	-222.958	-135.443
-228.108	137.775	-222.954	260.562	-222.954	34.1157	-222.954	78.9883	-222.954	-121.832	-222.954	-75.9937	-222.954	141.27	-222.954	49.8888	-222.954	29.7481
-228.103	51.9771	-222.949	47.7424	-222.949	-262.517	-222.949	64.5635	-222.949	-187.467	-222.949	-248.976	-222.949	-47.0239	-222.949	485.706	-222.949	-281.871
-228.099	85.0316	-222.944	-165.077	-222.944	-54.075	-222.944	50.1392	-222.944	132.275	-222.944	81.6206	-222.944	-235.317	-222.944	309.467	-222.944	-122.566
-228.094	15.4262	-222.939	-207.968	-222.939	72.2925	-222.939	16.7451	-222.939	81.0923	-222.939	254.849	-222.939	-55.9114	-222.939	111.368	-222.939	24.9653
-228.089	-116.59	-222.935	62.8563	-222.935	198.66	-222.935	-16.6487	-222.935	29.9094	-222.935	-75.502	-222.935	123.495	-222.935	-86.7311	-222.935	172.497
-228.085	145.924	-222.93	-13.2236	-222.93	-146.606	-222.93	-78.8425	-222.93	-117.768	-222.93	196.45	-222.93	214.971	-222.93	140.4	-222.93	-17.7122
-228.08	74.3837	-222.925	-89.3037	-222.925	13.2026	-222.925	-141.036	-222.925	-34.2195	-222.925	-35.1763	-222.925	30.6724	-222.925	367.53	-222.925	-207.921
-228.075	301.438	-222.921	-165.384	-222.921	40.4292	-222.921	30.7251	-222.921	34.8772	-222.921	-67.4697	-222.921	1.49683	-222.921	26.3219	-222.921	8.04144
-228.07	99.13	-222.916	-241.464	-222.916	67.656	-222.916	202.487	-222.916	-127.252	-222.916	-99.7629	-222.916	-27.6785	-222.916	122.297	-222.916	-246.92
-228.066	114.65	-222.911	-65.918	-222.911	-141.871	-222.911	314.178	-222.911	76.7266	-222.911	214.155	-222.911	-13.7642	-222.911	231.935	-222.911	-67.7479
-228.061	50.3405	-222.906	-204.088	-222.906	-351.398	-222.906	122.361	-222.906	49.4792	-222.906	-311.227	-222.906	0.15039	-222.906	79.2621	-222.906	111.424
-228.056	-140.665	-222.902	-322.65	-222.902	-106.358	-222.902	120.237	-222.902	152.296	-222.902	-96.9763	-222.902	14.0647	-222.902	-117.129	-222.902	8.04144
-228.052	101.505	-222.897	81.6466	-222.897	138.682	-222.897	118.113	-222.897	255.114	-222.897	-134.515	-222.897	27.9792	-222.897	123.664	-222.897	-95.3411
-228.047	-16.3926	-222.892	296.407	-222.892	98.8286	-222.892	-144.84	-222.892	2.06006	-222.892	-99.2712	-222.892	-6.94165	-222.892	18.1246	-222.892	88.2457
-228.042	-281.02	-222.888	197.452	-222.888	58.9751	-222.888	-104.283	-222.888	-19.7681	-222.888	-64.0271	-222.888	-41.8623	-222.888	349.77	-222.888	-10.7219
-228.037	-151.575	-222.883	131.175	-222.883	19.1213	-222.883	-215.481	-222.883	-186.112	-222.883	-44.52	-222.883	-59.5469	-222.883	331.667	-222.883	-21.3913
-228.033	-106.51	-222.878	64.8988	-222.878	-20.7322	-222.878	-326.679	-222.878	-121.23	-222.878	-25.0129	-222.878	-77.2317	-222.878	313.565	-222.878	-32.0607
-228.028	-182.869	-222.873	201.23	-222.873	-38.4886	-222.873	-305.091	-222.873	-41.897	-222.873	2.36255	-222.873	-80.5532	-222.873	183.435	-222.873	-70.6912
-228.023	-2.91113	-222.869	23.8462	-222.869	-56.2452	-222.869	20.0054	-222.869	37.4363	-222.869	29.7383	-222.869	191.9	-222.869	53.3043	-222.869	-109.322
-228.019	165.804	-222.864	-55.5017	-222.864	77.5208	-222.864	22.6235	-222.864	131.221	-222.864	57.1138	-222.864	263.267	-222.864	-65.8966	-222.864	-6.67493
-228.014	-118.987	-222.859	-134.85	-222.859	211.287	-222.859	25.2417	-222.859	225.006	-222.859	84.4893	-222.859	58.8601	-222.859	77.2128	-222.859	95.9718
-228.009	-36.8123	-222.855	-27.1121	-222.855	77.1262	-222.855	81.6064	-222.855	39.6943	-222.855	81.3748	-222.855	-151.831	-222.855	-243.673	-222.855	20.9183
-228.004	11.3485	-222.85	80.6254	-222.85	-57.0344	-222.85	137.971	-222.85	-145.617	-222.85	78.2603	-222.85	97.1023	-222.85	-127.376	-222.85	-54.1352
-228	-438.45	-222.845	129.541	-222.845	29.7754	-222.845	-58.5889	-222.845	1.45776	-222.845	-97.9597	-222.845	70.261	-222.845	-93.0498	-222.845	141.593
-227.995	-257.979	-222.84	178.457	-222.84	116.585	-222.84	-255.149	-222.84	148.533	-222.84	-22.3901	-222.84	43.4197	-222.84	-58.724	-222.84	54.7659
-227.99	-101.551	-222.836	-68.3689	-222.836	222.335	-222.836	-69.1602	-222.836	59.5654	-222.836	165.96	-222.836	-3.53027	-222.836	11.1229	-222.836	296.114
-227.986	297.935	-222.831	-1.47974	-222.831	-176.99	-222.831	116.828	-222.831	-260.628	-222.831	-149.269	-222.831	-50.4802	-222.831	343.28	-222.831	66.5391
-227.981	-105.638	-222.826	-209.091	-222.826	-210.135	-222.826	302.816	-222.826	199.565	-222.826	-165.497	-222.826	126.637	-222.826	150.817	-222.826	184.27
-227.976	-86.6328	-222.822	-102.988	-222.822	59.7642	-222.822	-17.0439	-222.822	120.232	-222.822	-181.726	-222.822	-339.72	-222.822	-41.6465	-222.822	302.001
-227.971	-167.791	-222.817	-194.59	-222.817	96.8557	-222.817	240.08	-222.817	66.189	-222.817	42.0327	-222.817	-234.42	-222.817	-176.046	-222.817	-99.0201
-227.967	-11.5925	-222.812	-286.193	-222.812	133.947	-222.812	-8.646	-222.812	12.146	-222.812	265.791	-222.812	-129.119	-222.812	-48.136	-222.812	-29.1174
-227.962	249.433	-222.808	-24.8655	-222.808	38.4563	-222.808	-288.987	-222.808	-61.1658	-222.808	27.9351	-222.808	-288.103	-222.808	41.5209	-222.808	11.3527
-227.957	119.284	-222.803	-77.2534	-222.803	-57.0344	-222.803	-63.4792	-222.803	-134.478	-222.803	-209.921	-222.803	196.388	-222.803	-131.133	-222.803	51.8227
-227.953	-19.8661	-222.798	-77.3555	-222.798	-70.4504	-222.798	13.4353	-222.798	-212.606	-222.798	-206.479	-222.798	123.585	-222.798	141.595	-222.798	27.5406
-227.948	-226.24	-222.793	-77.4576	-222.793	-83.8666	-222.793	90.3501	-222.793	-59.5099	-222.793	-203.036	-222.793	50.7808	-222.793	-197.735	-222.793	3.25867
-227.943	-178.272	-222.789	-214.81	-222.789	54.24	-222.789	47.126	-222.789	-22.0261	-222.789	-73.6987	-222.789	0.95825	-222.789	-78.0216	-222.789	49.6152
-227.939	-56.8678	-222.784	-38.4475	-222.784	192.346	-222.784	3.90137	-222.784	15.4578	-222.784	55.6384	-222.784	226.91	-222.784	41.6917	-222.784	95.9718
-227.934	-10.0946	-222.779	210.217	-222.779	-66.9978	-222.779	153.631	-222.779	-160.219	-222.779	62.2773	-222.779	88.6191	-222.779	171.822	-222.779	-76.7617
-227.929	-138.497	-222.775	145.166	-222.775	-326.342	-222.775	303.36	-222.775	-104.671	-222.775	68.9165	-222.775	-49.6724	-222.775	301.953	-222.775	-249.495
-227.924	159.914	-222.77	34.3646	-222.77	-150.059	-222.77	181.195	-222.77	80.9417	-222.77	75.5554	-222.77	-32.8403	-222.77	273.604	-222.77	-186.767
-227.92	138.892	-222.765	-76.4364	-222.765	26.2241	-222.765	59.0308	-222.765	35.3289	-222.765	82.1943	-222.765	-16.0083	-222.765	-17.0549	-222.765	-124.038
-227.915	128.353	-222.76	-241.157	-222.76	126.746	-222.76	117.075	-222.76	-96.9937	-222.76	75.7192	-222.76	-82.4834	-222.76	-59.0656	-222.76	66.723
-227.91	87.1446	-222.756	-92.1631	-222.756	-75.7775	-222.756	-128.39	-222.756	1.90942	-222.756	69.2444	-222.756	-148.958	-222.756	-101.076	-222.756	257.484
-227.906	-33.9844	-222.751	-100.026	-222.751	-259.36	-222.751	-51.3765	-222.751	100.812	-222.751	-220.494	-222.751	-336.085	-222.751	-307.031	-222.751	53.8462
-227.901	-166.108	-222.746	-107.89	-222.746	62.1318	-222.746	25.6372	-222.746	-31.5098	-222.746	-6.65332	-222.746	-63.5867	-222.746	-250.675	-222.746	132.763
-227.896	38.9718	-222.742	-175.391	-222.742	77.4221	-222.742	38.6289	-222.742	22.8342	-222.742	-3.94849	-222.742	-74.0449	-222.742	-55.6501	-222.742	96.8915
-227.891	-25.3912	-222.737	70.8218	-222.737	-210.333	-222.737	51.6211	-222.737	308.404	-222.737	-1.24365	-222.737	-84.5032	-222.737	139.375	-222.737	61.0204
-227.887	-48.2698	-222.732	160.177	-222.732	-43.5198	-222.732	64.6133	-222.732	-41.897	-222.732	-281.802	-222.732	88.8884	-222.732	61.16	-222.732	-192.653
-227.882	60.2927	-222.727	-64.1819	-222.727	123.293	-222.727	77.605	-222.727	-160.972	-222.727	-58.7815	-222.727	-13.4949	-222.727	-17.0549	-222.727	24.5974
-227.877	210.126	-222.723	13.7362	-222.723	67.5574	-222.723	-42.1882	-222.723	6.57617	-222.723	242.923	-222.723	50.7358	-222.723	-204.566	-222.723	-3.91559
-227.873	-11.2091	-222.718	91.6544	-222.718	11.8215	-222.718	-161.981	-222.718	-57.1012	-222.718	41.0491	-222.718	114.967	-222.718	-129.766	-222.718	438.495
-227.868	-32.2587	-222.713	182.644	-222.713	31.8469	-222.713	-60.4661	-222.713	-48.5206	-222.713	28.0171	-222.713	-10.3977	-222.713	-218.911	-222.713	380.55
-227.863	49.9816	-222.709	-249.225	-222.709	51.8723	-222.709	41.0498	-222.709	-39.9399	-222.709	14.9849	-222.709	140.013	-222.709	-45.7451	-222.709	40.0496
-227.858	219.659	-222.704	-126.986	-222.704	-56.3439	-222.704	288.59	-222.704	-467.316	-222.704	-32.6355	-222.704	42.4771	-222.704	-39.7681	-222.704	123.013
-227.854	271.903	-222.699	-4.74768	-222.699	-164.56	-222.699	30.2808	-222.699	-201.015	-222.699	-80.2559	-222.699	-330.833	-222.699	-33.7909	-222.699	205.977
-227.849	-34.7589	-222.694	-287.724	-222.694	-121.254	-222.694	56.5117	-222.694	171.264	-222.694	-17.7183	-222.694	-210.047	-222.694	119.736	-222.694	200.642
-227.844	81.2115	-222.69	-47.8427	-222.69	-77.9476	-222.69	82.7427	-222.69	4.01709	-222.69	44.8193	-222.69	-89.261	-222.69	10.9521	-222.69	195.307
-227.84	57.9377	-222.685	28.6459	-222.685	74.2654	-222.685	20.4502	-222.685	-25.9399	-222.685	-26.4063	-222.685	34.3977	-222.685	-81.4371	-222.685	85.4864
-227.835	-42.7855	-222.68	105.134	-222.68	226.479	-222.68	-41.8425	-222.68	-55.897	-222.68	-349.422	-222.68	158.056	-222.68	-436.137	-222.68	-24.3345
-227.83	3.69404	-222.676	-138.628	-222.676	328.184	-222.676	-123.104	-222.676	-56.9507	-222.676	61.9497	-222.676	69.1389	-222.676	-14.8348	-222.676	-275.433
-227.825	-84.1351	-222.671	-68.6753	-222.671	-75.1855	-222.671	-204.366	-222.671	173.221	-222.671	-30.2585	-222.671	-19.7788	-222.671	144.157	-222.671	-55.6069
-227.821	-165.548	-222.666	116.47	-222.666	-56.3439	-222.666	34.4795	-222.666	150.49	-222.666	-53.6179	-222.666	-87.1514	-222.666	-34.9863	-222.666	193.652
-227.816	-36.0237	-222.661	-12.1003	-222.661	265.543	-222.661	-30.1841	-222.661	127.759	-222.661	174.812	-222.661	121.251	-222.661	48.181	-222.661	160.356
-227.811	-15.1476	-222.657	271.081	-222.657	132.862	-222.657	227.631	-222.657	85.7588	-222.657	-53.1262	-222.657	36.6421	-222.657	-16.201	-222.657	-2.44397
-227.807	-27.5442	-222.652	31.4032	-222.652	0.18115	-222.652	-20.4031	-222.652	43.7588	-222.652	222.515	-222.652	-47.9666	-222.652	-80.5833	-222.652	117.311
-227.802	19.9921	-222.647	-116.774	-222.647	-40.9548	-222.647	-85.0669	-222.647	208.898	-222.647	125.717	-222.647	-123.957	-222.647	-169.557	-222.647	244.423
-227.797	-62.5706	-222.643	-264.952	-222.643	-82.0908	-222.643	153.779	-222.643	-165.488	-222.643	28.9187	-222.643	-199.948	-222.643	3.77954	-222.643	88.9815
-227.792	-391.704	-222.638	-164.771	-222.638	-47.4656	-222.638	253.516	-222.638	-250.843	-222.638	-4.93213	-222.638	103.252	-222.638	45.9611	-222.638	92.4766
-227.788	-117.963	-222.633	-64.5905	-222.633	-12.8403	-222.633	49.7441	-222.633	-104.972	-222.633	-38.7827	-222.633	-53.1733	-222.633	88.1425	-222.633	95.9718
-227.783	139.148	-222.628	-110.545	-222.628	-35.1346	-222.628	-336.509	-222.628	-157.66	-222.628	-388.026	-222.628	85.9709	-222.628	-26.6183	-222.628	249.022
-227.778	-80.0259	-222.624	157.216	-222.624	-57.429	-222.624	-14.574	-222.624	-210.348	-222.624	-233.69	-222.624	-50.6597	-222.624	120.931	-222.624	119.518
-227.774	-232.68	-222.619	170.083	-222.619	-123.917	-222.619	41.7905	-222.619	-272.671	-222.619	146.207	-222.619	-348.159	-222.619	-43.0127	-222.619	48.8794
-227.769	-106.261	-222.614	182.95	-222.614	-190.406	-222.614	-205.354	-222.614	-334.993	-222.614	22.5254	-222.614	-186.033	-222.614	55.3536	-222.614	-21.7592
-227.764	-459.068	-222.61	140.264	-222.61	-215.857	-222.61	21.7344	-222.61	-64.9292	-222.61	-150.99	-222.61	93.8706	-222.61	0.70569	-222.61	306.416
-227.759	-102.815	-222.605	97.5774	-222.605	263.767	-222.605	-54.6863	-222.605	-180.241	-222.605	-72.7153	-222.605	-85.8496	-222.605	-316.253	-222.605	163.667
-227.755	39.3306	-222.6	-23.5378	-222.6	105.734	-222.6	39.6172	-222.6	-64.327	-222.6	131.454	-222.6	50.4219	-222.6	-288.929	-222.6	50.351
-227.75	187.131	-222.595	-144.653	-222.595	-52.2993	-222.595	133.92	-222.595	51.5869	-222.595	83.8337	-222.595	186.693	-222.595	-261.605	-222.595	-62.965
-227.745	115.157	-222.591	-21.4955	-222.591	31.9456	-222.591	-98.207	-222.591	-155.252	-222.591	-73.9446	-222.591	-11.6995	-222.591	37.593	-222.591	-49.7203
-227.741	89.5526	-222.586	101.662	-222.586	116.19	-222.586	-26.825	-222.586	-130.865	-222.586	271.856	-222.586	249.532	-222.586	-275.267	-222.586	-36.4756
-227.736	-97.2643	-222.581	-108.502	-222.581	48.9128	-222.581	69.8496	-222.581	148.834	-222.581	166.534	-222.581	252.226	-222.581	51.255	-222.581	-264.579
-227.731	-239.758	-222.577	-4.9519	-222.577	-18.3646	-222.577	166.524	-222.577	43.1567	-222.577	-190.578	-222.577	254.919	-222.577	115.466	-222.577	354.98
-227.726	-33.0564	-222.572	15.2681	-222.572	-79.3287	-222.572	-201.55	-222.572	137.393	-222.572	-114.926	-222.572	56.5261	-222.572	-205.59	-222.572	190.157
-227.722	-129.594	-222.567	35.488	-222.567	-140.293	-222.567	138.564	-222.567	-153.746	-222.567	-39.2744	-222.567	-141.866	-222.567	-264.337	-222.567	25.3332
-227.717	-208.879	-222.563	55.7079	-222.563	-49.7345	-222.563	80.3223	-222.563	128.361	-222.563	20.6404	-222.563	130.856	-222.563	-268.436	-222.563	-80.6247
-227.712	-198.227	-222.558	75.9279	-222.558	40.824	-222.558	22.0801	-222.558	410.468	-222.558	80.5552	-222.558	-56.0459	-222.558	-272.534	-222.558	-186.583
-227.708	186.018	-222.553	132.707	-222.553	131.777	-222.553	6.12427	-222.553	-108.886	-222.553	-15.915	-222.553	185.975	-222.553	-159.652	-222.553	298.874
-227.703	112.882	-222.548	-124.229	-222.548	222.73	-222.548	-9.83154	-222.548	-88.7141	-222.548	-112.385	-222.548	152.221	-222.548	-46.7698	-222.548	-251.703
-227.698	-195.964	-222.544	-47.8427	-222.544	-121.944	-222.544	-228.127	-222.544	51.8879	-222.544	0.96924	-222.544	15.0522	-222.544	49.718	-222.544	-78.2333
-227.694	-437.259	-222.539	28.5438	-222.539	38.4563	-222.539	-142.913	-222.539	192.49	-222.539	114.324	-222.539	-122.117	-222.539	146.206	-222.539	95.236
-227.689	-106.11	-222.534	-107.481	-222.534	-85.2476	-222.534	207.871	-222.534	48.8772	-222.534	-16.2429	-222.534	-239.177	-222.534	201.708	-222.534	55.3178
-227.684	31.5771	-222.53	-243.506	-222.53	-208.952	-222.53	52.8066	-222.53	-94.7356	-222.53	-146.81	-222.53	-356.238	-222.53	-5.10071	-222.53	15.3997
-227.679	137.895	-222.525	-157.316	-222.525	-92.7448	-222.525	119.051	-222.525	16.9631	-222.525	-67.5515	-222.525	106.977	-222.525	-304.811	-222.525	-6.85889
-227.675	77.62	-222.52	242.589	-222.52	23.4619	-222.52	-118.214	-222.52	128.662	-222.52	11.7063	-222.52	110.568	-222.52	182.41	-222.52	-29.1174
-227.67	-0.11145	-222.515	-11.8961	-222.515	260.413	-222.515	-14.0305	-222.515	-30.6067	-222.515	47.0325	-222.515	-15.8289	-222.515	108.123	-222.515	-11.6417
-227.665	109.893	-222.511	256.477	-222.511	-209.741	-222.511	90.1523	-222.511	-421.101	-222.511	82.3584	-222.511	-142.226	-222.511	-228.474	-222.511	288.388
-227.661	212.101	-222.506	-82.9722	-222.506	39.8374	-222.506	42.5811	-222.506	-320.241	-222.506	-8.21045	-222.506	-280.113	-222.506	-313.691	-222.506	35.0828
-227.656	-57.1928	-222.501	-108.707	-222.501	-13.6295	-222.501	-4.99048	-222.501	-219.381	-222.501	-98.7793	-222.501	-418	-222.501	-136.597	-222.501	64.3316
-227.651	136.878	-222.497	-108.298	-222.497	46.5454	-222.497	-106.309	-222.497	-205.23	-222.497	-3.12891	-222.497	-328.948	-222.497	-38.7434	-222.497	190.708
-227.646	-175.514	-222.492	-107.89	-222.492	106.72	-222.492	95.8828	-222.492	40.146	-222.492	92.5217	-222.492	35.8789	-222.492	-203.2	-222.492	317.085
-227.642	113.14	-222.487	-297.017	-222.487	-363.433	-222.487	-201.452	-222.487	-75.7679	-222.487	62.2773	-222.487	107.695	-222.487	-220.106	-222.487	272.752
-227.637	229.747	-222.482	-172.43	-222.482	75.5479	-222.482	7.06299	-222.482	193.694	-222.482	32.0332	-222.482	179.512	-222.482	-237.013	-222.482	-54.1352
-227.632	-141.194	-222.478	100.947	-222.478	20.5024	-222.478	233.361	-222.478	266.855	-222.478	-6.65332	-222.478	2.84351	-222.478	9.07361	-222.478	-21.7592
-227.628	-52.2262	-222.473	-148.534	-222.473	-34.5428	-222.473	-248.529	-222.473	108.791	-222.473	-45.3396	-222.473	-173.825	-222.473	-7.15002	-222.473	-271.937
-227.623	63.8257	-222.468	-103.907	-222.468	-32.7671	-222.468	-47.5234	-222.468	-155.252	-222.468	-84.0261	-222.468	-28.7559	-222.468	238.937	-222.468	90.0853
-227.618	57.7053	-222.464	-59.2802	-222.464	-30.9915	-222.464	153.482	-222.464	43.1567	-222.464	-122.712	-222.464	116.313	-222.464	47.8395	-222.464	169.554
-227.613	-117.14	-222.459	214.097	-222.459	109.68	-222.459	104.726	-222.459	15.1567	-222.459	-22.3901	-222.459	201.057	-222.459	4.29187	-222.459	160.724
-227.609	-62.3545	-222.454	173.76	-222.454	250.351	-222.454	55.9683	-222.454	-12.8433	-222.454	77.9324	-222.454	285.8	-222.454	-39.2557	-222.454	-130.66
-227.604	-38.9353	-222.449	100.743	-222.449	138.485	-222.449	7.21118	-222.449	-127.553	-222.449	-31.5698	-222.449	-215.478	-222.449	124.859	-222.449	7.67352
-227.599	-182.902	-222.445	-285.988	-222.445	26.6187	-222.445	-41.5459	-222.445	-242.262	-222.445	-141.072	-222.445	110.568	-222.445	288.974	-222.445	146.008
-227.595	-66.3592	-222.44	-4.44128	-222.44	-150.75	-222.44	-26.2817	-222.44	-64.327	-222.44	40.5574	-222.44	-121.399	-222.44	99.2428	-222.44	-273.409
-227.59	78.3643	-222.435	-36.6094	-222.435	-328.118	-222.435	-11.0173	-222.435	113.608	-222.435	222.187	-222.435	-77.5908	-222.435	171.822	-222.435	154.837
-227.585	30.9743	-222.431	-245.242	-222.431	18.5295	-222.431	-27.3684	-222.431	69.9524	-222.431	26.1318	-222.431	35.1609	-222.431	244.401	-222.431	12.0884
-227.58	188.546	-222.426	-140.16	-222.426	365.177	-222.426	-43.7195	-222.426	26.2966	-222.426	-169.923	-222.426	-127.862	-222.426	54.6705	-222.426	-413.215
-227.576	-154.787	-222.421	-18.7382	-222.421	434.033	-222.421	294.023	-222.421	-263.036	-222.421	-114.188	-222.421	-267.904	-222.421	-3.90527	-222.421	-77.6814
-227.571	-129.797	-222.416	102.683	-222.416	-2.18652	-222.416	125.917	-222.416	218.382	-222.416	-58.4536	-222.416	-132.171	-222.416	-62.4811	-222.416	-24.7025
-227.566	-134.462	-222.412	-37.3242	-222.412	129.804	-222.412	8.39673	-222.412	227.716	-222.412	-2.71899	-222.412	-76.8728	-222.412	-274.071	-222.412	-65.9083
-227.562	-113.524	-222.407	-177.332	-222.407	261.794	-222.407	-109.124	-222.407	-225.402	-222.407	53.0156	-222.407	254.201	-222.407	301.27	-222.407	-107.114
-227.557	-209.489	-222.402	13.1235	-222.402	-231.049	-222.402	-187.323	-222.402	-12.241	-222.402	16.4602	-222.402	-26.6013	-222.402	165.674	-222.402	-52.4796
-227.552	-190.985	-222.398	-110.136	-222.398	-218.816	-222.398	37.9868	-222.398	-261.531	-222.398	-20.0952	-222.398	-31.6284	-222.398	30.079	-222.398	2.15491
-227.547	232.409	-222.393	152.212	-222.393	33.3267	-222.393	-59.1816	-222.393	-24.2842	-222.393	-56.6506	-222.393	-19.4197	-222.393	-72.7275	-222.393	-243.425
-227.543	72.3825	-222.388	100.845	-222.388	-17.5754	-222.388	-156.35	-222.388	212.963	-222.388	-93.2058	-222.388	-282.986	-222.388	-175.534	-222.388	170.289
-227.538	-97.6936	-222.383	-277.308	-222.383	-38.4886	-222.383	15.2139	-222.383	122.641	-222.383	-98.2876	-222.383	-141.507	-222.383	101.463	-222.383	21.8381
-227.533	316.592	-222.379	-132.603	-222.379	-59.402	-222.379	186.778	-222.379	-198.908	-222.379	-103.369	-222.379	-0.0293	-222.379	116.15	-222.379	-126.613
-227.529	-98.2426	-222.374	-229.72	-222.374	-23.4943	-222.374	124.386	-222.374	144.318	-222.374	-108.451	-222.374	95.4866	-222.374	59.7938	-222.374	-180.88
-227.524	-75.2599	-222.369	196.022	-222.369	12.4133	-222.369	61.9951	-222.369	-283.208	-222.369	-113.533	-222.369	191.002	-222.369	3.43799	-222.369	-235.147
-227.519	63.8791	-222.365	109.526	-222.365	67.2615	-222.365	-101.961	-222.365	7.62988	-222.365	-75.3381	-222.365	308.063	-222.365	41.3501	-222.365	-90.0063
-227.514	-171.927	-222.36	23.0293	-222.36	122.109	-222.36	37.5918	-222.36	67.2427	-222.36	-37.1433	-222.36	-34.501	-222.36	79.2621	-222.36	-227.42
-227.51	-61.4599	-222.355	-30.7885	-222.355	25.4348	-222.355	271.991	-222.355	-85.1012	-222.355	32.5249	-222.355	140.013	-222.355	2.41345	-222.355	-64.6206
-227.505	-17.5891	-222.35	-84.6061	-222.35	-71.2396	-222.35	0.54224	-222.35	-6.21948	-222.35	102.193	-222.35	-145.098	-222.35	-74.4353	-222.35	98.1793
-227.5	32.7622	-222.346	-100.843	-222.346	139.866	-222.346	143.257	-222.346	-148.929	-222.346	-315.981	-222.346	-25.165	-222.346	-214.129	-222.346	-31.8767
-227.496	30.4261	-222.341	-117.081	-222.341	350.971	-222.341	-17.5378	-222.341	170.812	-222.341	-230.575	-222.341	94.7683	-222.341	-91.5128	-222.341	-161.933
-227.491	73.3643	-222.336	-35.2817	-222.336	107.51	-222.336	-178.333	-222.336	23.2859	-222.336	-134.679	-222.336	-124.271	-222.336	-1.68518	-222.336	-38.867
-227.486	-270.471	-222.332	-267.198	-222.332	-135.952	-222.332	-35.6182	-222.332	-124.241	-222.332	-38.7827	-222.332	-67.5366	-222.332	88.1425	-222.332	84.1987
-227.481	-340.028	-222.327	-103.805	-222.327	-118.492	-222.327	-267.301	-222.327	223.576	-222.327	-40.3398	-222.327	59.6682	-222.327	249.696	-222.327	-47.053
-227.477	140.076	-222.322	59.5885	-222.322	-101.031	-222.322	6.86523	-222.322	108.942	-222.322	-41.8972	-222.322	-88.9019	-222.322	148.938	-222.322	104.25
-227.472	211.749	-222.317	46.5171	-222.317	-83.5706	-222.317	34.4302	-222.317	61.748	-222.317	-169.349	-222.317	-36.3862	-222.317	-77.5093	-222.317	-27.0019
-227.467	-134.512	-222.313	33.4456	-222.313	-66.11	-222.313	61.9951	-222.313	14.5547	-222.313	-296.802	-222.313	16.1294	-222.313	133.227	-222.313	-158.254
-227.463	-77.7076	-222.308	61.2224	-222.308	-83.3733	-222.308	-78.0027	-222.308	73.3396	-222.308	11.1326	-222.308	-158.294	-222.308	237.4	-222.308	-208.565
-227.458	-65.254	-222.303	88.9993	-222.303	-100.637	-222.303	85.5088	-222.303	132.124	-222.303	319.067	-222.303	126.906	-222.303	-95.6115	-222.303	23.6776
-227.453	-13.4855	-222.299	-177.332	-222.299	65.1897	-222.299	59.3271	-222.299	229.447	-222.299	165.387	-222.299	182.294	-222.299	-40.6219	-222.299	-138.478
-227.448	172.28	-222.294	79.1957	-222.294	231.016	-222.294	33.1455	-222.294	-135.682	-222.294	11.7063	-222.294	-221.942	-222.294	14.3677	-222.294	-300.634
-227.444	-159.825	-222.289	47.334	-222.289	-204.512	-222.289	211.675	-222.289	-270.789	-222.289	85.5549	-222.289	-114.127	-222.289	74.822	-222.289	-188.33
-227.439	-102.272	-222.285	15.4723	-222.285	-134.966	-222.285	86.6948	-222.285	364.855	-222.285	159.403	-222.285	-6.31323	-222.285	-127.034	-222.285	-76.0258
-227.434	-156.683	-222.28	-140.568	-222.28	73.4761	-222.28	12.2993	-222.28	143.038	-222.28	107.357	-222.28	90.0105	-222.28	-214.129	-222.28	142.236
-227.43	-88.0581	-222.275	-296.609	-222.275	-21.1267	-222.275	-62.0962	-222.275	-78.7787	-222.275	55.3105	-222.275	-89.4404	-222.275	-38.9142	-222.275	77.9442
-227.425	42.8172	-222.27	-187.952	-222.27	117.867	-222.27	-183.915	-222.27	-290.961	-222.27	-49.1919	-222.27	6.88306	-222.27	128.104	-222.27	-132.04
-227.42	-115.114	-222.266	-79.2958	-222.266	256.862	-222.266	200.115	-222.266	-40.6926	-222.266	-153.694	-222.266	103.207	-222.266	32.8113	-222.266	-59.4699
-227.416	20.8357	-222.261	48.9679	-222.261	-273.368	-222.261	15.0657	-222.261	-93.9077	-222.261	-100.828	-222.261	-231.368	-222.261	-29.6923	-222.261	260.335
-227.411	-114.335	-222.256	-136.484	-222.256	-96.4934	-222.256	-169.984	-222.256	84.103	-222.256	-47.9624	-222.256	-290.167	-222.256	-92.1959	-222.256	109.216
-227.406	-125.701	-222.252	8.52808	-222.252	-131.711	-222.252	116.433	-222.252	104.35	-222.252	-166.89	-222.252	11.3716	-222.252	-77.6801	-222.252	-206.174
-227.401	-287.927	-222.247	153.54	-222.247	-166.928	-222.247	-102.999	-222.247	-337.854	-222.247	217.761	-222.247	-146.714	-222.247	-63.1642	-222.247	-239.01
-227.397	-190.476	-222.242	102.479	-222.242	-94.8164	-222.242	-37.8904	-222.242	-418.768	-222.242	-58.5356	-222.242	-166.912	-222.242	508.761	-222.242	-395.463
-227.392	201.539	-222.237	51.4188	-222.237	280.34	-222.237	-276.292	-222.237	-37.2302	-222.237	-334.832	-222.237	-187.111	-222.237	118.882	-222.237	-80.9926
-227.387	80.4317	-222.233	145.778	-222.233	200.929	-222.233	174.526	-222.233	26.3718	-222.233	-201.97	-222.233	-78.0398	-222.233	-153.504	-222.233	-47.6048
-227.383	173.488	-222.228	-73.577	-222.228	-181.527	-222.228	321.835	-222.228	89.9739	-222.228	-69.1089	-222.228	31.0312	-222.228	-163.58	-222.228	-14.217
-227.378	72.5028	-222.223	-38.0391	-222.223	149.435	-222.223	83.4341	-222.223	-39.1121	-222.223	95.2266	-222.223	-170.144	-222.223	-75.2892	-222.223	136.902
-227.373	-264.381	-222.219	-2.50098	-222.219	177.352	-222.219	-154.967	-222.219	-168.198	-222.219	259.562	-222.219	-95.5449	-222.219	450.185	-222.219	5.46613
-227.368	-139.055	-222.214	28.9523	-222.214	108.989	-222.214	-17.5378	-222.214	176.608	-222.214	-65.9124	-222.214	8.49902	-222.214	293.243	-222.214	-113.461
-227.364	-91.2752	-222.209	60.4055	-222.209	40.6265	-222.209	423.4	-222.209	58.9631	-222.209	112.193	-222.209	-163.232	-222.209	-126.009	-222.209	-232.387
-227.359	-292.415	-222.204	-84.6061	-222.204	-34.0496	-222.204	23.3647	-222.204	85.834	-222.204	-24.4392	-222.204	-179.839	-222.204	-140.867	-222.204	-15.7806
-227.354	-199.688	-222.2	84.0975	-222.2	-613.801	-222.2	129.178	-222.2	112.705	-222.2	-161.071	-222.2	-196.447	-222.2	106.586	-222.2	-81.7284
-227.35	-36.4037	-222.195	32.2201	-222.195	-189.715	-222.195	187.568	-222.195	-74.7894	-222.195	17.0339	-222.195	77.0835	-222.195	364.969	-222.195	386.528
-227.345	-97.9737	-222.19	-19.6572	-222.19	-68.6748	-222.19	-259.891	-222.19	-262.284	-222.19	-308.44	-222.19	74.8394	-222.19	361.041	-222.19	195.491
-227.34	-43.0911	-222.186	-51.9275	-222.186	20.7983	-222.186	-138.27	-222.186	80.1138	-222.186	-56.8965	-222.186	-94.0188	-222.186	127.591	-222.186	139.845
-227.335	-88.8368	-222.181	-84.1976	-222.181	110.272	-222.181	-16.6487	-222.181	-39.9399	-222.181	194.647	-222.181	12.8977	-222.181	-105.858	-222.181	84.1987
-227.331	108.14	-222.176	-0.25427	-222.176	300.661	-222.176	-46.4858	-222.176	-9.83252	-222.176	87.8909	-222.176	205.186	-222.176	-4.07605	-222.176	-131.396
-227.326	283.166	-222.171	83.689	-222.171	188.006	-222.171	-76.3232	-222.171	20.2751	-222.171	-18.8657	-222.171	-62.1504	-222.171	97.7058	-222.171	-64.4366
-227.321	75.004	-222.167	10.7748	-222.167	-145.62	-222.167	64.5635	-222.167	21.4792	-222.167	0.27271	-222.167	-277.779	-222.167	-51.8931	-222.167	-15.1368
-227.317	14.8384	-222.162	-62.1395	-222.162	-176.201	-222.162	-98.0588	-222.162	22.6836	-222.162	19.4109	-222.162	150.067	-222.162	60.8185	-222.162	34.163
-227.312	-191.91	-222.157	41.411	-222.157	-263.602	-222.157	-7.75684	-222.157	-36.3271	-222.157	-0.79297	-222.157	-8.10864	-222.157	-274.584	-222.157	-125.51
-227.307	-140.365	-222.153	144.962	-222.153	154.071	-222.153	82.5449	-222.153	-95.3378	-222.153	-20.9968	-222.153	-166.284	-222.153	-172.802	-222.153	-285.182
-227.302	-3.87799	-222.148	91.6544	-222.148	123.49	-222.148	-16.8464	-222.148	-38.7356	-222.148	-72.6743	-222.148	428.176	-222.148	92.9241	-222.148	149.687
-227.298	83.8403	-222.143	38.3474	-222.143	-210.135	-222.143	187.271	-222.143	17.8665	-222.143	-124.352	-222.143	379.161	-222.143	358.65	-222.143	113.631
-227.293	220.458	-222.138	0.56262	-222.138	-71.0424	-222.138	17.5356	-222.138	87.7158	-222.138	282.962	-222.138	33.5449	-222.138	196.755	-222.138	125.405
-227.288	86.7429	-222.134	-37.222	-222.134	68.0505	-222.134	-152.2	-222.134	157.565	-222.134	186.697	-222.134	147.553	-222.134	34.8606	-222.134	137.178
-227.284	86.0983	-222.129	-75.0067	-222.129	36.6807	-222.129	19.5117	-222.129	34.7266	-222.129	79.9404	-222.129	-157.846	-222.129	178.995	-222.129	119.518
-227.279	35.0699	-222.124	-112.792	-222.124	5.31079	-222.124	-112.286	-222.124	-88.1119	-222.124	-26.8162	-222.124	-3.62012	-222.124	323.129	-222.124	101.858
-227.274	-17.7978	-222.12	-68.8795	-222.12	26.0269	-222.12	-60.7129	-222.12	5.82349	-222.12	-70.6252	-222.12	-24.6262	-222.12	0.02258	-222.12	-1.15625
-227.269	-50.9514	-222.115	-24.9675	-222.115	46.7427	-222.115	-9.14014	-222.115	99.7588	-222.115	-114.434	-222.115	-45.6326	-222.115	-323.084	-222.115	-104.171
-227.265	-15.8424	-222.11	18.9445	-222.11	-147.198	-222.11	4.49414	-222.11	15.4578	-222.11	-158.243	-222.11	-193.036	-222.11	-94.2452	-222.11	-101.228
-227.26	-330.011	-222.105	62.8563	-222.105	-38.0941	-222.105	18.1284	-222.105	-68.8431	-222.105	-202.052	-222.105	-64.6638	-222.105	134.593	-222.105	184.27
-227.255	-79.9475	-222.101	-23.9463	-222.101	-219.408	-222.101	68.9106	-222.101	-129.058	-222.101	12.4851	-222.101	-47.9666	-222.101	257.21	-222.101	-175.729
-227.251	-88.5579	-222.096	-110.749	-222.096	104.353	-222.096	-183.816	-222.096	41.9524	-222.096	227.023	-222.096	-31.2693	-222.096	117.516	-222.096	-64.8046
-227.246	-316.784	-222.091	-21.0869	-222.091	-177.976	-222.091	-114.064	-222.091	111.802	-222.091	-135.458	-222.091	330.146	-222.091	-136.939	-222.091	-42.1782
-227.241	159.284	-222.087	-245.14	-222.087	-157.26	-222.087	-44.3125	-222.087	-49.5743	-222.087	5.64111	-222.087	-135.762	-222.087	45.7903	-222.087	-19.5518
-227.236	151.434	-222.082	-165.282	-222.082	158.609	-222.082	-12.4993	-222.082	-121.832	-222.082	-52.5933	-222.082	-75.9751	-222.082	141.083	-222.082	-111.713
-227.232	212.778	-222.077	-85.4231	-222.077	171.433	-222.077	19.314	-222.077	37.1353	-222.077	-110.828	-222.077	-16.188	-222.077	-25.9353	-222.077	78.6801
-227.227	122.304	-222.072	151.293	-222.072	-194.549	-222.072	70.0967	-222.072	-222.994	-222.072	-137.589	-222.072	147.015	-222.072	-149.235	-222.072	-31.1409
-227.222	-159.567	-222.068	74.2939	-222.068	-55.4561	-222.068	-182.63	-222.068	-20.6711	-222.068	-164.35	-222.068	34.4426	-222.068	-10.224	-222.068	-140.962
-227.218	-237.413	-222.063	-128.518	-222.063	131.777	-222.063	-101.023	-222.063	120.232	-222.063	41.0081	-222.063	119.365	-222.063	-295.418	-222.063	-211.784
-227.213	-98.3469	-222.058	-331.33	-222.058	-186.065	-222.058	-19.415	-222.058	29.9094	-222.058	246.366	-222.058	204.288	-222.058	-318.302	-222.058	-282.607
-227.208	156.651	-222.054	-83.1764	-222.054	-238.743	-222.054	-127.501	-222.054	127.458	-222.054	-9.89087	-222.054	-210.631	-222.054	-138.988	-222.054	-382.862
-227.203	57.3979	-222.049	164.977	-222.049	11.6243	-222.049	67.9229	-222.049	-6.21948	-222.049	-266.147	-222.049	201.775	-222.049	302.636	-222.049	-483.117
-227.199	176.484	-222.044	-14.9597	-222.044	246.208	-222.044	-59.1321	-222.044	-67.6389	-222.044	-84.395	-222.044	189.027	-222.044	162.259	-222.044	-68.2997
-227.194	-252.806	-222.04	-194.897	-222.04	-24.2834	-222.04	-186.187	-222.04	102.167	-222.04	97.3574	-222.04	-99.4949	-222.04	21.8817	-222.04	-124.406
-227.189	-244.933	-222.035	95.7393	-222.035	27.2104	-222.035	-72.9639	-222.035	-50.7787	-222.035	69.2852	-222.035	-238.639	-222.035	176.604	-222.035	-215.831
-227.185	-127.311	-222.03	386.375	-222.03	-224.341	-222.03	40.2593	-222.03	27.5007	-222.03	41.2131	-222.03	265.691	-222.03	69.0156	-222.03	-24.7025
-227.18	22.9443	-222.025	220.02	-222.025	-128.899	-222.025	268.089	-222.025	303.361	-222.025	118.832	-222.025	277.361	-222.025	6.85352	-222.025	33.7951
-227.175	-24.1492	-222.021	53.6655	-222.021	-33.4576	-222.021	-9.93042	-222.021	-191.531	-222.021	196.45	-222.021	13.2568	-222.021	-55.3086	-222.021	92.2927
-227.171	-350.02	-222.016	-249.94	-222.016	43.0435	-222.016	28.2061	-222.016	-354.036	-222.016	64.2446	-222.016	-38.2715	-222.016	357.967	-222.016	109.584
-227.166	-217.639	-222.011	-30.6863	-222.011	119.544	-222.011	66.3423	-222.011	-54.0905	-222.011	-67.9614	-222.011	-365.574	-222.011	159.185	-222.011	-155.678
-227.161	41.098	-222.007	-0.96912	-222.007	65.0417	-222.007	-195.869	-222.007	-286.445	-222.007	-50.6672	-222.007	-115.474	-222.007	-15.0056	-222.007	-191.365
-227.156	94.3729	-222.002	28.748	-222.002	10.5391	-222.002	47.7681	-222.002	-56.3485	-222.002	-33.373	-222.002	134.626	-222.002	73.1143	-222.002	55.5018
-227.152	-222.328	-221.997	-104.928	-221.997	-138.665	-221.997	6.86523	-221.997	318.264	-221.997	-16.0789	-221.997	-46.1711	-221.997	106.586	-221.997	243.503
-227.147	-289.89	-221.992	75.1108	-221.992	15.1755	-221.992	-34.0374	-221.992	230.425	-221.992	1.21509	-221.992	48.8059	-221.992	-122.252	-221.992	-227.788
-227.142	-166.218	-221.988	223.288	-221.988	40.3799	-221.988	-22.7742	-221.988	71.533	-221.988	36.8689	-221.988	211.29	-221.988	177.629	-221.988	-86.1433
-227.138	135.978	-221.983	57.7504	-221.983	65.5845	-221.983	-11.5112	-221.983	-87.3593	-221.983	72.5227	-221.983	-85.8496	-221.983	215.199	-221.983	-227.053
-227.133	-218.183	-221.978	-68.5731	-221.978	-73.3606	-221.978	18.7212	-221.978	71.6836	-221.978	13.7554	-221.978	-107.215	-221.978	-64.1888	-221.978	-14.7689
-227.128	219.638	-221.974	118.819	-221.974	-212.306	-221.974	48.9536	-221.974	230.726	-221.974	-45.0117	-221.974	-128.58	-221.974	93.6072	-221.974	197.515
-227.123	285.755	-221.969	-76.1301	-221.969	179.078	-221.969	-34.6301	-221.969	21.2534	-221.969	-237.542	-221.969	-14.9312	-221.969	13.6846	-221.969	106.641
-227.119	-167.903	-221.964	42.6365	-221.964	65.3872	-221.964	185.295	-221.964	-188.219	-221.964	73.5063	-221.964	98.7183	-221.964	196.072	-221.964	15.7676
-227.114	-13.9348	-221.959	181.01	-221.959	-187.2	-221.959	44.8042	-221.959	55.1245	-221.959	-24.603	-221.959	-184.059	-221.959	88.8256	-221.959	-75.106
-227.109	112.582	-221.955	5.6687	-221.955	-136.742	-221.955	207.822	-221.955	298.468	-221.955	-122.712	-221.955	-7.21094	-221.955	-18.4211	-221.955	-165.98
-227.105	97.3587	-221.95	-61.8331	-221.95	-29.8571	-221.95	262.161	-221.95	-80.6604	-221.95	127.192	-221.95	-26.9604	-221.95	201.879	-221.95	-48.2487
-227.1	138.345	-221.945	-129.335	-221.945	77.0276	-221.945	12.9907	-221.945	2.66211	-221.945	377.096	-221.945	-46.7097	-221.945	-189.879	-221.945	69.4823
-227.095	-176.749	-221.941	-236.051	-221.941	297.554	-221.941	-65.4553	-221.941	-203.047	-221.941	-33.9468	-221.941	-175.62	-221.941	41.3501	-221.941	-113.001
-227.09	-7.18039	-221.936	-29.0524	-221.936	215.035	-221.936	-143.901	-221.936	-408.757	-221.936	58.5891	-221.936	-304.531	-221.936	10.269	-221.936	-12.9294
-227.086	-116.59	-221.931	47.2319	-221.931	58.3337	-221.931	78.0005	-221.931	-60.4883	-221.931	6.87061	-221.931	-243.846	-221.931	-4.4176	-221.931	-42.3621
-227.081	-11.7819	-221.926	123.516	-221.926	-98.3677	-221.926	-3.60742	-221.926	-174.671	-221.926	-44.8479	-221.926	-183.161	-221.926	-19.1042	-221.926	-71.7949
-227.076	323.148	-221.922	219.408	-221.922	-21.472	-221.922	-53.5994	-221.922	-144.338	-221.922	-96.5664	-221.922	-1.82471	-221.922	97.3643	-221.922	-83.5679
-227.072	195.403	-221.917	1.58386	-221.917	55.4236	-221.917	199.918	-221.917	-114.004	-221.917	-148.285	-221.917	-280.113	-221.917	213.833	-221.917	-95.3411
-227.067	96.5659	-221.912	135.873	-221.912	-68.9214	-221.912	-174.134	-221.912	-91.499	-221.912	58.999	-221.912	-17.6243	-221.912	-9.19934	-221.912	-88.7187
-227.062	57.7353	-221.908	-43.5536	-221.908	-193.267	-221.908	-42.3364	-221.908	-68.9937	-221.908	-237.296	-221.908	244.865	-221.908	30.079	-221.908	-82.0963
-227.057	86.9873	-221.903	-242.587	-221.903	118.016	-221.903	-125.525	-221.903	213.64	-221.903	-92.96	-221.903	185.616	-221.903	69.3572	-221.903	-216.751
-227.053	130.013	-221.898	-127.905	-221.898	-75.7775	-221.898	94.7959	-221.898	33.8235	-221.898	51.3765	-221.898	402.142	-221.898	108.635	-221.898	119.518
-227.048	51.0607	-221.893	-228.903	-221.893	-105.421	-221.893	213.947	-221.893	162.307	-221.893	-260.656	-221.893	190.643	-221.893	-84.3403	-221.893	277.719
-227.043	-79.5527	-221.889	-329.9	-221.889	-135.065	-221.889	-172.75	-221.889	290.791	-221.889	-69.1089	-221.889	-20.856	-221.889	-15.0056	-221.889	153.366
-227.039	-103.81	-221.884	124.639	-221.884	125.71	-221.884	-3.01465	-221.884	149.511	-221.884	-34.9304	-221.884	-243.846	-221.884	87.1178	-221.884	276.247
-227.034	-112.94	-221.879	56.3207	-221.879	83.4395	-221.879	166.722	-221.879	8.23193	-221.879	-0.75195	-221.879	-7.21094	-221.879	-73.0691	-221.879	116.575
-227.029	34.8931	-221.875	148.74	-221.875	-46.2819	-221.875	126.412	-221.875	-157.961	-221.875	-20.4639	-221.875	-20.4519	-221.875	-171.521	-221.875	450.452
-227.024	-52.5138	-221.87	-72.5559	-221.87	-176.003	-221.87	86.1021	-221.87	138.296	-221.87	-40.176	-221.87	-33.6931	-221.87	254.648	-221.87	313.406
-227.02	-147.911	-221.865	-150.066	-221.865	-242.59	-221.865	77.4077	-221.865	-114.607	-221.865	-75.625	-221.865	-213.548	-221.865	391.182	-221.865	-182.72
-227.015	219.44	-221.86	-227.575	-221.86	-6.13232	-221.86	68.7134	-221.86	94.9417	-221.86	-111.074	-221.86	-117.628	-221.86	3.09644	-221.86	-19.5518
-227.01	238.44	-221.856	5.36231	-221.856	15.6687	-221.856	-385.76	-221.856	186.469	-221.856	16.0913	-221.856	225.339	-221.856	-218.313	-221.856	39.1298
-227.006	-28.629	-221.851	238.3	-221.851	37.47	-221.851	-334.385	-221.851	-184.456	-221.851	-108.533	-221.851	-75.167	-221.851	84.8977	-221.851	97.8113
-227.001	77.621	-221.846	105.236	-221.846	97.1516	-221.846	115.346	-221.846	-203.725	-221.846	-248.894	-221.846	3.51685	-221.846	-87.3289	-221.846	-208.473
-226.996	-34.3031	-221.842	-27.8269	-221.842	156.833	-221.842	261.568	-221.842	8.23193	-221.842	114.324	-221.842	82.2004	-221.842	-259.555	-221.842	-43.8337
-226.991	110.424	-221.837	53.1549	-221.837	-54.9628	-221.837	382.498	-221.837	75.0706	-221.837	160.838	-221.837	-38.0469	-221.837	48.4373	-221.837	-41.8102
-226.987	-87.2489	-221.832	134.137	-221.832	36.2861	-221.832	-204.761	-221.832	141.909	-221.832	207.352	-221.832	-158.294	-221.832	94.1195	-221.832	-39.7867
-226.982	67.5041	-221.827	-118.204	-221.827	159.102	-221.827	124.831	-221.827	107.587	-221.827	-13.6611	-221.827	135.12	-221.827	-209.945	-221.827	-167.267
-226.977	30.4984	-221.823	-56.8292	-221.823	-21.1267	-221.823	-51.4258	-221.823	73.2642	-221.823	268.906	-221.823	428.535	-221.823	10.6106	-221.823	-12.1935
-226.973	-87.1774	-221.818	-24.8655	-221.818	-255.02	-221.818	-37.9893	-221.818	19.6729	-221.818	306.24	-221.818	210.617	-221.818	1.6449	-221.818	-21.9432
-226.968	186.767	-221.813	7.09839	-221.813	16.1621	-221.813	-24.5527	-221.813	-33.9185	-221.813	91.7839	-221.813	-7.30054	-221.813	254.99	-221.813	-31.6927
-226.963	268.383	-221.809	91.348	-221.809	-15.7012	-221.809	210.193	-221.809	-87.5098	-221.809	113.381	-221.809	4.59399	-221.809	278.813	-221.809	347.07
-226.958	54.871	-221.804	175.598	-221.804	-47.5642	-221.804	444.938	-221.804	-141.101	-221.804	134.979	-221.804	16.4885	-221.804	302.636	-221.804	66.5391
-226.954	-144.244	-221.799	-235.234	-221.799	61.4412	-221.799	184.505	-221.799	-128.908	-221.799	-28.8242	-221.799	-45.7673	-221.799	91.131	-221.799	30.3
-226.949	-149.513	-221.794	-123.208	-221.794	170.447	-221.794	-75.928	-221.794	-116.714	-221.794	-192.627	-221.794	-108.023	-221.794	141.937	-221.794	-5.93909
-226.944	255.975	-221.79	-43.8599	-221.79	-55.1602	-221.79	194.78	-221.79	329.027	-221.79	-62.6748	-221.79	13.571	-221.79	-173.399	-221.79	216.83
-226.94	-2.62952	-221.785	35.488	-221.785	-280.767	-221.785	-242.7	-221.785	4.01709	-221.785	67.2771	-221.785	-140.61	-221.785	35.8853	-221.785	157.045
-226.935	127.863	-221.78	-97.5754	-221.78	-170.183	-221.78	18.5234	-221.78	-94.5851	-221.78	-50.6262	-221.78	-294.79	-221.78	389.987	-221.78	138.465
-226.93	57.4873	-221.776	-230.639	-221.776	243.446	-221.776	-23.7622	-221.776	-193.187	-221.776	-168.53	-221.776	10.6536	-221.776	-130.279	-221.776	119.886
-226.926	-126.276	-221.771	-102.273	-221.771	133.059	-221.771	79.3833	-221.771	-7.57446	-221.771	-60.8716	-221.771	-74.5835	-221.771	-27.5576	-221.771	-210.681
-226.921	133.758	-221.766	26.0929	-221.766	22.6729	-221.766	182.529	-221.766	178.038	-221.766	46.7864	-221.766	115.954	-221.766	75.1636	-221.766	-70.3232
-226.916	72.3239	-221.762	4.13684	-221.762	-11.1633	-221.762	-104.777	-221.762	331.135	-221.762	-122.262	-221.762	-217.767	-221.762	-130.193	-221.762	207.632
-226.911	-184.412	-221.757	-17.8191	-221.757	-44.9994	-221.757	-88.5742	-221.757	253.006	-221.757	-39.5203	-221.757	91.9854	-221.757	189.07	-221.757	14.6638
-226.907	-208.11	-221.752	149.761	-221.752	15.866	-221.752	-91.3406	-221.752	-162.327	-221.752	58.958	-221.752	194.907	-221.752	16.5023	-221.752	-25.2543
-226.902	-25.2434	-221.747	317.341	-221.747	-226.313	-221.747	-94.1069	-221.747	-115.209	-221.747	-94.3535	-221.747	-161.795	-221.747	106.245	-221.747	-65.1725
-226.897	-122.777	-221.743	-184.991	-221.743	-83.3733	-221.743	26.4272	-221.743	66.791	-221.743	-163.735	-221.743	-133.563	-221.743	-40.3657	-221.743	-55.055
-226.893	-63.7043	-221.738	-164.465	-221.738	59.5669	-221.738	146.962	-221.738	17.5654	-221.738	18.6733	-221.738	170.445	-221.738	75.3344	-221.738	-44.9375
-226.888	-48.5251	-221.733	12.9193	-221.733	63.6113	-221.733	46.187	-221.733	-89.4668	-221.733	-66.4451	-221.733	60.7903	-221.733	322.189	-221.733	-64.2527
-226.883	160.813	-221.729	190.303	-221.729	67.656	-221.729	-54.5874	-221.729	34.7266	-221.729	100.226	-221.729	-48.8643	-221.729	44.4241	-221.729	-83.5679
-226.878	60.4042	-221.724	213.791	-221.724	-152.722	-221.724	-330.433	-221.724	-235.789	-221.724	-177.628	-221.724	-87.8247	-221.724	-68.629	-221.724	171.301
-226.874	-111.3	-221.719	-76.4364	-221.719	131.974	-221.719	-100.43	-221.719	-43.854	-221.719	48.0979	-221.719	-126.785	-221.719	342.939	-221.719	-44.7535
-226.869	-88.7647	-221.714	-13.7343	-221.714	37.8645	-221.714	-3.21216	-221.714	95.092	-221.714	-25.1768	-221.714	-165.745	-221.714	268.139	-221.714	33.5192
-226.864	59.5015	-221.71	-264.747	-221.71	-56.2452	-221.71	94.0059	-221.71	234.038	-221.71	153.338	-221.71	-204.706	-221.71	-68.9706	-221.71	111.792
-226.86	141.643	-221.705	-58.2589	-221.705	76.929	-221.705	112.185	-221.705	-2.75732	-221.705	203.335	-221.705	-137.378	-221.705	-8.51624	-221.705	-242.597
-226.855	7.04758	-221.7	148.229	-221.7	-92.9421	-221.7	130.364	-221.7	-239.553	-221.7	1.54297	-221.7	-70.05	-221.7	51.9381	-221.7	-126.061
-226.85	-296.894	-221.696	-220.427	-221.696	-187.052	-221.696	-3.21216	-221.696	-245.123	-221.696	114.488	-221.696	-140.61	-221.696	-35.1571	-221.696	-133.144
-226.845	-406.535	-221.691	-66.2244	-221.691	21.8835	-221.691	166.722	-221.691	-19.4668	-221.691	-24.3572	-221.691	-211.169	-221.691	-122.252	-221.691	-140.226
-226.841	-339.155	-221.686	-63.1608	-221.686	-112.474	-221.686	-102.801	-221.686	-33.4668	-221.686	-136.974	-221.686	-41.8623	-221.686	-92.5375	-221.686	-85.4995
-226.836	-0.79554	-221.681	-60.0972	-221.681	-246.832	-221.681	-68.8145	-221.681	183.759	-221.681	2.19873	-221.681	127.445	-221.681	-62.8226	-221.681	-30.7729
-226.831	14.7186	-221.677	250.146	-221.677	-109.712	-221.677	-34.8276	-221.677	-8.47754	-221.677	94.1609	-221.677	66.9395	-221.677	98.0474	-221.677	-134.983
-226.827	260.257	-221.672	37.5304	-221.672	27.4077	-221.672	-0.84106	-221.672	30.5115	-221.672	-65.6665	-221.672	6.43433	-221.672	258.917	-221.672	43.3608
-226.822	265.241	-221.667	181.112	-221.667	-86.4314	-221.667	74.2461	-221.667	-284.563	-221.667	165.305	-221.667	-5.23584	-221.667	173.871	-221.667	80.4276
-226.817	108.292	-221.663	10.979	-221.663	-200.271	-221.663	149.333	-221.663	-137.187	-221.663	-107.303	-221.663	-16.906	-221.663	88.8256	-221.663	117.495
-226.812	85.385	-221.658	-191.833	-221.658	-263.602	-221.658	72.665	-221.658	-57.2518	-221.658	-222.543	-221.658	-28.5762	-221.658	134.935	-221.658	13.2842
-226.808	199.238	-221.653	-80.9298	-221.653	178.141	-221.653	-4.00244	-221.653	22.6836	-221.653	-85.9932	-221.653	-40.2463	-221.653	181.044	-221.653	191.628
-226.803	95.3227	-221.648	-60.3014	-221.648	265.74	-221.648	76.2222	-221.648	90.2749	-221.648	-182.545	-221.648	-69.6912	-221.648	-2.53906	-221.648	158.976
-226.798	-107.744	-221.644	-39.673	-221.644	50.2939	-221.644	156.446	-221.644	-73.3593	-221.644	224.482	-221.644	-99.1357	-221.644	-186.122	-221.644	126.324
-226.794	-88.1891	-221.639	0.56262	-221.639	-114.645	-221.639	2.71582	-221.639	326.619	-221.639	122.684	-221.639	-174.543	-221.639	-222.156	-221.639	-12.2855
-226.789	-139.298	-221.634	40.7982	-221.634	-279.583	-221.634	-151.015	-221.634	-44.155	-221.634	20.8862	-221.634	25.8247	-221.634	-258.189	-221.634	-150.895
-226.784	-86.58	-221.63	22.2123	-221.63	-53.0885	-221.63	-213.061	-221.63	-63.2733	-221.63	244.317	-221.63	71.0688	-221.63	-168.532	-221.63	-265.959
-226.779	-88.0056	-221.625	3.62634	-221.625	173.406	-221.625	28.4033	-221.625	-82.3916	-221.625	-35.832	-221.625	-343.311	-221.625	183.435	-221.625	-98.4683
-226.775	-56.1095	-221.62	141.898	-221.62	46.3481	-221.62	80.1738	-221.62	-178.585	-221.62	-32.7173	-221.62	-96.9812	-221.62	38.1053	-221.62	-119.347
-226.77	143.307	-221.615	280.169	-221.615	-80.7098	-221.615	131.944	-221.615	-274.778	-221.615	-29.6028	-221.615	-126.426	-221.615	155.086	-221.615	-140.226
-226.765	-250.867	-221.611	3.422	-221.611	6.88916	-221.611	133.92	-221.611	176.382	-221.611	-101.238	-221.611	-40.9646	-221.611	2.92578	-221.611	348.817
-226.761	-87.9647	-221.606	-273.325	-221.606	94.488	-221.606	-167.613	-221.606	165.092	-221.606	-172.874	-221.606	44.4968	-221.606	113.076	-221.606	366.937
-226.756	72.7219	-221.601	-99.1073	-221.601	201.027	-221.601	125.226	-221.601	-62.9722	-221.601	-118.614	-221.601	112.722	-221.601	256.014	-221.601	67.1829
-226.751	-38.0651	-221.597	75.1108	-221.597	4.52148	-221.597	114.556	-221.597	-59.8109	-221.597	-64.355	-221.597	180.948	-221.597	-125.668	-221.597	49.9831
-226.746	59.7413	-221.592	180.704	-221.592	-45.1968	-221.592	-0.4458	-221.592	-119.273	-221.592	29.2463	-221.592	177.357	-221.592	-190.391	-221.592	-52.5716
-226.742	3.76362	-221.587	-27.4185	-221.587	-94.915	-221.587	-115.448	-221.587	-178.736	-221.587	122.848	-221.587	173.766	-221.587	-255.115	-221.587	-155.126
-226.737	281.825	-221.582	-353.184	-221.582	189.979	-221.582	-167.218	-221.582	36.3826	-221.582	90.5547	-221.582	49.5242	-221.582	-46.599	-221.582	24.8733
-226.732	-110.138	-221.578	-156.091	-221.578	-232.232	-221.578	84.521	-221.578	-210.951	-221.578	58.2612	-221.578	-74.7183	-221.578	161.917	-221.578	-266.051
-226.728	-75.0466	-221.573	38.3474	-221.573	-231.739	-221.573	-26.6274	-221.573	-83.7463	-221.573	-17.3083	-221.573	-97.5647	-221.573	13.0868	-221.573	-146.48
-226.723	-92.0468	-221.568	232.785	-221.568	273.829	-221.568	-137.776	-221.568	43.4578	-221.568	-92.8782	-221.568	155.363	-221.568	-135.744	-221.568	-26.9099
-226.718	-186.311	-221.564	270.366	-221.564	97.5461	-221.564	-78.2002	-221.564	180.296	-221.564	-26.8162	-221.564	-252.419	-221.564	21.4548	-221.564	-78.0493
-226.713	133.581	-221.559	-5.7688	-221.559	-78.7368	-221.559	-18.6248	-221.559	-145.316	-221.559	39.2458	-221.559	-200.576	-221.559	178.653	-221.559	153.366
-226.709	-188.561	-221.554	38.3474	-221.554	-94.0272	-221.554	-82.3499	-221.554	99.9094	-221.554	-128.122	-221.554	-53.9363	-221.554	95.4004	-221.554	-39.0509
-226.704	-84.2291	-221.549	82.4635	-221.549	-109.318	-221.549	-146.075	-221.549	-117.316	-221.549	-43.7004	-221.549	-183.071	-221.549	12.1476	-221.549	51.0869
-226.699	-18.9922	-221.545	205.009	-221.545	-67.787	-221.545	62.0938	-221.545	-247.832	-221.545	-205.823	-221.545	-128.356	-221.545	-38.3164	-221.545	17.6071
-226.695	-256.217	-221.54	13.8384	-221.54	-26.2565	-221.54	270.263	-221.54	84.103	-221.54	135.634	-221.54	-73.6409	-221.54	-88.7804	-221.54	-15.8726
-226.69	-171.616	-221.535	-18.0233	-221.535	53.1548	-221.535	66.6387	-221.535	-2.45605	-221.535	332.181	-221.535	85.2078	-221.535	93.0095	-221.535	-122.198
-226.685	-206.66	-221.531	-49.885	-221.531	-170.479	-221.531	166.524	-221.531	-89.0151	-221.531	25.1482	-221.531	244.057	-221.531	-249.821	-221.531	54.0302
-226.68	137.577	-221.526	-199.39	-221.526	28.8875	-221.526	-75.0388	-221.526	-2.15503	-221.526	32.8528	-221.526	81.1682	-221.526	-100.82	-221.526	-69.9553
-226.676	121.034	-221.521	-35.1797	-221.521	228.254	-221.521	-13.092	-221.521	84.7051	-221.521	40.5574	-221.521	-81.7202	-221.521	-214.129	-221.521	88.6136
-226.671	40.7595	-221.517	-18.0233	-221.517	45.6575	-221.517	4.59302	-221.517	-139.144	-221.517	-178.611	-221.517	-34.905	-221.517	63.2947	-221.517	-117.784
-226.666	46.4326	-221.512	-0.86707	-221.512	-136.939	-221.512	22.2778	-221.512	99.4578	-221.512	-397.78	-221.512	11.9102	-221.512	78.4082	-221.512	-41.6263
-226.662	-127.149	-221.507	75.1108	-221.507	-66.9978	-221.507	39.9629	-221.507	-81.0367	-221.507	-239.264	-221.507	-199.813	-221.507	-168.788	-221.507	34.5309
-226.657	-143.485	-221.502	-162.626	-221.502	2.94336	-221.502	57.6479	-221.502	-30.3057	-221.502	-80.7476	-221.502	48.0876	-221.502	108.635	-221.502	110.688
-226.652	-204.087	-221.498	-348.486	-221.498	31.8469	-221.498	-64.9612	-221.498	216.425	-221.498	-66.814	-221.498	46.6064	-221.498	-181.426	-221.498	-17.8961
-226.648	-356.306	-221.493	-220.631	-221.493	60.7507	-221.493	-491.08	-221.493	0.70508	-221.493	-52.8801	-221.493	45.1252	-221.493	53.1335	-221.493	-146.48
-226.643	-257.042	-221.488	-131.99	-221.488	-5.04724	-221.488	-120.486	-221.488	74.0168	-221.488	55.4746	-221.488	72.3706	-221.488	25.3826	-221.488	119.334
-226.638	-219.276	-221.484	-43.3492	-221.484	232.2	-221.484	-53.4019	-221.484	-83.897	-221.484	163.829	-221.484	99.616	-221.484	-2.36829	-221.484	102.594
-226.633	28.0346	-221.479	50.1934	-221.479	38.5549	-221.479	-24.2563	-221.479	-68.3916	-221.479	33.5085	-221.479	17.7004	-221.479	84.6415	-221.479	-37.7632
-226.629	-1.06595	-221.474	143.736	-221.474	-155.09	-221.474	4.8894	-221.474	-52.8862	-221.474	406.767	-221.474	-64.2151	-221.474	171.651	-221.474	-178.121
-226.624	148.287	-221.469	80.4211	-221.469	-146.705	-221.469	318.575	-221.469	-51.8324	-221.469	-111.729	-221.469	141.135	-221.469	-9.11389	-221.469	-100.676
-226.619	76.2728	-221.465	17.1062	-221.465	-138.32	-221.465	126.412	-221.465	-50.7787	-221.465	-126.647	-221.465	-113.14	-221.465	72.4312	-221.465	-23.2308
-226.615	-63.8435	-221.46	34.671	-221.46	-267.252	-221.46	-63.3806	-221.46	-82.241	-221.46	144.978	-221.46	-257.536	-221.46	417.653	-221.46	-7.59467
-226.61	-172.001	-221.455	52.2358	-221.455	108.891	-221.455	50.3369	-221.455	-113.703	-221.455	-86.9768	-221.455	57.6931	-221.455	-111.494	-221.455	8.04144
-226.605	202.256	-221.451	-8.62817	-221.451	49.4062	-221.451	-57.2549	-221.451	-318.585	-221.451	-67.1418	-221.451	85.6567	-221.451	80.7137	-221.451	-11.6417
-226.6	269.444	-221.446	-69.4922	-221.446	-10.0782	-221.446	138.663	-221.446	-61.0153	-221.446	-47.3069	-221.446	113.62	-221.446	10.6106	-221.446	251.23
-226.596	-36.1509	-221.441	21.5996	-221.441	4.62036	-221.441	100.625	-221.441	196.554	-221.441	52.5239	-221.441	35.2954	-221.441	-34.9009	-221.441	140.305
-226.591	106.835	-221.436	112.691	-221.436	19.3186	-221.436	62.5879	-221.436	-8.32715	-221.436	152.354	-221.436	-43.0293	-221.436	-80.4125	-221.436	-253.174
-226.586	-190.258	-221.432	46.9255	-221.432	223.42	-221.432	182.628	-221.432	-39.7896	-221.432	58.0974	-221.432	-121.354	-221.432	21.6256	-221.432	0.86725
-226.582	-188.365	-221.427	-18.8403	-221.427	124.477	-221.427	-0.84106	-221.427	-71.2517	-221.427	-36.1599	-221.427	-199.679	-221.427	123.664	-221.427	-27.6458
-226.577	-225.256	-221.422	94.9222	-221.422	-96.3455	-221.422	151.111	-221.422	-103.467	-221.422	-163.284	-221.422	-28.3967	-221.422	-72.0444	-221.422	109.584
-226.572	-84.405	-221.418	208.685	-221.418	-14.1228	-221.418	-202.785	-221.418	-135.682	-221.418	-38.6187	-221.418	142.885	-221.418	256.868	-221.418	-35.7397
-226.567	115.656	-221.413	-161.197	-221.413	-26.6017	-221.413	31.3672	-221.413	-138.994	-221.413	-212.954	-221.413	3.92065	-221.413	159.526	-221.413	136.81
-226.563	39.9246	-221.408	-8.21973	-221.408	-39.0806	-221.408	265.52	-221.408	-142.305	-221.408	116.291	-221.408	140.731	-221.408	62.1846	-221.408	26.8048
-226.558	-149.801	-221.403	125.15	-221.403	-207.817	-221.403	300.495	-221.403	-239.553	-221.403	-1.65356	-221.403	50.6013	-221.403	95.998	-221.403	-9.61816
-226.553	98.7092	-221.399	-264.339	-221.399	-73.5085	-221.399	-170.379	-221.399	125.651	-221.399	-119.598	-221.399	-315.303	-221.399	129.812	-221.399	236.513
-226.549	-200.298	-221.394	-189.791	-221.394	22.9194	-221.394	-400.975	-221.394	249.995	-221.394	-174.595	-221.394	54.1921	-221.394	311.175	-221.394	323.708
-226.544	-243.232	-221.389	-115.242	-221.389	119.347	-221.389	76.6172	-221.389	-88.1119	-221.389	-229.592	-221.389	-35.9373	-221.389	-32.0831	-221.389	128.348
-226.539	107.591	-221.385	125.967	-221.385	138.436	-221.385	114.358	-221.385	-188.972	-221.385	30.8037	-221.385	56.3467	-221.385	57.0614	-221.385	118.414
-226.534	37.7013	-221.38	53.4613	-221.38	-145.521	-221.38	152.099	-221.38	172.619	-221.38	-212.38	-221.38	-127.144	-221.38	-116.104	-221.38	108.481
-226.53	149.18	-221.375	0.56262	-221.375	176.612	-221.375	82.3477	-221.375	129.565	-221.375	37.5247	-221.375	-46.3508	-221.375	-43.3542	-221.375	-148.688
-226.525	135.255	-221.37	-52.3359	-221.37	-6.32959	-221.37	12.5957	-221.37	86.5115	-221.37	287.429	-221.37	34.4426	-221.37	29.3959	-221.37	253.437
-226.52	18.2948	-221.366	-67.6541	-221.366	-200.32	-221.366	-76.1255	-221.366	55.5007	-221.366	184.566	-221.366	149.708	-221.366	-24.9106	-221.366	108.113
-226.516	-26.2891	-221.361	-82.9722	-221.361	-394.31	-221.361	-164.847	-221.361	24.49	-221.361	81.7026	-221.361	264.973	-221.361	-79.217	-221.361	-37.2114
-226.511	7.75294	-221.356	-196.326	-221.356	-462.032	-221.356	-171.367	-221.356	-35.4238	-221.356	-21.1606	-221.356	-33.4238	-221.356	-35.1571	-221.356	-17.7122
-226.506	13.4386	-221.352	4.03479	-221.352	177.352	-221.352	125.621	-221.352	-95.3378	-221.352	-124.024	-221.352	-331.821	-221.352	8.90283	-221.352	1.78699
-226.501	-207.023	-221.347	53.257	-221.347	79.2471	-221.347	-45.3003	-221.347	132.124	-221.347	-28.8652	-221.347	-90.3381	-221.347	-248.284	-221.347	236.145
-226.497	-53.2581	-221.342	102.479	-221.342	-18.8579	-221.342	-216.222	-221.342	-102.865	-221.342	66.2937	-221.342	151.144	-221.342	19.1493	-221.342	187.949
-226.492	-52.3241	-221.337	321.63	-221.337	-186.411	-221.337	169.29	-221.337	-63.2733	-221.337	19.8208	-221.337	-170.414	-221.337	-401.982	-221.337	198.618
-226.487	16.0582	-221.333	-191.22	-221.333	-50.9183	-221.333	48.9536	-221.333	-254.907	-221.333	-26.6521	-221.333	-32.3464	-221.333	51.255	-221.333	209.288
-226.483	-53.1274	-221.328	-101.15	-221.328	221.891	-221.328	70.8867	-221.328	-131.015	-221.328	-41.6514	-221.328	-132.71	-221.328	352.844	-221.328	-351.038
-226.478	138.583	-221.323	-11.0791	-221.323	191.656	-221.323	92.8203	-221.323	-7.1228	-221.323	-308.44	-221.323	42.7014	-221.323	129.812	-221.323	-252.07
-226.473	152.424	-221.319	33.2413	-221.319	-21.6693	-221.319	-233.018	-221.319	-13.2949	-221.319	-354.913	-221.319	-46.1711	-221.319	-240.77	-221.319	-53.0315
-226.468	139.869	-221.314	77.5618	-221.314	-234.995	-221.314	-53.0066	-221.314	-19.4668	-221.314	102.193	-221.314	-135.044	-221.314	-86.7311	-221.314	-136.547
-226.464	-56.5736	-221.309	50.8062	-221.309	113.576	-221.309	68.5156	-221.309	58.0598	-221.309	168.501	-221.309	-115.474	-221.309	-93.2206	-221.309	-71.4269
-226.459	-162.335	-221.304	24.0504	-221.304	159.102	-221.304	-315.811	-221.304	135.587	-221.304	-16.9805	-221.304	-95.9041	-221.304	162.6	-221.304	-288.861
-226.454	137.674	-221.3	-179.17	-221.3	122.553	-221.3	-112.088	-221.3	20.4255	-221.3	-29.3569	-221.3	-76.334	-221.3	-2.36829	-221.3	-129.557
-226.45	-142.74	-221.295	-68.6753	-221.295	86.0044	-221.295	91.6348	-221.295	-94.7356	-221.295	-41.7334	-221.295	-56.7642	-221.295	-167.337	-221.295	29.7481
-226.445	-235.549	-221.29	-36.6094	-221.29	30.5151	-221.29	-125.13	-221.29	-7.57446	-221.29	126.864	-221.29	17.3862	-221.29	-108.249	-221.29	-34.636
-226.44	116.196	-221.286	-4.54333	-221.286	-24.974	-221.286	-38.3845	-221.286	79.5869	-221.286	295.461	-221.286	91.5366	-221.286	-49.1606	-221.286	-99.0201
-226.435	279.323	-221.281	223.594	-221.281	-99.4036	-221.281	200.115	-221.281	-25.9399	-221.281	170.304	-221.281	27.7996	-221.281	-121.228	-221.281	-22.1271
-226.431	146.997	-221.276	138.017	-221.276	129.212	-221.276	135.106	-221.276	-131.467	-221.276	45.1472	-221.276	-35.9373	-221.276	-193.295	-221.276	54.7659
-226.426	174.281	-221.272	127.601	-221.272	178.24	-221.272	77.5063	-221.272	-67.9399	-221.272	-48.3723	-221.272	47.1899	-221.272	-179.462	-221.272	-119.255
-226.421	-232.715	-221.267	117.185	-221.267	227.268	-221.267	19.9067	-221.267	-4.41309	-221.267	-141.892	-221.267	130.317	-221.267	-165.629	-221.267	-293.276
-226.417	-225.979	-221.262	87.1611	-221.262	4.81763	-221.262	-75.6316	-221.262	-186.563	-221.262	-135.745	-221.262	-16.3674	-221.262	-37.0356	-221.262	-137.651
-226.412	-2.85132	-221.257	57.1376	-221.257	-217.632	-221.257	132.339	-221.257	-137.488	-221.257	-129.597	-221.257	-163.052	-221.257	91.5579	-221.257	17.975
-226.407	45.0885	-221.253	-41.5111	-221.253	115.5	-221.253	137.971	-221.253	-182.348	-221.253	117.848	-221.253	-125.887	-221.253	121.785	-221.253	11.7206
-226.403	-29.2539	-221.248	-140.16	-221.248	-157.458	-221.248	143.603	-221.248	-227.209	-221.248	-54.3555	-221.248	-88.7224	-221.248	-110.298	-221.248	5.46613
-226.398	15.5592	-221.243	-62.3438	-221.243	80.9734	-221.243	-230.153	-221.243	-127.553	-221.243	-132.138	-221.243	69.094	-221.243	-80.0709	-221.243	-0.78839
-226.393	182.471	-221.239	-298.243	-221.239	319.404	-221.239	104.281	-221.239	-259.123	-221.239	-209.921	-221.239	226.91	-221.239	-49.8437	-221.239	-7.04285
-226.388	120.873	-221.234	-109.319	-221.234	-3.27148	-221.234	101.613	-221.234	48.2749	-221.234	61.1299	-221.234	253.303	-221.234	287.778	-221.234	-137.651
-226.384	-143.445	-221.229	79.6041	-221.229	-22.9023	-221.229	98.9458	-221.229	355.673	-221.229	80.3911	-221.229	3.92065	-221.229	363.09	-221.229	-268.258
-226.379	-177.923	-221.224	92.0629	-221.224	298.392	-221.224	-49.1536	-221.224	3.11377	-221.224	283.249	-221.224	-119.065	-221.224	219.81	-221.224	-163.404
-226.374	-282.791	-221.22	104.522	-221.22	13.5972	-221.22	106.257	-221.22	-118.219	-221.22	234.317	-221.22	217.574	-221.22	338.84	-221.22	-58.5501
-226.37	84.8298	-221.215	49.9891	-221.215	-100.735	-221.215	87.7812	-221.215	71.1567	-221.215	-129.352	-221.215	62.9895	-221.215	205.123	-221.215	-47.8807
-226.365	209.425	-221.21	-4.54334	-221.21	87.9773	-221.21	-234.203	-221.21	29.3074	-221.21	-73.3708	-221.21	-91.595	-221.21	71.4065	-221.21	-37.2114
-226.36	-188.718	-221.206	-235.541	-221.206	125.167	-221.206	170.97	-221.206	-128.155	-221.206	-59.3552	-221.206	-234.689	-221.206	25.1265	-221.206	238.353
-226.355	-364.061	-221.201	-152.823	-221.201	-140.688	-221.201	70.2939	-221.201	-54.3916	-221.201	-45.3396	-221.201	-102.008	-221.201	-21.1536	-221.201	42.9929
-226.351	97.8818	-221.196	-79.5001	-221.196	-327.427	-221.196	51.4233	-221.196	-35.5745	-221.196	-69.8464	-221.196	-113.32	-221.196	502.955	-221.196	75.7368
-226.346	137.619	-221.191	-6.17737	-221.191	91.9233	-221.191	32.5527	-221.191	-247.983	-221.191	-94.3535	-221.191	-124.631	-221.191	65.2585	-221.191	108.481
-226.341	21.2358	-221.187	184.789	-221.187	170.348	-221.187	-17.9331	-221.187	-7.57446	-221.187	-134.597	-221.187	-245.103	-221.187	86.6055	-221.187	-123.67
-226.337	35.3803	-221.182	62.0394	-221.182	-54.2723	-221.182	-68.4192	-221.182	-152.542	-221.182	76.9487	-221.182	-89.7996	-221.182	107.952	-221.182	-355.821
-226.332	-40.6188	-221.177	135.362	-221.177	-81.5977	-221.177	23.3647	-221.177	128.812	-221.177	-48.5361	-221.177	-319.432	-221.177	311.004	-221.177	-72.8986
-226.327	-43.8759	-221.173	208.685	-221.173	-108.923	-221.173	115.148	-221.173	24.7913	-221.173	-174.021	-221.173	-89.4404	-221.173	251.745	-221.173	210.024
-226.322	-59.1081	-221.168	138.222	-221.168	-313.025	-221.168	-147.162	-221.168	7.47925	-221.168	93.915	-221.168	157.787	-221.168	77.7251	-221.168	175.072
-226.318	197.529	-221.163	67.7582	-221.163	-214.081	-221.163	-105.963	-221.163	221.393	-221.163	110.062	-221.163	-54.6096	-221.163	166.016	-221.163	422.675
-226.313	-113.789	-221.158	-221.652	-221.158	340.219	-221.158	17.0415	-221.158	-63.8755	-221.158	-117.057	-221.158	28.1587	-221.158	63.7216	-221.158	524.586
-226.308	-157.453	-221.154	11.7959	-221.154	-115.631	-221.154	-365.803	-221.154	36.2319	-221.154	75.4734	-221.154	110.927	-221.154	223.738	-221.154	343.943
-226.304	165.958	-221.149	49.1721	-221.149	15.6687	-221.149	79.6797	-221.149	203.78	-221.149	-46.7332	-221.149	9.84546	-221.149	121.443	-221.149	-83.9359
-226.299	113.969	-221.144	86.5483	-221.144	146.969	-221.144	221.653	-221.144	140.103	-221.144	-168.939	-221.144	-91.2358	-221.144	19.1493	-221.144	-40.8905
-226.294	111.013	-221.14	-142.406	-221.14	-1.10132	-221.14	104.379	-221.14	-234.284	-221.14	-169.185	-221.14	178.255	-221.14	-1.17285	-221.14	-33.1644
-226.289	-120.388	-221.135	-57.6462	-221.135	-149.171	-221.135	-12.8945	-221.135	-223.295	-221.135	-169.431	-221.135	171.971	-221.135	-21.4951	-221.135	-307.993
-226.285	-73.1949	-221.13	-149.351	-221.13	-44.7035	-221.13	-149.138	-221.13	-265.295	-221.13	166.042	-221.13	90.998	-221.13	-14.4933	-221.13	-347.359
-226.28	10.8843	-221.125	72.6599	-221.125	59.7642	-221.125	18.1284	-221.125	-307.295	-221.125	81.8665	-221.125	10.0251	-221.125	-7.49158	-221.125	84.1987
-226.275	-301.06	-221.121	-136.688	-221.121	13.6465	-221.121	-103.987	-221.121	27.5007	-221.121	215.466	-221.121	-117.988	-221.121	-195.173	-221.121	95.4199
-226.271	1.06317	-221.116	-32.3202	-221.116	-32.4712	-221.116	77.4077	-221.116	131.071	-221.116	-70.5842	-221.116	-246	-221.116	54.329	-221.116	-175.913
-226.266	160.252	-221.111	209.298	-221.111	72.9336	-221.111	-44.7075	-221.111	-35.1228	-221.111	-136.318	-221.111	-81.0022	-221.111	-89.6343	-221.111	-194.125
-226.261	54.6902	-221.107	-71.9431	-221.107	178.338	-221.107	-166.823	-221.107	29.9094	-221.107	49.7371	-221.107	-191.779	-221.107	28.7128	-221.107	258.588
-226.256	-224.781	-221.102	-10.0579	-221.102	176.415	-221.102	-51.821	-221.102	-37.5315	-221.102	-94.6812	-221.102	-167.541	-221.102	-19.6166	-221.102	181.511
-226.252	-75.2605	-221.097	51.8273	-221.097	174.491	-221.097	63.1807	-221.097	-104.972	-221.097	180.55	-221.097	-143.303	-221.097	-67.9459	-221.097	104.434
-226.247	-63.3044	-221.092	-128.11	-221.092	21.0452	-221.092	-74.7424	-221.092	150.339	-221.092	125.307	-221.092	-153.537	-221.092	-138.134	-221.092	56.7894
-226.242	133.237	-221.088	5.6687	-221.088	-132.401	-221.088	-212.665	-221.088	174.426	-221.088	70.064	-221.088	-163.771	-221.088	-208.323	-221.088	9.1452
-226.238	-2.93702	-221.083	296.305	-221.083	-41.9907	-221.083	-137.973	-221.083	215.974	-221.083	-73.043	-221.083	113.261	-221.083	211.271	-221.083	-64.2527
-226.233	65.9307	-221.078	64.0818	-221.078	48.4197	-221.078	-63.2817	-221.078	26.2966	-221.078	35.6396	-221.078	114.518	-221.078	18.8077	-221.078	-137.651
-226.228	-21.1029	-221.074	-148.534	-221.074	-12.6924	-221.074	276.981	-221.074	82.2964	-221.074	18.4272	-221.074	-39.3486	-221.074	-64.3596	-221.074	-211.049
-226.223	-16.802	-221.069	161.709	-221.069	-73.8044	-221.069	111.394	-221.069	-92.9292	-221.069	-250.574	-221.069	82.5596	-221.069	-147.527	-221.069	-284.446
-226.219	155.136	-221.064	148.434	-221.064	26.0762	-221.064	265.125	-221.064	-147.725	-221.064	11.5425	-221.064	414.171	-221.064	-25.7645	-221.064	-22.311
-226.214	121.364	-221.059	135.158	-221.059	125.957	-221.059	115.346	-221.059	-202.521	-221.059	273.659	-221.059	470.009	-221.059	-166.312	-221.059	239.824
-226.209	311.65	-221.055	174.168	-221.055	74.3147	-221.055	-66.0481	-221.055	-69.4453	-221.055	126.618	-221.055	54.7307	-221.055	26.4927	-221.055	78.1282
-226.205	-88.2977	-221.05	-100.537	-221.05	22.6729	-221.05	56.0669	-221.05	294.855	-221.05	-20.4231	-221.05	-84.7725	-221.05	481.608	-221.05	-83.5679
-226.2	-149.981	-221.045	-97.8818	-221.045	33.376	-221.045	-10.9185	-221.045	356.877	-221.045	46.7864	-221.045	-406.689	-221.045	-86.9019	-221.045	-190.814
-226.195	-84.3843	-221.041	-95.2267	-221.041	44.0793	-221.041	-77.9038	-221.041	187.673	-221.041	-137.794	-221.041	-452.831	-221.041	-218.228	-221.041	-298.059
-226.19	-180.204	-221.036	-112.179	-221.036	-286.143	-221.036	63.7734	-221.036	-126.047	-221.036	-259.427	-221.036	167.482	-221.036	65.7709	-221.036	-169.843
-226.186	-247.648	-221.031	-129.131	-221.031	-10.2755	-221.031	-98.0588	-221.031	99.7588	-221.031	-129.27	-221.031	-39.5281	-221.031	87.4593	-221.031	-41.6263
-226.181	-91.7022	-221.026	-214.708	-221.026	19.3679	-221.026	-98.6516	-221.026	-69.4453	-221.026	-73.8628	-221.026	-131.633	-221.026	-322.571	-221.026	-72.3467
-226.176	183.508	-221.022	-300.285	-221.022	49.0117	-221.022	204.265	-221.022	-7.42383	-221.022	-18.4558	-221.022	52.0376	-221.022	-470.292	-221.022	-103.067
-226.172	73.9804	-221.017	-229.005	-221.017	116.536	-221.017	64.5635	-221.017	122.038	-221.017	10.7229	-221.017	57.6035	-221.017	-317.448	-221.017	-133.788
-226.167	-75.6897	-221.012	-157.725	-221.012	184.06	-221.012	-75.1375	-221.012	20.2751	-221.012	291.691	-221.012	63.1692	-221.012	-164.604	-221.012	-164.508
-226.162	119.408	-221.008	0.15418	-221.008	15.6194	-221.008	-80.0774	-221.008	-141.703	-221.008	232.35	-221.008	-98.5972	-221.008	98.9012	-221.008	-67.9318
-226.158	-144.394	-221.003	158.033	-221.003	-152.821	-221.003	-85.0173	-221.003	235.845	-221.003	-246.64	-221.003	199.261	-221.003	100.097	-221.003	28.6444
-226.153	-302.304	-220.998	159.054	-220.998	-106.605	-220.998	80.7666	-220.998	-51.3809	-220.998	-321.718	-220.998	66.2214	-220.998	177.799	-220.998	125.221
-226.148	79.8056	-220.994	160.075	-220.994	-60.3884	-220.994	-56.9585	-220.994	-107.381	-220.994	-145.006	-220.994	208.956	-220.994	-6.80847	-220.994	221.797
-226.143	132.493	-220.989	53.257	-220.989	115.253	-220.989	-49.2522	-220.989	108.791	-220.989	-129.597	-220.989	133.37	-220.989	-114.909	-220.989	112.344
-226.139	-42.4463	-220.984	-53.5614	-220.984	-315.195	-220.984	-41.5459	-220.984	-60.4131	-220.984	-114.188	-220.984	-217.992	-220.984	-223.01	-220.984	2.89075
-226.134	59.1619	-220.979	-16.5936	-220.979	-284.762	-220.979	-52.8091	-220.979	117.221	-220.979	-35.832	-220.979	-46.5303	-220.979	-199.955	-220.979	99.4669
-226.129	51.1658	-220.975	-293.341	-220.975	48.7156	-220.975	-64.072	-220.975	294.855	-220.975	42.5244	-220.975	124.931	-220.975	-176.9	-220.975	196.043
-226.125	-136.045	-220.97	10.7748	-220.97	-192.181	-220.97	-128.588	-220.97	111.049	-220.97	164.731	-220.97	-92.4927	-220.97	7.19507	-220.97	290.228
-226.12	-199.302	-220.965	-207.968	-220.965	173.011	-220.965	-193.103	-220.965	-72.7572	-220.965	35.1477	-220.965	149.708	-220.965	453.601	-220.965	-86.5112
-226.115	-3.95261	-220.961	37.3262	-220.961	64.6965	-220.961	-86.8945	-220.961	-87.9614	-220.961	31.4595	-220.961	12.7183	-220.961	430.034	-220.961	-57.0785
-226.11	-127.577	-220.956	282.62	-220.956	-43.6184	-220.956	19.314	-220.956	-103.166	-220.956	27.7712	-220.956	-124.271	-220.956	-30.7169	-220.956	-27.6458
-226.106	-126.812	-220.951	-166.507	-220.951	-55.6533	-220.951	-102.11	-220.951	-67.7894	-220.951	190.631	-220.951	-341.695	-220.951	5.82886	-220.951	-9.98608
-226.101	-111.758	-220.946	-92.7758	-220.946	-67.6884	-220.946	79.9761	-220.946	-417.789	-220.946	101.701	-220.946	-283.345	-220.946	42.3748	-220.946	7.67352
-226.096	-158.382	-220.942	144.349	-220.942	-79.7234	-220.942	-193.202	-220.942	-127.101	-220.942	-191.807	-220.942	200.159	-220.942	67.991	-220.942	25.3332
-226.092	24.9594	-220.937	67.7582	-220.937	-91.7583	-220.937	39.4688	-220.937	163.587	-220.937	102.193	-220.937	224.038	-220.937	-168.703	-220.937	42.9929
-226.087	-179.145	-220.932	-124.025	-220.932	-39.8698	-220.932	124.337	-220.932	109.243	-220.932	217.187	-220.932	110.748	-220.932	-39.2557	-220.932	23.8616
-226.082	-100.193	-220.928	-2.09253	-220.928	12.0188	-220.928	209.205	-220.928	54.8987	-220.928	80.3911	-220.928	-2.54272	-220.928	90.1918	-220.928	4.73029
-226.077	9.2772	-220.923	2.19653	-220.923	329.072	-220.923	-28.4058	-220.923	0.55469	-220.923	263.578	-220.923	148.451	-220.923	72.0896	-220.923	-14.401
-226.073	-115.598	-220.918	6.48572	-220.918	40.0347	-220.918	-266.017	-220.918	-53.7894	-220.918	194.975	-220.918	23.6702	-220.918	53.9874	-220.918	-33.5323
-226.068	-23.7161	-220.913	-121.574	-220.913	16.1621	-220.913	-108.433	-220.913	-16.6067	-220.913	-99.1892	-220.913	-20.6765	-220.913	89.1671	-220.913	-17.3443
-226.063	-5.3988	-220.909	-249.633	-220.909	-7.71069	-220.909	49.1514	-220.909	20.5762	-220.909	-393.354	-220.909	-65.0229	-220.909	124.347	-220.909	-1.15625
-226.059	274.527	-220.904	-116.264	-220.904	176.76	-220.904	-115.744	-220.904	-72.3055	-220.904	115.062	-220.904	45.7537	-220.904	61.16	-220.904	15.0317
-226.054	105.431	-220.899	17.1062	-220.899	-244.859	-220.899	22.8706	-220.899	66.0383	-220.899	-131.892	-220.899	-119.244	-220.899	260.284	-220.899	31.2197
-226.049	-183.874	-220.895	-192.65	-220.895	21.6863	-220.895	172.946	-220.895	-28.9507	-220.895	-320.325	-220.895	-243.846	-220.895	431.4	-220.895	-10.7219
-226.044	-113.895	-220.89	-402.406	-220.89	-14.8134	-220.89	323.021	-220.89	-123.94	-220.89	-256.968	-220.89	-92.6724	-220.89	340.206	-220.89	-52.6636
-226.04	-28.4606	-220.885	-246.161	-220.885	-70.2532	-220.885	-32.7529	-220.885	166.447	-220.885	257.513	-220.885	41.2651	-220.885	-155.383	-220.885	-94.6052
-226.035	-96.2529	-220.88	-89.9164	-220.88	-125.693	-220.88	-85.0173	-220.88	456.834	-220.88	352.344	-220.88	-100.572	-220.88	-388.661	-220.88	-136.547
-226.03	-73.9795	-220.876	45.0873	-220.876	-76.9612	-220.876	-140.443	-220.876	-83.7463	-220.876	-158.694	-220.876	1.76611	-220.876	-46.7698	-220.876	-51.9277
-226.026	193.694	-220.871	180.091	-220.871	-28.2294	-220.871	-195.869	-220.871	-238.951	-220.871	-250.083	-220.871	104.104	-220.871	-142.062	-220.871	32.6914
-226.021	323.636	-220.866	-57.442	-220.866	-55.2588	-220.866	-61.6021	-220.866	-187.015	-220.866	-378.19	-220.866	-40.6055	-220.866	-78.8755	-220.866	317.453
-226.016	65.9199	-220.862	227.884	-220.862	-82.2882	-220.862	72.665	-220.862	-135.08	-220.862	-86.6489	-220.862	-185.315	-220.862	-15.6887	-220.862	319.661
-226.011	201.417	-220.857	112.079	-220.857	-76.9612	-220.857	-133.725	-220.857	-90.9722	-220.857	-75.092	-220.857	-102.367	-220.857	-216.179	-220.857	-109.322
-226.007	-31.5841	-220.852	-3.72644	-220.852	-71.6343	-220.852	-36.6062	-220.852	-46.8647	-220.852	-63.5354	-220.852	-19.4197	-220.852	20.5155	-220.852	120.99
-226.002	-153.802	-220.847	89.6121	-220.847	-66.3073	-220.847	174.329	-220.847	-118.37	-220.847	-151.645	-220.847	80.7642	-220.847	142.449	-220.847	-66.6441
-225.997	-82.7947	-220.843	-130.765	-220.843	-60.9803	-220.843	-120.585	-220.843	-189.875	-220.843	12.0342	-220.843	180.948	-220.843	264.382	-220.843	216.646
-225.993	-233.144	-220.838	-124.025	-220.838	97.4475	-220.838	-130.959	-220.838	-83.1443	-220.838	-215.084	-220.838	5.35693	-220.838	240.132	-220.838	84.9345
-225.988	-226.082	-220.833	-117.285	-220.833	255.875	-220.833	-141.333	-220.833	23.5869	-220.833	-190.414	-220.833	105.541	-220.833	215.882	-220.833	-46.777
-225.983	-311.848	-220.829	26.7056	-220.829	199.646	-220.829	-12.5979	-220.829	-115.359	-220.829	154.24	-220.829	-207.937	-220.829	126.054	-220.829	-178.489
-225.978	-17.1691	-220.824	-143.019	-220.824	143.417	-220.824	-187.373	-220.824	-23.0798	-220.824	79.2437	-220.824	-61.7913	-220.824	36.2268	-220.824	-310.2
-225.974	-63.2345	-220.819	169.905	-220.819	-324.172	-220.819	-69.012	-220.819	-20.8218	-220.819	27.3613	-220.819	15.2317	-220.819	36.3976	-220.819	2.93671
-225.969	5.06858	-220.814	169.113	-220.814	-185.671	-220.814	49.3486	-220.814	-18.5637	-220.814	-24.5212	-220.814	92.2549	-220.814	36.5684	-220.814	-154.85
-225.964	-67.3034	-220.81	83.3572	-220.81	224.308	-220.81	-21.9839	-220.81	-136.736	-220.81	259.316	-220.81	31.3904	-220.81	-258.36	-220.81	-524.553
-225.96	-84.7597	-220.805	-2.3988	-220.805	28.197	-220.805	-93.3164	-220.805	130.469	-220.805	123.504	-220.805	-29.4739	-220.805	-290.978	-220.805	-46.5931
-225.955	37.7793	-220.8	-187.825	-220.8	-22.7051	-220.8	148.345	-220.8	315.78	-220.8	21.7878	-220.8	191.182	-220.8	-103.638	-220.8	-71.9328
-225.95	339.447	-220.796	-59.5354	-220.796	229.438	-220.796	86.4971	-220.796	-38.4346	-220.796	-79.928	-220.796	-47.7871	-220.796	-178.608	-220.796	-97.2726
-225.945	273.307	-220.791	-323.39	-220.791	121.715	-220.791	132.142	-220.791	-65.0797	-220.791	-66.2402	-220.791	-200.576	-220.791	-89.6343	-220.791	-352.188
-225.941	40.2971	-220.786	-64.3862	-220.786	13.9917	-220.786	-125.722	-220.786	-91.7249	-220.786	-52.5525	-220.786	-77.5908	-220.786	-0.66052	-220.786	-136.179
-225.936	-47.0337	-220.781	-78.2491	-220.781	-93.7313	-220.781	-46.8811	-220.781	-42.4991	-220.781	-148.367	-220.781	-39.3486	-220.781	102.658	-220.781	-59.9758
-225.931	285.462	-220.777	-92.1119	-220.777	-201.454	-220.777	335.47	-220.777	6.72656	-220.777	7.6084	-220.777	-276.881	-220.777	205.977	-220.777	-266.327
-225.927	368.991	-220.772	-92.9034	-220.772	-157.655	-220.772	72.8628	-220.772	186.017	-220.772	273.741	-220.772	-204.167	-220.772	238.254	-220.772	-143.031
-225.922	1.37123	-220.767	-93.6948	-220.767	-113.855	-220.767	-189.744	-220.767	134.081	-220.767	120.225	-220.767	-131.453	-220.767	8.21973	-220.767	-19.7357
-225.917	-184.446	-220.763	91.7821	-220.763	-77.9476	-220.763	-28.7021	-220.763	-52.7357	-220.763	-130.335	-220.763	-110.447	-220.763	-57.8701	-220.763	-43.6038
-225.912	-148.739	-220.758	-36.4562	-220.758	-42.04	-220.758	132.339	-220.758	-239.553	-220.758	-129.106	-220.758	-89.4404	-220.758	-123.96	-220.758	-67.4719
-225.908	-17.7827	-220.753	-105.873	-220.753	107.51	-220.753	141.626	-220.753	-161.424	-220.753	-70.1743	-220.753	-51.1982	-220.753	-151.796	-220.753	173.555
-225.903	21.753	-220.749	138.426	-220.749	257.059	-220.749	-152.596	-220.749	147.931	-220.749	-11.2432	-220.749	-12.9561	-220.749	82.6776	-220.749	-56.3427
-225.898	-221.998	-220.744	330.847	-220.744	-46.775	-220.744	-218.988	-220.744	74.1675	-220.744	-152.465	-220.744	39.6494	-220.744	200.854	-220.744	104.48
-225.894	-104.756	-220.739	209.553	-220.739	255.481	-220.739	220.468	-220.739	-230.822	-220.739	-41.8972	-220.739	368.03	-220.739	56.7198	-220.739	265.302
-225.889	196.73	-220.734	127.473	-220.734	-86.2341	-220.734	135.106	-220.734	-275.682	-220.734	-298.523	-220.734	294.238	-220.734	76.5298	-220.734	67.0449
-225.884	125.51	-220.73	45.3937	-220.73	-124.904	-220.73	49.7441	-220.73	-89.3163	-220.73	368.081	-220.73	220.447	-220.73	96.3396	-220.73	-131.212
-225.88	-25.3274	-220.725	-67.7306	-220.725	-236.178	-220.725	-218.988	-220.725	150.038	-220.725	100.964	-220.725	261.562	-220.725	10.9521	-220.725	-144.043
-225.875	-262.02	-220.72	-180.855	-220.72	-44.4076	-220.72	18.1284	-220.72	4.01709	-220.72	-166.153	-220.72	26.9019	-220.72	-74.4353	-220.72	-156.874
-225.87	24.7528	-220.716	-215.551	-220.716	-136.742	-220.716	274.214	-220.716	-26.3916	-220.716	-139.515	-220.716	-328.409	-220.716	-159.823	-220.716	-169.705
-225.865	-57.2185	-220.711	-250.246	-220.711	73.9695	-220.711	226.791	-220.711	-56.8002	-220.711	138.913	-220.711	-224.096	-220.711	-245.21	-220.711	-182.536
-225.861	-47.7598	-220.706	-264.926	-220.706	259.427	-220.706	216.516	-220.706	24.189	-220.706	16.7061	-220.706	73.4031	-220.706	-111.323	-220.706	-157.104
-225.856	-33.1251	-220.701	-279.606	-220.701	-161.206	-220.701	-97.2686	-220.701	105.178	-220.701	-105.5	-220.701	95.1274	-220.701	22.5648	-220.701	-131.672
-225.851	-136.263	-220.697	78.2511	-220.697	-221.973	-220.697	-25.343	-220.697	176.533	-220.697	155.223	-220.697	-21.0354	-220.697	-56.6747	-220.697	-106.24
-225.847	-11.2145	-220.692	-86.7506	-220.692	-282.74	-220.692	46.5825	-220.692	-137.488	-220.692	164.157	-220.692	-137.198	-220.692	126.396	-220.692	-80.8087
-225.842	-80.6346	-220.687	9.677	-220.687	-35.7266	-220.687	48.9536	-220.687	-408.155	-220.687	-56.4045	-220.687	-204.526	-220.687	-58.0409	-220.687	3.48859
-225.837	6.467	-220.683	106.104	-220.683	211.287	-220.683	-252.185	-220.683	14.8557	-220.683	-25.1768	-220.683	-271.854	-220.683	-242.478	-220.683	87.7858
-225.832	82.9769	-220.678	32.603	-220.678	-15.2079	-220.678	-129.674	-220.678	225.909	-220.678	131.946	-220.678	-80.6431	-220.678	152.354	-220.678	154.423
-225.828	179.801	-220.673	-40.8984	-220.673	-241.703	-220.673	-7.16406	-220.673	51.5869	-220.673	-130.581	-220.673	110.568	-220.673	-64.8719	-220.673	221.061
-225.823	204.913	-220.668	-232.069	-220.668	165.021	-220.668	18.3262	-220.668	133.216	-220.668	57.6055	-220.668	-294.521	-220.668	-166.141	-220.668	217.382
-225.818	222.045	-220.664	-109.524	-220.664	268.699	-220.664	43.8159	-220.664	-16.3809	-220.664	-5.99756	-220.664	-239.986	-220.664	-267.411	-220.664	-68.8516
-225.814	209.44	-220.659	-6.58582	-220.659	88.2732	-220.659	-63.4792	-220.659	70.0652	-220.659	45.803	-220.659	-231.412	-220.659	-259.385	-220.659	-178.489
-225.809	119.342	-220.654	96.3521	-220.654	-92.153	-220.654	-170.775	-220.654	-74.7141	-220.654	97.6035	-220.654	-222.839	-220.654	185.826	-220.654	-288.126
-225.804	-146.201	-220.65	9.75354	-220.65	-147.889	-220.65	-360.271	-220.65	14.1406	-220.65	16.9521	-220.65	-1.68994	-220.65	133.739	-220.65	-368.33
-225.799	-40.2693	-220.645	-76.845	-220.645	-203.625	-220.645	-246.257	-220.645	102.995	-220.645	-63.6992	-220.645	-56.3152	-220.645	81.653	-220.645	-165.98
-225.795	-27.4177	-220.64	97.986	-220.64	-63.6438	-220.64	101.712	-220.64	-140.537	-220.64	-2.71899	-220.64	-76.4688	-220.64	-36.011	-220.64	248.286
-225.79	-190.065	-220.635	272.817	-220.635	76.3369	-220.635	146.171	-220.635	1.30737	-220.635	-193.528	-220.635	-96.6221	-220.635	-153.675	-220.635	3.25867
-225.785	-39.5586	-220.631	43.6576	-220.631	530.411	-220.631	238.054	-220.631	-118.182	-220.631	-127.958	-220.631	-144.066	-220.631	-224.888	-220.631	40.0496
-225.781	55.7154	-220.626	-185.501	-220.626	75.3506	-220.626	26.4272	-220.626	-6.44531	-220.626	-62.3879	-220.626	84.2651	-220.626	315.956	-220.626	76.8405
-225.776	199.796	-220.621	-120.553	-220.621	55.917	-220.621	-33.4446	-220.621	13.7642	-220.621	-248.607	-220.621	168.964	-220.621	206.49	-220.621	-86.5112
-225.771	91.6859	-220.617	-55.6038	-220.617	36.4834	-220.617	210.193	-220.617	33.9739	-220.617	-15.1772	-220.617	-205.963	-220.617	97.0227	-220.617	32.6914
-225.766	227.285	-220.612	-320.709	-220.612	13.8931	-220.612	66.5396	-220.612	-68.655	-220.612	-120.09	-220.612	2.26001	-220.612	148.768	-220.612	81.2554
-225.762	-108.365	-220.607	-62.9565	-220.607	-8.69714	-220.607	226.396	-220.607	59.9417	-220.607	-225.002	-220.607	-65.2922	-220.607	200.512	-220.607	129.819
-225.757	139.716	-220.602	-99.3115	-220.602	0.27979	-220.602	158.62	-220.602	72.9255	-220.602	47.77	-220.602	148.676	-220.602	252.257	-220.602	-104.171
-225.752	-20.6993	-220.598	-135.667	-220.598	9.25659	-220.598	90.8442	-220.598	85.9094	-220.598	68.7524	-220.598	86.8687	-220.598	41.6917	-220.598	-55.6069
-225.748	-218.012	-220.593	45.7001	-220.593	-222.072	-220.593	81.3594	-220.593	-39.4507	-220.593	22.3616	-220.593	-21.26	-220.593	198.463	-220.593	26.8048
-225.743	53.1292	-220.588	227.067	-220.588	51.675	-220.588	71.875	-220.588	66.4148	-220.588	-24.0293	-220.588	-129.388	-220.588	92.9241	-220.588	109.216
-225.738	61.0477	-220.584	-101.354	-220.584	-34.4441	-220.584	-127.303	-220.584	273.441	-220.584	-86.1572	-220.584	158.909	-220.584	118.54	-220.584	226.947
-225.733	-77.302	-220.579	-116.059	-220.579	-120.563	-220.579	-22.9719	-220.579	95.092	-220.579	-148.285	-220.579	171.432	-220.579	144.157	-220.579	62.1241
-225.729	-241.963	-220.574	-281.087	-220.574	-94.6191	-220.574	171.464	-220.574	22.7212	-220.574	-55.667	-220.574	-134.909	-220.574	38.6177	-220.574	138.649
-225.724	-14.4869	-220.569	76.7448	-220.569	-68.6748	-220.569	62.3901	-220.569	181.576	-220.569	36.9509	-220.569	18.3738	-220.569	-66.9213	-220.569	215.174
[truncated: 129,072 more rows]
