# Supplementary material for: Direct conversion of various phosphate sources to a versatile P-X reagent [TBA][PO2X2] via redox-neutral halogenation
Source: Nat Commun. 2025 Feb 26;16:2004. doi: 10.1038/s41467-025-57255-1 (PMC11865473; doi:10.1038/s41467-025-57255-1)
Supplement: Supplementary file 3 — Source Data [file 41467_2025_57255_MOESM3_ESM.zip › Source Data/Fig S3.xlsx]

## Sheet: Fig S3
-233.782	-30.9088	-233.782	-192.82	-233.781	141.197	-48.0193	25.7457	-233.282	-0.39984	-233.782	103.748
-233.777	40.4532	-233.777	-11.6544	-233.776	82.8269	-48.0146	79.6747	-233.277	6.13341	-233.777	58.1144
-233.772	-66.9441	-233.772	-57.44	-233.771	-69.1711	-48.0099	-60.0155	-233.272	135.921	-233.772	122.105
-233.768	-30.4634	-233.768	-114.681	-233.767	24.3051	-48.0052	-104.455	-233.268	-5.16095	-233.768	-20.5513
-233.763	158.088	-233.763	34.7229	-233.762	-182.278	-48.0005	226.751	-233.263	56.3441	-233.763	151.51
-233.758	55.2439	-233.758	-132.545	-233.757	-42.0865	-47.9958	59.7495	-233.258	-193.016	-233.758	62.0119
-233.753	-139.518	-233.753	-15.8797	-233.753	-1.95368	-47.9911	-192.851	-233.254	17.1795	-233.753	-176.811
-233.749	-198.692	-233.749	73.7491	-233.748	258.264	-47.9864	-266.29	-233.249	81.089	-233.749	-156.747
-233.744	43.232	-233.744	-283.916	-233.743	165.378	-47.9817	-185.049	-233.244	-198.122	-233.744	-29.6025
-233.739	-17.6272	-233.739	136.197	-233.738	-30.0616	-47.9769	-118.307	-233.239	-1.28237	-233.739	-290.711
-233.735	39.4931	-233.735	211.038	-233.734	-69.2312	-47.9722	50.4399	-233.235	-65.2919	-233.735	-243.201
-233.73	96.7168	-233.73	107.487	-233.729	-83.6895	-47.9675	46.5529	-233.23	265.588	-233.73	-179.589
-233.725	-217.031	-233.725	71.4107	-233.724	-220.29	-47.9628	-196.947	-233.225	179.36	-233.725	-6.87982
-233.72	120.862	-233.72	-166.908	-233.72	-7.62156	-47.9581	-240.41	-233.221	-16.8296	-233.72	217.16
-233.716	44.9129	-233.716	-32.2397	-233.715	-98.4647	-47.9534	-65.8348	-233.216	-88.1946	-233.716	28.8324
-233.711	-6.51804	-233.711	176.025	-233.71	53.379	-47.9487	-20.0019	-233.211	-238.687	-233.711	-33.6805
-233.706	-311.611	-233.706	56.3826	-233.705	240.993	-47.944	-60.7417	-233.206	98.8987	-233.706	-12.4089
-233.702	-107.263	-233.702	-203.663	-233.701	-83.4478	-47.9392	213.373	-233.202	-23.4994	-233.702	86.861
-233.697	217.568	-233.697	43.786	-233.696	-330.057	-47.9345	57.7983	-233.197	30.2118	-233.697	-110.238
-233.692	-122.734	-233.692	226.499	-233.691	222.016	-47.9298	-113.843	-233.192	-62.0984	-233.692	-91.9931
-233.687	-155.233	-233.687	251.167	-233.687	31.6445	-47.9251	60.6394	-233.188	105.276	-233.687	269.773
-233.683	153.046	-233.683	77.2575	-233.682	-75.844	-47.9204	171.516	-233.183	125.832	-233.683	24.2713
-233.678	12.6601	-233.678	-207.564	-233.677	-188.611	-47.9157	55.3287	-233.178	137.959	-233.678	118.673
-233.673	-202.236	-233.673	-141.617	-233.673	-348.68	-47.911	104.278	-233.173	40.7496	-233.673	53.6743
-233.669	-36.965	-233.669	-102.482	-233.668	-25.8011	-47.9063	-44.0686	-233.169	47.3689	-233.669	-177.239
-233.664	75.0047	-233.664	307.321	-233.663	80.7942	-47.9016	40.5686	-233.164	-38.9258	-233.664	66.3213
-233.659	-55.6096	-233.659	202.545	-233.658	199.268	-47.8968	59.3897	-233.159	8.71635	-233.659	-140.176
-233.654	-103.052	-233.654	39.162	-233.654	-84.4072	-47.8921	101.807	-233.155	-48.8672	-233.654	306.839
-233.65	298.303	-233.65	-77.2183	-233.649	111.29	-47.8874	56.815	-233.15	5.73868	-233.65	195.727
-233.645	127.907	-233.645	-1.15944	-233.644	-97.6262	-47.8827	65.2157	-233.145	12.6499	-233.645	-35.1936
-233.64	-80.2545	-233.64	-48.0743	-233.64	-22.9111	-47.878	70.0944	-233.14	-79.8262	-233.64	-210.658
-233.636	-76.0066	-233.636	-242.948	-233.635	43.0058	-47.8733	-300.863	-233.136	-109.82	-233.636	-217.799
-233.631	51.4969	-233.631	-96.5192	-233.63	-311.502	-47.8686	-131.716	-233.131	172.949	-233.631	-114.816
-233.626	186.821	-233.626	-225.264	-233.625	-275.58	-47.8639	-234.855	-233.126	250.096	-233.626	-159.357
-233.621	30.8699	-233.621	-23.7871	-233.621	-87.7367	-47.8592	-154.738	-233.122	-177.064	-233.621	335.434
-233.617	-149.234	-233.617	88.5973	-233.616	258.947	-47.8544	-101.575	-233.117	-78.2141	-233.617	240.913
-233.612	59.8726	-233.612	86.7814	-233.611	149.586	-47.8497	121.981	-233.112	82.3659	-233.612	304.338
-233.607	-172.732	-233.607	-5.17932	-233.607	-314.786	-47.845	-175.669	-233.107	-3.25502	-233.607	104.845
-233.603	-70.2003	-233.603	56.2695	-233.602	-28.1636	-47.8403	-204.276	-233.103	-100.941	-233.603	-122.903
-233.598	41.8681	-233.598	38.6565	-233.597	190.472	-47.8356	92.3675	-233.098	26.4573	-233.598	-93.1417
-233.593	71.8749	-233.593	147.496	-233.592	-87.6459	-47.8309	185.134	-233.093	-30.5749	-233.593	143.071
-233.588	197.955	-233.588	175.901	-233.588	-119.457	-47.8262	145.077	-233.089	225.193	-233.588	118.874
-233.584	-9.79498	-233.584	89.0133	-233.583	-96.6625	-47.8215	-191.727	-233.084	142.138	-233.584	-188.063
-233.579	-328.773	-233.579	142.052	-233.578	-202.816	-47.8167	-173.979	-233.079	111.44	-233.579	-108.909
-233.574	81.347	-233.574	-50.7497	-233.574	-79.9635	-47.812	-272.719	-233.074	-81.456	-233.574	-135.351
-233.57	-78.069	-233.57	-272.204	-233.569	14.9459	-47.8073	-1.98884	-233.07	-239.773	-233.57	22.9564
-233.565	-386.251	-233.565	31.2315	-233.564	167.88	-47.8026	-68.4767	-233.065	-222.841	-233.565	-203.883
-233.56	66.7439	-233.56	256.359	-233.559	58.1099	-47.7979	56.5362	-233.06	-146.447	-233.56	-296.986
-233.555	84.0548	-233.555	-36.6576	-233.555	-104.921	-47.7932	43.5079	-233.056	-117.099	-233.555	62.0053
-233.551	158.759	-233.551	-156.759	-233.55	-113.545	-47.7885	47.2759	-233.051	114.292	-233.551	108.548
-233.546	24.6494	-233.546	9.37847	-233.545	178.13	-47.7838	137.218	-233.046	-4.97636	-233.546	111.976
-233.541	8.29427	-233.541	-108.815	-233.541	131.545	-47.7791	-69.986	-233.041	221.47	-233.541	102.83
-233.537	-7.55847	-233.537	-6.60365	-233.536	-23.2931	-47.7743	270.411	-233.037	206.384	-233.537	98.75
-233.532	-123.213	-233.532	-78.6054	-233.531	2.6159	-47.7696	220.022	-233.032	53.7845	-233.532	175.799
-233.527	3.71164	-233.527	-92.2539	-233.526	-5.54662	-47.7649	79.125	-233.027	62.5935	-233.527	175.048
-233.523	340.982	-233.523	20.4369	-233.522	-133.675	-47.7602	51.0811	-233.023	-99.6578	-233.523	-175
-233.518	35.9467	-233.518	68.2927	-233.517	-175.861	-47.7555	-113.539	-233.018	-17.8375	-233.518	-256.932
-233.513	-178.552	-233.513	171.792	-233.512	253.835	-47.7508	-10.0341	-233.013	-23.6384	-233.513	-155.451
-233.508	22.5438	-233.508	113.01	-233.508	201.359	-47.7461	-116.837	-233.008	-12.6359	-233.508	-437.108
-233.504	25.3836	-233.504	105.712	-233.503	-91.5251	-47.7414	96.369	-233.004	239.515	-233.504	-140.549
-233.499	-40.2418	-233.499	-163.766	-233.498	27.161	-47.7366	53.5195	-232.999	-49.1107	-233.499	-129.155
-233.494	176.315	-233.494	8.87938	-233.493	-103.164	-47.7319	148.526	-232.994	-241.548	-233.494	-41.8902
-233.49	89.6356	-233.49	34.6303	-233.489	82.3775	-47.7272	-48.8926	-232.99	5.80778	-233.49	-55.7708
-233.485	-150.472	-233.485	-187.586	-233.484	-21.3192	-47.7225	-355.267	-232.985	-14.4108	-233.485	-53.1833
-233.48	115.107	-233.48	-182.44	-233.479	-39.4492	-47.7178	-100.041	-232.98	56.6819	-233.48	233.703
-233.475	-117.471	-233.475	-40.272	-233.475	165.308	-47.7131	15.0874	-232.976	-235.147	-233.475	217.628
-233.471	-139.563	-233.471	-44.4457	-233.47	153.419	-47.7084	-142.423	-232.971	47.4045	-233.471	382.329
-233.466	-78.2082	-233.466	28.9174	-233.465	40.6434	-47.7037	-163.419	-232.966	-4.16132	-233.466	13.4958
-233.461	-17.7027	-233.461	-105.669	-233.46	-194.415	-47.699	182.987	-232.961	203.642	-233.461	-46.184
-233.457	-113.955	-233.457	-30.0661	-233.456	-212.889	-47.6942	-97.4184	-232.957	131.619	-233.457	31.1916
-233.452	-114.476	-233.452	351.103	-233.451	-299.225	-47.6895	14.3419	-232.952	-151.467	-233.452	-68.9416
-233.447	-3.2045	-233.447	-142.82	-233.446	-157.266	-47.6848	4.6692	-232.947	-300.219	-233.447	97.4019
-233.442	116.25	-233.442	-379.28	-233.442	150.112	-47.6801	65.7449	-232.943	-78.522	-233.442	153.095
-233.438	178.702	-233.438	-46.4354	-233.437	234.136	-47.6754	68.6299	-232.938	-112.907	-233.438	-93.7133
-233.433	43.5823	-233.433	85.1883	-233.432	249.352	-47.6707	-104.783	-232.933	-35.6016	-233.433	-105.223
-233.428	-39.4482	-233.428	-82.4669	-233.427	53.894	-47.666	-178.452	-232.928	-23.9063	-233.428	143.402
-233.424	-37.8056	-233.424	-90.6661	-233.423	-163.097	-47.6613	-59.5314	-232.924	78.9346	-233.424	178.249
-233.419	136.894	-233.419	27.6127	-233.418	-56.2636	-47.6565	208.59	-232.919	274.78	-233.419	239.6
-233.414	17.0643	-233.414	-155.414	-233.413	-67.8914	-47.6518	85.3909	-232.914	70.8851	-233.414	-66.506
-233.409	-131.193	-233.409	-113.433	-233.409	124.334	-47.6471	-54.2636	-232.91	-35.2212	-233.409	-69.1193
-233.405	-139.936	-233.405	145.085	-233.404	57.6227	-47.6424	-122.865	-232.905	-130.075	-233.405	-227.612
-233.4	44.5781	-233.4	215.468	-233.399	11.326	-47.6377	-105.404	-232.9	-339.632	-233.4	-206.719
-233.395	96.6308	-233.395	4.54412	-233.395	117.082	-47.633	-53.6667	-232.895	131.111	-233.395	101.877
-233.391	258.618	-233.391	-115.212	-233.39	-178.454	-47.6283	-24.8288	-232.891	343.391	-233.391	-51.3939
-233.386	64.8346	-233.386	202.811	-233.385	-425.488	-47.6236	-129.73	-232.886	272.799	-233.386	-274.991
-233.381	-25.2802	-233.381	135.373	-233.38	-86.9029	-47.6189	-267.829	-232.881	322.308	-233.381	-247.995
-233.376	-82.0561	-233.376	76.2719	-233.376	31.0033	-47.6141	-99.4358	-232.877	-36.7358	-233.376	-49.8043
-233.372	101.215	-233.372	17.0999	-233.371	77.4846	-47.6094	-166.356	-232.872	-117.17	-233.372	12.7322
-233.367	5.57031	-233.367	-100.739	-233.366	-5.90547	-47.6047	-97.319	-232.867	-200.512	-233.367	34.3946
-233.362	-149.057	-233.362	175.001	-233.362	-82.4376	-47.6	47.8576	-232.862	-113.959	-233.362	-186.791
-233.358	-219.322	-233.358	96.6423	-233.357	117.983	-47.5953	-165.799	-232.858	-244.618	-233.358	-251.75
-233.353	-235.797	-233.353	109.514	-233.352	248.096	-47.5906	-76.9955	-232.853	155.078	-233.353	-88.0949
-233.348	44.2269	-233.348	168.677	-233.347	-202.399	-47.5859	-150.298	-232.848	132.045	-233.348	101.885
-233.343	-79.9702	-233.343	-1.70627	-233.343	-321.357	-47.5812	-65.7023	-232.844	11.298	-233.343	374.062
-233.339	201.576	-233.339	3.32768	-233.338	-53.655	-47.5765	-215.155	-232.839	-87.0719	-233.339	162.415
-233.334	156.931	-233.334	-89.6962	-233.333	-47.8269	-47.5717	-106.846	-232.834	27.748	-233.334	110.269
-233.329	6.73746	-233.329	-129.922	-233.329	103.511	-47.567	-37.2301	-232.829	-153.291	-233.329	118.405
-233.325	2.43415	-233.325	36.3482	-233.324	2.84437	-47.5623	-263.922	-232.825	122.153	-233.325	-103.177
-233.32	6.6387	-233.32	-116.714	-233.319	-88.0558	-47.5576	-95.7729	-232.82	231.886	-233.32	-62.3465
-233.315	-29.7602	-233.315	192.812	-233.314	-78.5046	-47.5529	-33.4635	-232.815	101.371	-233.315	102.589
-233.31	133.55	-233.31	-119.297	-233.31	245.407	-47.5482	-112.06	-232.811	183.295	-233.31	199.885
-233.306	136.449	-233.306	-52.8052	-233.305	-15.0778	-47.5435	-46.7722	-232.806	78.5454	-233.306	54.7857
-233.301	-244.655	-233.301	205.108	-233.3	-273.859	-47.5388	-1.82482	-232.801	-20.7024	-233.301	152.31
-233.296	36.4351	-233.296	-212.912	-233.296	12.3645	-47.534	14.2605	-232.796	7.29945	-233.296	-165.031
-233.292	-94.2735	-233.292	-84.4944	-233.291	-63.2644	-47.5293	53.7305	-232.792	-196.428	-233.292	-6.87481
-233.287	-272.466	-233.287	-55.2094	-233.286	125.109	-47.5246	144.641	-232.787	-18.7088	-233.287	106.232
-233.282	-259.483	-233.282	-66.8808	-233.281	94.7979	-47.5199	15.2737	-232.782	106.855	-233.282	-59.3168
-233.278	70.2113	-233.278	-65.6907	-233.277	-78.2641	-47.5152	40.7116	-232.778	76.3934	-233.278	-194.676
-233.273	102.854	-233.273	73.9331	-233.272	-205.615	-47.5105	-105.212	-232.773	159.748	-233.273	-114.138
-233.268	-145.183	-233.268	-11.7227	-233.267	-234.97	-47.5058	74.4113	-232.768	-243.468	-233.268	-151.784
-233.263	35.7147	-233.263	-44.3853	-233.263	-240.511	-47.5011	63.268	-232.763	-95.4256	-233.263	-96.8207
-233.259	-41.5482	-233.259	-158.083	-233.258	-52.5965	-47.4964	-214.325	-232.759	92.6	-233.259	-80.5744
-233.254	66.6295	-233.254	-25.4926	-233.253	-178.762	-47.4916	-9.68186	-232.754	-156.339	-233.254	-177.771
-233.249	257.328	-233.249	147.351	-233.248	-189.052	-47.4869	-28.8794	-232.749	-120.397	-233.249	-247.048
-233.245	115.721	-233.245	273.594	-233.244	-183.374	-47.4822	92.3999	-232.745	126.85	-233.245	-397.922
-233.24	-70.3725	-233.24	50.1385	-233.239	-63.1176	-47.4775	-30.7157	-232.74	205.754	-233.24	-199.152
-233.235	123.57	-233.235	-125.005	-233.234	157.159	-47.4728	83.429	-232.735	295.469	-233.235	52.8465
-233.23	19.4946	-233.23	-125.382	-233.23	114.725	-47.4681	79.9379	-232.731	93.3044	-233.23	35.6402
-233.226	-162.625	-233.226	134.826	-233.225	171.088	-47.4634	-41.2913	-232.726	190.892	-233.226	79.0424
-233.221	-163.505	-233.221	-67.3785	-233.22	127.761	-47.4587	-127.191	-232.721	134.465	-233.221	35.3141
-233.216	-225.117	-233.216	-128.48	-233.215	31.3636	-47.4539	-20.2078	-232.716	14.42	-233.216	-62.6436
-233.212	-42.317	-233.212	206.575	-233.211	120.883	-47.4492	-35.3866	-232.712	41.667	-233.212	165.282
-233.207	40.1703	-233.207	-104.613	-233.206	263.869	-47.4445	16.8866	-232.707	107.044	-233.207	234.878
-233.202	108.041	-233.202	-232.782	-233.201	-148.743	-47.4398	-36.0837	-232.702	-67.7702	-233.202	331.297
-233.197	161.592	-233.197	-33.42	-233.197	-64.4722	-47.4351	-23.9094	-232.698	-81.9929	-233.197	172.382
-233.193	-159.106	-233.193	15.9209	-233.192	-53.0937	-47.4304	-108.558	-232.693	13.55	-233.193	147.555
-233.188	-13.8933	-233.188	-55.386	-233.187	-328.442	-47.4257	-167.049	-232.688	94.4243	-233.188	-242.791
-233.183	-9.38336	-233.183	-36.3978	-233.182	-201.334	-47.421	-36.7859	-232.683	39.3639	-233.183	-36.5461
-233.179	-80.5285	-233.179	-96.8047	-233.178	-35.7212	-47.4163	-77.7115	-232.679	17.8464	-233.179	-75.6838
-233.174	-120.353	-233.174	-33.5525	-233.173	-278.38	-47.4115	189.586	-232.674	126.967	-233.174	-56.6769
-233.169	-47.2477	-233.169	-0.00011849	-233.168	-187.347	-47.4068	117.397	-232.669	57.7627	-233.169	24.2526
-233.164	161.614	-233.164	170.953	-233.164	-203.703	-47.4021	201.709	-232.665	230.669	-233.164	20.8223
-233.16	221.814	-233.16	-209.815	-233.159	15.1121	-47.3974	230.817	-232.66	208.182	-233.16	-52.4388
-233.155	-177.923	-233.155	-129.508	-233.154	145.407	-47.3927	-169.949	-232.655	-139.674	-233.155	-92.1929
-233.15	-429.079	-233.15	-269.682	-233.15	75.8102	-47.388	-389.832	-232.65	108.467	-233.15	223.494
-233.146	-148.165	-233.146	-130.676	-233.145	-41.9529	-47.3833	-209.586	-232.646	-214.824	-233.146	308.187
-233.141	-103.821	-233.141	37.6361	-233.14	48.5174	-47.3786	29.46	-232.641	-380.726	-233.141	281.531
-233.136	-5.97456	-233.136	21.5561	-233.135	114.467	-47.3738	15.4952	-232.636	-8.43801	-233.136	275.273
-233.131	205.81	-233.131	164.478	-233.131	-108.674	-47.3691	6.33444	-232.632	-150.246	-233.131	300.823
-233.127	231.435	-233.127	-101.811	-233.126	-56.9226	-47.3644	140.177	-232.627	-291.009	-233.127	38.5089
-233.122	475.412	-233.122	18.5376	-233.121	-243.311	-47.3597	12.4215	-232.622	109.569	-233.122	96.7251
-233.117	235.736	-233.117	27.5406	-233.117	71.0319	-47.355	-101.783	-232.617	40.2614	-233.117	-26.6901
-233.113	-56.855	-233.113	-168.018	-233.112	67.2878	-47.3503	-113.958	-232.613	-208.848	-233.113	-150.632
-233.108	-122.792	-233.108	-84.0178	-233.107	-279.68	-47.3456	-243.688	-232.608	-139.007	-233.108	-79.2417
-233.103	10.7863	-233.103	33.2338	-233.102	-211.413	-47.3409	51.4917	-232.603	41.9301	-233.103	-327.103
-233.098	-252.493	-233.098	14.0091	-233.098	-160.393	-47.3362	0.95716	-232.599	-37.7074	-233.098	-364.73
-233.094	-182.968	-233.094	148.092	-233.093	-105.497	-47.3314	-49.8753	-232.594	142.396	-233.094	10.0112
-233.089	92.3417	-233.089	302.9	-233.088	65.8235	-47.3267	134.222	-232.589	283.738	-233.089	-45.9464
-233.084	58.8687	-233.084	-52.7366	-233.084	144.461	-47.322	9.8921	-232.584	226.831	-233.084	-202.596
-233.08	49.0137	-233.08	-229.617	-233.079	117.704	-47.3173	-119.159	-232.58	194.759	-233.08	-100.053
-233.075	102.411	-233.075	-63.3755	-233.074	114.423	-47.3126	169.516	-232.575	-74.7781	-233.075	35.7342
-233.07	257.236	-233.07	1.64677	-233.069	-294.369	-47.3079	235.341	-232.57	54.3823	-233.07	17.2926
-233.065	-133.056	-233.065	-105.36	-233.065	141.834	-47.3032	-92.0392	-232.566	-143.746	-233.065	95.7735
-233.061	-93.2787	-233.061	-274.157	-233.06	80.9462	-47.2985	13.2412	-232.561	13.7371	-233.061	229.645
-233.056	-178.413	-233.056	-86.0192	-233.055	-53.0103	-47.2938	-30.7313	-232.556	12.2336	-233.056	239.759
-233.051	63.2458	-233.051	5.32766	-233.051	-153.822	-47.289	41.4449	-232.551	26.983	-233.051	120.915
-233.047	-60.1509	-233.047	-6.56217	-233.046	-55.3512	-47.2843	-19.0626	-232.547	83.612	-233.047	54.2264
-233.042	-3.27857	-233.042	-95.6472	-233.041	231.094	-47.2796	-21.5138	-232.542	320.187	-233.042	-47.0531
-233.037	-57.7432	-233.037	-43.321	-233.036	93.5035	-47.2749	9.69865	-232.537	102.392	-233.037	232.596
-233.033	-129.448	-233.033	13.6882	-233.032	147.569	-47.2702	-51.2288	-232.533	-218.882	-233.033	-118.94
-233.028	-276.325	-233.028	196.324	-233.027	-139.281	-47.2655	-94.0879	-232.528	-134.792	-233.028	-311.522
-233.023	-24.3919	-233.023	137.65	-233.022	107.398	-47.2608	-199.088	-232.523	-11.7242	-233.023	100.085
-233.018	59.0872	-233.018	42.5417	-233.018	-144.449	-47.2561	61.4921	-232.518	-192.815	-233.018	39.7124
-233.014	36.4167	-233.014	-49.4724	-233.013	-140.453	-47.2513	74.7642	-232.514	-227.314	-233.014	-112.299
-233.009	-24.0123	-233.009	15.4358	-233.008	2.88908	-47.2466	-60.1163	-232.509	100.006	-233.009	-169.508
-233.004	-169.419	-233.004	126.633	-233.003	-25.2372	-47.2419	138.807	-232.504	-48.7361	-233.004	-295.633
-233	-149.316	-233	252.486	-232.999	157.502	-47.2372	100.577	-232.5	180.891	-233	-177.494
-232.995	49.663	-232.995	-80.7049	-232.994	174.503	-47.2325	128.81	-232.495	0.60692	-232.995	19.1833
-232.99	179.38	-232.99	-278.416	-232.989	-166.14	-47.2278	182.872	-232.49	100.871	-232.99	133.454
-232.985	-203.927	-232.985	-223.33	-232.985	-356.358	-47.2231	294.925	-232.486	105.223	-232.985	109.942
-232.981	-23.1146	-232.981	202.355	-232.98	-297.238	-47.2184	146.313	-232.481	-129.663	-232.981	150.806
-232.976	-81.7733	-232.976	207.775	-232.975	-31.0521	-47.2137	-44.8521	-232.476	-5.72481	-232.976	173.641
-232.971	-146.802	-232.971	177.184	-232.97	73.3936	-47.2089	-129.595	-232.471	-219.083	-232.971	-231.91
-232.967	-175.942	-232.967	-153.529	-232.966	48.8226	-47.2042	-177.146	-232.467	-162.321	-232.967	-180.485
-232.962	-69.7454	-232.962	-99.6174	-232.961	80.2557	-47.1995	-139.783	-232.462	-25.2577	-232.962	-221.468
-232.957	138.982	-232.957	50.8371	-232.956	327.125	-47.1948	-84.1188	-232.457	-9.0731	-232.957	-52.6957
-232.952	-12.088	-232.952	-180.51	-232.952	-38.0102	-47.1901	-74.2221	-232.453	86.7972	-232.952	30.49
-232.948	112.714	-232.948	-83.0385	-232.947	-378.228	-47.1854	-99.1306	-232.448	317.763	-232.948	-122.553
-232.943	149.416	-232.943	-202.149	-232.942	-197.271	-47.1807	-66.9881	-232.443	-146.022	-232.943	-259.426
-232.938	-219.917	-232.938	254.089	-232.937	-110.281	-47.176	-18.3939	-232.438	25.6606	-232.938	-287.585
-232.934	49.3171	-232.934	3.54107	-232.933	-69.6385	-47.1712	-67.9038	-232.434	55.2557	-232.934	-41.888
-232.929	102.33	-232.929	-101.679	-232.928	15.7174	-47.1665	-73.7039	-232.429	-71.3216	-232.929	38.5554
-232.924	9.6586	-232.924	-136.717	-232.923	200.054	-47.1618	-53.0391	-232.424	-174.047	-232.924	-90.835
-232.919	-244.458	-232.919	-162.546	-232.919	215.295	-47.1571	-79.4759	-232.42	-92.8457	-232.919	137.733
-232.915	-100.832	-232.915	-112.759	-232.914	209.169	-47.1524	63.9731	-232.415	112.319	-232.915	-24.9639
-232.91	-165.338	-232.91	47.5808	-232.909	-136.945	-47.1477	-33.2996	-232.41	-63.4068	-232.91	-58.8806
-232.905	-55.5452	-232.905	-162.882	-232.905	-30.2945	-47.143	67.3434	-232.405	7.77097	-232.905	28.3897
-232.901	40.4032	-232.901	346.384	-232.9	178.355	-47.1383	-47.2711	-232.401	-27.5241	-232.901	110.371
-232.896	-177.476	-232.896	145.04	-232.895	-271.645	-47.1336	-10.2159	-232.396	62.6947	-232.896	-44.3614
-232.891	-89.1736	-232.891	-140.909	-232.89	-77.6181	-47.1288	-93.8493	-232.391	1.37664	-232.891	120.166
-232.886	158.243	-232.886	61.8216	-232.886	124.752	-47.1241	-111.016	-232.387	-38.399	-232.886	28.2975
-232.882	84.5277	-232.882	-110.908	-232.881	77.7283	-47.1194	29.23	-232.382	62.2522	-232.882	76.3415
-232.877	26.3062	-232.877	122.463	-232.876	-140.392	-47.1147	137.733	-232.377	-90.2411	-232.877	247.408
-232.872	265.04	-232.872	257.485	-232.872	-93.0125	-47.11	74.2229	-232.372	-174.055	-232.872	-80.9847
-232.868	-24.903	-232.868	236.582	-232.867	206.012	-47.1053	-61.3716	-232.368	-18.7431	-232.868	138.502
-232.863	44.37	-232.863	158.091	-232.862	14.7496	-47.1006	226.915	-232.363	338.154	-232.863	-36.1545
-232.858	82.4748	-232.858	-206.787	-232.857	44.4867	-47.0959	144.634	-232.358	240.454	-232.858	-90.4826
-232.853	-41.8402	-232.853	-37.8647	-232.853	86.2007	-47.0911	135.541	-232.354	52.9228	-232.853	146.892
-232.849	-201.335	-232.849	-23.6541	-232.848	127.089	-47.0864	131.244	-232.349	194.804	-232.849	67.7354
-232.844	-239.866	-232.844	-72.0805	-232.843	-198.579	-47.0817	-76.788	-232.344	-123.521	-232.844	-230.071
-232.839	-203.68	-232.839	338.382	-232.839	10.5745	-47.077	132.726	-232.339	-43.3955	-232.839	4.18377
-232.835	-92.1104	-232.835	-78.1683	-232.834	64.7879	-47.0723	30.2599	-232.335	5.60325	-232.835	-74.7679
-232.83	-11.8422	-232.83	-57.6891	-232.829	-71.1236	-47.0676	56.004	-232.33	3.40862	-232.83	-51.5533
-232.825	103.842	-232.825	-85.9506	-232.824	88.4131	-47.0629	-34.6884	-232.325	152.01	-232.825	34.3067
-232.82	48.1665	-232.82	-100.847	-232.82	150.468	-47.0582	-76.6719	-232.321	221.564	-232.82	158.745
-232.816	-205.938	-232.816	-125.86	-232.815	93.3814	-47.0535	-23.0928	-232.316	-80.3362	-232.816	4.85104
-232.811	-116.105	-232.811	76.7454	-232.81	-235.426	-47.0487	-96.4554	-232.311	128.493	-232.811	-348.745
-232.806	44.4095	-232.806	83.7265	-232.806	-115.517	-47.044	-40.93	-232.306	21.9293	-232.806	-349.682
-232.802	-102.483	-232.802	-74.1555	-232.801	154.452	-47.0393	-72.6071	-232.302	233.256	-232.802	-166.662
-232.797	43.0791	-232.797	-133.037	-232.796	243.847	-47.0346	-158.734	-232.297	115.985	-232.797	-154.224
-232.792	69.104	-232.792	-50.9	-232.791	165.851	-47.0299	-103.952	-232.292	11.048	-232.792	134.172
-232.787	-193.484	-232.787	-33.8109	-232.787	-204.689	-47.0252	-87.4492	-232.288	66.6242	-232.787	208.728
-232.783	-98.8384	-232.783	-175.467	-232.782	-267.772	-47.0205	-83.7519	-232.283	-79.6187	-232.783	47.6645
-232.778	-236.089	-232.778	-258.925	-232.777	-393.18	-47.0158	167.465	-232.278	-132.9	-232.778	-63.4764
-232.773	-110.958	-232.773	-108.497	-232.773	-216.769	-47.0111	66.822	-232.273	-266.802	-232.773	99.61
-232.769	-53.1095	-232.769	85.5745	-232.768	55.7035	-47.0063	-83.2019	-232.269	-224.332	-232.769	-32.0874
-232.764	-223.036	-232.764	-2.15437	-232.763	118.131	-47.0016	-331.969	-232.264	-152.039	-232.764	-156.716
-232.759	-371.226	-232.759	-111.833	-232.758	-52.6617	-46.9969	-68.0161	-232.259	58.9069	-232.759	-68.9693
-232.755	-182.414	-232.755	-78.3136	-232.754	-76.2825	-46.9922	118.906	-232.255	-167.023	-232.755	74.4253
-232.75	104.238	-232.75	-64.6509	-232.749	56.4118	-46.9875	114.911	-232.25	-6.3071	-232.75	292.947
-232.745	117.292	-232.745	-3.84571	-232.744	-111.179	-46.9828	96.5695	-232.245	-242.378	-232.745	2.68746
-232.74	141.121	-232.74	-112.119	-232.74	55.611	-46.9781	-133.543	-232.24	-106.372	-232.74	195.396
-232.736	196.785	-232.736	91.4545	-232.735	263.637	-46.9734	-229.066	-232.236	32.3735	-232.736	90.7917
-232.731	227.99	-232.731	139.364	-232.73	349.564	-46.9686	-45.8788	-232.231	-17.9403	-232.731	-63.8941
-232.726	86.0431	-232.726	-211.59	-232.725	149.178	-46.9639	-10.6729	-232.226	-14.3829	-232.726	-233.411
-232.722	-49.484	-232.722	-19.3065	-232.721	19.0037	-46.9592	-136.679	-232.222	65.9077	-232.722	-278.533
-232.717	70.7465	-232.717	54.7412	-232.716	160.233	-46.9545	-278.302	-232.217	360.609	-232.717	-154.131
-232.712	15.6061	-232.712	396.911	-232.711	46.3552	-46.9498	-118.867	-232.212	-77.6947	-232.712	-251.891
-232.707	-144.447	-232.707	241.552	-232.707	-46.8047	-46.9451	-176.985	-232.208	214.558	-232.707	-15.1214
-232.703	-146.795	-232.703	26.0121	-232.702	40.5218	-46.9404	-343.839	-232.203	158.342	-232.703	162.381
-232.698	-6.61403	-232.698	-260.303	-232.697	-122.343	-46.9357	-280.189	-232.198	-255.411	-232.698	228.857
-232.693	268.627	-232.693	-100.916	-232.692	-180.169	-46.931	-91.6923	-232.193	-66.577	-232.693	271.045
-232.689	98.9827	-232.689	-20.8938	-232.688	-220.158	-46.9262	-26.4644	-232.189	-190.093	-232.689	82.1539
-232.684	-63.4945	-232.684	-244.688	-232.683	-330.689	-46.9215	-39.7758	-232.184	125.845	-232.684	124.81
-232.679	-394.625	-232.679	-8.51175	-232.678	0.29097	-46.9168	-1.18095	-232.179	138.044	-232.679	-146.323
-232.674	-176.32	-232.674	-49.8313	-232.674	113.19	-46.9121	-67.1887	-232.175	100.68	-232.674	-61.965
-232.67	-119.297	-232.67	-22.3601	-232.669	-24.1085	-46.9074	-69.4044	-232.17	-106.3	-232.67	285.465
-232.665	-196.872	-232.665	-594.79	-232.664	63.1982	-46.9027	36.2284	-232.165	-211.352	-232.665	45.5303
-232.66	162.825	-232.66	-208.956	-232.659	39.6464	-46.898	27.0591	-232.16	14.0392	-232.66	74.5776
-232.656	271.028	-232.656	-93.7886	-232.655	-47.6165	-46.8933	-204.498	-232.156	48.581	-232.656	195.55
-232.651	34.4538	-232.651	23.3017	-232.65	-259.162	-46.8885	-104.425	-232.151	52.3317	-232.651	143.453
-232.646	37.5298	-232.646	346.238	-232.645	-305.6	-46.8838	-92.4675	-232.146	115.261	-232.646	93.2601
-232.641	82.6006	-232.641	-40.6842	-232.641	-95.4689	-46.8791	-40.2667	-232.142	127.947	-232.641	-245.049
-232.637	67.1231	-232.637	124.986	-232.636	19.3407	-46.8744	-16.4225	-232.137	116.837	-232.637	-247.322
-232.632	174.665	-232.632	-146.464	-232.631	74.5239	-46.8697	122.673	-232.132	-47.0694	-232.632	-29.5335
-232.627	-91.9536	-232.627	-48.1864	-232.627	96.4892	-46.865	-26.5697	-232.127	-68.177	-232.627	170.239
-232.623	-167.358	-232.623	-161.602	-232.622	25.2927	-46.8603	-225.819	-232.123	258.133	-232.623	-61.8028
-232.618	-296.726	-232.618	-319.729	-232.617	-82.7908	-46.8556	-100.071	-232.118	-23.3134	-232.618	-9.83115
-232.613	196.093	-232.613	-191.205	-232.612	-123.455	-46.8509	-82.4432	-232.113	-30.9522	-232.613	97.9547
-232.608	292.016	-232.608	287.469	-232.608	-59.633	-46.8461	112.33	-232.109	125.193	-232.608	-203.744
-232.604	185.84	-232.604	235.353	-232.603	167.632	-46.8414	129.151	-232.104	92.3403	-232.604	2.57249
-232.599	77.3616	-232.599	-67.1492	-232.598	20.1709	-46.8367	-230.776	-232.099	-44.9245	-232.599	-154.98
-232.594	-77.2848	-232.594	17.5928	-232.594	-99.7436	-46.832	28.2241	-232.094	-39.0142	-232.594	-37.8002
-232.59	89.6975	-232.59	196.064	-232.589	299.79	-46.8273	94.6628	-232.09	198.98	-232.59	101.757
-232.585	141.864	-232.585	196.494	-232.584	364.998	-46.8226	-137.896	-232.085	89.9696	-232.585	-56.5587
-232.58	51.472	-232.58	-278.19	-232.579	63.3605	-46.8179	-262.058	-232.08	-64.7115	-232.58	-92.4372
-232.575	-104.883	-232.575	58.5424	-232.575	-239.363	-46.8132	-76.4433	-232.076	-87.0442	-232.575	1.14726
-232.571	-258.294	-232.571	29.5411	-232.57	-137.672	-46.8084	100.361	-232.071	91.0803	-232.571	-5.17984
-232.566	-267.001	-232.566	39.9532	-232.565	-15.0016	-46.8037	-152.176	-232.066	-132.271	-232.566	-408.272
-232.561	201.337	-232.561	-142.929	-232.561	122.026	-46.799	-29.0158	-232.061	-365.283	-232.561	124.46
-232.557	88.5405	-232.557	-287.305	-232.556	46.1152	-46.7943	278.608	-232.057	-73.9875	-232.557	20.1231
-232.552	133.941	-232.552	-98.853	-232.551	-0.37477	-46.7896	-95.697	-232.052	71.8223	-232.552	-102.384
-232.547	-70.4591	-232.547	-47.0256	-232.546	-115.936	-46.7849	-34.7737	-232.047	-291.766	-232.547	139.679
-232.542	-268.777	-232.542	-101.497	-232.542	-383.56	-46.7802	39.5381	-232.043	-104.634	-232.542	40.2218
-232.538	61.9683	-232.538	-169.645	-232.537	-154.433	-46.7755	21.1006	-232.038	35.1105	-232.538	-93.3169
-232.533	-189.315	-232.533	41.4204	-232.532	-97.968	-46.7708	-196.931	-232.033	17.6923	-232.533	-212.803
-232.528	-29.5886	-232.528	112.135	-232.528	33.5118	-46.766	-205.159	-232.028	86.2139	-232.528	-202.285
-232.524	-241.822	-232.524	177.685	-232.523	164.112	-46.7613	-85.8423	-232.024	129.479	-232.524	156.448
-232.519	-385.459	-232.519	175.168	-232.518	-4.58018	-46.7566	120.928	-232.019	181.277	-232.519	173.033
-232.514	-36.9299	-232.514	43.5595	-232.513	-50.5629	-46.7519	244	-232.014	-19.7677	-232.514	-82.9755
-232.51	-57.431	-232.51	92.8904	-232.509	40.9268	-46.7472	-120.685	-232.01	30.1317	-232.51	172.702
-232.505	315.943	-232.505	173.594	-232.504	-21.665	-46.7425	143.181	-232.005	41.9857	-232.505	-120.483
-232.5	-33.8157	-232.5	-94.39	-232.499	5.32222	-46.7378	-3.20133	-232	-110.826	-232.5	-168.824
-232.495	-149.686	-232.495	80.1045	-232.495	31.4579	-46.7331	216.529	-231.995	-176.698	-232.495	-273.601
-232.491	137.389	-232.491	42.6812	-232.49	-194.368	-46.7283	59.8771	-231.991	-152.637	-232.491	-324.649
-232.486	79.7273	-232.486	-160.278	-232.485	87.6821	-46.7236	161.966	-231.986	-107.074	-232.486	-124.032
-232.481	62.6878	-232.481	-96.2432	-232.48	36.0452	-46.7189	134.638	-231.981	5.07765	-232.481	274.265
-232.477	16.2299	-232.477	-123.579	-232.476	31.4889	-46.7142	15.6954	-231.977	250.953	-232.477	125.231
-232.472	-253.744	-232.472	-77.6378	-232.471	-39.0166	-46.7095	-51.3501	-231.972	-92.1608	-232.472	-112.326
-232.467	165.748	-232.467	7.10823	-232.466	-82.9821	-46.7048	-197.632	-231.967	-261.218	-232.467	27.3783
-232.462	88.1977	-232.462	-124.397	-232.462	108.753	-46.7001	-202.418	-231.963	-134.322	-232.462	79.1135
-232.458	-65.3105	-232.458	63.3231	-232.457	88.5522	-46.6954	-29.1278	-231.958	43.8467	-232.458	67.6205
-232.453	-41.9443	-232.453	-12.6239	-232.452	142.655	-46.6907	-98.2355	-231.953	82.2604	-232.453	-75.0803
-232.448	-121.288	-232.448	-364.575	-232.447	-221.414	-46.6859	-98.4462	-231.948	27.8065	-232.448	-171.125
-232.444	-91.2381	-232.444	-161.895	-232.443	-145.308	-46.6812	-50.1628	-231.944	277.081	-232.444	31.7404
-232.439	-142.358	-232.439	-40.2467	-232.438	118.236	-46.6765	-31.0999	-231.939	-78.4053	-232.439	-57.5124
-232.434	144.589	-232.434	123.727	-232.433	16.3223	-46.6718	219.754	-231.934	12.0254	-232.434	-138.897
-232.429	-150.65	-232.429	-63.2646	-232.429	-153.714	-46.6671	160.033	-231.93	153.181	-232.429	-13.9227
-232.425	-125.123	-232.425	-191.167	-232.424	-37.9685	-46.6624	125.72	-231.925	218.519	-232.425	36.2262
-232.42	169.179	-232.42	-50.947	-232.419	32.2218	-46.6577	-24.9021	-231.92	78.3967	-232.42	167.201
-232.415	227.481	-232.415	68.0126	-232.414	10.1894	-46.653	-235.182	-231.915	73.5191	-232.415	21.3332
-232.411	183.978	-232.411	59.1851	-232.41	139.018	-46.6483	-10.4682	-231.911	25.2754	-232.411	-222.013
-232.406	174.195	-232.406	-64.7518	-232.405	154.701	-46.6435	-31.0078	-231.906	-74.6523	-232.406	30.2218
-232.401	-203.244	-232.401	-84.5182	-232.4	60.3971	-46.6388	-198.038	-231.901	-144.571	-232.401	162.178
-232.396	2.49795	-232.396	-89.8126	-232.396	200.305	-46.6341	-136.917	-231.897	125.696	-232.396	-9.45856
-232.392	2.08218	-232.392	95.7938	-232.391	-42.2826	-46.6294	-123.034	-231.892	123.56	-232.392	-178.167
-232.387	-148.866	-232.387	88.324	-232.386	-319.982	-46.6247	-101.742	-231.887	-151.884	-232.387	-29.9177
-232.382	-94.7228	-232.382	63.9219	-232.382	125.319	-46.62	5.40139	-231.882	-50.744	-232.382	-336.729
-232.378	88.073	-232.378	98.881	-232.377	8.1604	-46.6153	176.257	-231.878	58.6697	-232.378	-252.767
-232.373	-137.939	-232.373	-173.143	-232.372	42.6404	-46.6106	-105.421	-231.873	156.029	-232.373	178.541
-232.368	91.6338	-232.368	-197.456	-232.367	76.3548	-46.6058	-138.567	-231.868	460.431	-232.368	-176.134
-232.363	141.932	-232.363	133.682	-232.363	-22.6305	-46.6011	-55.9223	-231.864	199.775	-232.363	55.7136
-232.359	88.4638	-232.359	122.449	-232.358	207.368	-46.5964	-0.63613	-231.859	104.483	-232.359	86.4038
-232.354	-179.996	-232.354	79.9635	-232.353	-150.099	-46.5917	-152.356	-231.854	-25.2276	-232.354	72.5213
-232.349	-45.1431	-232.349	50.7831	-232.349	73.0246	-46.587	-117.54	-231.849	-101.438	-232.349	91.3327
-232.345	116.744	-232.345	46.9542	-232.344	-0.31065	-46.5823	-114.612	-231.845	-79.1903	-232.345	269.789
-232.34	74.9815	-232.34	-52.6539	-232.339	39.7471	-46.5776	75.3969	-231.84	-51.1151	-232.34	-3.39647
-232.335	-88.5458	-232.335	137.874	-232.334	196.903	-46.5729	-64.7802	-231.835	-106.853	-232.335	-176.75
-232.33	-162.765	-232.33	52.4861	-232.33	-259.89	-46.5682	-185.766	-231.831	-334.678	-232.33	253.439
-232.326	140.654	-232.326	-74.7455	-232.325	-229.393	-46.5634	-0.70719	-231.826	43.1979	-232.326	-74.6013
-232.321	-132.939	-232.321	-11.1628	-232.32	-124.838	-46.5587	80.3937	-231.821	26.7637	-232.321	-153.689
-232.316	-255.414	-232.316	25.1076	-232.316	82.9831	-46.554	-151.904	-231.816	1.0861	-232.316	-243.772
-232.312	-460.469	-232.312	-6.85578	-232.311	135.786	-46.5493	-36.0177	-231.812	-193.595	-232.312	-283.737
-232.307	52.5889	-232.307	136.598	-232.306	-140.925	-46.5446	-214.553	-231.807	65.8821	-232.307	3.9827
-232.302	-39.2672	-232.302	402.737	-232.301	48.2043	-46.5399	-2.07182	-231.802	76.2787	-232.302	-37.1362
-232.297	-19.3701	-232.297	-117.433	-232.297	-53.0847	-46.5352	65.607	-231.798	-54.6403	-232.297	-128.444
-232.293	-118.596	-232.293	-212.822	-232.292	-286.997	-46.5305	-3.59985	-231.793	-82.5987	-232.293	-31.0406
-232.288	39.814	-232.288	-37.1468	-232.287	35.1561	-46.5257	27.6336	-231.788	0.35914	-232.288	-117.828
-232.283	-84.7833	-232.283	77.08	-232.283	9.68214	-46.521	38.1693	-231.783	-22.3872	-232.283	266.982
-232.279	106.191	-232.279	-16.3551	-232.278	-237.317	-46.5163	58.0639	-231.779	87.2432	-232.279	103.867
-232.274	13.1861	-232.274	3.96261	-232.273	-181.93	-46.5116	8.5083	-231.774	-119.142	-232.274	-66.0828
-232.269	-129.232	-232.269	-145.867	-232.268	-96.863	-46.5069	61.3067	-231.769	-58.8297	-232.269	181.703
-232.265	222.819	-232.265	172.548	-232.264	66.752	-46.5022	-127.95	-231.765	-7.14628	-232.265	127.552
-232.26	116.318	-232.26	122.211	-232.259	299.021	-46.4975	-26.4952	-231.76	186.545	-232.26	169.313
-232.255	0.83819	-232.255	-55.391	-232.254	242.262	-46.4928	-178.563	-231.755	192.979	-232.255	49.5694
-232.25	-202.587	-232.25	-11.7181	-232.25	-98.4602	-46.4881	-58.5998	-231.75	-1.07797	-232.25	-45.7707
-232.246	-74.2325	-232.246	40.7589	-232.245	-14.858	-46.4833	101.268	-231.746	135.561	-232.246	-139.533
-232.241	16.3581	-232.241	52.9941	-232.24	127.937	-46.4786	38.0824	-231.741	-1.73345	-232.241	138.691
-232.236	-78.2599	-232.236	52.9289	-232.235	-225.767	-46.4739	-209.959	-231.736	-11.6888	-232.236	-164.123
-232.232	133.037	-232.232	149.862	-232.231	-193.552	-46.4692	-87.0097	-231.732	-54.7885	-232.232	-63.6696
-232.227	273.901	-232.227	74.1768	-232.226	-148.427	-46.4645	33.7059	-231.727	-123.188	-232.227	-53.5925
-232.222	40.6341	-232.222	24.8307	-232.221	25.7426	-46.4598	108.949	-231.722	-82.1836	-232.222	-120.344
-232.217	112.504	-232.217	-18.5683	-232.217	0.7748	-46.4551	6.23396	-231.717	-194.386	-232.217	-144.437
-232.213	92.4977	-232.213	-114.869	-232.212	83.7599	-46.4504	37.6522	-231.713	12.9644	-232.213	-92.9525
-232.208	-141.928	-232.208	-29.6459	-232.207	194.386	-46.4456	-121.37	-231.708	124.199	-232.208	-136.962
-232.203	76.4351	-232.203	37.1591	-232.202	57.1862	-46.4409	-41.1691	-231.703	-17.621	-232.203	75.3012
-232.199	321.301	-232.199	-242.754	-232.198	71.6598	-46.4362	-15.0368	-231.699	101.941	-232.199	-98.4892
-232.194	2.33917	-232.194	133.382	-232.193	48.7203	-46.4315	40.768	-231.694	165.646	-232.194	-259.908
-232.189	-281.286	-232.189	-23.8864	-232.188	-41.6761	-46.4268	-218.02	-231.689	79.7122	-232.189	-84.0351
-232.184	-96.1286	-232.184	21.9676	-232.184	-118.059	-46.4221	-253.877	-231.685	203.161	-232.184	-19.9101
-232.18	-123.939	-232.18	-151.276	-232.179	21.2722	-46.4174	7.76672	-231.68	245.152	-232.18	94.5169
-232.175	233.553	-232.175	-133.835	-232.174	-18.7869	-46.4127	-117.08	-231.675	141.518	-232.175	57.1395
-232.17	-31.7378	-232.17	89.2852	-232.169	-44.6465	-46.408	-113.695	-231.67	102.208	-232.17	69.3849
-232.166	-151.905	-232.166	126.565	-232.165	3.3052	-46.4032	-205.343	-231.666	-43.4356	-232.166	283.674
-232.161	80.5858	-232.161	102.272	-232.16	76.3028	-46.3985	75.3325	-231.661	-135.761	-232.161	457.412
-232.156	74.7965	-232.156	24.9896	-232.155	-209.06	-46.3938	-137.986	-231.656	-124.507	-232.156	435.844
-232.151	317.366	-232.151	-35.9215	-232.151	-224.17	-46.3891	-159.904	-231.652	235.61	-232.151	113.379
-232.147	-109.158	-232.147	87.8617	-232.146	215.079	-46.3844	-17.1916	-231.647	-108.743	-232.147	262.2
-232.142	-46.3357	-232.142	-39.1734	-232.141	-56.7016	-46.3797	-178.892	-231.642	-183.449	-232.142	274.776
-232.137	-216.458	-232.137	-312.112	-232.137	-109.172	-46.375	-56.4964	-231.637	-93.6682	-232.137	-193.365
-232.133	-211.025	-232.133	167.619	-232.132	-44.0578	-46.3703	-208.542	-231.633	255.085	-232.133	-180.909
-232.128	-153.927	-232.128	83.7971	-232.127	-12.9456	-46.3656	22.338	-231.628	260.673	-232.128	-73.3048
-232.123	50.9308	-232.123	63.7981	-232.122	89.32	-46.3608	123.446	-231.623	221.099	-232.123	-52.5178
-232.118	150.081	-232.118	-65.2737	-232.118	-58.8026	-46.3561	-94.8496	-231.619	28.6502	-232.118	-166.192
-232.114	61.7363	-232.114	-287.617	-232.113	37.0146	-46.3514	-112.128	-231.614	-108.331	-232.114	-71.7627
-232.109	-170.31	-232.109	-234.563	-232.108	-119.413	-46.3467	39.1127	-231.609	179.176	-232.109	-288.326
-232.104	25.6416	-232.104	-112.387	-232.104	53.4232	-46.342	-144.991	-231.604	21.3546	-232.104	-36.8808
-232.1	45.3278	-232.1	-101.021	-232.099	-66.7385	-46.3373	-130.588	-231.6	-378.793	-232.1	-31.5323
-232.095	88.0388	-232.095	-126.999	-232.094	-300.837	-46.3326	-153.193	-231.595	-122.604	-232.095	177.406
-232.09	65.3192	-232.09	-156.834	-232.089	-16.2962	-46.3279	-93.9442	-231.59	29.5908	-232.09	165.393
-232.085	9.87653	-232.085	-28.8106	-232.085	34.7309	-46.3231	-92.9237	-231.586	-21.3868	-232.085	229.977
-232.081	-201.603	-232.081	202.821	-232.08	-90.8921	-46.3184	-116.312	-231.581	-80.6382	-232.081	-183.086
-232.076	-233.059	-232.076	46.7692	-232.075	-204.644	-46.3137	-56.5666	-231.576	-11.4962	-232.076	-189.236
-232.071	158.677	-232.071	-97.4834	-232.071	19.3116	-46.309	61.2686	-231.571	156.358	-232.071	-94.1308
-232.067	-66.5946	-232.067	-320.982	-232.066	265.326	-46.3043	83.5435	-231.567	49.2916	-232.067	127.419
-232.062	-99.1132	-232.062	-25.9654	-232.061	291.623	-46.2996	-129.471	-231.562	-11.1311	-232.062	-98.0365
-232.057	-332.758	-232.057	105.726	-232.056	-115.495	-46.2949	-65.9859	-231.557	-143.826	-232.057	-93.2725
-232.052	-189.386	-232.052	201.43	-232.052	-136.929	-46.2902	-195.836	-231.553	-147.588	-232.052	40.8064
-232.048	16.477	-232.048	31.7487	-232.047	-100.255	-46.2855	-151.422	-231.548	-177.177	-232.048	-55.1321
-232.043	62.4561	-232.043	-95.3501	-232.042	-22.2469	-46.2807	-91.8255	-231.543	21.1282	-232.043	99.0496
-232.038	-61.5472	-232.038	-48.2774	-232.038	-47.2272	-46.276	-181.578	-231.538	187.358	-232.038	-43.9749
-232.034	-282.154	-232.034	-11.3371	-232.033	162.007	-46.2713	-186.687	-231.534	268.005	-232.034	208.098
-232.029	-261.914	-232.029	134.766	-232.028	61.3783	-46.2666	67.1174	-231.529	-8.99483	-232.029	-32.7463
-232.024	-110.868	-232.024	0.40931	-232.023	-19.5401	-46.2619	-114.714	-231.524	-61.7515	-232.024	4.99407
-232.019	244.418	-232.019	80.8753	-232.019	90.036	-46.2572	116.812	-231.52	174.562	-232.019	-31.9433
-232.015	538.943	-232.015	-99.8332	-232.014	84.6058	-46.2525	-141.828	-231.515	-42.1508	-232.015	-188.91
-232.01	396.651	-232.01	-23.0599	-232.009	133.33	-46.2478	131.284	-231.51	40.1082	-232.01	-143.285
-232.005	297.722	-232.005	-88.1746	-232.005	6.79342	-46.243	48.8103	-231.505	126.905	-232.005	-211.806
-232.001	131.579	-232.001	-39.394	-232	103.03	-46.2383	-263.838	-231.501	-248.701	-232.001	63.3817
-231.996	160.627	-231.996	-103.079	-231.995	-66.915	-46.2336	-306.497	-231.496	-14.3913	-231.996	27.1913
-231.991	124.295	-231.991	-131.226	-231.99	-126.831	-46.2289	-312.209	-231.491	88.7659	-231.991	-22.6938
-231.987	-151.904	-231.987	-135.277	-231.986	45.5815	-46.2242	-204.387	-231.487	124.043	-231.987	160.417
-231.982	-74.0796	-231.982	49.0697	-231.981	189.855	-46.2195	-92.2863	-231.482	-94.7051	-231.982	56.087
-231.977	-53.3024	-231.977	214.387	-231.976	-155.106	-46.2148	72.0522	-231.477	-202.958	-231.977	161.955
-231.972	-132.93	-231.972	37.0215	-231.972	-159.786	-46.2101	-219.133	-231.472	5.22314	-231.972	-109.35
-231.968	7.57277	-231.968	-57.613	-231.967	43.5788	-46.2054	26.0753	-231.468	49.4427	-231.968	-187.438
-231.963	-116.579	-231.963	-98.9087	-231.962	-102.137	-46.2006	-28.7083	-231.463	82.1496	-231.963	-79.464
-231.958	-152.784	-231.958	-15.6513	-231.957	-215.584	-46.1959	-188.086	-231.458	25.7063	-231.958	-68.9318
-231.954	-22.7046	-231.954	33.5011	-231.953	102.173	-46.1912	114.888	-231.454	-73.4101	-231.954	-9.34855
-231.949	34.791	-231.949	147.885	-231.948	98.5754	-46.1865	82.2427	-231.449	-321.938	-231.949	106.713
-231.944	51.2924	-231.944	292.578	-231.943	92.1925	-46.1818	-248.145	-231.444	-258.056	-231.944	140.347
-231.939	59.2326	-231.939	90.1415	-231.939	23.928	-46.1771	-256.731	-231.44	137.378	-231.939	190.173
-231.935	133.972	-231.935	-83.998	-231.934	-113.401	-46.1724	-37.2689	-231.435	25.0347	-231.935	-125.453
-231.93	197.889	-231.93	-125.939	-231.929	132.875	-46.1677	88.4733	-231.43	73.4388	-231.93	-177.484
-231.925	38.7559	-231.925	-192.312	-231.924	255.993	-46.1629	27.5669	-231.425	-57.4647	-231.925	-0.97448
-231.921	-423.989	-231.921	56.0274	-231.92	-67.3832	-46.1582	-194.28	-231.421	-127.916	-231.921	65.9303
-231.916	-389.422	-231.916	-7.59015	-231.915	-143.131	-46.1535	41.6767	-231.416	-57.5767	-231.916	45.3551
-231.911	-214.751	-231.911	-312.252	-231.91	-190.338	-46.1488	-126.572	-231.411	16.6601	-231.911	192.015
-231.906	-189.509	-231.906	-109.473	-231.906	-97.6421	-46.1441	-115.15	-231.407	-113.583	-231.906	21.5781
-231.902	-189.392	-231.902	98.2001	-231.901	-145.572	-46.1394	0.30108	-231.402	29.4204	-231.902	-194.348
-231.897	-35.6644	-231.897	-32.1425	-231.896	-214.702	-46.1347	-53.8464	-231.397	87.4366	-231.897	-185.149
-231.892	-27.5564	-231.892	9.27565	-231.891	185.173	-46.13	-10.4868	-231.392	-7.8978	-231.892	136.23
-231.888	-190.931	-231.888	-49.5853	-231.887	77.6665	-46.1253	-180.176	-231.388	-27.0348	-231.888	-172.072
-231.883	-187.521	-231.883	-70.1898	-231.882	-10.2549	-46.1205	-9.00277	-231.383	34.2546	-231.883	-94.3881
-231.878	38.7205	-231.878	28.8567	-231.877	-43.3158	-46.1158	-130.385	-231.378	259.141	-231.878	141.335
-231.873	237.131	-231.873	216.012	-231.873	58.0968	-46.1111	139.364	-231.374	128.823	-231.873	28.1566
-231.869	-118.53	-231.869	206.263	-231.868	268.977	-46.1064	-55.9594	-231.369	-49.1665	-231.869	-115.123
-231.864	-71.4987	-231.864	-278.471	-231.863	43.6174	-46.1017	-145.441	-231.364	-142.612	-231.864	-158.503
-231.859	5.43846	-231.859	-173.735	-231.859	121.04	-46.097	-228.968	-231.359	47.4976	-231.859	152.831
-231.855	-56.9815	-231.855	153.28	-231.854	245.223	-46.0923	-52.7105	-231.355	-81.6472	-231.855	-167.469
-231.85	-132.727	-231.85	14.8572	-231.849	-72.8103	-46.0876	16.6617	-231.35	-5.655	-231.85	-33.6557
-231.845	-86.2407	-231.845	128.505	-231.844	-236.463	-46.0829	43.8955	-231.345	-140.933	-231.845	27.9018
-231.84	200.498	-231.84	246.964	-231.84	-156.285	-46.0781	-32.1175	-231.341	63.2916	-231.84	41.2151
-231.836	279.643	-231.836	14.6113	-231.835	-17.3629	-46.0734	-163.957	-231.336	-6.28735	-231.836	241.704
-231.831	6.89398	-231.831	-1.09532	-231.83	-38.812	-46.0687	-129.537	-231.331	-77.63	-231.831	-29.5914
-231.826	-165.663	-231.826	24.8862	-231.826	114.051	-46.064	-24.6517	-231.326	82.6939	-231.826	-400.847
-231.822	-126.897	-231.822	-165.441	-231.821	58.6375	-46.0593	111.406	-231.322	161.776	-231.822	-84.3104
-231.817	-235.957	-231.817	211.562	-231.816	-86.4044	-46.0546	21.123	-231.317	-0.02947	-231.817	-45.9883
-231.812	-15.7496	-231.812	82.3579	-231.811	130.817	-46.0499	-244.715	-231.312	192.621	-231.812	-77.4012
-231.807	202.104	-231.807	208.136	-231.807	-76.8711	-46.0452	-139.559	-231.308	264.072	-231.807	39.4545
-231.803	62.8336	-231.803	128.136	-231.802	4.02734	-46.0404	102.763	-231.303	-180.187	-231.803	-109.119
-231.798	-147.738	-231.798	-222.181	-231.797	94.2459	-46.0357	-25.5014	-231.298	-223.002	-231.798	21.94
-231.793	82.6208	-231.793	-29.6335	-231.793	-83.6278	-46.031	-111.298	-231.293	117.831	-231.793	93.904
-231.789	15.4814	-231.789	-353.225	-231.788	37.7217	-46.0263	-148.207	-231.289	61.6974	-231.789	-74.2408
-231.784	-51.2637	-231.784	-450.947	-231.783	-97.0262	-46.0216	-122.331	-231.284	49.7187	-231.784	-23.4383
-231.779	171.888	-231.779	-134.936	-231.778	219.925	-46.0169	-86.8547	-231.279	62.2815	-231.779	-125.218
-231.774	186.02	-231.774	55.3203	-231.774	-178.122	-46.0122	46.0344	-231.275	-49.3641	-231.774	-191
-231.77	-63.0223	-231.77	142.815	-231.769	-296.533	-46.0075	-171.657	-231.27	30.6159	-231.77	-50.2674
-231.765	-130.413	-231.765	317.34	-231.764	153.609	-46.0028	-81.5281	-231.265	-151.763	-231.765	-3.13407
-231.76	211.529	-231.76	180.704	-231.76	2.39877	-45.998	-16.546	-231.26	23.4705	-231.76	207.47
-231.756	230.327	-231.756	15.502	-231.755	117.487	-45.9933	-41.7095	-231.256	0.36223	-231.756	-46.3131
-231.751	-139.989	-231.751	-62.6038	-231.75	-15.077	-45.9886	34.8993	-231.251	-113.497	-231.751	105.785
-231.746	-17.7905	-231.746	6.02865	-231.745	-69.3845	-45.9839	54.5368	-231.246	60.5002	-231.746	-73.3547
-231.742	-49.9056	-231.742	-10.6273	-231.741	-109.234	-45.9792	-32.4266	-231.242	39.6948	-231.742	-132.605
-231.737	-156.016	-231.737	-99.4972	-231.736	-145.76	-45.9745	-181.318	-231.237	0.5265	-231.737	114.589
-231.732	-45.4701	-231.732	-100.812	-231.731	253.593	-45.9698	32.1391	-231.232	7.89319	-231.732	-313.446
-231.727	-202.309	-231.727	-133.761	-231.727	67.8543	-45.9651	152.375	-231.227	-388.621	-231.727	-232.008
-231.723	-256.573	-231.723	183.353	-231.722	-123.702	-45.9603	-109.266	-231.223	36.5327	-231.723	-30.7254
-231.718	98.7689	-231.718	-138.208	-231.717	-142.845	-45.9556	59.0146	-231.218	379.004	-231.718	-53.0663
-231.713	-44.7894	-231.713	-123.393	-231.712	9.83558	-45.9509	-103.293	-231.213	142.607	-231.713	-109.173
-231.709	-322.092	-231.709	-74.6499	-231.708	64.5469	-45.9462	-80.9935	-231.209	-53.1264	-231.709	-47.0545
-231.704	-86.9227	-231.704	-136.914	-231.703	-54.2004	-45.9415	-1.27195	-231.204	89.8018	-231.704	60.2761
-231.699	110.958	-231.699	200.229	-231.698	-69.7562	-45.9368	11.8478	-231.199	64.2877	-231.699	-65.7011
-231.694	135.114	-231.694	279.432	-231.694	-72.4355	-45.9321	103.064	-231.195	-108.768	-231.694	-60.5536
-231.69	-34.5502	-231.69	119.838	-231.689	-297.766	-45.9274	-26.2613	-231.19	-104.771	-231.69	122.375
-231.685	84.5149	-231.685	-48.2092	-231.684	-329.977	-45.9227	-140.699	-231.185	-0.15658	-231.685	4.54819
-231.68	-9.30546	-231.68	83.3414	-231.679	-22.4654	-45.9179	-63.8075	-231.18	-189.699	-231.68	574.085
-231.676	778.614	-231.676	-678.797	-231.675	-30.8906	-45.9132	-42.1854	-231.176	-273.235	-231.676	-91.0327
-231.671	441.959	-231.671	-331.479	-231.67	-165.695	-45.9085	26.9354	-231.171	437.477	-231.671	-273.574
-231.666	-82.0321	-231.666	6.60418	-231.665	-159.08	-45.9038	189.587	-231.166	43.557	-231.666	86.1128
-231.661	-154.861	-231.661	-191.193	-231.661	-35.0724	-45.8991	-113.558	-231.162	118.108	-231.661	-50.3347
-231.657	-375.244	-231.657	-321.35	-231.656	38.7908	-45.8944	119.6	-231.157	45.3316	-231.657	-216.566
-231.652	-2.93598	-231.652	-70.353	-231.651	111.634	-45.8897	20.8351	-231.152	-50.0961	-231.652	-308.671
-231.647	26.74	-231.647	96.5056	-231.646	87.4165	-45.885	2.4541	-231.147	-43.5445	-231.647	-53.1404
-231.643	-49.7154	-231.643	9.1989	-231.642	216.447	-45.8802	155.919	-231.143	-135.937	-231.643	-57.6498
-231.638	167.764	-231.638	73.0018	-231.637	135.251	-45.8755	-10.73	-231.138	122.306	-231.638	-147.493
-231.633	-110.873	-231.633	-103.122	-231.632	-71.7006	-45.8708	-289.954	-231.133	-253.895	-231.633	91.9891
-231.628	-51.5991	-231.628	356.019	-231.628	-202.932	-45.8661	-181.326	-231.129	-29.2128	-231.628	104.601
-231.624	43.7936	-231.624	361.851	-231.623	-194.511	-45.8614	-42.512	-231.124	91.5163	-231.624	66.148
-231.619	-147.827	-231.619	88.0658	-231.618	-85.8296	-45.8567	-36.1749	-231.119	3.18798	-231.619	137.22
-231.614	51.6289	-231.614	127.794	-231.614	-243.505	-45.852	-33.7819	-231.114	-264.891	-231.614	-17.7062
-231.61	-224.625	-231.61	-71.9713	-231.609	-41.8681	-45.8473	-296.651	-231.11	-192.44	-231.61	90.1787
-231.605	109.197	-231.605	-73.947	-231.604	-39.6298	-45.8426	-90.7173	-231.105	-36.1787	-231.605	23.6122
-231.6	60.0544	-231.6	69.8811	-231.599	-177.752	-45.8378	-140.835	-231.1	39.4405	-231.6	92.0725
-231.595	-28.4072	-231.595	-47.2993	-231.595	-33.3462	-45.8331	26.9761	-231.096	-151.208	-231.595	87.3608
-231.591	67.3968	-231.591	16.9784	-231.59	-189.428	-45.8284	60.2315	-231.091	166.822	-231.591	77.8431
-231.586	142.441	-231.586	-98.746	-231.585	223.764	-45.8237	-20.0398	-231.086	80.3477	-231.586	59.7437
-231.581	-130.803	-231.581	79.7117	-231.581	333.546	-45.819	45.8934	-231.081	168.394	-231.581	-138.601
-231.577	-103.673	-231.577	120.398	-231.576	191.837	-45.8143	-66.0139	-231.077	153.055	-231.577	-161.169
-231.572	-110.047	-231.572	-16.2959	-231.571	275.854	-45.8096	-100.245	-231.072	40.0811	-231.572	-208.827
-231.567	-96.709	-231.567	-85.4418	-231.566	-16.5015	-45.8049	141.587	-231.067	-26.707	-231.567	-64.1075
-231.562	-103.787	-231.562	-0.80898	-231.562	-122.743	-45.8002	-134.631	-231.063	-15.0196	-231.562	137.075
-231.558	22.3937	-231.558	-74.8782	-231.557	-190.505	-45.7954	-310.103	-231.058	327.625	-231.558	-120.21
-231.553	-106.733	-231.553	21.6393	-231.552	-109.802	-45.7907	0.06919	-231.053	-13.8108	-231.553	48.2864
-231.548	40.2266	-231.548	-17.6944	-231.548	14.1795	-45.786	-123.178	-231.048	85.0019	-231.548	5.49676
-231.544	34.0125	-231.544	12.5705	-231.543	-55.8294	-45.7813	-106.668	-231.044	112.183	-231.544	-121.476
-231.539	30.8663	-231.539	-202.932	-231.538	-9.89453	-45.7766	17.8814	-231.039	-26.459	-231.539	-92.2769
-231.534	-58.7341	-231.534	-257.143	-231.533	-99.6843	-45.7719	-253.035	-231.034	-273.65	-231.534	189.816
-231.529	83.591	-231.529	-92.878	-231.529	-184.498	-45.7672	6.46715	-231.03	-130.558	-231.529	-58.6487
-231.525	327.818	-231.525	-104.513	-231.524	-210.374	-45.7625	79.4701	-231.025	-17.3359	-231.525	169.205
-231.52	27.5584	-231.52	177.826	-231.519	103.932	-45.7577	-143.697	-231.02	281.597	-231.52	318.119
-231.515	68.0119	-231.515	191.517	-231.515	-40.463	-45.753	-25.6845	-231.015	167.337	-231.515	-34.749
-231.511	-179.875	-231.511	-51.8903	-231.51	-82.02	-45.7483	50.8716	-231.011	-9.28378	-231.511	-216.83
-231.506	-37.5459	-231.506	-107.028	-231.505	86.1977	-45.7436	52.5385	-231.006	-90.1531	-231.506	84.6073
-231.501	-57.6344	-231.501	-64.1836	-231.5	8.81327	-45.7389	-20.9624	-231.001	44.0815	-231.501	134.43
-231.496	121.518	-231.496	287.145	-231.496	-107.154	-45.7342	-21.5083	-230.997	-56.697	-231.496	-33.4945
-231.492	-112.147	-231.492	363.006	-231.491	-256.391	-45.7295	-145.153	-230.992	59.4285	-231.492	-29.9471
-231.487	21.9251	-231.487	-220.119	-231.486	35.615	-45.7248	-87.1593	-230.987	396.083	-231.487	-157.528
-231.482	122.112	-231.482	-102.037	-231.482	175.866	-45.7201	-78.6477	-230.982	-18.009	-231.482	-15.1689
-231.478	-90.8089	-231.478	-87.5694	-231.477	-37.0925	-45.7153	14.2355	-230.978	-226.275	-231.478	-56.2285
-231.473	-41.4466	-231.473	-71.3663	-231.472	58.5286	-45.7106	47.3849	-230.973	-18.8942	-231.473	52.4309
-231.468	-130.409	-231.468	-46.3029	-231.467	-156.623	-45.7059	22.5715	-230.968	182.136	-231.468	-13.3701
-231.464	-213.742	-231.464	107.473	-231.463	-138.236	-45.7012	45.5533	-230.964	131.789	-231.464	-162.587
-231.459	-153.548	-231.459	294.839	-231.458	200.79	-45.6965	228.545	-230.959	10.4402	-231.459	20.3934
-231.454	-206.748	-231.454	-4.20167	-231.453	206.188	-45.6918	133.041	-230.954	-97.3308	-231.454	-8.93787
-231.449	0.51008	-231.449	-247.55	-231.449	75.2741	-45.6871	9.45249	-230.949	-218.444	-231.449	57.305
-231.445	65.4306	-231.445	-222.884	-231.444	-78.2474	-45.6824	227.056	-230.945	-3.88931	-231.445	1.88928
-231.44	317.936	-231.44	-218.477	-231.439	-7.14961	-45.6776	58.5403	-230.94	7.70004	-231.44	-29.2668
-231.435	252.761	-231.435	11.9627	-231.434	58.2726	-45.6729	-132.23	-230.935	280.459	-231.435	-58.8446
-231.431	27.6116	-231.431	-59.4974	-231.43	-136.465	-45.6682	-122.828	-230.931	210.776	-231.431	120.545
-231.426	-6.23383	-231.426	-17.7412	-231.425	-60.8379	-45.6635	50.3009	-230.926	190.923	-231.426	53.6433
-231.421	-207.35	-231.421	38.0021	-231.42	65.0829	-45.6588	111.949	-230.921	128.197	-231.421	173.489
-231.416	-208.3	-231.416	67.4564	-231.416	-26.5863	-45.6541	-128.569	-230.917	234.124	-231.416	-41.4729
-231.412	-177.485	-231.412	-70.0717	-231.411	-172.436	-45.6494	-15.9019	-230.912	20.2857	-231.412	-288.585
-231.407	106.735	-231.407	-203.556	-231.406	-108.727	-45.6447	-180.522	-230.907	-395.279	-231.407	-426.1
-231.402	37.6503	-231.402	289.537	-231.401	69.6612	-45.64	-200.449	-230.902	318.898	-231.402	-681.676
-231.398	-429.113	-231.398	476.621	-231.397	64.738	-45.6352	-44.0259	-230.898	-51.6743	-231.398	50.3913
-231.393	-277.908	-231.393	141.897	-231.392	-187.24	-45.6305	37.6435	-230.893	-137.288	-231.393	-110.852
-231.388	66.5803	-231.388	154.372	-231.387	-258.045	-45.6258	-278.777	-230.888	-15.7275	-231.388	75.3251
-231.383	89.6086	-231.383	-193.578	-231.383	13.1693	-45.6211	-99.6824	-230.884	-55.1948	-231.383	3.60414
-231.379	-91.3807	-231.379	3.09993	-231.378	-39.7497	-45.6164	133.336	-230.879	219.747	-231.379	-150.237
-231.374	75.6219	-231.374	223.032	-231.373	41.9153	-45.6117	-33.0709	-230.874	238.09	-231.374	-52.5576
-231.369	149.389	-231.369	-154.32	-231.369	12.5977	-45.607	167.742	-230.869	-28.5806	-231.369	-16.4427
-231.365	182.756	-231.365	-150.427	-231.364	99.2089	-45.6023	92.8611	-230.865	38.0627	-231.365	-173.35
-231.36	223.83	-231.36	-129.219	-231.359	-58.4339	-45.5975	-119.366	-230.86	-78.5569	-231.36	90.5791
-231.355	-152.408	-231.355	-159.753	-231.354	-121.713	-45.5928	-142.805	-230.855	-116.073	-231.355	-132.072
-231.35	41.693	-231.35	-473.384	-231.35	-148.955	-45.5881	-178.383	-230.851	-125.605	-231.35	109.09
-231.346	128.695	-231.346	52.0487	-231.345	35.1472	-45.5834	-52.8155	-230.846	-16.5173	-231.346	196.24
-231.341	-158.198	-231.341	130.866	-231.34	-6.13404	-45.5787	-209.615	-230.841	128.163	-231.341	31.1132
-231.336	-80.091	-231.336	13.087	-231.336	115.38	-45.574	-278.829	-230.836	-142.105	-231.336	126.078
-231.332	-26.1409	-231.332	158.235	-231.331	-215.894	-45.5693	-47.2955	-230.832	85.8125	-231.332	28.9067
-231.327	-105.981	-231.327	34.4418	-231.326	-9.68594	-45.5646	-228.423	-230.827	137.645	-231.327	180.007
-231.322	-15.9206	-231.322	-84.3084	-231.321	24.6292	-45.5599	89.1474	-230.822	45.478	-231.322	126.686
-231.317	9.0589	-231.317	104.474	-231.317	-255.268	-45.5551	134.557	-230.818	-63.5312	-231.317	178.694
-231.313	-230.26	-231.313	68.3909	-231.312	-183.172	-45.5504	-83.9829	-230.813	-20.5692	-231.313	-30.5683
-231.308	9.37149	-231.308	103.591	-231.307	-75.6106	-45.5457	62.0534	-230.808	241.693	-231.308	54.376
-231.303	45.2716	-231.303	-65.3565	-231.303	292.518	-45.541	-47.9952	-230.803	-115.689	-231.303	17.9354
-231.299	-116.553	-231.299	-328.909	-231.298	397.726	-45.5363	-73.9225	-230.799	-272.572	-231.299	-217.369
-231.294	-73.2892	-231.294	-48.2725	-231.293	303.381	-45.5316	172.237	-230.794	-415.555	-231.294	-139.464
-231.289	-145.203	-231.289	34.8513	-231.288	132.968	-45.5269	-30.3714	-230.789	-17.1482	-231.289	-180.606
-231.284	92.2173	-231.284	336.753	-231.284	-98.076	-45.5222	-154.41	-230.785	324.459	-231.284	-293.106
-231.28	144.822	-231.28	261.408	-231.279	10.4734	-45.5175	22.9409	-230.78	275.183	-231.28	-224.336
-231.275	155.211	-231.275	51.8973	-231.274	-45.19	-45.5127	-218.146	-230.775	107.138	-231.275	-65.2608
-231.27	120.572	-231.27	-82.8697	-231.27	-123.547	-45.508	-390.265	-230.77	-26.537	-231.27	299.343
-231.266	47.1342	-231.266	-90.0183	-231.265	135.722	-45.5033	-144.573	-230.766	-216.698	-231.266	261.625
-231.261	-246.115	-231.261	-93.3305	-231.26	18.8439	-45.4986	9.56091	-230.761	-184.338	-231.261	-46.7139
-231.256	-15.4713	-231.256	-97.9732	-231.255	-34.9545	-45.4939	131.598	-230.756	-41.7399	-231.256	-6.25333
-231.251	-93.3498	-231.251	20.3271	-231.251	-287.9	-45.4892	-70.3227	-230.752	-97.264	-231.251	269.538
-231.247	55.2554	-231.247	-254.077	-231.246	-426.325	-45.4845	-30.614	-230.747	213.504	-231.247	143.055
-231.242	-120.009	-231.242	-178.505	-231.241	-472.572	-45.4798	77.9457	-230.742	-46.361	-231.242	-267.02
-231.237	182.857	-231.237	-34.9661	-231.237	64.9426	-45.475	-162.006	-230.737	-22.8603	-231.237	-163.92
-231.233	73.0912	-231.233	-16.1657	-231.232	31.0925	-45.4703	-530.462	-230.733	230.241	-231.233	437.743
-231.228	-63.0416	-231.228	-184.716	-231.227	42.0143	-45.4656	-476.856	-230.728	122.157	-231.228	1.7167
-231.223	54.2374	-231.223	152.553	-231.222	-89.8868	-45.4609	-227.359	-230.723	-99.5513	-231.223	6.53896
-231.219	-63.9567	-231.219	218.64	-231.218	-35.9933	-45.4562	-120.381	-230.719	-113.124	-231.219	-69.6004
-231.214	-25.8693	-231.214	45.5803	-231.213	296.034	-45.4515	-118.276	-230.714	-119.537	-231.214	-102.156
-231.209	54.099	-231.209	-7.08735	-231.208	69.0625	-45.4468	-0.14705	-230.709	-268.394	-231.209	149.639
-231.204	61.356	-231.204	82.6433	-231.204	-6.60053	-45.4421	-24.9056	-230.704	-353.837	-231.204	-3.69547
-231.2	-76.0583	-231.2	-73.1195	-231.199	-108.016	-45.4374	321.566	-230.7	-59.963	-231.2	-21.1122
-231.195	44.506	-231.195	-2.80956	-231.194	-308.091	-45.4326	134.028	-230.695	20.1233	-231.195	113.394
-231.19	-154.702	-231.19	217.226	-231.189	227.235	-45.4279	-178.565	-230.69	-46.6775	-231.19	244.538
-231.186	43.5075	-231.186	33.5117	-231.185	286.157	-45.4232	-11.8403	-230.686	-208.38	-231.186	7.34063
-231.181	-25.6172	-231.181	-116.096	-231.18	55.2756	-45.4185	220.365	-230.681	-86.1583	-231.181	-125.799
-231.176	-113.181	-231.176	-103.182	-231.175	-128.269	-45.4138	103.34	-230.676	-155.918	-231.176	-224.959
-231.171	-45.7572	-231.171	185.365	-231.171	-64.938	-45.4091	-213.043	-230.672	-12.1016	-231.171	-170.247
-231.167	129.463	-231.167	99.3193	-231.166	-333.517	-45.4044	-119.679	-230.667	131.406	-231.167	-40.7385
-231.162	-21.6217	-231.162	179.966	-231.161	-383.861	-45.3997	259.027	-230.662	75.98	-231.162	15.7655
-231.157	159.195	-231.157	205.691	-231.156	-60.0896	-45.3949	317.442	-230.657	178.83	-231.157	306.121
-231.153	208.551	-231.153	164.837	-231.152	-12.3742	-45.3902	4.41567	-230.653	249.946	-231.153	-30.3877
-231.148	-203.998	-231.148	-141.816	-231.147	-28.3627	-45.3855	20.0674	-230.648	232.226	-231.148	-144.985
-231.143	-320.971	-231.143	-129.191	-231.142	-151.858	-45.3808	-291.531	-230.643	-147.756	-231.143	-62.3108
-231.138	-140.089	-231.138	-23.409	-231.138	1.41843	-45.3761	31.1052	-230.639	-34.0943	-231.138	-67.3683
-231.134	-46.0506	-231.134	-36.0808	-231.133	261.958	-45.3714	-7.4729	-230.634	-13.8803	-231.134	79.6125
-231.129	4.72237	-231.129	-117.534	-231.128	166.54	-45.3667	-114.602	-230.629	-89.7205	-231.129	37.5311
-231.124	31.6082	-231.124	-166.339	-231.123	112.232	-45.362	165.953	-230.624	-24.3089	-231.124	302.632
-231.12	-105.241	-231.12	-202.563	-231.119	59.4342	-45.3573	-246.27	-230.62	0.45887	-231.12	-310.369
-231.115	-97.5947	-231.115	25.3494	-231.114	-70.295	-45.3525	-317.219	-230.615	143.487	-231.115	-143.376
-231.11	-25.4831	-231.11	-77.6155	-231.109	-179.624	-45.3478	149.409	-230.61	-24.0185	-231.11	-99.1712
-231.105	4.64815	-231.105	-404.219	-231.105	-77.1233	-45.3431	-21.1808	-230.606	63.7207	-231.105	-227.007
-231.101	197.702	-231.101	-71.9362	-231.1	-14.786	-45.3384	48.0068	-230.601	9.69321	-231.101	206.035
-231.096	-19.633	-231.096	-5.95965	-231.095	-110.847	-45.3337	-82.3295	-230.596	-5.5333	-231.096	174.326
-231.091	-32.7646	-231.091	-104.202	-231.091	-117.892	-45.329	-205.391	-230.591	192.23	-231.091	6.37406
-231.087	-165.789	-231.087	188.974	-231.086	-124.77	-45.3243	-27.8725	-230.587	272.306	-231.087	-130.31
-231.082	-288.296	-231.082	88.279	-231.081	50.108	-45.3196	87.4613	-230.582	21.9639	-231.082	61.1048
-231.077	56.6065	-231.077	105.678	-231.076	-242.288	-45.3148	-144.799	-230.577	-234.429	-231.077	13.9645
-231.072	407.61	-231.072	-105.167	-231.072	40.6196	-45.3101	-110.258	-230.573	62.2856	-231.072	47.4642
-231.068	263.674	-231.068	-100.161	-231.067	-11.0318	-45.3054	-47.7827	-230.568	109.944	-231.068	-95.0829
-231.063	-31.3826	-231.063	34.2651	-231.062	53.8368	-45.3007	-168.717	-230.563	-54.8976	-231.063	-280.066
-231.058	-97.5892	-231.058	132.082	-231.058	59.0699	-45.296	254.211	-230.558	-25.5971	-231.058	-181.397
-231.054	-10.6066	-231.054	-8.90685	-231.053	-29.237	-45.2913	290.4	-230.554	111.735	-231.054	-104.566
-231.049	152.054	-231.049	-0.47054	-231.048	-54.524	-45.2866	221.794	-230.549	17.6785	-231.049	77.5247
-231.044	72.5095	-231.044	-5.99725	-231.043	-78.1769	-45.2819	246.289	-230.544	62.1326	-231.044	150.709
-231.039	-86.7421	-231.039	-43.0374	-231.039	-62.1573	-45.2772	-284.441	-230.54	-72.7277	-231.039	-28.3628
-231.035	37.5056	-231.035	20.6448	-231.034	52.8865	-45.2724	-341.611	-230.535	73.3335	-231.035	-146.412
-231.03	-325.81	-231.03	-28.7738	-231.029	99.2116	-45.2677	-193.303	-230.53	-169.966	-231.03	101.914
-231.025	-356.475	-231.025	-15.06	-231.025	371.706	-45.263	-244.027	-230.525	-211.685	-231.025	35.355
-231.021	-149.145	-231.021	-67.8074	-231.02	27.8464	-45.2583	-330.027	-230.521	-179.247	-231.021	-112.011
-231.016	229.315	-231.016	67.0697	-231.015	10.4522	-45.2536	-266.158	-230.516	-77.0347	-231.016	168.717
-231.011	-0.35495	-231.011	89.9816	-231.01	22.2856	-45.2489	-23.8201	-230.511	-148.027	-231.011	34.5743
-231.006	-116.654	-231.006	214.509	-231.006	-296.912	-45.2442	-134.613	-230.507	-473.766	-231.006	-98.4123
-231.002	-7.8048	-231.002	20.3567	-231.001	-84.9703	-45.2395	-92.3241	-230.502	-229.418	-231.002	-240.35
-230.997	-152.912	-230.997	-101.549	-230.996	-205.376	-45.2348	-109.826	-230.497	81.4564	-230.997	-80.9718
-230.992	-90.4061	-230.992	-72.0582	-230.992	-40.6779	-45.23	-221.981	-230.492	267.315	-230.992	-155.298
-230.988	-278.655	-230.988	-34.8543	-230.987	87.4745	-45.2253	-265.556	-230.488	-168.184	-230.988	-174.112
-230.983	243.725	-230.983	-179.587	-230.982	-127.847	-45.2206	-530.807	-230.483	-122.281	-230.983	2.00199
-230.978	289.484	-230.978	276.958	-230.977	65.3714	-45.2159	-523.786	-230.478	31.1661	-230.978	107.921
-230.974	196.095	-230.974	417.905	-230.973	167.501	-45.2112	335.954	-230.474	-29.1468	-230.974	63.5807
-230.969	220.516	-230.969	138.342	-230.968	105.556	-45.2065	327.816	-230.469	204.487	-230.969	-79.29
-230.964	-7.51484	-230.964	-202.493	-230.963	-41.9924	-45.2018	53.3171	-230.464	-15.5084	-230.964	139.875
-230.959	188.998	-230.959	-316.453	-230.959	-164.677	-45.1971	-11.1016	-230.459	-90.7774	-230.959	-89.8945
-230.955	144.983	-230.955	-249.838	-230.954	-54.0787	-45.1923	117.132	-230.455	182.755	-230.955	-154.072
-230.95	-278.598	-230.95	102.849	-230.949	39.5139	-45.1876	222.391	-230.45	96.7079	-230.95	-217.525
-230.945	-324.586	-230.945	-136.561	-230.944	64.5368	-45.1829	138.132	-230.445	34.866	-230.945	-0.5194
-230.941	-275.544	-230.941	-300.269	-230.94	30.4875	-45.1782	113.891	-230.441	-6.25472	-230.941	54.2481
-230.936	14.4746	-230.936	-82.5388	-230.935	-184.157	-45.1735	13.9986	-230.436	-52.1524	-230.936	-51.2567
-230.931	181.626	-230.931	-44.9477	-230.93	-244.857	-45.1688	81.7266	-230.431	159.446	-230.931	110.921
-230.926	217.504	-230.926	6.38534	-230.926	17.1351	-45.1641	-61.1139	-230.426	118.771	-230.926	146.458
-230.922	46.1991	-230.922	263.009	-230.921	176.328	-45.1594	-290.035	-230.422	-37.8919	-230.922	-70.5209
-230.917	132.694	-230.917	130.651	-230.916	338.703	-45.1547	-62.725	-230.417	-40.631	-230.917	7.06544
-230.912	111.371	-230.912	66.7349	-230.911	126.868	-45.1499	-92.6806	-230.412	-24.2105	-230.912	125.274
-230.908	-131.897	-230.908	226.312	-230.907	39.6956	-45.1452	107.594	-230.408	210.197	-230.908	223.857
-230.903	-305.086	-230.903	95.1713	-230.902	-131.054	-45.1405	105.751	-230.403	-113.131	-230.903	-45.5894
-230.898	221.138	-230.898	-169.565	-230.897	-39.7829	-45.1358	46.5868	-230.398	-203.102	-230.898	-81.7218
-230.893	-118.513	-230.893	-51.1738	-230.893	-253.445	-45.1311	124.901	-230.394	-63.4911	-230.893	99.6149
-230.889	-182.675	-230.889	216.65	-230.888	85.222	-45.1264	-132.468	-230.389	-60.4259	-230.889	-164.923
-230.884	-97.9847	-230.884	1.92477	-230.883	-173.324	-45.1217	-263.475	-230.384	76.6363	-230.884	13.989
-230.879	93.5333	-230.879	-79.8434	-230.878	-252.359	-45.117	-422.139	-230.379	172.366	-230.879	27.0707
-230.875	136.241	-230.875	80.8154	-230.874	79.313	-45.1122	-6.12848	-230.375	123.644	-230.875	149.416
-230.87	-9.70076	-230.87	-26.7391	-230.869	1.90645	-45.1075	-38.264	-230.37	-122.157	-230.87	58.4868
-230.865	83.1082	-230.865	-8.90598	-230.864	98.7309	-45.1028	-99.5412	-230.365	84.4748	-230.865	81.2474
-230.86	137.057	-230.86	194.613	-230.86	15.7347	-45.0981	-190.206	-230.361	270.295	-230.86	-59.9663
-230.856	7.902	-230.856	28.0402	-230.855	136.246	-45.0934	-96.6894	-230.356	16.8616	-230.856	-196.253
-230.851	35.1116	-230.851	-175.171	-230.85	81.0536	-45.0887	7.93097	-230.351	-235.262	-230.851	-3.10107
-230.846	147.093	-230.846	-122.6	-230.846	-182.821	-45.084	-59.8013	-230.346	-30.278	-230.846	-123.755
-230.842	-207.493	-230.842	98.4097	-230.841	-44.5365	-45.0793	-104.523	-230.342	-15.1844	-230.842	-124.366
-230.837	41.6869	-230.837	-126.15	-230.836	116.996	-45.0746	28.5706	-230.337	67.0022	-230.837	-321.829
-230.832	-46.4974	-230.832	31.8434	-230.831	-59.8102	-45.0698	59.1017	-230.332	77.8181	-230.832	143.856
-230.827	-274.771	-230.827	27.5485	-230.827	-27.7913	-45.0651	-198.626	-230.328	59.3871	-230.827	309.374
-230.823	-119.594	-230.823	-94.9971	-230.822	-172.059	-45.0604	-214.916	-230.323	32.1627	-230.823	-23.7389
-230.818	52.1473	-230.818	-118.78	-230.817	-77.5538	-45.0557	-233.885	-230.318	-122.05	-230.818	220.858
-230.813	168.044	-230.813	132.483	-230.813	-17.1959	-45.051	-269.426	-230.313	268.228	-230.813	186.629
-230.809	204.741	-230.809	-110.266	-230.808	-56.0958	-45.0463	-163.764	-230.309	223.437	-230.809	127.746
-230.804	189.123	-230.804	-131.146	-230.803	82.9661	-45.0416	-174.91	-230.304	186.536	-230.804	-124.6
-230.799	-76.8351	-230.799	3.39406	-230.798	-20.6795	-45.0369	-325.829	-230.299	53.3574	-230.799	-173.27
-230.794	-205.411	-230.794	34.1973	-230.794	168.455	-45.0321	-279.613	-230.295	-165.88	-230.794	-31.7775
-230.79	-140.723	-230.79	-171.936	-230.789	170.147	-45.0274	-254.19	-230.29	-67.4524	-230.79	108.46
-230.785	-156.108	-230.785	2.56656	-230.784	156.848	-45.0227	-66.0917	-230.285	-69.7045	-230.785	168.204
-230.78	80.9803	-230.78	71.1669	-230.78	291.547	-45.018	43.0658	-230.28	-132.973	-230.78	-35.6525
-230.776	-126.527	-230.776	-81.7572	-230.775	26.3673	-45.0133	-9.71112	-230.276	-161.277	-230.776	-134.992
-230.771	-33.27	-230.771	-247.042	-230.77	-159.848	-45.0086	-235.575	-230.271	-188.908	-230.771	-123.998
-230.766	-119.462	-230.766	-124.247	-230.765	-206.564	-45.0039	-17.7277	-230.266	-63.556	-230.766	-87.8109
-230.761	78.222	-230.761	90.4725	-230.761	-84.2443	-44.9992	57.1415	-230.262	81.0798	-230.761	46.0923
-230.757	146.276	-230.757	83.0235	-230.756	-267.28	-44.9945	74.4791	-230.257	24.6938	-230.757	256.504
-230.752	36.3973	-230.752	95.28	-230.751	-74.1608	-44.9897	-16.9476	-230.252	3.25729	-230.752	-11.2193
-230.747	34.5329	-230.747	13.8341	-230.747	61.0513	-44.985	-59.7719	-230.247	-232.561	-230.747	-69.1499
-230.743	169.612	-230.743	75.5532	-230.742	66.6514	-44.9803	27.1161	-230.243	-9.31369	-230.743	-84.3621
-230.738	-139.16	-230.738	142.678	-230.737	103.154	-44.9756	-199.747	-230.238	168.846	-230.738	-156.192
-230.733	-201.284	-230.733	58.01	-230.732	133.182	-44.9709	-62.1706	-230.233	-18.3092	-230.733	-182.977
-230.728	-60.4995	-230.728	-60.0939	-230.728	134.486	-44.9662	-47.9768	-230.229	150.562	-230.728	-55.5811
-230.724	2.57172	-230.724	-91.6082	-230.723	13.2959	-44.9615	-167.809	-230.224	193.025	-230.724	197.17
-230.719	122.69	-230.719	-375.087	-230.718	-160.86	-44.9568	-51.6924	-230.219	114.719	-230.719	174.574
-230.714	195.322	-230.714	-133.429	-230.714	-363.678	-44.9521	-48.6593	-230.214	-204.217	-230.714	83.3769
-230.71	-137.587	-230.71	-78.8808	-230.709	-258.506	-44.9473	85.989	-230.21	139.491	-230.71	-141.274
-230.705	-144.144	-230.705	177.919	-230.704	-165.001	-44.9426	-115.219	-230.205	232.099	-230.705	-134.292
-230.7	-290.149	-230.7	191.939	-230.699	-50.4469	-44.9379	-53.3214	-230.2	-121.373	-230.7	-97.4327
-230.696	-327.817	-230.696	-76.9857	-230.695	-35.5508	-44.9332	40.2458	-230.196	-33.7437	-230.696	94.4701
-230.691	-258.459	-230.691	-94.1497	-230.69	162.112	-44.9285	18.8152	-230.191	-43.5938	-230.691	-299.894
-230.686	43.1995	-230.686	-62.9057	-230.685	155.697	-44.9238	-47.8955	-230.186	-129.877	-230.686	-136.656
-230.681	-8.57873	-230.681	-87.7323	-230.681	37.0175	-44.9191	-139.837	-230.181	-92.0012	-230.681	-49.4846
-230.677	-151.14	-230.677	-190.126	-230.676	-26.1627	-44.9144	-52.4766	-230.177	97.8576	-230.677	-338.486
-230.672	61.2511	-230.672	-154.206	-230.671	-183.192	-44.9096	-149.608	-230.172	-122.691	-230.672	62.3122
-230.667	104.462	-230.667	-65.7928	-230.666	55.4145	-44.9049	-132.498	-230.167	-276.486	-230.667	11.3961
-230.663	-25.9636	-230.663	-14.5787	-230.662	78.3181	-44.9002	-8.33356	-230.163	-266.861	-230.663	-40.4608
-230.658	-86.2768	-230.658	-91.7214	-230.657	-65.5098	-44.8955	-79.5766	-230.158	-115.981	-230.658	98.767
-230.653	-25.6762	-230.653	-122.196	-230.652	130.682	-44.8908	-80.3768	-230.153	-114.809	-230.653	325.983
-230.648	-203.446	-230.648	-146.365	-230.648	138.101	-44.8861	105.014	-230.149	162.842	-230.648	30.3516
-230.644	-60.1331	-230.644	-214.072	-230.643	111.725	-44.8814	-156.793	-230.144	219.767	-230.644	85.4184
-230.639	-152.692	-230.639	32.7483	-230.638	66.3852	-44.8767	-14.0483	-230.139	59.6189	-230.639	359.991
-230.634	-200.406	-230.634	245.258	-230.633	-37.8837	-44.872	154.122	-230.134	49.1112	-230.634	207.186
-230.63	-312.106	-230.63	-49.8523	-230.629	-51.7475	-44.8672	-29.5512	-230.13	-121.667	-230.63	-52.597
-230.625	114.34	-230.625	-130.571	-230.624	249.884	-44.8625	-127.015	-230.125	-14.9382	-230.625	-182.951
-230.62	106.177	-230.62	83.4617	-230.619	316.048	-44.8578	78.6711	-230.12	-74.0444	-230.62	-201.098
-230.615	39.7731	-230.615	33.2562	-230.615	205.503	-44.8531	-112.198	-230.116	-23.2247	-230.615	-130.258
-230.611	-105.277	-230.611	215.604	-230.61	134.09	-44.8484	-95.8803	-230.111	215.956	-230.611	21.4684
-230.606	-66.3213	-230.606	223.989	-230.605	-338.203	-44.8437	-143.745	-230.106	149.944	-230.606	-180.409
-230.601	120.297	-230.601	117.497	-230.601	-160.604	-44.839	-132.236	-230.101	-114.864	-230.601	35.1414
-230.597	144.884	-230.597	-200.769	-230.596	-169.102	-44.8343	-0.37021	-230.097	-67.527	-230.597	58.9758
-230.592	8.47351	-230.592	-164.418	-230.591	-108.486	-44.8295	5.37188	-230.092	157.549	-230.592	-263.487
-230.587	138.536	-230.587	14.6593	-230.586	-154.724	-44.8248	-112.616	-230.087	5.8844	-230.587	-252.039
-230.582	-65.2367	-230.582	168.025	-230.582	-80.8133	-44.8201	-6.13642	-230.083	-94.5041	-230.582	-95.671
-230.578	-35.6611	-230.578	97.0063	-230.577	-148.106	-44.8154	-91.8828	-230.078	57.2216	-230.578	-152.605
-230.573	-81.1692	-230.573	-44.9067	-230.572	-117.794	-44.8107	-56.2116	-230.073	34.0586	-230.573	36.6159
-230.568	90.1761	-230.568	-308.617	-230.568	-101.899	-44.806	-4.95881	-230.068	11.2912	-230.568	424.821
-230.564	-107.097	-230.564	-207.297	-230.563	-354.813	-44.8013	21.39	-230.064	195.442	-230.564	386.972
-230.559	-95.7898	-230.559	25.4986	-230.558	-120.971	-44.7966	101.865	-230.059	98.8712	-230.559	7.25941
-230.554	-116.343	-230.554	105.17	-230.553	-98.5109	-44.7919	284.13	-230.054	-22.6662	-230.554	-47.2873
-230.549	-97.5215	-230.549	358.747	-230.549	-73.4676	-44.7871	155.806	-230.05	98.8199	-230.549	112.348
-230.545	24.6843	-230.545	-33.5329	-230.544	-123.836	-44.7824	-62.3957	-230.045	43.241	-230.545	-173.689
-230.54	-210.765	-230.54	-161.572	-230.539	103.197	-44.7777	-207.036	-230.04	-132.74	-230.54	-219.022
-230.535	-13.594	-230.535	28.591	-230.535	125.186	-44.773	-217.502	-230.035	206.188	-230.535	-3.97902
-230.531	-184.15	-230.531	25.7867	-230.53	253.935	-44.7683	-43.0481	-230.031	273.187	-230.531	110.627
-230.526	-201.625	-230.526	53.9326	-230.525	67.7095	-44.7636	-196.503	-230.026	129.706	-230.526	-246.132
-230.521	137.704	-230.521	-177.633	-230.52	52.9989	-44.7589	-118.078	-230.021	68.0244	-230.521	-180.139
-230.516	-12.0846	-230.516	-186.782	-230.516	134.76	-44.7542	-299.019	-230.017	27.9954	-230.516	115.223
-230.512	3.44244	-230.512	49.46	-230.511	120.655	-44.7494	-364.029	-230.012	-5.37747	-230.512	-44.2887
-230.507	-49.4723	-230.507	55.1214	-230.506	129.935	-44.7447	-86.4555	-230.007	-185.771	-230.507	35.0924
-230.502	58.0578	-230.502	50.5161	-230.502	-359.239	-44.74	-123.129	-230.002	-103.866	-230.502	30.4668
-230.498	355.047	-230.498	-170.611	-230.497	-148.565	-44.7353	-397.921	-229.998	-135.137	-230.498	39.0668
-230.493	-66.7305	-230.493	-76.8466	-230.492	-6.90004	-44.7306	21.3833	-229.993	-69.9475	-230.493	17.8776
-230.488	31.3588	-230.488	-16.7868	-230.487	-195.443	-44.7259	46.7938	-229.988	26.7793	-230.488	-199.875
-230.483	80.4779	-230.483	-4.39395	-230.483	89.3404	-44.7212	221.807	-229.984	-269.857	-230.483	-542.909
-230.479	93.2092	-230.479	-64.9924	-230.478	-38.507	-44.7165	26.6894	-229.979	-83.5701	-230.479	-320.002
-230.474	65.3106	-230.474	-86.9605	-230.473	-214.063	-44.7118	78.4873	-229.974	90.9112	-230.474	62.344
-230.469	-49.2571	-230.469	-169.08	-230.469	137.53	-44.707	24.4424	-229.969	-243.681	-230.469	303.119
-230.465	-212.23	-230.465	-281.41	-230.464	-104.25	-44.7023	-160.104	-229.965	200.682	-230.465	59.5638
-230.46	-27.3468	-230.46	-158.674	-230.459	-132.966	-44.6976	-112.656	-229.96	-14.3079	-230.46	-165.6
-230.455	-263.176	-230.455	90.6044	-230.454	-166.572	-44.6929	16.3429	-229.955	18.6764	-230.455	296.526
-230.451	-109.575	-230.451	61.3515	-230.45	-41.3962	-44.6882	157.838	-229.951	146.975	-230.451	186.588
-230.446	-315.165	-230.446	131.887	-230.445	96.4837	-44.6835	168.214	-229.946	30.5254	-230.446	54.0594
-230.441	-140.801	-230.441	85.5908	-230.44	-215.298	-44.6788	-159.098	-229.941	30.3627	-230.441	-23.1354
-230.436	190.383	-230.436	32.2483	-230.436	193.993	-44.6741	0.69445	-229.936	-185.373	-230.436	6.52118
-230.432	148.861	-230.432	75.7827	-230.431	199.036	-44.6694	-36.6937	-229.932	-232.821	-230.432	78.4972
-230.427	-65.2946	-230.427	-150.087	-230.426	-249.09	-44.6646	22.9347	-229.927	-10.3027	-230.427	129.86
-230.422	-92.674	-230.422	-126.747	-230.421	-246.633	-44.6599	-32.4467	-229.922	-49.6977	-230.422	15.4892
-230.418	59.5196	-230.418	63.8097	-230.417	294.787	-44.6552	-159.083	-229.918	-152.009	-230.418	-30.843
-230.413	13.028	-230.413	71.091	-230.412	11.7255	-44.6505	149.229	-229.913	161.036	-230.413	-120.603
-230.408	-18.9982	-230.408	123.121	-230.407	-58.5986	-44.6458	255.187	-229.908	77.0201	-230.408	-87.3048
-230.403	-101.378	-230.403	132.252	-230.403	96.5724	-44.6411	154.217	-229.904	127.668	-230.403	-62.2891
-230.399	3.97179	-230.399	101.016	-230.398	-194.998	-44.6364	-60.797	-229.899	62.6114	-230.399	-96.2382
-230.394	-192.277	-230.394	-12.9143	-230.393	-16.9069	-44.6317	-113.853	-229.894	29.3964	-230.394	166.575
-230.389	-99.511	-230.389	-141.372	-230.388	62.9244	-44.6269	-148.893	-229.889	32.0147	-230.389	13.0567
-230.385	-190.126	-230.385	-29.7618	-230.384	266.678	-44.6222	20.8673	-229.885	56.1571	-230.385	93.68
-230.38	-46.5911	-230.38	-26.2971	-230.379	170.078	-44.6175	-72.8235	-229.88	130.518	-230.38	259.461
-230.375	-117.043	-230.375	-92.9012	-230.374	-72.0701	-44.6128	2.91425	-229.875	448.183	-230.375	48.4848
-230.37	-67.6613	-230.37	-226.441	-230.37	114.605	-44.6081	-193.041	-229.871	320.879	-230.37	107.64
-230.366	104.583	-230.366	-284.135	-230.365	154.831	-44.6034	-149.132	-229.866	-279.297	-230.366	65.8139
-230.361	86.3923	-230.361	-35.433	-230.36	194.941	-44.5987	-190.527	-229.861	-169.644	-230.361	159.607
-230.356	17.6564	-230.356	-49.1486	-230.355	-154.941	-44.594	-37.7071	-229.856	-58.4916	-230.356	-136.197
-230.352	88.2377	-230.352	-87.6476	-230.351	-199.569	-44.5893	-29.0675	-229.852	-209.538	-230.352	-270.65
-230.347	179.751	-230.347	21.4938	-230.346	-21.0826	-44.5845	-251.347	-229.847	-294.794	-230.347	169.404
-230.342	-180.809	-230.342	282.994	-230.341	199.228	-44.5798	-70.5218	-229.842	-276.57	-230.342	-44.6851
-230.337	-345.972	-230.337	262.425	-230.337	142.381	-44.5751	216.134	-229.838	178.854	-230.337	33.5512
-230.333	68.5654	-230.333	280.106	-230.332	-144.943	-44.5704	70.888	-229.833	132.142	-230.333	106.679
-230.328	35.5474	-230.328	159.148	-230.327	-12.2808	-44.5657	5.42682	-229.828	-100.661	-230.328	-124.998
-230.323	-34.298	-230.323	91.151	-230.323	-123.525	-44.561	-307.603	-229.823	-164.574	-230.323	-104.373
-230.319	-67.0176	-230.319	-42.103	-230.318	-169.801	-44.5563	-165.6	-229.819	-104.375	-230.319	-75.4068
-230.314	-220.044	-230.314	-166.423	-230.313	-85.1928	-44.5516	159.759	-229.814	-114.859	-230.314	104.714
-230.309	178.692	-230.309	-82.5652	-230.308	119.783	-44.5468	82.7945	-229.809	-270.512	-230.309	-0.45104
-230.304	87.0298	-230.304	-171.631	-230.304	34.0313	-44.5421	-287.791	-229.805	-123.208	-230.304	-221.359
-230.3	-3.86176	-230.3	15.8849	-230.299	45.9648	-44.5374	-88.4254	-229.8	254.323	-230.3	132.027
-230.295	-174.54	-230.295	-92.7856	-230.294	-127.966	-44.5327	-95.0201	-229.795	188.418	-230.295	295.537
-230.29	-10.9262	-230.29	64.9633	-230.29	-167.567	-44.528	-282.953	-229.79	-88.8216	-230.29	162.975
-230.286	-134.744	-230.286	-15.0931	-230.285	313.679	-44.5233	-29.8861	-229.786	143.823	-230.286	-60.9286
-230.281	-251.926	-230.281	-221.319	-230.28	320.936	-44.5186	101.779	-229.781	90.5275	-230.281	107.521
-230.276	-125.528	-230.276	-97.5343	-230.275	101.952	-44.5139	85.6382	-229.776	-105.056	-230.276	104.082
-230.271	25.4471	-230.271	-113.75	-230.271	56.7692	-44.5092	-112.334	-229.772	-189.674	-230.271	95.9138
-230.267	-36.2288	-230.267	-24.5906	-230.266	-85.2341	-44.5044	-153.775	-229.767	-338.563	-230.267	32.7031
-230.262	71.0174	-230.262	7.47158	-230.261	-42.3788	-44.4997	92.1687	-229.762	49.3038	-230.262	-16.2061
-230.257	-150.625	-230.257	-83.8249	-230.257	-203.478	-44.495	102.783	-229.757	95.083	-230.257	23.0922
-230.253	-142.157	-230.253	-85.505	-230.252	166.402	-44.4903	-243.892	-229.753	77.9213	-230.253	-154.539
-230.248	198.922	-230.248	250.585	-230.247	216.753	-44.4856	-165.419	-229.748	38.6405	-230.248	-1.97476
-230.243	-84.0212	-230.243	191.646	-230.242	170.525	-44.4809	95.7498	-229.743	-62.6708	-230.243	-89.7153
-230.238	288.845	-230.238	203.187	-230.238	9.55127	-44.4762	-94.983	-229.739	46.1521	-230.238	52.1597
-230.234	-56.5376	-230.234	201.533	-230.233	-268.467	-44.4715	227.575	-229.734	104.048	-230.234	36.6005
-230.229	-196.299	-230.229	-240.377	-230.228	141.699	-44.4667	17.2643	-229.729	345.007	-230.229	-309.53
-230.224	144.705	-230.224	180.792	-230.224	-214.412	-44.462	-446.282	-229.724	145.836	-230.224	-153.968
-230.22	-84.7048	-230.22	124.361	-230.219	-122.544	-44.4573	115.144	-229.72	246.499	-230.22	118.455
-230.215	-112.79	-230.215	53.456	-230.214	-33.1907	-44.4526	-3.00309	-229.715	48.3392	-230.215	-26.8505
-230.21	-118.343	-230.21	-180.61	-230.209	-158.172	-44.4479	27.3561	-229.71	152.654	-230.21	-104.355
-230.206	-29.8523	-230.206	95.2106	-230.205	-2.90778	-44.4432	17.9117	-229.706	115.818	-230.206	93.8748
-230.201	254.988	-230.201	35.4944	-230.2	-5.74189	-44.4385	-256.583	-229.701	-323.888	-230.201	-323.328
-230.196	-208.786	-230.196	-57.7668	-230.195	54.657	-44.4338	-202.059	-229.696	-341.164	-230.196	-186.072
-230.191	-296.694	-230.191	-65.1528	-230.191	-117.761	-44.4291	5.1737	-229.691	-23.4811	-230.191	186.455
-230.187	221.933	-230.187	-254.136	-230.186	-126.847	-44.4243	-86.0863	-229.687	152.294	-230.187	178.014
-230.182	20.8527	-230.182	-80.2434	-230.181	72.4815	-44.4196	24.75	-229.682	12.1055	-230.182	24.5828
-230.177	-333.131	-230.177	-71.9543	-230.176	122.391	-44.4149	-220.214	-229.677	65.0406	-230.177	-111.411
-230.173	-171.54	-230.173	241.745	-230.172	16.9363	-44.4102	-46.0435	-229.673	24.2413	-230.173	-126.339
-230.168	-118.599	-230.168	285.739	-230.167	-8.03473	-44.4055	-109.826	-229.668	-184.979	-230.168	270.292
-230.163	8.31493	-230.163	-157.9	-230.162	341.534	-44.4008	57.716	-229.663	-86.3997	-230.163	129.615
-230.158	-175.521	-230.158	-166.108	-230.158	194.524	-44.3961	52.0832	-229.658	65.3383	-230.158	-17.03
-230.154	9.41184	-230.154	129.379	-230.153	-32.6132	-44.3914	-95.5585	-229.654	166.428	-230.154	8.16456
-230.149	-65.9755	-230.149	-92.9449	-230.148	89.4242	-44.3866	-112.665	-229.649	35.7253	-230.149	6.16068
-230.144	0.43887	-230.144	-51.9238	-230.143	-263.896	-44.3819	13.3907	-229.644	-131.788	-230.144	47.8252
-230.14	346.976	-230.14	193.31	-230.139	13.8414	-44.3772	-43.1192	-229.64	-79.5829	-230.14	-37.8852
-230.135	6.42574	-230.135	-139.59	-230.134	138.751	-44.3725	-212.277	-229.635	96.9905	-230.135	61.2795
-230.13	-188.043	-230.13	-199.892	-230.129	-119.134	-44.3678	32.8374	-229.63	-49.3371	-230.13	-424.89
-230.125	55.7575	-230.125	-71.0165	-230.125	-150.546	-44.3631	-121.874	-229.626	-153.998	-230.125	-284.611
-230.121	90.1265	-230.121	-18.5751	-230.12	-193.546	-44.3584	24.6463	-229.621	10.9136	-230.121	6.3786
-230.116	172.669	-230.116	32.9176	-230.115	-54.363	-44.3537	-6.61532	-229.616	-46.0303	-230.116	54.6592
-230.111	224.655	-230.111	-60.5147	-230.11	-57.721	-44.349	-25.3459	-229.611	74.8129	-230.111	169.506
-230.107	-2.58333	-230.107	-21.2521	-230.106	6.20898	-44.3442	-97.7915	-229.607	164.534	-230.107	269.077
-230.102	-14.5272	-230.102	-234.112	-230.101	21.1399	-44.3395	86.7865	-229.602	-52.9523	-230.102	44.9008
-230.097	-75.9139	-230.097	-120.418	-230.096	-143.896	-44.3348	-146.933	-229.597	62.2457	-230.097	194.56
-230.092	-115.996	-230.092	-96.9465	-230.092	-93.6056	-44.3301	-193.23	-229.593	193.904	-230.092	196.269
-230.088	45.6205	-230.088	-102.1	-230.087	43.6637	-44.3254	-96.2651	-229.588	-203.322	-230.088	136.439
-230.083	54.9441	-230.083	-272.73	-230.082	-36.3745	-44.3207	-168.907	-229.583	-57.7807	-230.083	-197.795
-230.078	-11.891	-230.078	48.5415	-230.078	-240.148	-44.316	22.1205	-229.578	0.35828	-230.078	-346.811
-230.074	164.092	-230.074	124.606	-230.073	-8.10186	-44.3113	-164.896	-229.574	-50.7062	-230.074	-32.0341
-230.069	21.9029	-230.069	96.834	-230.068	212.483	-44.3066	-56.3973	-229.569	-258.903	-230.069	-25.5187
-230.064	-172.697	-230.064	197.967	-230.063	-189.868	-44.3018	-60.5445	-229.564	-95.6188	-230.064	-22.778
-230.059	-139.646	-230.059	104.767	-230.059	-243.053	-44.2971	-21.2233	-229.56	31.874	-230.059	0.51606
-230.055	-134.348	-230.055	-115.998	-230.054	-73.4102	-44.2924	91.0761	-229.555	263.11	-230.055	-47.5654
-230.05	-10.8024	-230.05	-263.711	-230.049	-44.948	-44.2877	-121.315	-229.55	55.7751	-230.05	35.3547
-230.045	72.2784	-230.045	-273.796	-230.045	-213.729	-44.283	-23.8948	-229.545	19.0533	-230.045	-29.6973
-230.041	533.715	-230.041	19.1449	-230.04	38.1831	-44.2783	-55.5267	-229.541	45.3409	-230.041	59.9559
-230.036	249.685	-230.036	15.319	-230.035	95.0886	-44.2736	-74.9616	-229.536	-264.315	-230.036	-71.6523
-230.031	-9.08475	-230.031	-49.9586	-230.03	96.7158	-44.2689	-236.249	-229.531	-153.59	-230.031	-247.848
-230.026	61.0626	-230.026	-77.6996	-230.026	77.117	-44.2641	-79.1336	-229.527	113.552	-230.026	-60.4884
-230.022	8.30006	-230.022	-28.0764	-230.021	106.288	-44.2594	-25.6083	-229.522	354.31	-230.022	124.478
-230.017	-15.4576	-230.017	16.4019	-230.016	173.897	-44.2547	-199.686	-229.517	310.677	-230.017	129.228
-230.012	-325.271	-230.012	57.2799	-230.012	-126.495	-44.25	-303.492	-229.512	290.155	-230.012	-319.901
-230.008	19.3075	-230.008	-113.48	-230.007	-328.551	-44.2453	-70.5277	-229.508	-60.1636	-230.008	-9.23085
-230.003	-273.67	-230.003	-49.251	-230.002	-110.841	-44.2406	1.70526	-229.503	-219.571	-230.003	30.8034
-229.998	-85.3423	-229.998	-37.0696	-229.997	56.6863	-44.2359	-147.315	-229.498	-29.2895	-229.998	18.6138
-229.993	-63.8171	-229.993	-252.135	-229.993	13.5648	-44.2312	27.9271	-229.494	85.2211	-229.993	-145.075
-229.989	-128.243	-229.989	17.68	-229.988	-36.7404	-44.2265	-48.1137	-229.489	33.8352	-229.989	-47.5758
-229.984	-244.68	-229.984	86.197	-229.983	-72.0251	-44.2217	164.74	-229.484	138.412	-229.984	148.527
-229.979	-126.545	-229.979	173.454	-229.979	-67.1678	-44.217	28.3884	-229.479	-75.5546	-229.979	36.8806
-229.975	-36.1455	-229.975	-33.9542	-229.974	-60.9584	-44.2123	84.354	-229.475	-99.2997	-229.975	82.2706
-229.97	-170.987	-229.97	-211.138	-229.969	215.228	-44.2076	168.748	-229.47	-72.3669	-229.97	24.8973
-229.965	165.934	-229.965	119.86	-229.964	229.846	-44.2029	214.96	-229.465	-80.6955	-229.965	131.213
-229.96	188.132	-229.96	-3.13985	-229.96	107.388	-44.1982	238.997	-229.461	50.5057	-229.96	-75.6132
-229.956	-37.397	-229.956	-160.842	-229.955	-225.892	-44.1935	-80.4823	-229.456	54.3941	-229.956	6.53978
-229.951	-50.584	-229.951	-82.6781	-229.95	-101.955	-44.1888	263.579	-229.451	-166.094	-229.951	-206.209
-229.946	-244.691	-229.946	-82.3953	-229.946	22.3241	-44.184	352.115	-229.446	-37.3881	-229.946	-134.826
-229.942	-189.521	-229.942	-20.563	-229.941	-189.039	-44.1793	123.108	-229.442	114.082	-229.942	-50.7064
-229.937	-24.8377	-229.937	-67.4272	-229.936	111.586	-44.1746	53.2868	-229.437	132.309	-229.937	-178.377
-229.932	81.5545	-229.932	-101.241	-229.931	233.253	-44.1699	-44.0098	-229.432	53.3025	-229.932	-217.959
-229.928	84.3269	-229.928	-177.54	-229.927	109.83	-44.1652	-193.819	-229.428	-119.561	-229.928	-13.6002
-229.923	-16.3178	-229.923	4.89972	-229.922	118.253	-44.1605	0.65345	-229.423	43.818	-229.923	21.1193
-229.918	88.609	-229.918	-256.738	-229.917	-15.5862	-44.1558	-18.8194	-229.418	-115.895	-229.918	242.359
-229.913	3.66429	-229.913	71.7717	-229.913	-314.593	-44.1511	-91.6755	-229.413	153.225	-229.913	122.95
-229.909	30.6334	-229.909	106.238	-229.908	55.1994	-44.1464	-118.006	-229.409	207.622	-229.909	-42.6081
-229.904	50.8628	-229.904	247.329	-229.903	-111.878	-44.1416	-7.99958	-229.404	46.3863	-229.904	-194.382
-229.899	-92.1149	-229.899	113.191	-229.898	-185.914	-44.1369	-97.0732	-229.399	93.4834	-229.899	-122.844
-229.895	112.999	-229.895	-161.249	-229.894	142.619	-44.1322	-124.797	-229.395	-26.9092	-229.895	156.658
-229.89	-141.974	-229.89	-82.7439	-229.889	-181.07	-44.1275	-33.644	-229.39	-132.125	-229.89	-24.706
-229.885	-64.676	-229.885	-120.851	-229.884	46.872	-44.1228	-117.84	-229.385	18.1432	-229.885	186.068
-229.88	184.871	-229.88	-220.376	-229.88	108.491	-44.1181	-26.5107	-229.381	134.07	-229.88	-90.3338
-229.876	-159.71	-229.876	5.62742	-229.875	21.9182	-44.1134	-178.745	-229.376	-50.7034	-229.876	-181.795
-229.871	-74.4472	-229.871	224.943	-229.87	-3.90948	-44.1087	98.5882	-229.371	-16.6527	-229.871	-191.033
-229.866	20.1786	-229.866	301.525	-229.865	17.4479	-44.1039	-121.431	-229.366	-61.4383	-229.866	152.421
-229.862	-121.042	-229.862	174.099	-229.861	-100.169	-44.0992	-222.433	-229.362	-19.2828	-229.862	-198.891
-229.857	113.98	-229.857	24.4651	-229.856	-156.69	-44.0945	100.041	-229.357	-110.618	-229.857	-82.0093
-229.852	334.158	-229.852	16.554	-229.851	77.696	-44.0898	226.247	-229.352	-44.0734	-229.852	-312.56
-229.847	2.46092	-229.847	-154.249	-229.847	-174.859	-44.0851	-43.1245	-229.348	-19.8374	-229.847	-208.876
-229.843	183.847	-229.843	16.5087	-229.842	-121.354	-44.0804	-233.046	-229.343	132.027	-229.843	-63.3198
-229.838	-105.113	-229.838	100.977	-229.837	208.228	-44.0757	9.46769	-229.338	-219.395	-229.838	-95.046
-229.833	-46.9986	-229.833	-124.67	-229.833	307.253	-44.071	166.287	-229.333	-406.522	-229.833	68.3318
-229.829	-163.95	-229.829	-118.233	-229.828	335.538	-44.0663	44.3638	-229.329	5.89144	-229.829	26.2623
-229.824	-309.481	-229.824	47.9766	-229.823	39.7031	-44.0615	-272.921	-229.324	-50.3969	-229.824	-0.93867
-229.819	-197.769	-229.819	43.8034	-229.818	-6.89053	-44.0568	-273.599	-229.319	-33.6405	-229.819	34.012
-229.814	64.3663	-229.814	-148.497	-229.814	-168.803	-44.0521	-141.433	-229.315	-222.041	-229.814	8.54642
-229.81	362.361	-229.81	-275.457	-229.809	81.3796	-44.0474	-240.318	-229.31	36.5934	-229.81	43.8718
-229.805	374.866	-229.805	-190.155	-229.804	-113.075	-44.0427	-15.228	-229.305	291.396	-229.805	-198.003
-229.8	232.356	-229.8	-114.092	-229.8	-206.751	-44.038	48.0911	-229.3	177.245	-229.8	-63.4853
-229.796	-56.7158	-229.796	1.3887	-229.795	-311.91	-44.0333	1.14483	-229.296	73.045	-229.796	78.8229
-229.791	-63.3918	-229.791	-42.8016	-229.79	39.4269	-44.0286	113.91	-229.291	90.8577	-229.791	81.6376
-229.786	-18.9856	-229.786	-52.6309	-229.785	1.34995	-44.0239	-15.7591	-229.286	102.297	-229.786	33.9471
-229.781	1.97035	-229.781	101.323	-229.781	83.7048	-44.0191	44.8764	-229.282	-222.347	-229.781	-321.223
-229.777	288.433	-229.777	-66.381	-229.776	-1.14327	-44.0144	64.8761	-229.277	137.603	-229.777	13.4469
-229.772	55.5894	-229.772	-210.929	-229.771	-123.329	-44.0097	-67.0967	-229.272	-153.416	-229.772	67.6217
-229.767	-229.121	-229.767	160.603	-229.767	188.414	-44.005	-211.514	-229.267	-230.534	-229.767	-3.18411
-229.763	-140.242	-229.763	12.7195	-229.762	-154.059	-44.0003	-54.7902	-229.263	-11.1537	-229.763	-30.51
-229.758	71.8531	-229.758	342.476	-229.757	32.4394	-43.9956	-8.15601	-229.258	56.1262	-229.758	62.937
-229.753	105.71	-229.753	180.307	-229.752	102.834	-43.9909	58.2444	-229.253	327.237	-229.753	-163.739
-229.748	229.136	-229.748	181.974	-229.748	116.008	-43.9862	-24.716	-229.249	48.6029	-229.748	-110.691
-229.744	34.6031	-229.744	184.794	-229.743	-267.284	-43.9814	-104.471	-229.244	-57.6898	-229.744	-186.507
-229.739	-159.571	-229.739	77.3088	-229.738	-165.628	-43.9767	94.2752	-229.239	-128.307	-229.739	-54.3418
-229.734	-65.2711	-229.734	37.2856	-229.734	-142.138	-43.972	-57.3495	-229.234	-105.286	-229.734	-342.351
-229.73	-191.112	-229.73	88.6442	-229.729	279.477	-43.9673	-173.661	-229.23	-92.7579	-229.73	173.622
-229.725	-138.088	-229.725	159.958	-229.724	104.52	-43.9626	-133.877	-229.225	-321.546	-229.725	197.732
-229.72	61.2127	-229.72	-148.469	-229.719	-48.7151	-43.9579	-198.267	-229.22	-245.042	-229.72	225.954
-229.715	-248.668	-229.715	11.0067	-229.715	31.8275	-43.9532	-218.125	-229.216	84.1165	-229.715	260.958
-229.711	-32.612	-229.711	-235.554	-229.71	-7.20406	-43.9485	-155.644	-229.211	-72.4701	-229.711	166.318
-229.706	313.84	-229.706	10.4478	-229.705	-472.232	-43.9438	-299.445	-229.206	-15.5591	-229.706	-50.9407
-229.701	55.1638	-229.701	118.03	-229.701	-198.464	-43.939	13.557	-229.201	-20.6551	-229.701	-97.2945
-229.697	-56.9035	-229.697	-60.6769	-229.696	-223.697	-43.9343	243.188	-229.197	41.5841	-229.697	-9.37952
-229.692	-125.83	-229.692	-246.649	-229.691	75.5642	-43.9296	82.8939	-229.192	-31.3031	-229.692	-50.5096
-229.687	38.4678	-229.687	-251.342	-229.686	108.623	-43.9249	174.553	-229.187	-19.2641	-229.687	-167.797
-229.683	83.8634	-229.683	9.36849	-229.682	-237.701	-43.9202	-121.33	-229.183	78.3939	-229.683	-372.501
-229.678	94.7773	-229.678	-125.451	-229.677	-173.918	-43.9155	-184.568	-229.178	421.223	-229.678	-71.226
-229.673	-85.5942	-229.673	-155.204	-229.672	-227.466	-43.9108	-79.9697	-229.173	172.731	-229.673	-107.802
-229.668	58.3154	-229.668	10.2662	-229.668	61.3108	-43.9061	-134.727	-229.168	236.706	-229.668	189.862
-229.664	137.766	-229.664	112.488	-229.663	171.978	-43.9013	-182.839	-229.164	66.171	-229.664	247.237
-229.659	-96.1014	-229.659	0.06387	-229.658	447.202	-43.8966	-99.6614	-229.159	-96.4948	-229.659	232.11
-229.654	-123.19	-229.654	59.8498	-229.653	30.4721	-43.8919	-52.3719	-229.154	104.326	-229.654	89.2514
-229.65	202.341	-229.65	173.487	-229.649	-12.8904	-43.8872	-194.168	-229.15	-51.9142	-229.65	-113.999
-229.645	219.106	-229.645	66.544	-229.644	-32.7929	-43.8825	-98.6729	-229.145	179.106	-229.645	112.431
-229.64	131.114	-229.64	136.014	-229.639	-111.971	-43.8778	20.9159	-229.14	-58.2095	-229.64	36.9494
-229.635	-164.747	-229.635	300.445	-229.635	-153.985	-43.8731	-176.494	-229.136	-147.27	-229.635	-16.4459
-229.631	-2.64052	-229.631	-219.554	-229.63	-35.1701	-43.8684	-57.6346	-229.131	-123.941	-229.631	-108.018
-229.626	135.96	-229.626	30.7168	-229.625	-100.086	-43.8637	210.791	-229.126	-139.173	-229.626	-157.855
-229.621	202.812	-229.621	39.2087	-229.62	236.99	-43.8589	47.5188	-229.121	-55.7542	-229.621	92.7516
-229.617	-161.337	-229.617	-196.18	-229.616	-0.67924	-43.8542	-165.75	-229.117	-190.728	-229.617	-125.727
-229.612	130.536	-229.612	-172.925	-229.611	-130.166	-43.8495	-86.1973	-229.112	-159.478	-229.612	14.266
-229.607	72.1838	-229.607	-134.773	-229.606	81.2591	-43.8448	158.719	-229.107	-67.4017	-229.607	6.54857
-229.602	-254.599	-229.602	59.266	-229.602	68.4947	-43.8401	205.449	-229.103	231.745	-229.602	-211.081
-229.598	-178.763	-229.598	233.662	-229.597	186.898	-43.8354	82.0064	-229.098	215.749	-229.598	-115.55
-229.593	-253.116	-229.593	31.9064	-229.592	253.415	-43.8307	112.066	-229.093	91.8072	-229.593	100.371
-229.588	-52.7824	-229.588	-224.529	-229.587	190.499	-43.826	39.9041	-229.088	232.03	-229.588	137.937
-229.584	-94.7337	-229.584	40.6426	-229.583	113.148	-43.8212	-149.674	-229.084	131.054	-229.584	-24.4858
-229.579	-96.3864	-229.579	84.7206	-229.578	287.997	-43.8165	-63.9695	-229.079	223.711	-229.579	-363.244
-229.574	-58.2924	-229.574	4.52056	-229.573	210.699	-43.8118	-138.349	-229.074	-27.0309	-229.574	91.9686
-229.569	-274.47	-229.569	-64.69	-229.569	-6.43989	-43.8071	47.8071	-229.07	61.6444	-229.569	160.975
-229.565	-64.1642	-229.565	-115.173	-229.564	-49.7099	-43.8024	146.181	-229.065	-71.4871	-229.565	25.5019
-229.56	20.8873	-229.56	-166.237	-229.559	-55.6527	-43.7977	-65.0489	-229.06	-81.8761	-229.56	184.386
-229.555	42.1831	-229.555	-79.0915	-229.555	-35.251	-43.793	-233.586	-229.055	-172.055	-229.555	17.7837
-229.551	280.955	-229.551	-480.705	-229.55	-3.25106	-43.7883	-257.589	-229.051	-62.6519	-229.551	-37.5271
-229.546	136.11	-229.546	-234.185	-229.545	-0.1162	-43.7836	-186.102	-229.046	129.841	-229.546	-176.818
-229.541	147.492	-229.541	-107.224	-229.54	-209.432	-43.7788	87.9168	-229.041	376.358	-229.541	36.4855
-229.536	-9.57941	-229.536	-42.678	-229.536	12.234	-43.7741	86.1689	-229.037	96.8419	-229.536	-24.66
-229.532	132.075	-229.532	287.192	-229.531	-119.134	-43.7694	-102.029	-229.032	-118.396	-229.532	272.758
-229.527	158.985	-229.527	327.834	-229.526	64.5418	-43.7647	-75.195	-229.027	-134.991	-229.527	-28.5539
-229.522	-30.4734	-229.522	-176.597	-229.522	119.309	-43.76	259.443	-229.022	-21.269	-229.522	49.0668
-229.518	-114.739	-229.518	-327.767	-229.517	-67.7842	-43.7553	169.339	-229.018	111.287	-229.518	207.597
-229.513	53.7587	-229.513	-326.259	-229.512	-162.897	-43.7506	50.5239	-229.013	-156.518	-229.513	-209.93
-229.508	72.6862	-229.508	-18.7631	-229.507	7.44776	-43.7459	69.0712	-229.008	21.7075	-229.508	-119.464
-229.503	191.241	-229.503	-59.6676	-229.503	451.347	-43.7412	35.836	-229.004	156.55	-229.503	-94.363
-229.499	-55.3643	-229.499	-289.676	-229.498	-67.4624	-43.7364	-193.785	-228.999	-20.9606	-229.499	61.2678
-229.494	-298.971	-229.494	1.52965	-229.493	44.2091	-43.7317	-351.682	-228.994	-58.677	-229.494	10.982
-229.489	-24.3848	-229.489	-13.7899	-229.489	-98.1532	-43.727	-91.7593	-228.989	-156.239	-229.489	240.832
-229.485	-99.8163	-229.485	262.778	-229.484	-252.718	-43.7223	-165.711	-228.985	47.7925	-229.485	-151.46
-229.48	-233.65	-229.48	-97.9451	-229.479	-298.45	-43.7176	188.735	-228.98	179.55	-229.48	195.243
-229.475	-30.8768	-229.475	-236.341	-229.474	157.436	-43.7129	-27.2043	-228.975	62.8914	-229.475	158.547
-229.47	-27.0241	-229.47	-30.0578	-229.47	26.9553	-43.7082	-150.208	-228.971	207.323	-229.47	-26.9885
-229.466	-53.254	-229.466	-31.1765	-229.465	-1.97725	-43.7035	-80.2332	-228.966	24.0949	-229.466	-177.594
-229.461	14.7418	-229.461	208.456	-229.46	85.8664	-43.6987	190.839	-228.961	77.1856	-229.461	-91.4618
-229.456	18.5573	-229.456	-66.5038	-229.456	-111.33	-43.694	183.647	-228.956	-241.495	-229.456	-28.1547
-229.452	-128.362	-229.452	-63.875	-229.451	65.6489	-43.6893	-104.158	-228.952	-160.107	-229.452	-136.306
-229.447	-48.348	-229.447	-10.024	-229.446	213.424	-43.6846	-208.399	-228.947	72.4493	-229.447	-107.906
-229.442	79.9764	-229.442	-98.1851	-229.441	254.906	-43.6799	-86.2024	-228.942	84.0191	-229.442	-160.335
-229.437	205.276	-229.437	-53.839	-229.437	-198.507	-43.6752	11.3817	-228.938	-38.5004	-229.437	-175.143
-229.433	-118.894	-229.433	40.7939	-229.432	-218.602	-43.6705	-139.614	-228.933	106.009	-229.433	-151.166
-229.428	-168.086	-229.428	114.336	-229.427	-278.624	-43.6658	-253.577	-228.928	275.715	-229.428	-172.53
-229.423	-116.773	-229.423	-73.1827	-229.423	82.6384	-43.6611	-117.174	-228.923	61.8102	-229.423	6.18137
-229.419	-129.814	-229.419	-98.5029	-229.418	-83.6373	-43.6563	-32.024	-228.919	51.0083	-229.419	203.187
-229.414	51.8548	-229.414	80.8955	-229.413	-224.803	-43.6516	-163.231	-228.914	88.5628	-229.414	102.081
-229.409	-60.6255	-229.409	135.547	-229.408	-106.985	-43.6469	-66.9991	-228.909	-183.914	-229.409	243.025
-229.405	-19.1072	-229.405	76.4027	-229.404	-63.5409	-43.6422	-70.8154	-228.905	-125.525	-229.405	171.178
-229.4	104.358	-229.4	-105.728	-229.399	282.365	-43.6375	75.2839	-228.9	32.7194	-229.4	-1.76079
-229.395	-36.4774	-229.395	-81.82	-229.394	139.865	-43.6328	88.9589	-228.895	158.853	-229.395	-103.358
-229.39	98.9717	-229.39	-53.6674	-229.39	120.849	-43.6281	-38.7465	-228.89	109.709	-229.39	-306.362
-229.386	124.901	-229.386	-32.9312	-229.385	54.0582	-43.6234	-284.054	-228.886	-83.5458	-229.386	-341.409
-229.381	-134.644	-229.381	-47.668	-229.38	-70.1567	-43.6186	-467.258	-228.881	-55.961	-229.381	-94.6703
-229.376	-120.74	-229.376	-309.575	-229.375	-143.195	-43.6139	-203.562	-228.876	56.4774	-229.376	-114.981
-229.372	72.4586	-229.372	-159.418	-229.371	-20.2559	-43.6092	67.8831	-228.872	74.822	-229.372	-77.8077
-229.367	-118.352	-229.367	-60.325	-229.366	137.958	-43.6045	-133.289	-228.867	92.8112	-229.367	-384.499
-229.362	-173.626	-229.362	12.6623	-229.361	-21.0354	-43.5998	-62.6151	-228.862	34.6729	-229.362	-152.555
-229.357	-34.4924	-229.357	-21.7612	-229.357	61.408	-43.5951	-219.164	-228.858	54.9687	-229.357	-30.4881
-229.353	102.319	-229.353	35.8121	-229.352	351.989	-43.5904	-131.082	-228.853	-79.2867	-229.353	95.4248
-229.348	-35.9322	-229.348	-229.288	-229.347	-45.7021	-43.5857	-161.369	-228.848	-109.789	-229.348	-19.1122
-229.343	-306.167	-229.343	-258.331	-229.342	-89.1745	-43.581	-41.0639	-228.843	-72.6751	-229.343	-150.182
-229.339	3.22842	-229.339	-407.553	-229.338	-181.919	-43.5762	-87.3382	-228.839	-354.81	-229.339	2.3711
-229.334	163.276	-229.334	-103.837	-229.333	-218.743	-43.5715	-196.586	-228.834	-28.5861	-229.334	310.307
-229.329	122.334	-229.329	160.125	-229.328	-41.6937	-43.5668	-36.7688	-228.829	43.6802	-229.329	44.1948
-229.324	-122.053	-229.324	80.4393	-229.324	-110.096	-43.5621	-132.966	-228.825	-118.444	-229.324	243.539
-229.32	-129.632	-229.32	-24.8583	-229.319	-3.76191	-43.5574	-65.6403	-228.82	164.522	-229.32	-60.1108
-229.315	-52.5062	-229.315	48.4604	-229.314	38.1612	-43.5527	-78.4915	-228.815	220.492	-229.315	129.926
-229.31	-62.154	-229.31	-110.975	-229.31	-10.3006	-43.548	91.3704	-228.81	-38.1952	-229.31	87.181
-229.306	-93.6568	-229.306	-60.8509	-229.305	192.716	-43.5433	-64.9195	-228.806	-73.8388	-229.306	-34.7919
-229.301	-341.739	-229.301	21.465	-229.3	163.179	-43.5385	-129.411	-228.801	-207.875	-229.301	118.56
-229.296	-81.0064	-229.296	159.854	-229.295	-192.615	-43.5338	-123.743	-228.796	-9.01291	-229.296	174.335
-229.291	308.026	-229.291	183.567	-229.291	270.669	-43.5291	-237.375	-228.792	1.79974	-229.291	218.951
-229.287	-24.6731	-229.287	-43.5735	-229.286	-32.5131	-43.5244	-65.7287	-228.787	-54.1727	-229.287	23.8659
-229.282	-115.207	-229.282	-34.808	-229.281	-131.964	-43.5197	-116.565	-228.782	-101.443	-229.282	-53.1258
-229.277	206.048	-229.277	-142.936	-229.277	-57.6154	-43.515	-193.987	-228.777	-236.479	-229.277	-180.309
-229.273	375.108	-229.273	-232.786	-229.272	11.6925	-43.5103	-289.051	-228.773	123.24	-229.273	-153.285
-229.268	-57.0759	-229.268	-308.322	-229.267	-90.5391	-43.5056	-379.823	-228.768	-37.0769	-229.268	248.409
-229.263	-120.798	-229.263	99.3808	-229.262	-234.082	-43.5009	-267.087	-228.763	-200.729	-229.263	390.221
-229.258	-50.8483	-229.258	48.8912	-229.258	-166.565	-43.4961	-302.723	-228.759	-64.5381	-229.258	1.37621
-229.254	45.2936	-229.254	-103.573	-229.253	-188.948	-43.4914	-89.5315	-228.754	-16.9482	-229.254	238.261
-229.249	51.5464	-229.249	-170.537	-229.248	-75.436	-43.4867	-38.9241	-228.749	-87.2296	-229.249	60.7607
-229.244	153.164	-229.244	62.145	-229.244	-225.618	-43.482	26.8988	-228.744	-117.38	-229.244	-10.39
-229.24	-38.6052	-229.24	41.0219	-229.239	-0.32962	-43.4773	-20.9342	-228.74	51.1921	-229.24	-165.777
-229.235	75.8483	-229.235	216.757	-229.234	-112.268	-43.4726	-95.5848	-228.735	232.686	-229.235	6.89526
-229.23	-387.574	-229.23	118.425	-229.229	49.6483	-43.4679	-110.928	-228.73	73.0493	-229.23	151.635
-229.225	-230.064	-229.225	-129.679	-229.225	182.496	-43.4632	-147.453	-228.726	71.3861	-229.225	252.921
-229.221	30.994	-229.221	-54.8745	-229.22	-9.5538	-43.4585	-187.318	-228.721	231.411	-229.221	41.8825
-229.216	-62.5725	-229.216	-172.621	-229.215	-1.82858	-43.4537	-193.216	-228.716	69.331	-229.216	74.9971
-229.211	135.787	-229.211	-69.1416	-229.211	-102.415	-43.449	-81.8166	-228.711	-125.958	-229.211	-14.6178
-229.207	81.2915	-229.207	23.4738	-229.206	-5.48257	-43.4443	-100.321	-228.707	-82.4026	-229.207	-214.371
-229.202	69.7584	-229.202	-88.7893	-229.201	-87.4284	-43.4396	-36.6837	-228.702	144.254	-229.202	-221.098
-229.197	-52.6268	-229.197	-133.281	-229.196	-166.67	-43.4349	70.3665	-228.697	7.24859	-229.197	-222.261
-229.192	19.2136	-229.192	-196.216	-229.192	204.602	-43.4302	67.4511	-228.693	-6.36381	-229.192	-249.383
-229.188	-132.791	-229.188	-35.1597	-229.187	129.119	-43.4255	54.3196	-228.688	-76.5426	-229.188	46.646
-229.183	98.7969	-229.183	-159.297	-229.182	-94.8756	-43.4208	-35.0617	-228.683	-75.0806	-229.183	316.757
-229.178	94.2814	-229.178	122.613	-229.178	86.5444	-43.416	-140.201	-228.678	9.66838	-229.178	358.111
-229.174	281.216	-229.174	87.5778	-229.173	86.1762	-43.4113	5.30781	-228.674	129.5	-229.174	-46.2577
-229.169	189.992	-229.169	82.0809	-229.168	-7.65199	-43.4066	99.983	-228.669	-23.5031	-229.169	127.491
-229.164	86.0216	-229.164	46.4153	-229.163	57.8993	-43.4019	100.652	-228.664	89.8959	-229.164	-25.5713
-229.16	-166.827	-229.16	-123.679	-229.159	-121.21	-43.3972	-77.2251	-228.66	172.975	-229.16	72.6178
-229.155	-137.83	-229.155	-46.4762	-229.154	-49.944	-43.3925	-88.3789	-228.655	-120.185	-229.155	296.933
-229.15	59.5704	-229.15	-76.9938	-229.149	-123.483	-43.3878	-118.399	-228.65	-215.818	-229.15	48.0652
-229.145	255.428	-229.145	-211.996	-229.145	-20.7868	-43.3831	-278.201	-228.645	-165.186	-229.145	-111.899
-229.141	238.149	-229.141	-30.5875	-229.14	146.615	-43.3784	-6.43443	-228.641	-4.87347	-229.141	-50.345
-229.136	31.5839	-229.136	202.728	-229.135	444.986	-43.3736	-11.9687	-228.636	53.4404	-229.136	-140.072
-229.131	184.878	-229.131	-20.2449	-229.13	345.5	-43.3689	-206.899	-228.631	-116.447	-229.131	-365.537
-229.127	-2.06365	-229.127	131.677	-229.126	-30.3124	-43.3642	-236.237	-228.627	-29.8217	-229.127	-227.606
-229.122	-305.127	-229.122	40.3833	-229.121	91.5959	-43.3595	-268.339	-228.622	73.5511	-229.122	-286.292
-229.117	-342.876	-229.117	19.5923	-229.116	106.721	-43.3548	-163.542	-228.617	-22.457	-229.117	260.428
-229.112	-392.192	-229.112	3.14409	-229.112	226.276	-43.3501	-100.888	-228.613	273.572	-229.112	140.726
-229.108	-142.154	-229.108	118.42	-229.107	-94.1094	-43.3454	-89.8868	-228.608	114.125	-229.108	-146.504
-229.103	-112.705	-229.103	-119.59	-229.102	-83.2782	-43.3407	34.519	-228.603	-17.8119	-229.103	-205.877
-229.098	-22.0301	-229.098	150.802	-229.097	135.004	-43.3359	-91.6832	-228.598	-224.564	-229.098	-4.54861
-229.094	-145.956	-229.094	162.286	-229.093	-37.3851	-43.3312	-236.429	-228.594	-273.799	-229.094	16.6424
-229.089	29.9649	-229.089	145.739	-229.088	-207.626	-43.3265	-21.1067	-228.589	-39.8301	-229.089	-216.074
-229.084	102.04	-229.084	-101.892	-229.083	-114.25	-43.3218	48.6403	-228.584	-48.8021	-229.084	-4.86578
-229.079	-106.38	-229.079	-149.872	-229.079	-208.935	-43.3171	-239.565	-228.58	102.002	-229.079	204.534
-229.075	78.917	-229.075	-89.7805	-229.074	0.86773	-43.3124	-68.5818	-228.575	-11.4159	-229.075	263.401
-229.07	-130.633	-229.07	-360.91	-229.069	-192.086	-43.3077	-32.0614	-228.57	177.751	-229.07	53.3398
-229.065	-119.545	-229.065	-190.293	-229.065	-333.982	-43.303	-203.879	-228.565	368.053	-229.065	-58.9813
-229.061	-163.508	-229.061	-152.943	-229.06	-91.4764	-43.2983	16.1306	-228.561	158.965	-229.061	56.4082
-229.056	-78.3358	-229.056	219.026	-229.055	4.53846	-43.2935	111.728	-228.556	282.631	-229.056	85.3124
-229.051	-145.993	-229.051	13.3062	-229.05	120.699	-43.2888	403.731	-228.551	73.4539	-229.051	-1.39302
-229.046	8.04654	-229.046	-2.64099	-229.046	-2.94158	-43.2841	122.346	-228.547	-166.218	-229.046	-93.8648
-229.042	51.6428	-229.042	90.8047	-229.041	-52.9722	-43.2794	-161.062	-228.542	-68.0765	-229.042	39.9251
-229.037	-22.3357	-229.037	-153.253	-229.036	37.3828	-43.2747	-150.132	-228.537	205.621	-229.037	-385.33
-229.032	121.225	-229.032	13.9461	-229.032	-91.8555	-43.27	-40.5043	-228.532	18.2108	-229.032	-204.912
-229.028	38.864	-229.028	98.2716	-229.027	-165.077	-43.2653	-48.6724	-228.528	-27.9501	-229.028	56.7636
-229.023	-55.6098	-229.023	-63.1345	-229.022	28.1189	-43.2606	-20.3943	-228.523	-29.4324	-229.023	-341.095
-229.018	15.5563	-229.018	87.5431	-229.017	197.669	-43.2558	107.26	-228.518	130.885	-229.018	-75.4269
-229.013	-180.191	-229.013	90.0442	-229.013	166.428	-43.2511	111.736	-228.514	173.865	-229.013	-311.384
-229.009	-100.375	-229.009	-8.28983	-229.008	-161.939	-43.2464	0.71956	-228.509	-427.801	-229.009	-180.337
-229.004	235.826	-229.004	21.7002	-229.003	-248.442	-43.2417	-0.42495	-228.504	-142.447	-229.004	139.216
-228.999	349.1	-228.999	-192.851	-228.999	-97.8865	-43.237	-207.466	-228.499	-67.3399	-228.999	46.1899
-228.995	87.3049	-228.995	65.2175	-228.994	61.1539	-43.2323	-170.755	-228.495	-3.4045	-228.995	255.986
-228.99	-106.821	-228.99	82.2539	-228.989	-24.6419	-43.2276	31.5072	-228.49	80.8986	-228.99	236.693
-228.985	177.814	-228.985	-229.35	-228.984	84.2918	-43.2229	-55.4645	-228.485	-166.108	-228.985	215.168
-228.98	-143.476	-228.98	345.19	-228.98	160.64	-43.2182	-36.2471	-228.481	-313.07	-228.98	191.311
-228.976	140.65	-228.976	367.885	-228.975	-74.1876	-43.2134	-58.8003	-228.476	114.489	-228.976	27.0554
-228.971	349.89	-228.971	-161.956	-228.97	-52.0855	-43.2087	-71.3173	-228.471	316.183	-228.971	-51.8734
-228.966	40.9393	-228.966	-172.11	-228.966	46.5333	-43.204	34.3263	-228.466	-55.3211	-228.966	-56.9186
-228.962	25.5258	-228.962	-118.289	-228.961	-256.187	-43.1993	-73.4313	-228.462	13.4789	-228.962	-286.729
-228.957	69.0309	-228.957	133.59	-228.956	-97.771	-43.1946	-300.072	-228.457	-2.1959	-228.957	-40.5968
-228.952	-30.0469	-228.952	303.197	-228.951	-69.2346	-43.1899	85.6847	-228.452	-54.034	-228.952	-125.789
-228.947	-46.7379	-228.947	112.689	-228.947	-135.255	-43.1852	56.3881	-228.448	-120.037	-228.947	-14.477
-228.943	6.58953	-228.943	96.3222	-228.942	-64.07	-43.1805	33.8046	-228.443	-67.6254	-228.943	50.29
-228.938	-5.93108	-228.938	450.772	-228.937	7.3287	-43.1758	-222.782	-228.438	-79.8746	-228.938	96.7164
-228.933	-291.753	-228.933	76.1873	-228.933	0.29284	-43.171	-258.255	-228.433	260.114	-228.933	209.045
-228.929	-296.492	-228.929	109.303	-228.928	123.29	-43.1663	36.2836	-228.429	218.643	-228.929	22.9319
-228.924	-34.2584	-228.924	226.637	-228.923	218.099	-43.1616	275.77	-228.424	134.289	-228.924	-25.0817
-228.919	-115.399	-228.919	-21.5746	-228.918	-38.4935	-43.1569	45.0575	-228.419	110.653	-228.919	29.3657
-228.915	-181.042	-228.915	-68.4167	-228.914	-233.653	-43.1522	-38.6331	-228.415	34.0773	-228.915	-125.176
-228.91	-106.506	-228.91	-131.797	-228.909	-96.8332	-43.1475	93.6315	-228.41	276.285	-228.91	30.7023
-228.905	-119.184	-228.905	-123.8	-228.904	114.517	-43.1428	101.021	-228.405	178.859	-228.905	-60.1991
-228.9	-152.484	-228.9	68.7824	-228.9	192.497	-43.1381	40.0585	-228.4	80.3046	-228.9	0.52112
-228.896	-5.42036	-228.896	296.369	-228.895	-16.7491	-43.1333	-9.66996	-228.396	-251.33	-228.896	213.136
-228.891	-210.923	-228.891	-175.15	-228.89	-345.523	-43.1286	3.62738	-228.391	-95.2498	-228.891	-224.527
-228.886	125.677	-228.886	-109.738	-228.885	184.329	-43.1239	72.4936	-228.386	-70.2458	-228.886	-11.2615
-228.882	121.913	-228.882	29.0897	-228.881	269.081	-43.1192	53.5803	-228.382	-0.34523	-228.882	307.725
-228.877	63.032	-228.877	180.026	-228.876	120.577	-43.1145	-168.26	-228.377	-32.8746	-228.877	-24.3369
-228.872	21.6385	-228.872	-77.7701	-228.871	445.564	-43.1098	-64.8595	-228.372	-134.098	-228.872	-62.6653
-228.867	-208.361	-228.867	286.469	-228.867	32.2282	-43.1051	-3.86022	-228.367	136.532	-228.867	177.942
-228.863	94.4662	-228.863	38.7858	-228.862	-172.051	-43.1004	-7.55132	-228.363	151.872	-228.863	180.795
-228.858	-65.9001	-228.858	38.7031	-228.857	57.3754	-43.0957	34.9266	-228.358	240.129	-228.858	-61.9424
-228.853	-103.296	-228.853	62.6942	-228.852	-229.95	-43.0909	157.874	-228.353	-187.077	-228.853	-118.451
-228.849	38.2316	-228.849	-278.789	-228.848	-310.639	-43.0862	-190.434	-228.349	-262.024	-228.849	-67.6552
-228.844	127.943	-228.844	-0.76792	-228.843	-98.4055	-43.0815	18.9104	-228.344	-43.0035	-228.844	-174.79
-228.839	400.538	-228.839	-173.109	-228.838	-117.845	-43.0768	194.883	-228.339	14.8402	-228.839	-132.722
-228.834	282.515	-228.834	121.216	-228.834	-205.134	-43.0721	75.5395	-228.335	-146.956	-228.834	-352.227
-228.83	211.283	-228.83	-12.5138	-228.829	26.5154	-43.0674	293.634	-228.33	17.79	-228.83	-36.6224
-228.825	57.0227	-228.825	-9.6046	-228.824	6.10325	-43.0627	-50.9113	-228.325	-48.7257	-228.825	159.942
-228.82	-85.6561	-228.82	-57.1697	-228.819	-10.7391	-43.058	-55.9221	-228.32	122.813	-228.82	223.383
-228.816	-281.659	-228.816	-151.943	-228.815	-143.008	-43.0532	-4.17606	-228.316	270.772	-228.816	128.3
-228.811	-248.389	-228.811	-8.4717	-228.81	-68.1612	-43.0485	3.60913	-228.311	132.58	-228.811	216.76
-228.806	-57.9128	-228.806	207.33	-228.805	48.6833	-43.0438	280.732	-228.306	335.073	-228.806	290.737
-228.801	259.151	-228.801	-13.8387	-228.801	-44.8083	-43.0391	356.536	-228.302	-227.734	-228.801	132.857
-228.797	148.173	-228.797	-28.2665	-228.796	111.14	-43.0344	202.245	-228.297	-133.332	-228.797	-117.491
-228.792	-155.199	-228.792	67.4478	-228.791	101.302	-43.0297	-161.891	-228.292	-181.871	-228.792	-170.404
-228.787	-48.8583	-228.787	229.163	-228.787	-122.143	-43.025	15.1989	-228.287	131.543	-228.787	-142.125
-228.783	173.567	-228.783	397.022	-228.782	75.1512	-43.0203	-99.2908	-228.283	205.285	-228.783	178.186
-228.778	325.22	-228.778	60.1765	-228.777	64.2553	-43.0156	107.949	-228.278	-14.2614	-228.778	0.50644
-228.773	55.7051	-228.773	-242.169	-228.772	-152.366	-43.0108	152.375	-228.273	65.064	-228.773	-295.652
-228.768	-199.539	-228.768	-133.333	-228.768	-70.05	-43.0061	37.5343	-228.269	-200.327	-228.768	-109.213
-228.764	-105.183	-228.764	-30.0262	-228.763	-255.578	-43.0014	-50.0162	-228.264	-49.3802	-228.764	-0.60501
-228.759	28.5515	-228.759	101.815	-228.758	-93.1053	-42.9967	-69.3431	-228.259	0.87774	-228.759	247.35
-228.754	59.0185	-228.754	-77.2121	-228.754	-43.3111	-42.992	-13.9144	-228.254	19.4977	-228.754	183.195
-228.75	-261.395	-228.75	175.214	-228.749	-178.089	-42.9873	-161.092	-228.25	-61.3365	-228.75	-157.863
-228.745	-149.278	-228.745	34.6985	-228.744	112.355	-42.9826	-87.9139	-228.245	121.183	-228.745	156.269
-228.74	27.2214	-228.74	-334.604	-228.739	226.583	-42.9779	-25.5553	-228.24	-18.0986	-228.74	132.593
-228.735	-220.674	-228.735	-227.065	-228.735	231.003	-42.9731	-11.0622	-228.236	-42.7224	-228.735	-33.2886
-228.731	22.0347	-228.731	159.054	-228.73	140.49	-42.9684	-69.0019	-228.231	-45.699	-228.731	-47.5221
-228.726	-97.6996	-228.726	114.355	-228.725	101.236	-42.9637	47.8146	-228.226	46.8624	-228.726	-70.3777
-228.721	-146.16	-228.721	-162.263	-228.721	-106.233	-42.959	-47.6295	-228.221	272.989	-228.721	186.865
-228.717	66.5037	-228.717	75.5873	-228.716	-229.488	-42.9543	-150.033	-228.217	35.0139	-228.717	4.85657
-228.712	275.022	-228.712	54.5247	-228.711	-157.933	-42.9496	-88.5661	-228.212	131.045	-228.712	-182.538
-228.707	-28.4723	-228.707	-62.2445	-228.706	-116.237	-42.9449	-5.04364	-228.207	-1.07346	-228.707	-193.513
-228.702	-148.205	-228.702	-59.8054	-228.702	-92.7833	-42.9402	57.6649	-228.203	-86.6227	-228.702	-59.2136
-228.698	-190.474	-228.698	-120.259	-228.697	10.2254	-42.9355	-48.0875	-228.198	17.9255	-228.698	-52.7216
-228.693	58.2491	-228.693	-92.8859	-228.692	-49.6567	-42.9307	-6.38678	-228.193	-163.991	-228.693	-101.109
-228.688	-80.927	-228.688	25.5033	-228.688	-178.932	-42.926	-59.6154	-228.188	-32.1616	-228.688	-46.1955
-228.684	-180.234	-228.684	-363.358	-228.683	-31.6983	-42.9213	-175.066	-228.184	16.9489	-228.684	-90.8705
-228.679	152.9	-228.679	-61.7241	-228.678	0.45485	-42.9166	-91.1325	-228.179	6.65745	-228.679	-67.7774
-228.674	269.17	-228.674	-47.5021	-228.673	5.37399	-42.9119	-106.904	-228.174	155.391	-228.674	-143.291
-228.669	213.398	-228.669	-24.2736	-228.669	-42.7261	-42.9072	-173.573	-228.17	-378	-228.669	-200.938
-228.665	64.1972	-228.665	-93.8826	-228.664	-6.72579	-42.9025	-255.873	-228.165	-101.133	-228.665	-44.9965
-228.66	-63.0757	-228.66	-39.7885	-228.659	206.137	-42.8978	-140.319	-228.16	16.4045	-228.66	3.37707
-228.655	-310.323	-228.655	-30.8819	-228.655	114.397	-42.8931	-77.5979	-228.155	161.269	-228.655	237.187
-228.651	-243.15	-228.651	21.4282	-228.65	-231.555	-42.8883	-54.2848	-228.151	85.8636	-228.651	-29.1511
-228.646	-252.024	-228.646	83.5856	-228.645	-39.6138	-42.8836	-95.1195	-228.146	16.015	-228.646	5.63484
-228.641	-62.6241	-228.641	89.151	-228.64	-7.67659	-42.8789	-106.118	-228.141	290.697	-228.641	-142.83
-228.637	166.8	-228.637	-99.4279	-228.636	228.688	-42.8742	-220.505	-228.137	219.432	-228.637	34.1623
-228.632	207.525	-228.632	67.3678	-228.631	78.6509	-42.8695	14.4141	-228.132	-56.1584	-228.632	15.4353
-228.627	169.232	-228.627	163.76	-228.626	32.6127	-42.8648	18.6314	-228.127	-20.5256	-228.627	-91.1152
-228.622	68.4129	-228.622	-88.6542	-228.622	204.62	-42.8601	212.737	-228.122	-87.7015	-228.622	5.39195
-228.618	252.881	-228.618	-8.3351	-228.617	263.094	-42.8554	231.257	-228.118	-198.201	-228.618	-62.7558
-228.613	-129.449	-228.613	-105.235	-228.612	-187.042	-42.8506	107.663	-228.113	236.055	-228.613	-99.6983
-228.608	-233.898	-228.608	-160.088	-228.607	-342.629	-42.8459	-42.0029	-228.108	-9.87927	-228.608	41.2373
-228.604	202.115	-228.604	-87.6311	-228.603	-97.0254	-42.8412	-44.2753	-228.104	-137.944	-228.604	164.499
-228.599	-18.333	-228.599	80.3847	-228.598	-35.4557	-42.8365	40.9773	-228.099	-68.928	-228.599	-77.2096
-228.594	-216.111	-228.594	35.0004	-228.593	-128.963	-42.8318	-37.8089	-228.094	105.07	-228.594	121.928
-228.589	-113.456	-228.589	-131.414	-228.589	-285.574	-42.8271	-57.731	-228.09	64.6832	-228.589	33.5099
-228.585	52.3219	-228.585	-232.507	-228.584	-123.712	-42.8224	-168.127	-228.085	85.9137	-228.585	-186.213
-228.58	-11.3755	-228.58	0.2907	-228.579	-106.829	-42.8177	-85.2416	-228.08	-197.53	-228.58	-133.104
-228.575	-112.031	-228.575	233.462	-228.574	176.399	-42.813	-29.1084	-228.075	-257.931	-228.575	263.272
-228.571	31.1723	-228.571	142.909	-228.57	199.897	-42.8082	-75.4367	-228.071	-130.525	-228.571	168.513
-228.566	84.1448	-228.566	-41.9187	-228.565	238.846	-42.8035	-190.522	-228.066	174.505	-228.566	-45.7478
-228.561	-210.683	-228.561	-177.812	-228.56	83.5279	-42.7988	130.754	-228.061	-100.585	-228.561	-51.9487
-228.556	101.987	-228.556	-108.79	-228.556	-199.911	-42.7941	-349.977	-228.057	-293.567	-228.556	3.58557
-228.552	94.6875	-228.552	30.7187	-228.551	-78.7323	-42.7894	-343.578	-228.052	1.97782	-228.552	133.071
-228.547	8.34043	-228.547	-147.317	-228.546	133.227	-42.7847	-132.555	-228.047	20.7085	-228.547	141.789
-228.542	-5.6589	-228.542	108.064	-228.542	125.902	-42.78	-187.917	-228.042	108.116	-228.542	79.0488
-228.538	-82.464	-228.538	-17.0818	-228.537	50.7244	-42.7753	-73.1587	-228.038	-29.1816	-228.538	-248.569
-228.533	31.9139	-228.533	105.247	-228.532	29.9733	-42.7705	-135.037	-228.033	-338.936	-228.533	-130.322
-228.528	224.265	-228.528	235.421	-228.527	-24.2458	-42.7658	-75.4153	-228.028	-91.9396	-228.528	-60.1283
-228.523	420.677	-228.523	-112.455	-228.523	25.3937	-42.7611	-16.8534	-228.024	-85.3752	-228.523	-33.2269
-228.519	380.839	-228.519	-168.194	-228.518	190.531	-42.7564	-68.7596	-228.019	24.7079	-228.519	-192.181
-228.514	114.409	-228.514	-9.87625	-228.513	40.6634	-42.7517	-102.534	-228.014	37.2276	-228.514	-188.869
-228.509	-170.488	-228.509	-222.161	-228.509	18.8667	-42.747	45.8177	-228.009	99.8379	-228.509	-51.8812
-228.505	-34.5211	-228.505	14.6327	-228.504	-16.182	-42.7423	-27.8755	-228.005	-161.313	-228.505	39.7436
-228.5	-135.088	-228.5	248.225	-228.499	-97.1547	-42.7376	-73.8819	-228	106.4	-228.5	-76.6394
-228.495	-214.625	-228.495	-141.229	-228.494	-231.027	-42.7329	-94.9919	-227.995	183.411	-228.495	-40.3102
-228.49	-197.146	-228.49	-0.45404	-228.49	-168.768	-42.7281	-29.8383	-227.991	-179.196	-228.49	82.7539
-228.486	-73.3035	-228.486	35.5322	-228.485	-71.8074	-42.7234	47.7732	-227.986	-50.7378	-228.486	18.1471
-228.481	-86.7276	-228.481	25.0338	-228.48	175.096	-42.7187	-18.524	-227.981	8.21166	-228.481	18.6554
-228.476	124.999	-228.476	-28.2603	-228.476	-45.9195	-42.714	20.9873	-227.976	233.183	-228.476	28.995
-228.472	268.724	-228.472	-116.202	-228.471	30.6412	-42.7093	-86.3683	-227.972	-182.106	-228.472	332.094
-228.467	-69.0786	-228.467	12.337	-228.466	159.164	-42.7046	-170.125	-227.967	-20.6115	-228.467	130.391
-228.462	-219.483	-228.462	2.29539	-228.461	226.115	-42.6999	-35.3931	-227.962	-162.714	-228.462	53.5113
-228.457	-171.651	-228.457	-33.7461	-228.457	225.139	-42.6952	129.795	-227.958	102.174	-228.457	3.85178
-228.453	-6.92477	-228.453	-124.857	-228.452	37.3537	-42.6904	27.0186	-227.953	261.75	-228.453	-71.7132
-228.448	-69.1677	-228.448	-2.40457	-228.447	-86.2179	-42.6857	-160.341	-227.948	44.4371	-228.448	-168.929
-228.443	59.3826	-228.443	-144.692	-228.443	-272.999	-42.681	-244.725	-227.943	99.6709	-228.443	-40.5457
-228.439	-80.4211	-228.439	-24.0597	-228.438	-76.1976	-42.6763	10.0715	-227.939	110.595	-228.439	63.227
-228.434	-104.204	-228.434	108.834	-228.433	-0.95408	-42.6716	57.2686	-227.934	-127.83	-228.434	158.931
-228.429	234.503	-228.429	-183.145	-228.428	261.265	-42.6669	-137.66	-227.929	-258.524	-228.429	-61.9336
-228.424	179.111	-228.424	-91.5144	-228.424	279.004	-42.6622	174.171	-227.925	-273.384	-228.424	-141.869
-228.42	142.459	-228.42	132.748	-228.419	96.0228	-42.6575	13.5804	-227.92	49.9362	-228.42	201.056
-228.415	-131.673	-228.415	-76.5936	-228.414	-227.218	-42.6528	86.3964	-227.915	87.9895	-228.415	234.799
-228.41	-141.681	-228.41	-80.5468	-228.41	-135.04	-42.648	-63.9522	-227.91	-60.2024	-228.41	-58.0812
-228.406	-56.3845	-228.406	69.4275	-228.405	-144.17	-42.6433	-206.644	-227.906	-167.332	-228.406	-117.962
-228.401	-283.807	-228.401	13.9918	-228.4	24.8026	-42.6386	163.074	-227.901	180.521	-228.401	-42.452
-228.396	-225.724	-228.396	-4.80306	-228.395	-43.6676	-42.6339	-10.1398	-227.896	-160.741	-228.396	-41.7366
-228.392	-186.429	-228.392	-113.675	-228.391	161.764	-42.6292	-61.1444	-227.892	-180.812	-228.392	-95.4529
-228.387	-14.7333	-228.387	44.8782	-228.386	213.284	-42.6245	3.2534	-227.887	50.8927	-228.387	-217.689
-228.382	263.941	-228.382	106.935	-228.381	-114.699	-42.6198	40.3101	-227.882	-102.634	-228.382	216.4
-228.377	76.1137	-228.377	-7.21246	-228.377	-42.8892	-42.6151	186.173	-227.877	173.816	-228.377	111.085
-228.373	-104.376	-228.373	-115.363	-228.372	-207.598	-42.6104	-5.63146	-227.873	70.6584	-228.373	-203.406
-228.368	86.22	-228.368	66.3149	-228.367	-133.6	-42.6056	-123.704	-227.868	92.8287	-228.368	-63.422
-228.363	12.9789	-228.363	105.809	-228.362	-7.0677	-42.6009	18.47	-227.863	282.085	-228.363	-252.941
-228.359	158.113	-228.359	-110.07	-228.358	-299.204	-42.5962	-44.9654	-227.859	261.684	-228.359	122.543
-228.354	134.043	-228.354	-290.907	-228.353	-259.887	-42.5915	9.13089	-227.854	117.147	-228.354	397.846
-228.349	-1.59448	-228.349	96.68	-228.348	101.205	-42.5868	-43.5226	-227.849	35.9084	-228.349	168.951
-228.344	-191.425	-228.344	37.5185	-228.344	-44.802	-42.5821	-214.879	-227.845	35.8696	-228.344	61.2328
-228.34	-341.834	-228.34	-282.309	-228.339	-113.383	-42.5774	-209.136	-227.84	113.101	-228.34	-135.705
-228.335	-211.373	-228.335	-20.6976	-228.334	27.5548	-42.5727	-86.2101	-227.835	-45.357	-228.335	-157.342
-228.33	-151.152	-228.33	59.3394	-228.329	190.072	-42.5679	-246.835	-227.83	-148.227	-228.33	-59.3282
-228.326	-18.3875	-228.326	75.4879	-228.325	-158.134	-42.5632	-314.951	-227.826	-157.477	-228.326	-194.457
-228.321	89.0634	-228.321	250.33	-228.32	-4.31596	-42.5585	-194.303	-227.821	142.189	-228.321	60.6273
-228.316	33.1563	-228.316	142.263	-228.315	147.475	-42.5538	25.1698	-227.816	-41.1923	-228.316	-161.592
-228.311	-67.4125	-228.311	-2.98483	-228.311	32.7518	-42.5491	130.761	-227.812	5.92228	-228.311	-307.481
-228.307	-45.3772	-228.307	-296.059	-228.306	282.558	-42.5444	261.271	-227.807	-4.04017	-228.307	-140.865
-228.302	26.9105	-228.302	-70.9249	-228.301	139.112	-42.5397	-36.0527	-227.802	208.683	-228.302	-82.5434
-228.297	-47.3246	-228.297	97.481	-228.296	192.449	-42.535	-523.438	-227.797	297.356	-228.297	-49.3439
-228.293	-33.5056	-228.293	-56.2246	-228.292	-111.461	-42.5303	-98.2905	-227.793	24.7133	-228.293	-156.55
-228.288	69.7639	-228.288	-265.153	-228.287	-348.029	-42.5255	106.456	-227.788	8.97713	-228.288	100.606
-228.283	51.4097	-228.283	-309.25	-228.282	-210.382	-42.5208	132.035	-227.783	154.886	-228.283	-99.5922
-228.278	200.832	-228.278	90.8389	-228.278	-154.428	-42.5161	125.45	-227.779	-117.686	-228.278	-195.117
-228.274	-206.174	-228.274	74.4459	-228.273	-225.579	-42.5114	-33.8015	-227.774	-207.248	-228.274	-229.349
-228.269	-75.1955	-228.269	-116.271	-228.268	-225.505	-42.5067	50.741	-227.769	-87.9407	-228.269	-73.1239
-228.264	-73.2756	-228.264	-337.588	-228.264	1.3851	-42.502	-56.0077	-227.764	116.3	-228.264	-83.9146
-228.26	187.088	-228.26	92.4701	-228.259	63.8823	-42.4973	-165.89	-227.76	-123.318	-228.26	267.88
-228.255	157.088	-228.255	96.5868	-228.254	165.31	-42.4926	-15.6407	-227.755	-154.068	-228.255	156.583
-228.25	-41.5057	-228.25	131.055	-228.249	48.2009	-42.4878	-83.6671	-227.75	120.74	-228.25	186.605
-228.245	88.0561	-228.245	326.026	-228.245	58.7239	-42.4831	-13.6582	-227.746	91.6545	-228.245	128.879
-228.241	-187.293	-228.241	181.179	-228.24	48.1353	-42.4784	126.085	-227.741	143.203	-228.241	-84.7671
-228.236	-84.2784	-228.236	140.628	-228.235	27.5607	-42.4737	171.009	-227.736	-98.8994	-228.236	311.454
-228.231	-73.3068	-228.231	-66.3141	-228.231	231.916	-42.469	-12.9008	-227.731	319.549	-228.231	196.988
-228.227	-29.9449	-228.227	-92.1071	-228.226	35.2205	-42.4643	90.655	-227.727	191.084	-228.227	-182.177
-228.222	-54.302	-228.222	120.709	-228.221	-32.2045	-42.4596	-179.867	-227.722	-222.184	-228.222	-84.8679
-228.217	-70.5398	-228.217	20.6548	-228.216	-20.7447	-42.4549	-187.38	-227.717	-197.689	-228.217	78.4622
-228.212	-30.7202	-228.212	-86.0148	-228.212	-68.0066	-42.4502	-163.918	-227.713	171.724	-228.212	-54.8015
-228.208	83.9399	-228.208	269.127	-228.207	-164.084	-42.4454	-143.322	-227.708	152.047	-228.208	-155.66
-228.203	207.286	-228.203	-72.4618	-228.202	-305.299	-42.4407	-41.6805	-227.703	-77.4635	-228.203	225.58
-228.198	-130.363	-228.198	88.6987	-228.198	-213.218	-42.436	-198.163	-227.698	-66.8868	-228.198	0.4667
-228.194	-82.0432	-228.194	-7.97107	-228.193	-107.59	-42.4313	140.59	-227.694	78.2176	-228.194	-199.611
-228.189	16.6832	-228.189	-194.568	-228.188	14.4117	-42.4266	-49.9212	-227.689	45.0217	-228.189	135.302
-228.184	154.002	-228.184	-91.5584	-228.183	-79.1466	-42.4219	-10.3294	-227.684	4.87786	-228.184	-15.8203
-228.179	340.927	-228.179	-120.968	-228.179	-106.198	-42.4172	-14.9727	-227.68	-4.95502	-228.179	-277.299
-228.175	-175.729	-228.175	47.4024	-228.174	-114.706	-42.4125	-114.214	-227.675	-43.1534	-228.175	-208.565
-228.17	-271.386	-228.17	-41.8376	-228.169	-13.501	-42.4077	39.7059	-227.67	77.6657	-228.17	195.99
-228.165	-374.771	-228.165	-38.0192	-228.165	-41.0957	-42.403	-48.7968	-227.665	53.7417	-228.165	172.819
-228.161	-341.252	-228.161	21.4513	-228.16	-133.968	-42.3983	-212.94	-227.661	369.265	-228.161	178.537
-228.156	-158.149	-228.156	64.4435	-228.155	117.425	-42.3936	-80.4974	-227.656	-168.062	-228.156	-175.186
-228.151	-5.59268	-228.151	58.423	-228.15	163.574	-42.3889	-267.537	-227.651	-108.963	-228.151	129.928
-228.147	-12.651	-228.147	-3.20333	-228.146	112.939	-42.3842	-140.343	-227.647	-167.03	-228.147	-90.5283
-228.142	-67.3281	-228.142	-293.127	-228.141	88.8971	-42.3795	-99.5156	-227.642	-169.53	-228.142	-187.8
-228.137	24.0849	-228.137	-170.016	-228.136	100.081	-42.3748	-32.8162	-227.637	17.9088	-228.137	-183.771
-228.132	-160.06	-228.132	-91.0971	-228.132	152.909	-42.3701	-16.5187	-227.632	-178.157	-228.132	-134.576
-228.128	-168.811	-228.128	5.62845	-228.127	66.4676	-42.3653	-16.471	-227.628	127.943	-228.128	-92.1856
-228.123	-0.92715	-228.123	-154.365	-228.122	-225.769	-42.3606	-30.8473	-227.623	0.86439	-228.123	-10.8535
-228.118	-174.199	-228.118	44.2506	-228.117	-123.604	-42.3559	-68.4165	-227.618	279.794	-228.118	329.929
-228.114	-212.756	-228.114	25.5979	-228.113	79.4475	-42.3512	-115.226	-227.614	173.478	-228.114	-163.487
-228.109	65.6392	-228.109	-180.217	-228.108	26.3674	-42.3465	-195.43	-227.609	-127.554	-228.109	-209.595
-228.104	-48.136	-228.104	-185.082	-228.103	93.7691	-42.3418	77.372	-227.604	-453.416	-228.104	-194.729
-228.099	-177.65	-228.099	-74.9489	-228.099	26.2803	-42.3371	-114.009	-227.599	-208.648	-228.099	-106.731
-228.095	95.7363	-228.095	-260.827	-228.094	43.5823	-42.3324	-13.1989	-227.595	153.409	-228.095	-13.5514
-228.09	-43.0705	-228.09	-61.3302	-228.089	-128.575	-42.3276	-48.8461	-227.59	142.65	-228.09	-82.6238
-228.085	49.411	-228.085	-71.7221	-228.084	-191.106	-42.3229	8.75325	-227.585	53.1416	-228.085	-95.3824
-228.081	164.691	-228.081	-39.4602	-228.08	105.984	-42.3182	77.1212	-227.581	-9.71445	-228.081	-120.536
-228.076	-100.311	-228.076	10.6033	-228.075	76.8371	-42.3135	158.487	-227.576	196.308	-228.076	99.7736
-228.071	-67.4098	-228.071	57.9463	-228.07	121.914	-42.3088	-75.3067	-227.571	-86.0646	-228.071	342.231
-228.066	194.499	-228.066	176.677	-228.066	146.156	-42.3041	-87.1012	-227.567	-185.638	-228.066	110.979
-228.062	181.277	-228.062	-241.682	-228.061	-94.0347	-42.2994	-22.3345	-227.562	-4.72316	-228.062	123.461
-228.057	29.9396	-228.057	-27.3738	-228.056	-132.789	-42.2947	-158.134	-227.557	125.599	-228.057	-53.9882
-228.052	24.4462	-228.052	-159.264	-228.051	-132.169	-42.29	-80.7269	-227.552	259.345	-228.052	71.7893
-228.048	-228.489	-228.048	-29.2884	-228.047	-224.53	-42.2852	-94.5005	-227.548	3.06658	-228.048	81.4018
-228.043	-251.37	-228.043	38.5009	-228.042	203.874	-42.2805	-137.998	-227.543	-90.7039	-228.043	-169.028
-228.038	106.872	-228.038	99.4793	-228.037	273.006	-42.2758	-195.985	-227.538	-116.118	-228.038	-139.773
-228.033	-50.8264	-228.033	-122.198	-228.033	0.07691	-42.2711	-75.4056	-227.534	-180.697	-228.033	6.85551
-228.029	15.5795	-228.029	-32.3092	-228.028	280.657	-42.2664	-37.0447	-227.529	35.4547	-228.029	-310.338
-228.024	-135.984	-228.024	66.8044	-228.023	188.54	-42.2617	161.547	-227.524	44.3564	-228.024	-313.29
-228.019	-446.027	-228.019	158.147	-228.019	-192.452	-42.257	60.7327	-227.519	-2.40042	-228.019	138.372
-228.015	-278.442	-228.015	258.935	-228.014	-347.144	-42.2523	-21.0011	-227.515	-253.568	-228.015	-219.071
-228.01	-112.678	-228.01	-93.4449	-228.009	-188.043	-42.2476	91.0328	-227.51	-146.707	-228.01	-199.86
-228.005	58.7935	-228.005	-70.1481	-228.004	-579.124	-42.2428	-6.63794	-227.505	-82.9184	-228.005	-285.628
-228	127.301	-228	19.3253	-228	-422.925	-42.2381	-74.6145	-227.501	-222.797	-228	-89.9986
-227.996	92.4824	-227.996	-231.257	-227.995	60.6127	-42.2334	-74.6749	-227.496	-67.082	-227.996	-118.68
-227.991	-82.3061	-227.991	-79.5339	-227.99	-34.8938	-42.2287	-43.0431	-227.491	-297.706	-227.991	51.6142
-227.986	107.385	-227.986	51.2366	-227.986	-9.35426	-42.224	-19.8039	-227.486	80.7355	-227.986	108.793
-227.982	197.403	-227.982	117.523	-227.981	-139.846	-42.2193	-156.913	-227.482	123.271	-227.982	-64.2636
-227.977	70.1667	-227.977	62.4747	-227.976	-88.3292	-42.2146	20.4872	-227.477	43.3182	-227.977	3.10923
-227.972	56.613	-227.972	-116.906	-227.971	56.5201	-42.2099	159.424	-227.472	-161.257	-227.972	-201.795
-227.967	273.665	-227.967	-34.9146	-227.967	7.74901	-42.2051	-81.8047	-227.468	-126.359	-227.967	-229.097
-227.963	195.503	-227.963	-116.309	-227.962	-6.41008	-42.2004	28.8422	-227.463	335.491	-227.963	-257.015
-227.958	13.5913	-227.958	-161.916	-227.957	189.39	-42.1957	19.9809	-227.458	-51.8084	-227.958	-124.522
-227.953	-267.368	-227.953	-113.142	-227.953	-10.9182	-42.191	-92.746	-227.453	-189.927	-227.953	-60.9822
-227.949	-40.7865	-227.949	80.1396	-227.948	-256.492	-42.1863	-114.234	-227.449	104.333	-227.949	107.83
-227.944	-197.334	-227.944	171.986	-227.943	-335.842	-42.1816	-189.333	-227.444	226.426	-227.944	170.781
-227.939	-329.031	-227.939	23.3461	-227.938	-158.901	-42.1769	-50.9804	-227.439	210.509	-227.939	123.857
-227.934	-38.0027	-227.934	-52.2996	-227.934	-37.5426	-42.1722	-108.698	-227.435	177.904	-227.934	186.66
-227.93	-16.121	-227.93	-23.2242	-227.929	17.8219	-42.1675	-134.597	-227.43	3.49112	-227.93	1.67248
-227.925	-115.459	-227.925	-213.84	-227.924	225.251	-42.1627	37.3818	-227.425	106.144	-227.925	-143.468
-227.92	-14.5823	-227.92	-145.175	-227.92	51.2787	-42.158	-69.4235	-227.42	-120.204	-227.92	-137.769
-227.916	-43.5837	-227.916	-36.5972	-227.915	15.9243	-42.1533	173.951	-227.416	-152.085	-227.916	-313.31
-227.911	38.0267	-227.911	-105.713	-227.91	134.495	-42.1486	187.306	-227.411	-1.12906	-227.911	-31.2663
-227.906	331.04	-227.906	-192.774	-227.905	306.481	-42.1439	-53.1288	-227.406	-30.277	-227.906	104.298
-227.901	-143.856	-227.901	142.324	-227.901	58.4215	-42.1392	-90.991	-227.402	127.09	-227.901	294.316
-227.897	-53.9956	-227.897	178.193	-227.896	-99.9823	-42.1345	-201.684	-227.397	136.86	-227.897	48.1175
-227.892	-200.986	-227.892	65.5117	-227.891	-143.485	-42.1298	-146.94	-227.392	138.703	-227.892	-103.173
-227.887	-51.2223	-227.887	46.7877	-227.887	-413.458	-42.125	-3.78651	-227.387	13.1554	-227.887	47.2794
-227.883	62.1688	-227.883	-332.417	-227.882	-110.591	-42.1203	261.52	-227.383	-153.763	-227.883	42.9977
-227.878	-37.6379	-227.878	-123.372	-227.877	-291.36	-42.1156	154.331	-227.378	-80.9416	-227.878	-20.2191
-227.873	87.4232	-227.873	43.8624	-227.872	-86.124	-42.1109	95.7982	-227.373	-19.9725	-227.873	-17.9416
-227.869	-136.026	-227.869	39.6303	-227.868	151.953	-42.1062	95.2163	-227.369	63.1778	-227.869	160.053
-227.864	-29.7846	-227.864	309.835	-227.863	25.1708	-42.1015	-152.457	-227.364	-131.394	-227.864	-160.533
-227.859	153.625	-227.859	51.5412	-227.858	87.433	-42.0968	-157.342	-227.359	28.3484	-227.859	-145.853
-227.854	-90.5901	-227.854	25.0963	-227.854	76.9483	-42.0921	-157.002	-227.354	-265.037	-227.854	7.64694
-227.85	-82.0494	-227.85	-106.582	-227.849	187.241	-42.0874	-25.9509	-227.35	-214.254	-227.85	78.1176
-227.845	-1.78905	-227.845	-151.153	-227.844	100.238	-42.0826	6.80706	-227.345	211.234	-227.845	-164.956
-227.84	-156.094	-227.84	-50.1127	-227.839	-313.02	-42.0779	-62.3653	-227.34	106.42	-227.84	-20.0125
-227.836	133.7	-227.836	91.6287	-227.835	-309.068	-42.0732	205.046	-227.336	101.389	-227.836	82.1644
-227.831	-18.3711	-227.831	75.5301	-227.83	251.128	-42.0685	-52.039	-227.331	49.4692	-227.831	142.666
-227.826	-134.978	-227.826	-114.363	-227.825	191.478	-42.0638	-57.8337	-227.326	32.084	-227.826	-41.2202
-227.821	-178.2	-227.821	-31.8907	-227.821	-40.3379	-42.0591	145.318	-227.322	-191.721	-227.821	-109.734
-227.817	40.4727	-227.817	-248.949	-227.816	-111.025	-42.0544	116.397	-227.317	-309.662	-227.817	-76.7955
-227.812	-183.355	-227.812	-65.435	-227.811	118.096	-42.0497	158.175	-227.312	-239.829	-227.812	-210.318
-227.807	-275.342	-227.807	-165.153	-227.806	-13.2325	-42.0449	34.4192	-227.307	-140.216	-227.807	-275.62
-227.803	108.9	-227.803	-169.771	-227.802	-45.3997	-42.0402	-299.671	-227.303	-10.4784	-227.803	-39.9799
-227.798	-87.6933	-227.798	-197.48	-227.797	255.623	-42.0355	-206.633	-227.298	40.0168	-227.798	481.976
-227.793	-191.681	-227.793	-10.6665	-227.792	141.382	-42.0308	-65.1293	-227.293	-62.3764	-227.793	-18.9316
-227.788	-49.1919	-227.788	95.4605	-227.788	-96.173	-42.0261	-233.038	-227.289	-11.21	-227.788	-60.9589
-227.784	278.259	-227.784	194.196	-227.783	-184.346	-42.0214	-138.738	-227.284	86.0102	-227.784	102.631
-227.779	67.3915	-227.779	250.744	-227.778	71.5959	-42.0167	-129.198	-227.279	287.486	-227.779	76.4001
-227.774	-133.328	-227.774	10.2274	-227.774	-232.726	-42.012	72.4422	-227.274	170.488	-227.774	-212.809
-227.77	-122.023	-227.77	129.169	-227.769	209.657	-42.0073	-43.7001	-227.27	-185.349	-227.77	-95.4589
-227.765	132.926	-227.765	304.158	-227.764	-144.41	-42.0025	-150.339	-227.265	-138.482	-227.765	70.0369
-227.76	35.7312	-227.76	-47.1839	-227.759	-166.059	-41.9978	-165.496	-227.26	106.193	-227.76	75.8261
-227.755	-100.911	-227.755	-364.95	-227.755	127.508	-41.9931	-244.905	-227.256	-196.143	-227.755	107.201
-227.751	4.70058	-227.751	-193.163	-227.75	21.2847	-41.9884	57.6405	-227.251	14.4499	-227.751	-86.7392
-227.746	-8.56251	-227.746	-155.124	-227.745	248.24	-41.9837	226.289	-227.246	57.4893	-227.746	-2.51733
-227.741	-151.585	-227.741	45.915	-227.741	47.3726	-41.979	198.466	-227.241	-165.03	-227.741	131.979
-227.737	-264.928	-227.737	137.302	-227.736	167.35	-41.9743	-63.7963	-227.237	26.462	-227.737	49.6051
-227.732	50.9006	-227.732	298.528	-227.731	-111.694	-41.9696	-185.588	-227.232	-241.425	-227.732	104.291
-227.727	134.294	-227.727	-95.9486	-227.726	-42.8965	-41.9649	22.1309	-227.227	46.636	-227.727	157.084
-227.722	-17.0772	-227.722	-290.936	-227.722	-376.362	-41.9601	34.5173	-227.223	343.824	-227.722	-264.221
-227.718	41.3653	-227.718	-0.57472	-227.717	-35.6937	-41.9554	-126.732	-227.218	-48.822	-227.718	-184.241
-227.713	136.997	-227.713	131.065	-227.712	113.423	-41.9507	-253.174	-227.213	11.693	-227.713	-29.3401
-227.708	30.8385	-227.708	203.055	-227.708	104.245	-41.946	-135.792	-227.208	19.3744	-227.708	168.215
-227.704	122.981	-227.704	96.3711	-227.703	111.722	-41.9413	-304.531	-227.204	-319.175	-227.704	48.8073
-227.699	71.3547	-227.699	-100.85	-227.698	-64.3133	-41.9366	-218.372	-227.199	-132.177	-227.699	138.866
-227.694	-47.6713	-227.694	107.61	-227.693	-132.466	-41.9319	-164.359	-227.194	161.262	-227.694	340.756
-227.689	-12.903	-227.689	118.479	-227.689	-42.1304	-41.9272	-260.341	-227.19	137.108	-227.689	282.201
-227.685	-154.122	-227.685	-98.392	-227.684	-82.0154	-41.9224	45.119	-227.185	68.8357	-227.685	38.3139
-227.68	-21.5897	-227.68	-445.282	-227.679	-141.873	-41.9177	-172.955	-227.18	48.4012	-227.68	61.9966
-227.675	-26.2072	-227.675	-335.805	-227.675	-143.255	-41.913	-100.009	-227.175	-132.532	-227.675	1.33999
-227.671	-7.61602	-227.671	-70.2888	-227.67	-143.415	-41.9083	37.5486	-227.171	-197.73	-227.671	-285.867
-227.666	91.932	-227.666	-23.454	-227.665	-284.698	-41.9036	-59.0895	-227.166	-73.0023	-227.666	-282.415
-227.661	117.452	-227.661	86.3055	-227.66	-222.115	-41.8989	-28.439	-227.161	94.7611	-227.661	-238.171
-227.656	-36.8127	-227.656	43.4537	-227.656	132.933	-41.8942	-52.1164	-227.157	41.7195	-227.656	-86.6852
-227.652	8.82375	-227.652	28.5466	-227.651	62.7379	-41.8895	210.963	-227.152	31.8373	-227.652	-162.462
-227.647	38.2419	-227.647	-2.42355	-227.646	24.9836	-41.8848	153.945	-227.147	-79.0856	-227.647	-206.779
-227.642	154.351	-227.642	-95.69	-227.642	65.0858	-41.88	107.148	-227.142	-390.801	-227.642	-227.358
-227.638	-35.6644	-227.638	-197.798	-227.637	6.8247	-41.8753	-15.8418	-227.138	123.04	-227.638	-115.897
-227.633	-179.588	-227.633	29.6139	-227.632	1.46073	-41.8706	64.7998	-227.133	152.243	-227.633	-54.5753
-227.628	-54.1104	-227.628	-81.385	-227.627	29.9116	-41.8659	2.11697	-227.128	84.3871	-227.628	-143.553
-227.624	-152.615	-227.624	88.9588	-227.623	-55.9335	-41.8612	-158.374	-227.124	205.439	-227.624	-176.596
-227.619	-20.2298	-227.619	187.653	-227.618	-5.74425	-41.8565	-158.279	-227.119	-99.2954	-227.619	55.3468
-227.614	-188.406	-227.614	147.219	-227.613	-51.1764	-41.8518	-201.378	-227.114	160.411	-227.614	237.231
-227.609	-173.908	-227.609	-65.6272	-227.609	254.902	-41.8471	-63.9741	-227.109	125.891	-227.609	-84.8153
-227.605	-37.6621	-227.605	-64.7162	-227.604	-45.936	-41.8423	-37.2145	-227.105	148.478	-227.605	-17.8601
-227.6	322.916	-227.6	259.547	-227.599	-91.1877	-41.8376	-26.9124	-227.1	77.0229	-227.6	315.471
-227.595	185.936	-227.595	78.3071	-227.594	-18.8562	-41.8329	-125.193	-227.095	51.0552	-227.595	212.85
-227.591	-78.4044	-227.591	105.384	-227.59	-49.0924	-41.8282	-346.085	-227.091	135.614	-227.591	-209.022
-227.586	-136.746	-227.586	-30.019	-227.585	-76.5914	-41.8235	-116.498	-227.086	83.8913	-227.586	150.577
-227.581	168.961	-227.581	-252.807	-227.58	254.831	-41.8188	127.539	-227.081	47.918	-227.581	328.989
-227.576	33.1601	-227.576	39.8448	-227.576	-28.7033	-41.8141	58.3942	-227.077	-100.316	-227.576	-154.655
-227.572	-67.1753	-227.572	59.4015	-227.571	0.9513	-41.8094	-14.3228	-227.072	-220.091	-227.572	-139.214
-227.567	-187.059	-227.567	-99.1917	-227.566	3.70415	-41.8047	-68.6706	-227.067	-261.511	-227.567	-189.525
-227.562	34.9486	-227.562	-302.137	-227.561	-71.9106	-41.7999	-4.29065	-227.062	-50.7279	-227.562	69.49
-227.558	-117.565	-227.558	-147.515	-227.557	149.048	-41.7952	-134.742	-227.058	27.6352	-227.558	-147.349
-227.553	-267.17	-227.553	58.7027	-227.552	-111.909	-41.7905	-31.6183	-227.053	72.8248	-227.553	-182.669
-227.548	88.0412	-227.548	-73.2147	-227.547	30.2061	-41.7858	3.79415	-227.048	-2.81316	-227.548	-120.394
-227.543	-84.6877	-227.543	112.51	-227.543	-26.4123	-41.7811	-96.6193	-227.044	43.9263	-227.543	-97.3128
-227.539	-42.0622	-227.539	230.02	-227.538	237.023	-41.7764	137.84	-227.039	194.446	-227.539	-186.409
-227.534	-105.702	-227.534	48.5099	-227.533	122.169	-41.7717	-30.1485	-227.034	148.386	-227.534	148.056
-227.529	130.323	-227.529	-99.3744	-227.528	-112.708	-41.767	-98.229	-227.029	97.2274	-227.529	199.321
-227.525	14.5456	-227.525	-121.659	-227.524	-196.589	-41.7622	86.341	-227.025	152.945	-227.525	182.208
-227.52	-30.6097	-227.52	-26.9143	-227.519	-283.678	-41.7575	110.177	-227.02	162.126	-227.52	50.4612
-227.515	-0.77253	-227.515	33.1651	-227.514	-132.725	-41.7528	282.148	-227.015	126.34	-227.515	38.4453
-227.51	-10.3294	-227.51	172.791	-227.51	-212.412	-41.7481	-97.1079	-227.011	-85.7102	-227.51	105.591
-227.506	103.831	-227.506	91.7835	-227.505	-295.102	-41.7434	-3.59755	-227.006	66.124	-227.506	30.4895
-227.501	121.905	-227.501	-156.516	-227.5	-197.182	-41.7387	-262.957	-227.001	-19.622	-227.501	23.1705
-227.496	-135.495	-227.496	84.2143	-227.496	103.96	-41.734	-130.391	-226.996	-123.541	-227.496	-273.642
-227.492	26.0648	-227.492	35.3243	-227.491	253.438	-41.7293	-82.9115	-226.992	-246.066	-227.492	-77.9143
-227.487	55.0808	-227.487	-85.3065	-227.486	95.4298	-41.7246	83.6463	-226.987	-140.975	-227.487	-138.65
-227.482	-220.47	-227.482	212.839	-227.481	183.696	-41.7198	13.5857	-226.982	-172.535	-227.482	-191.438
-227.477	-242.93	-227.477	77.7475	-227.477	298.135	-41.7151	194.411	-226.978	-60.707	-227.477	-273.186
-227.473	-95.6187	-227.473	-74.5241	-227.472	142.212	-41.7104	143.334	-226.973	128.594	-227.473	-74.9796
-227.468	-96.3598	-227.468	-135.455	-227.467	-62.0495	-41.7057	-100.269	-226.968	-172.948	-227.468	-243.796
-227.463	-5.83332	-227.463	-217.593	-227.463	-75.0529	-41.701	247.527	-226.963	125.914	-227.463	-156.41
-227.459	-276.835	-227.459	-63.5962	-227.458	28.556	-41.6963	-125.448	-226.959	50.221	-227.459	32.8116
-227.454	-123.871	-227.454	-107.864	-227.453	-275.648	-41.6916	143.01	-226.954	14.3539	-227.454	-37.4521
-227.449	-32.7112	-227.449	-177.487	-227.448	-361.639	-41.6869	-25.2631	-226.949	104.999	-227.449	11.6864
-227.444	65.6885	-227.444	-32.2127	-227.444	110.108	-41.6822	-298.313	-226.945	-52.7477	-227.444	278.77
-227.44	2.90699	-227.44	62.4615	-227.439	142.019	-41.6774	-328.27	-226.94	-179.55	-227.44	-108.47
-227.435	-52.605	-227.435	103.453	-227.434	64.1517	-41.6727	78.7656	-226.935	-105.638	-227.435	65.8802
-227.43	-191.232	-227.43	375.105	-227.43	171.715	-41.668	-11.1757	-226.93	-68.8864	-227.43	-86.2828
-227.426	-240.705	-227.426	22.1605	-227.425	74.018	-41.6633	-65.7622	-226.926	211.785	-227.426	-259.835
-227.421	218.997	-227.421	47.3164	-227.42	75.2648	-41.6586	147.505	-226.921	169.061	-227.421	173.264
-227.416	111.991	-227.416	116.269	-227.415	-12.5233	-41.6539	61.0344	-226.916	71.7271	-227.416	67.5823
-227.411	45.6912	-227.411	-21.1024	-227.411	-169.44	-41.6492	9.47202	-226.912	-172.262	-227.411	-200.083
-227.407	-51.4506	-227.407	89.7337	-227.406	77.252	-41.6445	-49.5686	-226.907	119.102	-227.407	104.519
-227.402	35.2403	-227.402	63.9213	-227.401	92.9092	-41.6397	-269.154	-226.902	-125.618	-227.402	194.938
-227.397	-98.3425	-227.397	153.265	-227.397	143.834	-41.635	-328.006	-226.897	1.44559	-227.397	53.8099
-227.393	144.893	-227.393	23.2301	-227.392	103.993	-41.6303	-223.375	-226.893	86.2748	-227.393	-87.1486
-227.388	39.0385	-227.388	-82.2396	-227.387	-41.6099	-41.6256	-80.6354	-226.888	44.7696	-227.388	-96.5229
-227.383	-39.4019	-227.383	-106.978	-227.382	-111.831	-41.6209	-164.302	-226.883	142.784	-227.383	30.9689
-227.378	168.182	-227.378	-271.618	-227.378	216.551	-41.6162	-132.113	-226.879	31.9463	-227.378	-264.977
-227.374	132.044	-227.374	165.773	-227.373	30.3465	-41.6115	-54.3083	-226.874	242.096	-227.374	163.035
-227.369	-209.016	-227.369	-36.7996	-227.368	-16.456	-41.6068	-25.7841	-226.869	-108.464	-227.369	304.067
-227.364	-83.446	-227.364	-416.273	-227.364	-41.3043	-41.6021	-30.9344	-226.864	28.2812	-227.364	108.354
-227.36	-38.0311	-227.36	16.7087	-227.359	-246.885	-41.5973	-121.55	-226.86	-275.674	-227.36	-166.478
-227.355	142.655	-227.355	144.275	-227.354	133.14	-41.5926	-50.9391	-226.855	35.8251	-227.355	-329.704
-227.35	-176.462	-227.35	-168.749	-227.349	-19.3082	-41.5879	-56.2328	-226.85	-115.337	-227.35	-285.188
-227.346	-246.653	-227.346	-217.356	-227.345	-113.57	-41.5832	-27.6755	-226.846	-165.861	-227.346	-182.619
-227.341	152.944	-227.341	-110.303	-227.34	66.4153	-41.5785	120.559	-226.841	-206.072	-227.341	-68.4142
-227.336	93.8086	-227.336	-89.5895	-227.335	-128.377	-41.5738	-168.603	-226.836	104.126	-227.336	-65.8098
-227.331	-134.419	-227.331	40.6678	-227.331	-213.014	-41.5691	-200.668	-226.831	158.268	-227.331	135.965
-227.327	-171.231	-227.327	-168.184	-227.326	-60.3926	-41.5644	-132.562	-226.827	-106.581	-227.327	43.2284
-227.322	-109.372	-227.322	19.152	-227.321	-123.76	-41.5596	-183.028	-226.822	103.79	-227.322	-178.331
-227.317	32.9176	-227.317	-238.188	-227.316	-54.2272	-41.5549	-190.398	-226.817	-0.25779	-227.317	-221.218
-227.313	106.508	-227.313	90.7733	-227.312	102.584	-41.5502	-95.9324	-226.813	59.6385	-227.313	-218.052
-227.308	-83.3488	-227.308	59.374	-227.307	-178.775	-41.5455	-4.65094	-226.808	47.8293	-227.308	26.6639
-227.303	-18.797	-227.303	35.605	-227.302	-96.2108	-41.5408	-43.6809	-226.803	-72.4437	-227.303	-207.867
-227.298	-257.132	-227.298	177.014	-227.298	94.4501	-41.5361	51.9077	-226.799	-70.9487	-227.298	-162.327
-227.294	-117.533	-227.294	228.542	-227.293	106.584	-41.5314	-226.428	-226.794	431.709	-227.294	-61.0603
-227.289	-112.57	-227.289	-56.82	-227.288	78.5613	-41.5267	-127.46	-226.789	-69.4864	-227.289	305.206
-227.284	-38.2644	-227.284	-29.4948	-227.283	-112.593	-41.522	-13.9414	-226.784	-25.2385	-227.284	48.2493
-227.28	-190.306	-227.28	101.836	-227.279	113.361	-41.5172	136.443	-226.78	164.023	-227.28	-70.8896
-227.275	-181.954	-227.275	-189.261	-227.274	295.289	-41.5125	-214.959	-226.775	-179.718	-227.275	83.6846
-227.27	-5.46053	-227.27	-136.146	-227.269	88.5931	-41.5078	-148.278	-226.77	64.6143	-227.27	376.163
-227.265	35.4036	-227.265	-132.813	-227.265	39.0825	-41.5031	80.898	-226.766	29.8728	-227.265	178.665
-227.261	-141.511	-227.261	39.5342	-227.26	89.2283	-41.4984	-79.29	-226.761	7.71858	-227.261	44.216
-227.256	-94.6398	-227.256	-10.5217	-227.255	-277.129	-41.4937	76.8005	-226.756	-171.824	-227.256	320.78
-227.251	186.453	-227.251	180.913	-227.251	-226.186	-41.489	138.166	-226.751	-173.063	-227.251	332.822
-227.247	31.477	-227.247	42.9303	-227.246	-146.49	-41.4843	87.9577	-226.747	73.1621	-227.247	346.973
-227.242	22.5889	-227.242	-1.35219	-227.241	39.4024	-41.4795	-93.0136	-226.742	237.945	-227.242	72.6984
-227.237	-47.5398	-227.237	-12.2231	-227.236	122.795	-41.4748	-153.278	-226.737	223.703	-227.237	61.1227
-227.232	-315.883	-227.232	83.7921	-227.232	47.0713	-41.4701	97.9872	-226.733	-124.343	-227.232	319.049
-227.228	81.5742	-227.228	-13.637	-227.227	-164.333	-41.4654	227.55	-226.728	50.9912	-227.228	52.2522
-227.223	11.6827	-227.223	302.242	-227.222	-134.24	-41.4607	87.7864	-226.723	101.827	-227.223	-384.59
-227.218	-59.4654	-227.218	89.2588	-227.218	-53.1605	-41.456	88.381	-226.718	53.6179	-227.218	-190.904
-227.214	35.1393	-227.214	-349.497	-227.213	-5.48757	-41.4513	-33.4766	-226.714	276.783	-227.214	-192.033
-227.209	-60.5622	-227.209	-336.213	-227.208	-268.309	-41.4466	-84.2032	-226.709	114.199	-227.209	81.6114
-227.204	325.728	-227.204	-387.343	-227.203	-280.256	-41.4419	-69.0873	-226.704	-188.558	-227.204	0.38858
-227.199	123.444	-227.199	-134.8	-227.199	-137.999	-41.4371	-15.6846	-226.7	-149.92	-227.199	-164.264
-227.195	162.63	-227.195	232.794	-227.194	-10.8494	-41.4324	-43.1397	-226.695	14.8929	-227.195	-377.446
-227.19	-123.867	-227.19	5.82371	-227.189	30.1229	-41.4277	-13.6546	-226.69	125.11	-227.19	-214.005
-227.185	-363.846	-227.185	-13.0225	-227.185	-164.627	-41.423	-37.8926	-226.685	-16.925	-227.185	37.6963
-227.181	19.242	-227.181	-5.6802	-227.18	-5.76357	-41.4183	-7.0161	-226.681	-6.57781	-227.181	-187.144
-227.176	-170.447	-227.176	-55.7927	-227.175	153.624	-41.4136	155.606	-226.676	98.8201	-227.176	-127.673
-227.171	59.4824	-227.171	-63.7371	-227.17	72.9618	-41.4089	12.7251	-226.671	-110.093	-227.171	27.9953
-227.166	-37.4719	-227.166	80.1765	-227.166	75.4555	-41.4042	-0.26668	-226.667	-72.4556	-227.166	63.0249
-227.162	152.202	-227.162	91.5359	-227.161	-35.7761	-41.3995	-92.874	-226.662	45.9064	-227.162	-137.263
-227.157	211.963	-227.157	-27.5367	-227.156	-238.977	-41.3947	190.729	-226.657	81.7292	-227.157	-93.8552
-227.152	188.805	-227.152	153.557	-227.152	122.492	-41.39	131.704	-226.652	69.5982	-227.152	150.431
-227.148	84.074	-227.148	-72.1112	-227.147	-210.15	-41.3853	73.475	-226.648	136.636	-227.148	221.738
-227.143	0.08968	-227.143	-152.324	-227.142	-6.37525	-41.3806	138.613	-226.643	34.6669	-227.143	142.525
-227.138	-110.303	-227.138	89.1948	-227.137	237.096	-41.3759	102.58	-226.638	-84.5856	-227.138	-8.05609
-227.133	-236.98	-227.133	300.79	-227.133	159.707	-41.3712	-129.934	-226.634	-276.638	-227.133	75.4564
-227.129	-29.9108	-227.129	33.4435	-227.128	-62.7947	-41.3665	-126.136	-226.629	-326.174	-227.129	-111.851
-227.124	-97.4474	-227.124	-197.529	-227.123	-233.245	-41.3618	-353.43	-226.624	83.6094	-227.124	102.356
-227.119	-2.55889	-227.119	193.606	-227.119	48.8268	-41.357	-384.654	-226.619	13.7572	-227.119	211.058
-227.115	-71.296	-227.115	263.939	-227.114	-129.473	-41.3523	-64.7993	-226.615	-56.4924	-227.115	89.8916
-227.11	-106.358	-227.11	-82.6693	-227.109	-121.38	-41.3476	20.773	-226.61	84.1871	-227.11	-258.909
-227.105	-44.0383	-227.105	81.1809	-227.104	-111.76	-41.3429	163.352	-226.605	9.45059	-227.105	-380.297
-227.101	79.5595	-227.101	-33.8463	-227.1	7.4327	-41.3382	-12.3836	-226.601	61.7292	-227.101	-206.679
-227.096	-284.775	-227.096	-125.499	-227.095	208.165	-41.3335	65.0204	-226.596	17.5931	-227.096	-167.543
-227.091	-61.3686	-227.091	-112.639	-227.09	-18.5126	-41.3288	-15.3474	-226.591	21.8499	-227.091	-204.349
-227.086	-168.305	-227.086	-64.9564	-227.086	44.029	-41.3241	9.60442	-226.586	-165.538	-227.086	-19.8813
-227.082	-54.1055	-227.082	-57.1405	-227.081	-30.6761	-41.3194	-30.2012	-226.582	128.085	-227.082	4.13762
-227.077	-11.3404	-227.077	-20.2509	-227.076	13.1684	-41.3146	42.8266	-226.577	-131.749	-227.077	100.251
-227.072	146.881	-227.072	71.9339	-227.071	45.4731	-41.3099	-77.2698	-226.572	-0.1047	-227.072	126.232
-227.068	172.234	-227.068	280.011	-227.067	-147.82	-41.3052	119.541	-226.568	283.363	-227.068	38.0279
-227.063	181.099	-227.063	-289.326	-227.062	-31.023	-41.3005	321.805	-226.563	280.62	-227.063	-7.29479
-227.058	109.743	-227.058	-320.223	-227.057	4.9035	-41.2958	188.278	-226.558	167.41	-227.058	39.8766
-227.053	-175.172	-227.053	-23.8207	-227.053	-30.5452	-41.2911	-126.06	-226.554	-225.177	-227.053	181.758
-227.049	-328.841	-227.049	111.439	-227.048	35.4841	-41.2864	-274.373	-226.549	-235.821	-227.049	78.9847
-227.044	-185.069	-227.044	-49.7905	-227.043	-149.98	-41.2817	-184.192	-226.544	-302.121	-227.044	163.195
-227.039	17.5802	-227.039	-36.2121	-227.038	-24.1891	-41.2769	-145.46	-226.539	-62.3554	-227.039	-78.336
-227.035	-33.027	-227.035	213.668	-227.034	1.53973	-41.2722	-206.508	-226.535	-160.557	-227.035	-186.915
-227.03	354.602	-227.03	-16.9067	-227.029	137.015	-41.2675	21.9412	-226.53	178.044	-227.03	-535.828
-227.025	110.421	-227.025	37.6377	-227.024	131.353	-41.2628	-76.5878	-226.525	-62.8788	-227.025	-97.0932
-227.02	-73.543	-227.02	-341.672	-227.02	-130.235	-41.2581	5.75183	-226.521	-83.7628	-227.02	-84.2199
-227.016	76.4589	-227.016	-136.011	-227.015	-55.7231	-41.2534	110.048	-226.516	-290.542	-227.016	-130.83
-227.011	-7.0071	-227.011	53.9025	-227.01	18.6518	-41.2487	-18.7676	-226.511	-204.827	-227.011	108.849
-227.006	-9.3057	-227.006	106.953	-227.006	150.517	-41.244	-98.1239	-226.506	-22.453	-227.006	98.9964
-227.002	121.857	-227.002	103.406	-227.001	245.416	-41.2393	71.6576	-226.502	95.8469	-227.002	153.981
-226.997	108.288	-226.997	57.2919	-226.996	-32.1532	-41.2345	96.0123	-226.497	-147.506	-226.997	-385.813
-226.992	-126.817	-226.992	13.7923	-226.991	-223.691	-41.2298	-340.954	-226.492	-311.936	-226.992	-180.659
-226.987	-195.587	-226.987	-93.5779	-226.987	0.77702	-41.2251	-197.346	-226.488	1.79521	-226.987	301.687
-226.983	-27.062	-226.983	-123.838	-226.982	-94.3182	-41.2204	-384.07	-226.483	144.904	-226.983	197.555
-226.978	-79.2637	-226.978	-120.828	-226.977	-150.869	-41.2157	-228.537	-226.478	172.03	-226.978	-358.86
-226.973	-13.1759	-226.973	105.677	-226.973	-51.837	-41.211	6.47617	-226.473	67.5374	-226.973	-306.068
-226.969	-25.0962	-226.969	-212.256	-226.968	66.5013	-41.2063	126.972	-226.469	79.6336	-226.969	-85.1079
-226.964	-113.361	-226.964	93.0138	-226.963	-25.133	-41.2016	111.802	-226.464	12.8895	-226.964	90.4661
-226.959	-205.681	-226.959	117.412	-226.958	-21.5451	-41.1968	-144.754	-226.459	-127.455	-226.959	90.9755
-226.954	19.342	-226.954	7.27984	-226.954	-300.435	-41.1921	-102.722	-226.455	-364.4	-226.954	-101.817
-226.95	67.6761	-226.95	-171.273	-226.949	72.5276	-41.1874	39.0087	-226.45	-100.562	-226.95	-39.6301
-226.945	-142.334	-226.945	-457.231	-226.944	155.223	-41.1827	-85.8366	-226.445	-7.05452	-226.945	-49.6462
-226.94	-199.262	-226.94	41.0027	-226.94	73.8143	-41.178	-105.363	-226.44	157.355	-226.94	108.023
-226.936	-147.271	-226.936	98.8311	-226.935	7.63964	-41.1733	-94.8654	-226.436	178.158	-226.936	-126.879
-226.931	-13.9884	-226.931	7.10338	-226.93	-255.003	-41.1686	-132.431	-226.431	47.2721	-226.931	-219.678
-226.926	256.411	-226.926	-265.272	-226.925	-220.761	-41.1639	22.576	-226.426	-28.7575	-226.926	-63.3933
-226.921	-101.894	-226.921	100.191	-226.921	-163.076	-41.1592	106.597	-226.422	-23.5173	-226.921	-74.655
-226.917	48.5529	-226.917	287.292	-226.916	-59.1548	-41.1544	-94.2044	-226.417	120.865	-226.917	19.0768
-226.912	40.3333	-226.912	54.7917	-226.911	-192.396	-41.1497	-144.985	-226.412	-9.05809	-226.912	116
-226.907	81.3283	-226.907	-17.4564	-226.907	-72.0905	-41.145	-74.0895	-226.407	-100.258	-226.907	-124.186
-226.903	-57.5256	-226.903	23.8596	-226.902	-51.0848	-41.1403	-37.973	-226.403	-45.5781	-226.903	-178.623
-226.898	85.249	-226.898	-157.181	-226.897	125.517	-41.1356	-70.7839	-226.398	0.45205	-226.898	47.0027
-226.893	-168.132	-226.893	126.152	-226.892	195.21	-41.1309	72.9169	-226.393	235.879	-226.893	72.2177
-226.888	-434.024	-226.888	299.805	-226.888	126.634	-41.1262	76.0583	-226.389	69.7316	-226.888	-145.758
-226.884	-93.8899	-226.884	78.3516	-226.883	53.2556	-41.1215	13.3249	-226.384	56.7483	-226.884	-113.153
-226.879	119.971	-226.879	-58.711	-226.878	-47.9131	-41.1168	313.53	-226.379	-189.488	-226.879	317.017
-226.874	378.602	-226.874	-129.85	-226.874	-334.467	-41.112	189.097	-226.374	71.0776	-226.874	467.837
-226.87	130.045	-226.87	-130.079	-226.869	-596.031	-41.1073	101.244	-226.37	-58.7083	-226.87	-37.2703
-226.865	296.129	-226.865	-117.713	-226.864	-16.8491	-41.1026	21.8993	-226.365	64.1008	-226.865	29.6926
-226.86	38.4636	-226.86	-54.6705	-226.859	191.91	-41.0979	-33.8409	-226.36	86.1706	-226.86	10.258
-226.856	-84.9061	-226.856	-9.29805	-226.855	103.918	-41.0932	-140.621	-226.356	-112.684	-226.856	-93.4069
-226.851	-169.771	-226.851	117.752	-226.85	315.828	-41.0885	-172.641	-226.351	-49.8101	-226.851	84.8012
-226.846	-8.73863	-226.846	-102.695	-226.845	-61.6417	-41.0838	144.656	-226.346	24.0022	-226.846	14.4895
-226.841	233.418	-226.841	-128.133	-226.841	113.812	-41.0791	-167.814	-226.341	-13.0452	-226.841	-234.346
-226.837	26.8971	-226.837	28.8609	-226.836	182.572	-41.0743	-56.4507	-226.337	-129.416	-226.837	69.459
-226.832	-129.755	-226.832	62.0306	-226.831	38.1278	-41.0696	96.9992	-226.332	-377.445	-226.832	44.4349
-226.827	96.5158	-226.827	75.0318	-226.826	20.7204	-41.0649	4.93953	-226.327	-173.865	-226.827	-300.401
-226.823	-140.945	-226.823	172.467	-226.822	-210.927	-41.0602	162.305	-226.323	207.14	-226.823	54.3468
-226.818	28.6521	-226.818	-24.0015	-226.817	249.402	-41.0555	269.035	-226.318	204.825	-226.818	-126.73
-226.813	-35.2918	-226.813	178.825	-226.812	-244.947	-41.0508	68.7479	-226.313	172.579	-226.813	-338.581
-226.808	-91.2034	-226.808	91.5245	-226.808	-87.5234	-41.0461	-223.917	-226.308	-46.647	-226.808	-281.415
-226.804	-276.885	-226.804	31.6226	-226.803	165.831	-41.0414	-186.548	-226.304	5.91284	-226.804	-211.099
-226.799	-371.035	-226.799	-4.88246	-226.798	-58.8856	-41.0367	-189.9	-226.299	25.9766	-226.799	114.924
-226.794	-268.218	-226.794	-323.032	-226.793	-141.731	-41.0319	-46.3359	-226.294	7.47979	-226.794	114.63
-226.79	8.70928	-226.79	-37.4036	-226.789	-279.466	-41.0272	-23.9581	-226.29	-111.953	-226.79	-142.478
-226.785	39.9518	-226.785	-102.423	-226.784	-9.17867	-41.0225	-62.2876	-226.285	186.13	-226.785	62.9904
-226.78	-76.7579	-226.78	-108.591	-226.779	-6.04105	-41.0178	-138.98	-226.28	110.716	-226.78	62.9005
-226.775	70.8126	-226.775	159.868	-226.775	292.661	-41.0131	43.3981	-226.276	44.5845	-226.775	-23.7285
-226.771	-110.105	-226.771	28.7267	-226.77	-182.541	-41.0084	-10.9354	-226.271	-102.216	-226.771	176.491
-226.766	-56.0863	-226.766	4.8887	-226.765	-70.8725	-41.0037	34.9941	-226.266	37.4741	-226.766	-71.8755
-226.761	165.056	-226.761	-180.713	-226.76	-156.677	-40.999	119.758	-226.261	-45.5846	-226.761	-1.64112
-226.757	89.9269	-226.757	190.009	-226.756	121.71	-40.9942	3.84415	-226.257	33.3609	-226.757	-10.894
-226.752	-90.0118	-226.752	252.014	-226.751	256.855	-40.9895	-8.65931	-226.252	-137.466	-226.752	-14.4797
-226.747	162.733	-226.747	-94.1977	-226.746	-135.956	-40.9848	29.133	-226.247	-141.157	-226.747	-33.4452
-226.742	-141.293	-226.742	140.712	-226.742	-368.567	-40.9801	-203.303	-226.243	-209.676	-226.742	-132.77
-226.738	94.6562	-226.738	-87.8265	-226.737	-226.903	-40.9754	-341.308	-226.238	-251.145	-226.738	322.518
-226.733	-91.8918	-226.733	-114.256	-226.732	-24.1027	-40.9707	-152.848	-226.233	-164.736	-226.733	-43.4447
-226.728	-123.974	-226.728	-26.5532	-226.728	-243.512	-40.966	-6.2443	-226.228	129.205	-226.728	-322.642
-226.724	243.015	-226.724	-170.041	-226.723	120.081	-40.9613	22.0139	-226.224	213.17	-226.724	-211.781
-226.719	-26.1848	-226.719	-84.7679	-226.718	148.12	-40.9566	-65.9816	-226.219	181.744	-226.719	137.027
-226.714	-245.237	-226.714	9.62982	-226.713	156.161	-40.9518	-82.9967	-226.214	86.9901	-226.714	120.824
-226.709	-130.024	-226.709	-131.617	-226.709	336.221	-40.9471	-78.6564	-226.21	-128.697	-226.709	84.4427
-226.705	83.3239	-226.705	32.0347	-226.704	68.7152	-40.9424	-62.1874	-226.205	-229.78	-226.705	-220.122
-226.7	245.562	-226.7	-43.7658	-226.699	-27.0303	-40.9377	-19.1024	-226.2	-172.944	-226.7	-57.5258
-226.695	54.4749	-226.695	-36.2463	-226.695	84.847	-40.933	-6.17771	-226.195	90.7728	-226.695	-38.4691
-226.691	-207.722	-226.691	166.892	-226.69	100.014	-40.9283	-171.932	-226.191	-214.294	-226.691	172.175
-226.686	-347.564	-226.686	65.4932	-226.685	76.2681	-40.9236	-74.2177	-226.186	-0.09875	-226.686	163.337
-226.681	-271.991	-226.681	-118.982	-226.68	5.32208	-40.9189	-63.2433	-226.181	31.8333	-226.681	-29.9288
-226.676	125.237	-226.676	50.5677	-226.676	385.084	-40.9141	-42.1013	-226.177	330.246	-226.676	-122.375
-226.672	-301.844	-226.672	26.458	-226.671	-134.89	-40.9094	-38.6143	-226.172	252.441	-226.672	-106.14
-226.667	-317.435	-226.667	-8.90535	-226.666	-461.247	-40.9047	51.8262	-226.167	-165.278	-226.667	104.708
-226.662	-116.781	-226.662	-29.023	-226.662	-169.346	-40.9	64.8156	-226.162	-204.261	-226.662	2.05612
-226.658	-147.423	-226.658	38.7887	-226.657	-18.3069	-40.8953	-94.5252	-226.158	-107.706	-226.658	-252.177
-226.653	-165.945	-226.653	66.5489	-226.652	21.8113	-40.8906	-103.974	-226.153	-15.271	-226.653	34.5541
-226.648	-209.004	-226.648	-195.851	-226.647	86.3536	-40.8859	-6.18554	-226.148	259.806	-226.648	68.2558
-226.643	149.145	-226.643	-411.512	-226.643	251.765	-40.8812	103.451	-226.144	88.7094	-226.643	48.9306
-226.639	98.0936	-226.639	-245.27	-226.638	-33.4261	-40.8765	88.2514	-226.139	-138.881	-226.639	165.257
-226.634	144.698	-226.634	95.6345	-226.633	-265.113	-40.8717	1.93913	-226.134	-203.582	-226.634	-160.123
-226.629	-43.9304	-226.629	62.2615	-226.629	-25.3762	-40.867	8.17862	-226.129	-248.455	-226.629	-6.67168
-226.625	-22.5294	-226.625	135.347	-226.624	-242.795	-40.8623	-87.5025	-226.125	-114.212	-226.625	160.582
-226.62	117.55	-226.62	99.5905	-226.619	-39.9186	-40.8576	66.0583	-226.12	-24.3763	-226.62	315.644
-226.615	246.079	-226.615	108.168	-226.614	-271.97	-40.8529	-20.6943	-226.115	169.008	-226.615	-46.0793
-226.61	18.1057	-226.61	-279.976	-226.61	-178.171	-40.8482	-40.7145	-226.111	25.1087	-226.61	-78.4671
-226.606	-34.3107	-226.606	-7.46869	-226.605	14.5538	-40.8435	74.2816	-226.106	367.729	-226.606	-283.681
-226.601	262.429	-226.601	-0.46203	-226.6	-157.351	-40.8388	-221.611	-226.101	254.321	-226.601	-131.971
-226.596	182.494	-226.596	243.866	-226.596	-132.537	-40.8341	-72.6335	-226.096	24.7533	-226.596	-160.247
-226.592	147.903	-226.592	256.115	-226.591	-196.487	-40.8293	-2.98988	-226.092	62.7859	-226.592	40.9389
-226.587	-121.478	-226.587	-105.764	-226.586	11.7927	-40.8246	-144.688	-226.087	-142.792	-226.587	-101.717
-226.582	114.066	-226.582	170.254	-226.581	20.769	-40.8199	-5.09525	-226.082	96.9155	-226.582	-187.174
-226.578	-217.45	-226.578	228.479	-226.577	127.76	-40.8152	-150.629	-226.078	96.2857	-226.578	65.4483
-226.573	-145.657	-226.573	96.165	-226.572	-273.968	-40.8105	-192.964	-226.073	90.3275	-226.573	222.843
-226.568	149.175	-226.568	-46.3457	-226.567	214.27	-40.8058	59.482	-226.068	46.3153	-226.568	184.058
-226.563	162.128	-226.563	115.009	-226.563	420.091	-40.8011	46.4864	-226.063	-152.834	-226.563	243.529
-226.559	-28.155	-226.559	6.81095	-226.558	38.5532	-40.7964	189.092	-226.059	59.4095	-226.559	294.245
-226.554	-43.3275	-226.554	-93.75	-226.553	79.0791	-40.7916	-31.5518	-226.054	74.9085	-226.554	201.679
-226.549	-8.68353	-226.549	-79.8077	-226.548	-222.356	-40.7869	-271.683	-226.049	108.221	-226.549	-198.696
-226.545	-428.977	-226.545	-106.483	-226.544	34.2527	-40.7822	-225.891	-226.045	27.3935	-226.545	-201.846
-226.54	-255.921	-226.54	6.7629	-226.539	-7.3279	-40.7775	-26.8347	-226.04	-153.969	-226.54	-24.8925
-226.535	-180.512	-226.535	-85.9265	-226.534	-40.1303	-40.7728	-102.163	-226.035	-53.421	-226.535	107.645
-226.53	58.7908	-226.53	-158.774	-226.53	-43.8784	-40.7681	-111.644	-226.031	-99.1009	-226.53	61.3513
-226.526	291.224	-226.526	-97.2122	-226.525	-134.76	-40.7634	81.4507	-226.026	-65.3571	-226.526	-151.264
-226.521	295.208	-226.521	165.077	-226.52	45.0083	-40.7587	60.0339	-226.021	127.016	-226.521	59.5661
-226.516	38.7839	-226.516	285.559	-226.515	34.4705	-40.754	-62.8277	-226.016	96.5634	-226.516	167.737
-226.512	-188.734	-226.512	54.5435	-226.511	-67.3968	-40.7492	-198.534	-226.012	-130.811	-226.512	-27.0532
-226.507	-186.799	-226.507	34.2988	-226.506	64.9091	-40.7445	35.0392	-226.007	14.9677	-226.507	-14.7327
-226.502	1.51815	-226.502	119.466	-226.501	218.723	-40.7398	158.258	-226.002	79.8632	-226.502	-121.827
-226.497	50.7445	-226.497	68.7916	-226.497	46.0189	-40.7351	-96.8758	-225.998	199.885	-226.497	-80.8315
-226.493	116.204	-226.493	-11.3472	-226.492	56.583	-40.7304	7.62536	-225.993	-6.72996	-226.493	298.281
-226.488	171.973	-226.488	-96.1268	-226.487	-135.715	-40.7257	103.314	-225.988	-133.226	-226.488	331.112
-226.483	110.285	-226.483	-77.2576	-226.483	80.8541	-40.721	148.292	-225.983	154.031	-226.483	104.463
-226.479	326.219	-226.479	-147.223	-226.478	-167.287	-40.7163	-38.8674	-225.979	244.961	-226.479	-81.165
-226.474	182.216	-226.474	-266.051	-226.473	-199.558	-40.7115	-39.2094	-225.974	-48.34	-226.474	-95.637
-226.469	54.6915	-226.469	-240.404	-226.468	84.5794	-40.7068	120.415	-225.969	-69.4527	-226.469	68.8425
-226.464	-88.2965	-226.464	-199.552	-226.464	127.743	-40.7021	-9.97505	-225.965	64.0091	-226.464	131.188
-226.46	-270.079	-226.46	-63.1255	-226.459	-154.834	-40.6974	122.209	-225.96	144.942	-226.46	124.361
-226.455	-143.301	-226.455	-109.649	-226.454	-35.1438	-40.6927	-131.888	-225.955	71.1536	-226.455	242.428
-226.45	-180.349	-226.45	-64.723	-226.45	136.063	-40.688	-39.8628	-225.95	-77.053	-226.45	-230.564
-226.446	-71.7988	-226.446	151.538	-226.445	33.3026	-40.6833	-39.2313	-225.946	-71.746	-226.446	-165.874
-226.441	108.926	-226.441	85.7973	-226.44	-136.417	-40.6786	-150.708	-225.941	-53.8345	-226.441	-390.957
-226.436	90.0619	-226.436	-216.609	-226.435	-21.0156	-40.6739	64.1816	-225.936	67.8679	-226.436	-55.4359
-226.431	106.642	-226.431	-24.0812	-226.431	124.847	-40.6691	-477.064	-225.932	129.789	-226.431	211.087
-226.427	-53.4934	-226.427	-310.863	-226.426	-125.395	-40.6644	-244.631	-225.927	12.1864	-226.427	80.2537
-226.422	-109.437	-226.422	80.6067	-226.421	-94.9769	-40.6597	-81.4197	-225.922	299.605	-226.422	-137.362
-226.417	-43.3808	-226.417	185.006	-226.417	126.953	-40.655	-203.512	-225.917	13.9556	-226.417	-170.287
-226.413	206.418	-226.413	154.123	-226.412	144.093	-40.6503	-69.9149	-225.913	-331.257	-226.413	-203.825
-226.408	-91.5355	-226.408	155.973	-226.407	37.7884	-40.6456	-209.39	-225.908	-46.6091	-226.408	167.606
-226.403	-72.312	-226.403	-3.9783	-226.402	-96.8907	-40.6409	107.384	-225.903	-101.646	-226.403	39.0448
-226.398	179.785	-226.398	-38.8313	-226.398	-116.931	-40.6362	-6.05488	-225.899	-126.076	-226.398	6.5384
-226.394	67.9889	-226.394	43.357	-226.393	-13.2409	-40.6314	21.5268	-225.894	152.329	-226.394	15.708
-226.389	42.2271	-226.389	-153.621	-226.388	109.618	-40.6267	-68.6113	-225.889	219.06	-226.389	25.4218
-226.384	-144.431	-226.384	-188.78	-226.384	236.231	-40.622	-161.039	-225.884	79.6098	-226.384	278.677
-226.38	22.5561	-226.38	-88.3716	-226.379	-167.687	-40.6173	-169.222	-225.88	125.103	-226.38	77.917
-226.375	-116.59	-226.375	-74.2001	-226.374	112.589	-40.6126	-34.5893	-225.875	-119.333	-226.375	172.746
-226.37	-20.3953	-226.37	-36.6512	-226.369	47.8499	-40.6079	-81.0117	-225.87	-230.88	-226.37	-218.571
-226.365	231.31	-226.365	0.4636	-226.365	91.7743	-40.6032	-159.373	-225.866	-158.611	-226.365	-146.28
-226.361	6.26255	-226.361	119.086	-226.36	80.5777	-40.5985	-70.8548	-225.861	-24.5723	-226.361	-27.8188
-226.356	260.538	-226.356	-28.8886	-226.355	-232.665	-40.5938	-12.8483	-225.856	-206.999	-226.356	-142.166
-226.351	151.992	-226.351	39.9233	-226.351	78.6983	-40.589	5.31975	-225.851	-120.066	-226.351	95.5442
-226.347	-110.523	-226.347	110.063	-226.346	-74.552	-40.5843	-140.892	-225.847	-93.7663	-226.347	-91.7546
-226.342	22.825	-226.342	-88.1085	-226.341	-193.748	-40.5796	-93.4254	-225.842	-13.3824	-226.342	164.995
-226.337	-128.635	-226.337	-81.4514	-226.336	-239.968	-40.5749	-49.0003	-225.837	11.8819	-226.337	167.936
-226.333	-293.654	-226.333	336.417	-226.332	-227.068	-40.5702	-2.75833	-225.833	2.50217	-226.333	-43.5619
-226.328	-285.882	-226.328	69.6883	-226.327	119.196	-40.5655	-41.1074	-225.828	-254.679	-226.328	-23.1872
-226.323	94.4731	-226.323	10.0344	-226.322	-52.6389	-40.5608	-16.2029	-225.823	-191.123	-226.323	71.902
-226.318	54.089	-226.318	38.2257	-226.318	32.6937	-40.5561	-112.785	-225.818	-64.1964	-226.318	121.868
-226.314	-224.648	-226.314	138.17	-226.313	-83.0793	-40.5514	-137.285	-225.814	165.778	-226.314	-46.6566
-226.309	62.2791	-226.309	-189.601	-226.308	20.2507	-40.5466	-217.773	-225.809	36.1824	-226.309	-21.1674
-226.304	208.739	-226.304	-136.268	-226.303	98.7892	-40.5419	-254.604	-225.804	298.245	-226.304	-65.2588
-226.3	185.792	-226.3	-345.506	-226.299	176.762	-40.5372	5.17104	-225.8	138.346	-226.3	51.314
-226.295	121.992	-226.295	-77.8075	-226.294	30.9255	-40.5325	-38.3964	-225.795	-151.24	-226.295	-26.8758
-226.29	-53.7516	-226.29	-69.8143	-226.289	-243.711	-40.5278	-23.7239	-225.79	134.729	-226.29	82.1359
-226.285	-32.7357	-226.285	-152.483	-226.285	-86.6619	-40.5231	-90.9118	-225.786	206.826	-226.285	-177.476
-226.281	-285.15	-226.281	-171.277	-226.28	305.242	-40.5184	-146.453	-225.781	195.35	-226.281	-68.6023
-226.276	-158.872	-226.276	-23.6204	-226.275	123.939	-40.5137	-176.376	-225.776	22.8693	-226.276	-366.368
-226.271	112.264	-226.271	-152.942	-226.27	-168.051	-40.5089	-301.996	-225.771	132.747	-226.271	-292.748
-226.267	72.7285	-226.267	-125.678	-226.266	-12.186	-40.5042	-237.322	-225.767	101.314	-226.267	-245.63
-226.262	251.818	-226.262	-89.8621	-226.261	-36.2125	-40.4995	-101.823	-225.762	-47.1286	-226.262	-100.419
-226.257	-95.5729	-226.257	-140.313	-226.256	-105.095	-40.4948	122.49	-225.757	70.2578	-226.257	155.014
-226.252	-338.146	-226.252	147.918	-226.252	-249.792	-40.4901	-27.4904	-225.753	120.389	-226.252	8.0379
-226.248	16.4484	-226.248	125.072	-226.247	-1.84249	-40.4854	-149.608	-225.748	60.5467	-226.248	69.658
-226.243	-146.881	-226.243	307.985	-226.242	-48.2382	-40.4807	-132.443	-225.743	76.7313	-226.243	-104.339
-226.238	185.928	-226.238	244.471	-226.238	-206.107	-40.476	-122.582	-225.738	-47.987	-226.238	106.577
-226.234	138.164	-226.234	-31.9264	-226.233	93.611	-40.4713	-133.032	-225.734	268.692	-226.234	136.74
-226.229	-97.5266	-226.229	-153.583	-226.228	213.59	-40.4665	-1.14991	-225.729	-85.3958	-226.229	83.1022
-226.224	-158.356	-226.224	246.545	-226.223	82.8321	-40.4618	-110.242	-225.724	-339.867	-226.224	-35.1891
-226.219	-90.7834	-226.219	-10.9307	-226.219	-163.505	-40.4571	90.5935	-225.72	-59.4132	-226.219	-98.1793
-226.215	62.9611	-226.215	-32.5252	-226.214	-8.81639	-40.4524	54.9359	-225.715	125.636	-226.215	104.894
-226.21	125.135	-226.21	-75.1438	-226.209	-11.6065	-40.4477	133.746	-225.71	-225.29	-226.21	300.844
-226.205	211.749	-226.205	-45.1607	-226.205	-141.538	-40.443	113.164	-225.705	-73.2405	-226.205	49.7702
-226.201	-146.269	-226.201	124.093	-226.2	148.098	-40.4383	-193.91	-225.701	-53.6205	-226.201	-246.604
-226.196	-216.469	-226.196	90.0829	-226.195	-15.1683	-40.4336	-43.4795	-225.696	-81.248	-226.196	-165.425
-226.191	-278.938	-226.191	92.6329	-226.19	-16.124	-40.4288	32.8973	-225.691	-76.4078	-226.191	-88.4302
-226.186	-159.336	-226.186	150.801	-226.186	-56.1549	-40.4241	-99.9773	-225.687	135.495	-226.186	222.215
-226.182	-92.6504	-226.182	72.0857	-226.181	84.8184	-40.4194	-59.914	-225.682	8.60335	-226.182	-273.497
-226.177	133.993	-226.177	-9.81894	-226.176	55.789	-40.4147	-132.92	-225.677	-92.8448	-226.177	-286.785
-226.172	-36.0418	-226.172	-85.7331	-226.172	197.528	-40.41	-413.686	-225.672	-200.765	-226.172	-182.19
-226.168	-14.7975	-226.168	-147.329	-226.167	34.3353	-40.4053	-244.929	-225.668	-96.2953	-226.168	-371.412
-226.163	5.67927	-226.163	2.86244	-226.162	-40.7516	-40.4006	-271.327	-225.663	161.344	-226.163	-137.891
-226.158	-114.821	-226.158	-13.8952	-226.157	-344.432	-40.3959	-104.736	-225.658	161.595	-226.158	-25.6647
-226.153	-117.477	-226.153	6.07056	-226.153	-162.575	-40.3912	-47.2372	-225.654	-7.7975	-226.153	113.818
-226.149	-265.769	-226.149	3.13309	-226.148	150.009	-40.3864	-133.134	-225.649	-133.709	-226.149	312.323
-226.144	-254.944	-226.144	60.4583	-226.143	199.945	-40.3817	-191.205	-225.644	-102.162	-226.144	76.075
-226.139	-285.823	-226.139	77.2239	-226.139	-31.5436	-40.377	121.191	-225.639	111.363	-226.139	-122.268
-226.135	-262.907	-226.135	-172.948	-226.134	-275.73	-40.3723	6.50194	-225.635	116.969	-226.135	102.176
-226.13	-150.701	-226.13	-0.79034	-226.129	119.021	-40.3676	32.24	-225.63	-60.9753	-226.13	-128.71
-226.125	218.943	-226.125	-38.675	-226.124	40.1764	-40.3629	-134.977	-225.625	137.851	-226.125	-42.7432
-226.12	229.739	-226.12	129.939	-226.12	-109.593	-40.3582	-234.45	-225.621	-192.34	-226.12	132.495
-226.116	56.5298	-226.116	49.2857	-226.115	-159.463	-40.3535	-44.6701	-225.616	-170.665	-226.116	128.03
-226.111	191.925	-226.111	-188.773	-226.11	-165.092	-40.3487	-54.6425	-225.611	94.8214	-226.111	-130.58
-226.106	4.85469	-226.106	-184.797	-226.106	-114.252	-40.344	66.2985	-225.606	8.16194	-226.106	-48.9435
-226.102	48.6095	-226.102	-85.2839	-226.101	-75.5265	-40.3393	57.5546	-225.602	-74.0422	-226.102	-31.4082
-226.097	6.99362	-226.097	-64.3073	-226.096	57.872	-40.3346	82.8466	-225.597	-63.1501	-226.097	-19.0094
-226.092	-79.2492	-226.092	-55.1239	-226.091	-161.929	-40.3299	-46.1659	-225.592	37.8766	-226.092	-13.6546
-226.088	88.6676	-226.088	-260.01	-226.087	-10.6279	-40.3252	40.8911	-225.588	-14.8473	-226.088	110.54
-226.083	234.551	-226.083	-38.6514	-226.082	454.796	-40.3205	170.129	-225.583	4.91156	-226.083	64.1908
-226.078	-25.1722	-226.078	75.3748	-226.077	182.861	-40.3158	148.377	-225.578	115.381	-226.078	153.103
-226.073	61.2237	-226.073	28.3026	-226.073	119.144	-40.3111	-67.6991	-225.573	-184.728	-226.073	176.904
-226.069	116.95	-226.069	49.8491	-226.068	-71.1497	-40.3063	-44.6228	-225.569	114.191	-226.069	36.3948
-226.064	53.6186	-226.064	-16.6233	-226.063	-29.9487	-40.3016	-30.7297	-225.564	-68.8307	-226.064	-1.6983
-226.059	95.2986	-226.059	-183.203	-226.058	-121.792	-40.2969	-37.5229	-225.559	198.013	-226.059	21.8885
-226.055	-98.5735	-226.055	26.8341	-226.054	101.968	-40.2922	-78.5729	-225.555	152.67	-226.055	-8.48938
-226.05	-159.596	-226.05	21.1782	-226.049	236.531	-40.2875	-24.5124	-225.55	-106.597	-226.05	110.736
-226.045	28.6005	-226.045	-125.613	-226.044	-71.0714	-40.2828	31.4495	-225.545	170.81	-226.045	-81.8272
-226.04	119.921	-226.04	-4.07555	-226.04	-87.2112	-40.2781	184.004	-225.54	129.272	-226.04	-365.238
-226.036	-4.47602	-226.036	-67.9366	-226.035	-72.6441	-40.2734	-13.9948	-225.536	-112.802	-226.036	12.9082
-226.031	136.668	-226.031	30.357	-226.03	-240.057	-40.2686	2.473	-225.531	203.753	-226.031	-122.809
-226.026	-77.6511	-226.026	78.2258	-226.025	-109.091	-40.2639	-31.7076	-225.526	186.409	-226.026	21.7404
-226.022	-271.987	-226.022	106.476	-226.021	-17.4089	-40.2592	-37.2113	-225.522	-140.281	-226.022	-6.93646
-226.017	-26.7626	-226.017	-53.7687	-226.016	-32.1239	-40.2545	68.9275	-225.517	166.921	-226.017	-96.8075
-226.012	-29.194	-226.012	96.5946	-226.011	-94.9884	-40.2498	232.329	-225.512	57.9746	-226.012	2.14797
-226.007	-19.4316	-226.007	-116.279	-226.007	14.7356	-40.2451	48.8516	-225.508	0.24224	-226.007	-211.346
-226.003	146.626	-226.003	-100.426	-226.002	65.5274	-40.2404	-114.118	-225.503	169.86	-226.003	66.661
-225.998	-67.6986	-225.998	95.6929	-225.997	88.959	-40.2357	31.0643	-225.498	205.482	-225.998	126.952
-225.993	149.106	-225.993	132.147	-225.992	44.8215	-40.231	307.446	-225.493	122.633	-225.993	94.6851
-225.989	36.0542	-225.989	-69.2748	-225.988	-111.004	-40.2262	37.6382	-225.489	-58.9194	-225.989	328.914
-225.984	-32.1412	-225.984	-142.22	-225.983	-222.264	-40.2215	-243.073	-225.484	-69.8205	-225.984	20.5514
-225.979	-283.336	-225.979	-220.365	-225.978	92.0149	-40.2168	17.5232	-225.479	-124.147	-225.979	1.81993
-225.974	-88.5706	-225.974	-72.3857	-225.974	7.28948	-40.2121	-169.449	-225.475	18.3305	-225.974	-61.5135
-225.97	8.29915	-225.97	-79.2942	-225.969	-310.287	-40.2074	81.3127	-225.47	62.036	-225.97	-127.691
-225.965	231.211	-225.965	-21.9423	-225.964	-123.471	-40.2027	-109.135	-225.465	57.0889	-225.965	-140.96
-225.96	44.687	-225.96	-155.362	-225.96	-99.3054	-40.198	-224.231	-225.46	55.6016	-225.96	-172.435
-225.956	-157.153	-225.956	-204.801	-225.955	76.1589	-40.1933	-42.3257	-225.456	-280.93	-225.956	-130.097
-225.951	8.72907	-225.951	29.3699	-225.95	-39.8587	-40.1886	-22.5782	-225.451	-100.863	-225.951	-139.323
-225.946	-114.691	-225.946	213.433	-225.945	94.3707	-40.1838	-219.733	-225.446	-140.141	-225.946	9.70418
-225.941	72.3825	-225.941	-115.057	-225.941	-80.5695	-40.1791	-250.096	-225.442	1.33907	-225.941	-105.695
-225.937	375.091	-225.937	-82.4753	-225.936	-0.48862	-40.1744	-46.2949	-225.437	118.894	-225.937	-48.265
-225.932	213.848	-225.932	-88.3866	-225.931	3.22098	-40.1697	85.2261	-225.432	-71.5341	-225.932	145.566
-225.927	-322.013	-225.927	112.8	-225.927	-230.49	-40.165	-12.5393	-225.427	-132.082	-225.927	133.312
-225.923	-199.207	-225.923	-164.143	-225.922	-191.845	-40.1603	-54.3358	-225.423	-406.244	-225.923	-60.1546
-225.918	12.8286	-225.918	-338.91	-225.917	-65.0573	-40.1556	-65.5427	-225.418	-86.3806	-225.918	14.1792
-225.913	75.5094	-225.913	-67.3171	-225.912	56.73	-40.1509	-62.1897	-225.413	105.949	-225.913	52.9968
-225.908	63.5738	-225.908	-84.8014	-225.908	-157.108	-40.1461	-88.3006	-225.409	73.7733	-225.908	-7.21395
-225.904	53.3991	-225.904	341.043	-225.903	-89.0535	-40.1414	194.822	-225.404	58.5735	-225.904	37.5649
-225.899	38.2418	-225.899	86.7273	-225.898	179.167	-40.1367	5.29046	-225.399	-2.99148	-225.899	-4.04773
-225.894	246.403	-225.894	137.619	-225.894	224.727	-40.132	-181.739	-225.394	46.7572	-225.894	-3.95337
-225.89	-28.6417	-225.89	116.541	-225.889	160.052	-40.1273	-108.895	-225.39	-206.259	-225.89	-326.516
-225.885	-281.27	-225.885	-125.705	-225.884	12.5792	-40.1226	78.3114	-225.385	-80.221	-225.885	-466.579
-225.88	-283.353	-225.88	-180.379	-225.879	-191.294	-40.1179	-89.339	-225.38	109.726	-225.88	18.372
-225.875	-35.5234	-225.875	-80.3585	-225.875	-12.145	-40.1132	-38.4924	-225.376	134.722	-225.875	21.4992
-225.871	-128.2	-225.871	12.9823	-225.87	55.3877	-40.1085	49.674	-225.371	-61.6661	-225.871	-6.98645
-225.866	22.4004	-225.866	-86.2518	-225.865	-47.1847	-40.1037	-62.5203	-225.366	-283.195	-225.866	-213.676
-225.861	39.5893	-225.861	139.844	-225.861	-264.732	-40.099	-5.66784	-225.361	-110.855	-225.861	-225.797
-225.857	34.1713	-225.857	130.315	-225.856	-141.949	-40.0943	-31.5428	-225.357	-102.454	-225.857	292.939
-225.852	92.1505	-225.852	47.302	-225.851	179.78	-40.0896	-127.221	-225.352	-279.809	-225.852	7.99434
-225.847	93.7187	-225.847	241.192	-225.846	-69.4274	-40.0849	-26.524	-225.347	-227.136	-225.847	-262.425
-225.842	50.1891	-225.842	-53.7274	-225.842	-11.3143	-40.0802	-180.891	-225.343	-282.372	-225.842	-292.692
-225.838	-25.595	-225.838	-68.6873	-225.837	-188.911	-40.0755	-21.882	-225.338	-8.49045	-225.838	-31.8844
-225.833	-17.0341	-225.833	-73.6669	-225.832	-238.07	-40.0708	220.461	-225.333	334.767	-225.833	-181.611
-225.828	-186.108	-225.828	-9.86056	-225.828	-141.102	-40.066	-135.307	-225.328	119.557	-225.828	43.2355
-225.824	-286.969	-225.824	-228.525	-225.823	-133.069	-40.0613	-89.7762	-225.324	-110.914	-225.824	219.113
-225.819	-79.7372	-225.819	66.2186	-225.818	-16.2985	-40.0566	-190.603	-225.319	31.3468	-225.819	65.733
-225.814	54.1588	-225.814	31.9483	-225.813	-19.3619	-40.0519	81.8672	-225.314	173.576	-225.814	0.32047
-225.81	-100.025	-225.81	158.562	-225.809	103.167	-40.0472	94.8299	-225.31	124.04	-225.81	111.192
-225.805	186.8	-225.805	169.838	-225.804	-106.558	-40.0425	-134.725	-225.305	-199.257	-225.805	86.0336
-225.8	148.763	-225.8	191.51	-225.799	-200.343	-40.0378	-87.4009	-225.3	-130.221	-225.8	82.4381
-225.795	-7.43749	-225.795	13.5277	-225.795	15.5857	-40.0331	-0.1075	-225.295	-42.1087	-225.795	-42.5478
-225.791	57.8466	-225.791	-18.4631	-225.79	156.617	-40.0284	-12.9482	-225.291	-44.8793	-225.791	-146.752
-225.786	-68.6393	-225.786	-95.9864	-225.785	69.3356	-40.0236	310.15	-225.286	-323.118	-225.786	-4.899
-225.781	-34.2033	-225.781	-515.807	-225.78	257.052	-40.0189	-281.827	-225.281	28.3189	-225.781	76.8094
-225.777	-30.3967	-225.777	-184.905	-225.776	84.9608	-40.0142	-143.113	-225.277	74.9876	-225.777	79.137
-225.772	-92.0342	-225.772	82.6798	-225.771	53.5816	-40.0095	-44.8972	-225.272	4.90969	-225.772	-178.221
-225.767	-21.1231	-225.767	58.714	-225.766	-89.9236	-40.0048	-100.643	-225.267	68.8595	-225.767	-115.84
-225.762	-129.053	-225.762	12.4459	-225.762	-293.157	-40.0001	-39.9632	-225.263	-247.344	-225.762	-140.001
-225.758	110.176	-225.758	133.248	-225.757	-122.753	-39.9954	-69.6446	-225.258	-85.6681	-225.758	110.155
-225.753	-85.5143	-225.753	-112.464	-225.752	-89.3484	-39.9907	-206.712	-225.253	285.671	-225.753	25.287
-225.748	-216.487	-225.748	-165.946	-225.747	27.3039	-39.9859	30.1822	-225.248	431.015	-225.748	-13.926
-225.744	-47.8191	-225.744	-310.686	-225.743	-39.9106	-39.9812	113.801	-225.244	-153.904	-225.744	-176.162
-225.739	-234.369	-225.739	-11.5218	-225.738	276.489	-39.9765	100.456	-225.239	-61.3358	-225.739	224.725
-225.734	-79.2263	-225.734	-71.2962	-225.733	253.446	-39.9718	145.304	-225.234	-27.1928	-225.734	-165.322
-225.729	86.865	-225.729	169.115	-225.729	-2.36532	-39.9671	-62.5268	-225.23	-77.0833	-225.729	61.3898
-225.725	132.506	-225.725	403.036	-225.724	148.74	-39.9624	85.9088	-225.225	-251.765	-225.725	98.3107
-225.72	-48.8754	-225.72	391.399	-225.719	399.397	-39.9577	-86.1511	-225.22	-84.2798	-225.72	-161.722
-225.715	74.9976	-225.715	29.5531	-225.715	54.3673	-39.953	155.544	-225.215	157.966	-225.715	176.032
-225.711	252.435	-225.711	-113.35	-225.71	-100.425	-39.9483	23.71	-225.211	98.28	-225.711	99.7763
-225.706	159.32	-225.706	9.97159	-225.705	-167.627	-39.9435	46.5529	-225.206	-45.4218	-225.706	213.228
-225.701	55.042	-225.701	36.3511	-225.7	-325.518	-39.9388	95.208	-225.201	-139.18	-225.701	-82.8259
-225.696	104.953	-225.696	55.3725	-225.696	-166.865	-39.9341	-8.7314	-225.197	-81.9988	-225.696	36.1169
-225.692	99.4844	-225.692	127.715	-225.691	116.08	-39.9294	67.2761	-225.192	77.1747	-225.692	-228.585
-225.687	-95.1663	-225.687	62.7068	-225.686	46.6577	-39.9247	-21.2451	-225.187	-111.027	-225.687	109.262
-225.682	-43.319	-225.682	-289.187	-225.682	-119.188	-39.92	272.446	-225.182	-245.864	-225.682	216.227
-225.678	-19.8546	-225.678	-253.889	-225.677	18.5024	-39.9153	42.6116	-225.178	31.4791	-225.678	-40.3676
-225.673	-138.145	-225.673	-70.1429	-225.672	-83.7782	-39.9106	41.717	-225.173	43.9243	-225.673	-119.577
-225.668	110.538	-225.668	-56.7421	-225.667	188.563	-39.9059	-29.9646	-225.168	-46.6999	-225.668	-10.5791
-225.663	-75.9823	-225.663	6.794	-225.663	239.004	-39.9011	-222.816	-225.164	-68.2586	-225.663	142.657
-225.659	-241.84	-225.659	119.48	-225.658	87.8805	-39.8964	5.20067	-225.159	-257.86	-225.659	-204.115
-225.654	17.3038	-225.654	35.349	-225.653	99.7082	-39.8917	-292.726	-225.154	-129.369	-225.654	17.8629
-225.649	-345.493	-225.649	261.562	-225.649	260.015	-39.887	-41.0067	-225.149	229.332	-225.649	-55.3294
-225.645	-316.573	-225.645	-74.4984	-225.644	271.282	-39.8823	-6.26336	-225.145	195.563	-225.645	-119.387
-225.64	-209.384	-225.64	-129.404	-225.639	-76.4593	-39.8776	228.5	-225.14	193.391	-225.64	-92.1561
-225.635	98.8479	-225.635	92.0152	-225.634	-147.671	-39.8729	-34.6444	-225.135	-111.298	-225.635	-272.669
-225.63	139.933	-225.63	-279.147	-225.63	-60.6543	-39.8682	-41.4149	-225.131	-104.555	-225.63	292.026
-225.626	-181.43	-225.626	-261.193	-225.625	-131.993	-39.8634	186.206	-225.126	-244.996	-225.626	367.911
-225.621	-129.969	-225.621	75.9381	-225.62	-185.782	-39.8587	150.765	-225.121	173.541	-225.621	198.256
-225.616	200.417	-225.616	-112.288	-225.616	-100.49	-39.854	-258.984	-225.116	284.638	-225.616	64.4319
-225.612	276.417	-225.612	-123.814	-225.611	-37.9675	-39.8493	-150.271	-225.112	110.391	-225.612	112.856
-225.607	121.742	-225.607	114.767	-225.606	39.6234	-39.8446	58.0018	-225.107	56.9729	-225.607	-207.128
-225.602	-8.78989	-225.602	176.403	-225.601	175.805	-39.8399	-6.95602	-225.102	-383.387	-225.602	-177.172
-225.597	58.3168	-225.597	-141.146	-225.597	170.44	-39.8352	-102.202	-225.098	-122.148	-225.597	-154.597
-225.593	-80.7858	-225.593	-109.457	-225.592	-193.659	-39.8305	-16.9483	-225.093	52.2127	-225.593	-77.7116
-225.588	-165.456	-225.588	-264.933	-225.587	-88.5658	-39.8258	6.73264	-225.088	62.0425	-225.588	149.215
-225.583	-248.076	-225.583	-251.563	-225.583	-25.56	-39.821	130.437	-225.083	49.47	-225.583	-144.595
-225.579	-179.886	-225.579	-280.24	-225.578	17.6594	-39.8163	326.559	-225.079	-141.436	-225.579	-41.1503
-225.574	-62.1751	-225.574	-21.3549	-225.573	120.886	-39.8116	-30.9206	-225.074	-41.6796	-225.574	45.0585
-225.569	-145.442	-225.569	73.7912	-225.568	-75.8844	-39.8069	-143.171	-225.069	219.383	-225.569	63.9732
-225.565	-183.529	-225.565	53.7682	-225.564	39.9481	-39.8022	-79.7477	-225.065	80.4952	-225.565	147.364
-225.56	-75.9281	-225.56	118.231	-225.559	39.5415	-39.7975	-239.664	-225.06	-9.69405	-225.56	21.102
-225.555	-137.246	-225.555	53.6128	-225.554	-199.819	-39.7928	141.419	-225.055	198.111	-225.555	-34.6053
-225.55	-119.772	-225.55	172.842	-225.55	-53.7945	-39.7881	162.174	-225.05	336.966	-225.55	160.15
-225.546	220.333	-225.546	90.9795	-225.545	183.752	-39.7833	-217.803	-225.046	-127.206	-225.546	-113.998
-225.541	47.9503	-225.541	268.559	-225.54	146.009	-39.7786	-31.2562	-225.041	5.85236	-225.541	-18.2085
-225.536	93.7116	-225.536	-148.661	-225.535	-49.7686	-39.7739	27.7576	-225.036	55.858	-225.536	149.128
-225.532	192.803	-225.532	-97.7911	-225.531	95.4971	-39.7692	147.739	-225.032	87.7989	-225.532	26.3683
-225.527	182.132	-225.527	-98.4636	-225.526	320.302	-39.7645	9.43179	-225.027	-80.8164	-225.527	-282.879
-225.522	296.403	-225.522	25.8678	-225.521	-246.796	-39.7598	73.6913	-225.022	-83.4652	-225.522	-227.418
-225.517	279.441	-225.517	111.643	-225.517	-9.58482	-39.7551	-92.4733	-225.017	-132.83	-225.517	-196.433
-225.513	286.109	-225.513	-31.2594	-225.512	-25.0361	-39.7504	-179.933	-225.013	-39.1617	-225.513	-82.1006
-225.508	201.013	-225.508	-79.5374	-225.507	-30.5909	-39.7457	-248.947	-225.008	99.4914	-225.508	140.103
-225.503	-157.012	-225.503	-182.495	-225.502	22.404	-39.7409	42.7455	-225.003	-57.8774	-225.503	40.8053
-225.499	-153.072	-225.499	-36.0462	-225.498	186.502	-39.7362	-126.168	-224.999	62.5022	-225.499	189.094
-225.494	-27.8602	-225.494	167.388	-225.493	76.4897	-39.7315	-55.6902	-224.994	83.1561	-225.494	74.9172
-225.489	-47.2193	-225.489	-108.28	-225.488	-71.9768	-39.7268	-87.8891	-224.989	223.195	-225.489	52.6165
-225.484	-242.23	-225.484	-46.4208	-225.484	54.9433	-39.7221	-56.1224	-224.985	-158.01	-225.484	102.016
-225.48	114.068	-225.48	129.411	-225.479	129.406	-39.7174	-89.3258	-224.98	94.3354	-225.48	33.6625
-225.475	-0.13274	-225.475	211.836	-225.474	196.762	-39.7127	-133.066	-224.975	113.505	-225.475	134.921
-225.47	118.437	-225.47	199.841	-225.47	-63.2444	-39.708	141.363	-224.97	60.9025	-225.47	203.841
-225.466	15.0033	-225.466	216.2	-225.465	-148.825	-39.7032	43.0559	-224.966	72.6293	-225.466	263.124
-225.461	-179.193	-225.461	-37.4223	-225.46	-82.9909	-39.6985	-131.903	-224.961	105.197	-225.461	112.822
-225.456	42.8152	-225.456	-58.3544	-225.455	47.7445	-39.6938	-171.723	-224.956	227.614	-225.456	17.3706
-225.451	-318.13	-225.451	-235.7	-225.451	97.7447	-39.6891	-22.7932	-224.952	70.9688	-225.451	113.44
-225.447	-375.75	-225.447	-320.735	-225.446	178.757	-39.6844	0.00416	-224.947	-26.6593	-225.447	61.4985
-225.442	-188.55	-225.442	-196.536	-225.441	188.367	-39.6797	-47.8886	-224.942	51.4684	-225.442	-287.011
-225.437	-129.92	-225.437	-32.2402	-225.437	238.047	-39.675	-103.399	-224.937	-86.0743	-225.437	-289.208
-225.433	-73.3466	-225.433	42.2972	-225.432	176.983	-39.6703	-108.844	-224.933	-18.9799	-225.433	-305.443
-225.428	-89.6539	-225.428	-172.284	-225.427	154.603	-39.6656	15.5815	-224.928	221.592	-225.428	0.17221
-225.423	57.0393	-225.423	110.252	-225.422	-397.536	-39.6608	57.2913	-224.923	431.725	-225.423	-8.76011
-225.418	140.022	-225.418	-32.5688	-225.418	-168.059	-39.6561	-155.506	-224.919	137.623	-225.418	76.9075
-225.414	108.539	-225.414	-201.345	-225.413	-132.955	-39.6514	-101.539	-224.914	-329.71	-225.414	242.49
-225.409	220.163	-225.409	-209.038	-225.408	-82.3431	-39.6467	-163.879	-224.909	-43.6909	-225.409	158.821
-225.404	116.951	-225.404	-72.2995	-225.404	15.1957	-39.642	-309.01	-224.904	92.8139	-225.404	52.8619
-225.4	148.029	-225.4	-24.4253	-225.399	191.687	-39.6373	-76.5501	-224.9	12.336	-225.4	-171.835
-225.395	32.4452	-225.395	38.2856	-225.394	110.571	-39.6326	52.3252	-224.895	-163.498	-225.395	-187.97
-225.39	-149.932	-225.39	-104.758	-225.389	-223.455	-39.6279	-78.5706	-224.89	-29.9936	-225.39	-52.8014
-225.385	171.467	-225.385	-75.5137	-225.385	-13.394	-39.6232	-192.376	-224.886	-147.221	-225.385	71.7488
-225.381	0.38952	-225.381	25.3802	-225.38	129.346	-39.6184	-94.9662	-224.881	-228.29	-225.381	-34.3694
-225.376	11.1604	-225.376	240.403	-225.375	152.354	-39.6137	109.203	-224.876	82.7227	-225.376	168.871
-225.371	41.8839	-225.371	-44.6464	-225.371	-54.9071	-39.609	51.5391	-224.871	-13.9917	-225.371	-230.202
-225.367	-54.6141	-225.367	-80.6553	-225.366	-206.023	-39.6043	-1.14886	-224.867	-16.2423	-225.367	-347.92
-225.362	30.0087	-225.362	40.2916	-225.361	67.9787	-39.5996	16.8043	-224.862	50.6073	-225.362	-174.067
-225.357	-285.995	-225.357	-87.9734	-225.356	173.143	-39.5949	-122.548	-224.857	59.438	-225.357	-17.8202
-225.352	-21.9615	-225.352	74.6846	-225.352	-350.237	-39.5902	-275.178	-224.853	11.6567	-225.352	-97.5096
-225.348	-41.9519	-225.348	253.87	-225.347	-137.877	-39.5855	-75.4059	-224.848	149.308	-225.348	-184.239
-225.343	44.2348	-225.343	-57.6307	-225.342	-19.8267	-39.5807	127.126	-224.843	38.6023	-225.343	41.7663
-225.338	-65.8571	-225.338	-262.362	-225.338	43.6833	-39.576	132.51	-224.838	8.85308	-225.338	224.619
-225.334	19.1375	-225.334	-199.222	-225.333	291.358	-39.5713	47.665	-224.834	-98.9129	-225.334	291.214
-225.329	31.4454	-225.329	141.893	-225.328	237.289	-39.5666	135.759	-224.829	187.55	-225.329	109.413
-225.324	197.67	-225.324	1.10005	-225.323	2.21872	-39.5619	76.4944	-224.824	81.6336	-225.324	-5.37799
-225.32	69.9514	-225.32	175.428	-225.319	-83.6636	-39.5572	170.68	-224.82	-201.743	-225.32	174.549
-225.315	43.8722	-225.315	426.275	-225.314	40.3184	-39.5525	-125.571	-224.815	-161.357	-225.315	-107.379
-225.31	167.067	-225.31	315.375	-225.309	-75.3088	-39.5478	-111.707	-224.81	-356.704	-225.31	135.132
-225.305	-34.5316	-225.305	36.6803	-225.305	-66.1592	-39.5431	86.3058	-224.805	42.0828	-225.305	-158.302
-225.301	-114.84	-225.301	-84.8698	-225.3	-11.242	-39.5383	-29.8441	-224.801	128.306	-225.301	-160.71
-225.296	-30.3041	-225.296	272.65	-225.295	-65.2935	-39.5336	24.7495	-224.796	32.3506	-225.296	50.7632
-225.291	-101.122	-225.291	103.071	-225.29	-78.1403	-39.5289	-102.209	-224.791	37.9765	-225.291	-159.111
-225.287	-69.6084	-225.287	-145.109	-225.286	-265.494	-39.5242	-65.7216	-224.787	19.3064	-225.287	144.763
-225.282	34.3939	-225.282	20.1114	-225.281	-111.365	-39.5195	-52.9806	-224.782	-158.744	-225.282	159.022
-225.277	-100.153	-225.277	-176.64	-225.276	146.217	-39.5148	-147.066	-224.777	-6.07408	-225.277	-236.517
-225.272	12.9305	-225.272	-236.7	-225.272	147.72	-39.5101	63.175	-224.772	60.5403	-225.272	-199.059
-225.268	-357.3	-225.268	197.844	-225.267	56.5734	-39.5054	56.4695	-224.768	-99.1498	-225.268	-129.124
-225.263	-139.338	-225.263	-7.71441	-225.262	-216.375	-39.5006	-78.136	-224.763	-89.0886	-225.263	-515.628
-225.258	248.02	-225.258	-57.7981	-225.257	29.6214	-39.4959	-119.578	-224.758	-13.8904	-225.258	-249.168
-225.254	335.291	-225.254	-292.275	-225.253	144.793	-39.4912	182.046	-224.754	-149.849	-225.254	-99.6251
-225.249	81.456	-225.249	-104.141	-225.248	181.111	-39.4865	162.657	-224.749	67.1091	-225.249	150.063
-225.244	-38.9152	-225.244	-162.152	-225.243	38.8179	-39.4818	-181.752	-224.744	23.7626	-225.244	-55.3002
-225.239	74.5078	-225.239	33.5749	-225.239	13.2852	-39.4771	15.6669	-224.74	10.6976	-225.239	-45.8514
-225.235	63.3865	-225.235	151.857	-225.234	-124.171	-39.4724	-27.5015	-224.735	49.6731	-225.235	156.895
-225.23	1.03848	-225.23	276.278	-225.229	-106.302	-39.4677	112.45	-224.73	-47.4314	-225.23	21.6807
-225.225	-9.16714	-225.225	3.3344	-225.224	47.2886	-39.463	-145.211	-224.725	-123.693	-225.225	189.89
-225.221	154.658	-225.221	100.085	-225.22	117.501	-39.4582	-105.684	-224.721	145.814	-225.221	114.16
-225.216	55.5991	-225.216	104.337	-225.215	278.996	-39.4535	43.5089	-224.716	89.2528	-225.216	37.4876
-225.211	-313.996	-225.211	-104.408	-225.21	-52.3318	-39.4488	-119.773	-224.711	-50.2315	-225.211	0.70675
-225.206	-58.876	-225.206	-111.174	-225.206	-119.617	-39.4441	15.8073	-224.707	125.224	-225.206	-272.911
-225.202	-67.819	-225.202	87.1161	-225.201	-170.502	-39.4394	-60.5994	-224.702	-47.6165	-225.202	140.265
-225.197	-62.4945	-225.197	-25.2983	-225.196	-129.173	-39.4347	82.9155	-224.697	193.488	-225.197	179.711
-225.192	-53.8585	-225.192	-197.533	-225.192	-111.476	-39.43	12.5377	-224.692	37.8222	-225.192	-52.6896
-225.188	-226.927	-225.188	55.8556	-225.187	104.44	-39.4253	-80.2759	-224.688	66.6217	-225.188	3.78026
-225.183	-187.84	-225.183	7.3479	-225.182	-23.6255	-39.4205	67.7512	-224.683	147.738	-225.183	142.259
-225.178	161.089	-225.178	187.936	-225.177	144.57	-39.4158	-41.7234	-224.678	65.4993	-225.178	-144.397
-225.173	104.264	-225.173	100.339	-225.173	-93.7635	-39.4111	-90.6081	-224.674	-130.338	-225.173	-107.436
-225.169	59.3532	-225.169	21.4328	-225.168	-6.40239	-39.4064	-57.2701	-224.669	-22.7603	-225.169	-386.984
-225.164	-82.7904	-225.164	81.9777	-225.163	69.6887	-39.4017	-102.507	-224.664	-157.19	-225.164	-307.834
-225.159	-231.76	-225.159	129.765	-225.159	-149.094	-39.397	-105.997	-224.659	-314.406	-225.159	2.05555
-225.155	9.70451	-225.155	-182.97	-225.154	14.5118	-39.3923	33.9799	-224.655	227.287	-225.155	2.98159
-225.15	-126.313	-225.15	118.752	-225.149	-84.1018	-39.3876	31.7358	-224.65	158.538	-225.15	-129.47
-225.145	59.3529	-225.145	-45.6675	-225.144	22.8654	-39.3829	71.9614	-224.645	-53.9415	-225.145	-83.0925
-225.14	82.7208	-225.14	300.122	-225.14	-101.787	-39.3781	112.768	-224.641	-370.498	-225.14	225.879
-225.136	32.3379	-225.136	287.287	-225.135	-238.195	-39.3734	103.787	-224.636	-32.751	-225.136	-1.08935
-225.131	9.46077	-225.131	-2.63033	-225.13	50.5332	-39.3687	57.6953	-224.631	-192.618	-225.131	349.25
-225.126	72.5638	-225.126	45.1716	-225.126	-58.1715	-39.364	-7.04383	-224.626	-123.802	-225.126	136.589
-225.122	-319.17	-225.122	-14.4137	-225.121	-29.2382	-39.3593	-21.6424	-224.622	-110.964	-225.122	-310.769
-225.117	-254.413	-225.117	-179.765	-225.116	7.46822	-39.3546	-1.7845	-224.617	-25.8097	-225.117	4.98814
-225.112	-2.12664	-225.112	-190.55	-225.111	-15.3096	-39.3499	150.445	-224.612	44.8061	-225.112	41.4087
-225.107	39.1574	-225.107	-97.2871	-225.107	-16.0114	-39.3452	-0.52295	-224.608	190.719	-225.107	-99.3569
-225.103	109.913	-225.103	-217.928	-225.102	-71.2417	-39.3405	-6.5118	-224.603	435.663	-225.103	77.6652
-225.098	160.137	-225.098	-85.8474	-225.097	79.0147	-39.3357	51.8599	-224.598	74.2414	-225.098	-124.707
-225.093	-156.687	-225.093	37.506	-225.093	-16.9374	-39.331	57.3572	-224.593	173.698	-225.093	-12.505
-225.089	-115.483	-225.089	-43.2477	-225.088	133.32	-39.3263	135.874	-224.589	121.234	-225.089	68.3258
-225.084	162.405	-225.084	-141.573	-225.083	-19.6637	-39.3216	-23.5268	-224.584	78.3103	-225.084	38.9891
-225.079	-2.43448	-225.079	65.182	-225.078	244.129	-39.3169	99.9251	-224.579	-60.6519	-225.079	-495.856
-225.074	-173.315	-225.074	-98.4887	-225.074	128.449	-39.3122	61.8301	-224.575	89.9404	-225.074	-174.301
-225.07	188.611	-225.07	-93.2408	-225.069	-28.4749	-39.3075	-91.4042	-224.57	-110.641	-225.07	-26.9406
-225.065	256.632	-225.065	-96.65	-225.064	-154.04	-39.3028	-34.6578	-224.565	-247.936	-225.065	-190.259
-225.06	15.7889	-225.06	-107.134	-225.06	-287.92	-39.298	-26.4385	-224.56	-325.405	-225.06	-35.97
-225.056	-19.222	-225.056	-110.958	-225.055	25.3097	-39.2933	15.8092	-224.556	-227.728	-225.056	214.282
-225.051	-237.697	-225.051	-120.809	-225.05	318.109	-39.2886	-112.689	-224.551	-215.463	-225.051	308.057
-225.046	-208.289	-225.046	-34.0585	-225.045	226.969	-39.2839	0.63828	-224.546	56.5919	-225.046	159.089
-225.042	-205.145	-225.042	-49.3192	-225.041	-138.612	-39.2792	158.012	-224.542	-90.6283	-225.042	36.0404
-225.037	103.181	-225.037	-78.2559	-225.036	-32.7719	-39.2745	-18.3248	-224.537	-95.552	-225.037	-171.51
-225.032	95.5968	-225.032	20.7646	-225.031	-14.7251	-39.2698	-89.721	-224.532	-93.6583	-225.032	-9.5268
-225.027	48.6212	-225.027	95.6264	-225.027	-156.519	-39.2651	0.64385	-224.527	293.113	-225.027	-100.414
-225.023	-84.7423	-225.023	389.006	-225.022	-252.863	-39.2604	164.815	-224.523	197.757	-225.023	53.1013
-225.018	44.1823	-225.018	-43.4985	-225.017	-368.443	-39.2556	155.384	-224.518	120.852	-225.018	-70.9816
-225.013	-177.359	-225.013	-241.577	-225.012	-321.632	-39.2509	-137.686	-224.513	120.236	-225.013	0.47765
-225.009	-258.956	-225.009	-97.5095	-225.008	-29.006	-39.2462	93.2198	-224.509	142.124	-225.009	287.723
-225.004	70.4162	-225.004	-81.7669	-225.003	76.1302	-39.2415	-11.3311	-224.504	262.277	-225.004	320.516
-224.999	109.778	-224.999	-112.366	-224.998	60.9476	-39.2368	-240.763	-224.499	106.799	-224.999	-0.07251
-224.994	12.0176	-224.994	-252.075	-224.994	37.9599	-39.2321	-164.186	-224.495	-13.7453	-224.994	-7.57008
-224.99	75.991	-224.99	143.21	-224.989	102.473	-39.2274	-35.6427	-224.49	47.6383	-224.99	-52.4133
-224.985	-12.7244	-224.985	-23.3453	-224.984	236.969	-39.2227	-16.6799	-224.485	61.687	-224.985	-46.2244
-224.98	48.953	-224.98	24.0823	-224.979	-18.2225	-39.2179	41.3396	-224.48	-111.552	-224.98	-205.528
-224.976	176.895	-224.976	-24.5956	-224.975	-150.662	-39.2132	98.447	-224.476	-111.592	-224.976	-193.977
-224.971	-104.433	-224.971	15.7653	-224.97	-26.4508	-39.2085	-58.5083	-224.471	-159.843	-224.971	103.557
-224.966	-140.885	-224.966	162.179	-224.965	131.125	-39.2038	-174.199	-224.466	184.005	-224.966	-240.705
-224.961	-208.805	-224.961	-64.5559	-224.961	-271.101	-39.1991	-382.5	-224.462	-122.876	-224.961	-264.976
-224.957	-45.2484	-224.957	4.54251	-224.956	-78.7223	-39.1944	-209.898	-224.457	-31.5798	-224.957	38.3851
-224.952	-3.0189	-224.952	-307.759	-224.951	-90.2035	-39.1897	-92.0088	-224.452	28.88	-224.952	-74.3461
-224.947	-106.302	-224.947	-211.784	-224.947	-118.705	-39.185	116.033	-224.447	126.857	-224.947	110.536
-224.943	-75.5821	-224.943	-149.358	-224.942	136.552	-39.1803	-72.465	-224.443	-135.308	-224.943	74.6023
-224.938	67.3072	-224.938	75.0686	-224.937	63.2129	-39.1755	-77.6079	-224.438	-0.83163	-224.938	-294.726
-224.933	37.55	-224.933	306.245	-224.932	11.7265	-39.1708	-89.9989	-224.433	32.4246	-224.933	-73.2691
-224.928	-53.7243	-224.928	-103.826	-224.928	30.5922	-39.1661	-77.3941	-224.429	43.5265	-224.928	210.453
-224.924	9.31029	-224.924	-4.98519	-224.923	-100.903	-39.1614	20.0084	-224.424	16.4892	-224.924	188.906
-224.919	126.464	-224.919	-205.357	-224.918	67.4192	-39.1567	72.3633	-224.419	-68.6139	-224.919	-56.4786
-224.914	18.0513	-224.914	82.5846	-224.914	111.767	-39.152	101.975	-224.414	-57.1527	-224.914	-42.8369
-224.91	77.2247	-224.91	128.189	-224.909	-175.034	-39.1473	35.2105	-224.41	23.5154	-224.91	108.956
-224.905	335.977	-224.905	-237.266	-224.904	-194.902	-39.1426	-286.222	-224.405	110.245	-224.905	146.513
-224.9	145.216	-224.9	-42.8248	-224.899	-466.422	-39.1378	-176.614	-224.4	-104.573	-224.9	155.657
-224.895	-102.874	-224.895	-113.508	-224.895	-320.147	-39.1331	-83.1889	-224.396	14.9702	-224.895	43.6257
-224.891	-120.828	-224.891	-131.785	-224.89	-211.297	-39.1284	-326.252	-224.391	-225.991	-224.891	-188.105
-224.886	-56.4989	-224.886	11.845	-224.885	-170.831	-39.1237	113.241	-224.386	-164.32	-224.886	-104.204
-224.881	52.1451	-224.881	-110.936	-224.881	-135.311	-39.119	80.9267	-224.381	11.1259	-224.881	184.701
-224.877	-63.7172	-224.877	67.763	-224.876	100.796	-39.1143	179.174	-224.377	-56.1557	-224.877	150.272
-224.872	-235.462	-224.872	73.854	-224.871	315.33	-39.1096	286.858	-224.372	234.403	-224.872	-159.191
-224.867	-216.66	-224.867	68.1763	-224.866	383.573	-39.1049	57.9336	-224.367	100.026	-224.867	78.1739
-224.862	1.61319	-224.862	0.18397	-224.862	-115.684	-39.1002	28.9968	-224.363	-14.7359	-224.862	-170.164
-224.858	176.683	-224.858	-315.183	-224.857	-206.575	-39.0954	-29.0941	-224.358	43.8364	-224.858	-192.218
-224.853	269.107	-224.853	-54.0161	-224.852	-21.7449	-39.0907	-30.0831	-224.353	14.9541	-224.853	51.9582
-224.848	194.442	-224.848	66.7238	-224.848	60.3883	-39.086	-184.194	-224.348	-178.445	-224.848	-44.1712
-224.844	98.0858	-224.844	141.138	-224.843	53.2051	-39.0813	9.02215	-224.344	-14.2112	-224.844	-6.65467
-224.839	-88.4199	-224.839	212.503	-224.838	28.1467	-39.0766	109.497	-224.339	-179.648	-224.839	-280.319
-224.834	-158.89	-224.834	-59.8674	-224.833	-68.5328	-39.0719	-132.799	-224.334	-189.453	-224.834	-171.895
-224.829	159.729	-224.829	-245.345	-224.829	26.7181	-39.0672	265.75	-224.33	-157.239	-224.829	64.6102
-224.825	140.046	-224.825	-40.4965	-224.824	-131.071	-39.0625	29.9282	-224.325	-306.594	-224.825	326.675
-224.82	-104.808	-224.82	-26.1146	-224.819	-73.2299	-39.0578	-227.317	-224.32	-39.3465	-224.82	377.036
-224.815	-198.809	-224.815	38.2586	-224.815	-77.8893	-39.053	-87.4102	-224.315	81.3339	-224.815	127.441
-224.811	-128.199	-224.811	-36.3563	-224.81	-227.674	-39.0483	180.508	-224.311	-128.505	-224.811	-30.3651
-224.806	-177.692	-224.806	183.195	-224.805	-89.7699	-39.0436	2.95748	-224.306	-45.5615	-224.806	-235.878
-224.801	-214.45	-224.801	74.7211	-224.8	335.438	-39.0389	-26.3299	-224.301	143.491	-224.801	-61.4578
-224.797	-17.9803	-224.797	13.1166	-224.796	360.796	-39.0342	41.8787	-224.297	50.5923	-224.797	-115.636
-224.792	-81.5932	-224.792	33.9828	-224.791	4.6263	-39.0295	-144.94	-224.292	-51.572	-224.792	-139.046
-224.787	63.963	-224.787	-104.831	-224.786	72.3618	-39.0248	-107.401	-224.287	-108.439	-224.787	-29.0676
-224.782	-116.907	-224.782	-60.699	-224.782	-66.3253	-39.0201	4.16779	-224.282	218.254	-224.782	-31.9989
-224.778	-268.84	-224.778	-186.066	-224.777	-87.5767	-39.0153	23.4542	-224.278	233.334	-224.778	-32.7551
-224.773	-88.3348	-224.773	27.8857	-224.772	68.6029	-39.0106	-1.37742	-224.273	-35.1859	-224.773	184.154
-224.768	-216.795	-224.768	-97.1767	-224.767	64.9736	-39.0059	74.2274	-224.268	-273.397	-224.768	-123.453
-224.764	77.5944	-224.764	-190.497	-224.763	-101.474	-39.0012	-43.3582	-224.264	32.4583	-224.764	-176.737
-224.759	259.82	-224.759	-108.719	-224.758	-154.215	-38.9965	-138.928	-224.259	50.0858	-224.759	141.891
-224.754	-48.9659	-224.754	-3.28053	-224.753	-108.529	-38.9918	-120.679	-224.254	100.343	-224.754	47.063
-224.749	-52.9801	-224.749	-76.2229	-224.749	139.536	-38.9871	-131.016	-224.249	270.723	-224.749	93.9211
-224.745	-207.159	-224.745	-125.707	-224.744	-0.917	-38.9824	-225.826	-224.245	153.997	-224.745	51.7995
-224.74	-313.405	-224.74	24.6453	-224.739	-129.813	-38.9777	-188.912	-224.24	-320.7	-224.74	130.113
-224.735	-76.1743	-224.735	110.716	-224.734	-111.667	-38.9729	16.0273	-224.235	-142.158	-224.735	59.7806
-224.731	188.059	-224.731	231.379	-224.73	-68.1598	-38.9682	-133.052	-224.231	12.2758	-224.731	257.464
-224.726	282.255	-224.726	56.8168	-224.725	-103.148	-38.9635	-52.3903	-224.226	89.3757	-224.726	177.964
-224.721	5.20422	-224.721	-148.182	-224.72	-44.6914	-38.9588	-150.503	-224.221	-20.5451	-224.721	87.1925
-224.716	70.7079	-224.716	-15.8523	-224.716	-245.513	-38.9541	-125.094	-224.217	-30.2185	-224.716	-191.952
-224.712	58.0994	-224.712	-98.6551	-224.711	-28.1305	-38.9494	-49.4684	-224.212	49.6921	-224.712	-165.291
-224.707	230.167	-224.707	-249.93	-224.706	-66.8042	-38.9447	-186.654	-224.207	-4.09586	-224.707	-146.876
-224.702	-85.7768	-224.702	-224.455	-224.702	-157.12	-38.94	45.5389	-224.202	-138.017	-224.702	-125.082
-224.698	-332.679	-224.698	23.8068	-224.697	48.3163	-38.9352	-132.803	-224.198	102.408	-224.698	-166.19
-224.693	-191.116	-224.693	106.821	-224.692	272.324	-38.9305	-92.6667	-224.193	1.01262	-224.693	-121.823
-224.688	-277.837	-224.688	299.912	-224.687	369.398	-38.9258	-228.978	-224.188	18.2993	-224.688	-31.3902
-224.683	22.1686	-224.683	-129.659	-224.683	-37.6483	-38.9211	-11.1749	-224.184	210.831	-224.683	-60.358
-224.679	120.638	-224.679	-183.166	-224.678	-40.6471	-38.9164	-34.8466	-224.179	258.625	-224.679	-75.4193
-224.674	-219.418	-224.674	20.8682	-224.673	-145.967	-38.9117	23.0276	-224.174	84.6316	-224.674	51.7096
-224.669	28.0219	-224.669	-113.291	-224.669	-338.666	-38.907	36.805	-224.169	-201.089	-224.669	86.7603
-224.665	260.358	-224.665	-72.582	-224.664	-123.223	-38.9023	53.4076	-224.165	-6.87985	-224.665	49.7339
-224.66	203.213	-224.66	118.739	-224.659	-121.651	-38.8976	10.9311	-224.16	-153.518	-224.66	22.676
-224.655	48.9416	-224.655	113.301	-224.654	-78.4813	-38.8928	37.5012	-224.155	-164.872	-224.655	67.5277
-224.65	-166.674	-224.65	-117.557	-224.65	33.1894	-38.8881	183.39	-224.151	-76.254	-224.65	14.1497
-224.646	-75.0418	-224.646	42.2557	-224.645	143.228	-38.8834	-97.5172	-224.146	-49.752	-224.646	-69.8791
-224.641	-66.8352	-224.641	-119.93	-224.64	248.965	-38.8787	-49.2051	-224.141	-114.696	-224.641	0.73112
-224.636	222.247	-224.636	80.2007	-224.636	211.311	-38.874	-49.2851	-224.136	-24.2134	-224.636	-133.74
-224.632	-109.612	-224.632	169.501	-224.631	-92.3918	-38.8693	9.64188	-224.132	-48.7013	-224.632	-25.8635
-224.627	-242.716	-224.627	158.391	-224.626	-77.3379	-38.8646	65.7594	-224.127	-28.9813	-224.627	13.6743
-224.622	140.939	-224.622	-105.185	-224.621	46.2766	-38.8599	-174.404	-224.122	147.667	-224.622	-94.9666
-224.617	19.2358	-224.617	-142.443	-224.617	89.9271	-38.8551	-125.583	-224.118	409.678	-224.617	-53.3422
-224.613	-7.77756	-224.613	109.25	-224.612	165.318	-38.8504	-177.454	-224.113	21.0344	-224.613	253.659
-224.608	-65.4907	-224.608	163.279	-224.607	205.143	-38.8457	-477.49	-224.108	-101.822	-224.608	-219.276
-224.603	-170.495	-224.603	-125.603	-224.603	5.80031	-38.841	-210.176	-224.103	-318.782	-224.603	-132.964
-224.599	-156.398	-224.599	50.8433	-224.598	-302.846	-38.8363	-224.905	-224.099	21.8393	-224.599	-387.736
-224.594	-156.909	-224.594	-16.2759	-224.593	-52.8717	-38.8316	-310.429	-224.094	157.807	-224.594	-265.884
-224.589	151.671	-224.589	-50.8164	-224.588	220.466	-38.8269	-237.159	-224.089	185.828	-224.589	15.2056
-224.584	201.282	-224.584	-27.5978	-224.584	348.304	-38.8222	-337.34	-224.085	65.6128	-224.584	-56.1155
-224.58	172.883	-224.58	-192.88	-224.579	-116.067	-38.8175	-200.62	-224.08	207.185	-224.58	-87.0686
-224.575	27.9581	-224.575	-99.1379	-224.574	-97.879	-38.8127	-133.776	-224.075	307.677	-224.575	-227.529
-224.57	-207.367	-224.57	-115.386	-224.57	-2.9068	-38.808	-85.4223	-224.07	-58.7613	-224.57	-126.866
-224.566	-305.041	-224.566	91.289	-224.565	143.515	-38.8033	-140.677	-224.066	-202.076	-224.566	80.3943
-224.561	-132.402	-224.561	145.238	-224.56	-207.33	-38.7986	-136.55	-224.061	20.9606	-224.561	12.0734
-224.556	-103.45	-224.556	-4.50561	-224.555	-470.961	-38.7939	-101.478	-224.056	30.1472	-224.556	-47.4374
-224.551	-26.6544	-224.551	-77.553	-224.551	18.4212	-38.7892	-161.173	-224.052	-234.581	-224.551	121.479
-224.547	233.179	-224.547	-126.63	-224.546	-177.17	-38.7845	153.481	-224.047	-61.4561	-224.547	-125.797
-224.542	14.5136	-224.542	14.3117	-224.541	-82.9633	-38.7798	74.7884	-224.042	119.379	-224.542	-217.271
-224.537	-32.4298	-224.537	-128.236	-224.537	188.71	-38.7751	-41.3765	-224.037	137.57	-224.537	-136.856
-224.533	-140.559	-224.533	-185.06	-224.532	188.119	-38.7703	18.979	-224.033	36.9444	-224.533	35.4542
-224.528	224.966	-224.528	137.035	-224.527	-69.1649	-38.7656	10.0665	-224.028	9.25622	-224.528	189.583
-224.523	98.3554	-224.523	77.2492	-224.522	-41.7426	-38.7609	-21.7618	-224.023	-251.909	-224.523	165.797
-224.519	53.7794	-224.519	232.542	-224.518	68.1842	-38.7562	17.4322	-224.019	-88.3084	-224.519	-8.75024
-224.514	-35.8848	-224.514	171.316	-224.513	-85.0585	-38.7515	112.002	-224.014	-160.523	-224.514	60.696
-224.509	-94.3122	-224.509	128.621	-224.508	-211.535	-38.7468	198.668	-224.009	77.9873	-224.509	1.50119
-224.504	60.5393	-224.504	-159.35	-224.504	-70.9422	-38.7421	-60.3396	-224.004	7.54379	-224.504	-26.2807
-224.5	-454.12	-224.5	-49.0957	-224.499	126.741	-38.7374	-71.1106	-224	-85.9408	-224.5	0.24979
-224.495	-457.912	-224.495	-80.9311	-224.494	37.5028	-38.7326	-91.6363	-223.995	132.545	-224.495	-133.926
-224.49	-85.5846	-224.49	-285.211	-224.489	129.601	-38.7279	-289.747	-223.99	18.1205	-224.49	-82.9928
-224.486	78.3139	-224.486	-288.993	-224.485	-123.464	-38.7232	56.5798	-223.986	41.5614	-224.486	-109.732
-224.481	162.992	-224.481	-36.2479	-224.48	-284.715	-38.7185	57.6102	-223.981	95.2799	-224.481	26.7653
-224.476	261.723	-224.476	194.046	-224.475	-241.648	-38.7138	133.601	-223.976	-165.445	-224.476	314.095
-224.471	164.695	-224.471	20.8563	-224.471	25.7706	-38.7091	88.9595	-223.972	-135.983	-224.471	-41.018
-224.467	148.49	-224.467	-279.264	-224.466	60.2667	-38.7044	-45.9396	-223.967	102.967	-224.467	-125.002
-224.462	51.2924	-224.462	12.2035	-224.461	133.661	-38.6997	-59.5388	-223.962	78.9564	-224.462	-120.035
-224.457	-93.2726	-224.457	209.978	-224.456	213.036	-38.695	-56.1384	-223.957	131.633	-224.457	11.0497
-224.453	-185.294	-224.453	-77.0068	-224.452	118.702	-38.6902	167.811	-223.953	103.04	-224.453	207.515
-224.448	-285.077	-224.448	51.7767	-224.447	-69.4468	-38.6855	44.1147	-223.948	-267.335	-224.448	109.792
-224.443	-274.653	-224.443	-45.5811	-224.442	-180.4	-38.6808	-63.9014	-223.943	-130.212	-224.443	145.078
-224.438	-9.1751	-224.438	24.3395	-224.438	-61.546	-38.6761	-271.973	-223.939	52.1348	-224.438	111.319
-224.434	51.9672	-224.434	184.487	-224.433	-26.9295	-38.6714	-136.315	-223.934	112.364	-224.434	60.1291
-224.429	98.481	-224.429	-16.7439	-224.428	-22.7145	-38.6667	-140.279	-223.929	82.2249	-224.429	-74.8417
-224.424	118.399	-224.424	74.8665	-224.424	-227.026	-38.662	-147.651	-223.924	208.666	-224.424	-203.355
-224.42	-129.955	-224.42	4.90541	-224.419	-92.777	-38.6573	-51.2071	-223.92	39.238	-224.42	-85.5018
-224.415	-127.749	-224.415	-215.722	-224.414	68.0175	-38.6525	143.242	-223.915	-291.47	-224.415	197.006
-224.41	123.357	-224.41	-154.373	-224.409	14.0349	-38.6478	178.672	-223.91	215.497	-224.41	206.063
-224.405	-106.742	-224.405	-160.751	-224.405	107.687	-38.6431	-188.462	-223.906	179.03	-224.405	-63.2219
-224.401	-156.808	-224.401	32.2794	-224.4	181.106	-38.6384	-190.163	-223.901	58.49	-224.401	-221.442
-224.396	-269.702	-224.396	-81.6583	-224.395	-166.962	-38.6337	-175.227	-223.896	-178.029	-224.396	-196.683
-224.391	-156.833	-224.391	-145.649	-224.391	52.5178	-38.629	-120.139	-223.891	-72.2636	-224.391	-31.5246
-224.387	-289.761	-224.387	-66.7543	-224.386	-9.54163	-38.6243	-126.802	-223.887	-18.5982	-224.387	-249.116
-224.382	-231.89	-224.382	-206.372	-224.381	-173.101	-38.6196	-58.612	-223.882	-112.452	-224.382	-8.39288
-224.377	64.3214	-224.377	-35.3161	-224.376	-45.2728	-38.6149	42.3732	-223.877	109.792	-224.377	73.0288
-224.372	-40.7762	-224.372	-52.2663	-224.372	213.914	-38.6101	94.8148	-223.873	-193.429	-224.372	45.2339
-224.368	-84.1794	-224.368	-91.8467	-224.367	200.137	-38.6054	-40.0422	-223.868	-2.30701	-224.368	32.2325
-224.363	4.26018	-224.363	94.4794	-224.362	-24.2026	-38.6007	184.701	-223.863	-2.33473	-224.363	154.703
[truncated: 129,072 more rows]
