# Supplementary material for: Direct conversion of various phosphate sources to a versatile P-X reagent [TBA][PO2X2] via redox-neutral halogenation
Source: Nat Commun. 2025 Feb 26;16:2004. doi: 10.1038/s41467-025-57255-1 (PMC11865473; doi:10.1038/s41467-025-57255-1)
Supplement: Supplementary file 3 — Source Data [file 41467_2025_57255_MOESM3_ESM.zip › Source Data/Fig S4.xlsx]

## Sheet: Fig S4
-233.782	13.1675	-233.782	108.436	-233.782	-7.49585	-233.782	108.436	-233.782	20.8301	-233.782	20.8301
-233.777	373.58	-233.777	-57.3264	-233.777	-7.49585	-233.777	-57.3264	-233.777	272.521	-233.777	272.521
-233.772	-156.331	-233.772	136.063	-233.772	-153.797	-233.772	136.063	-233.772	-31.6055	-233.772	-31.6055
-233.768	-107.473	-233.768	329.453	-233.768	-40.0071	-233.768	329.453	-233.768	-84.041	-233.768	-84.041
-233.763	-149.237	-233.763	-112.581	-233.763	76.4915	-233.763	-112.581	-233.763	-209.887	-233.763	-209.887
-233.758	-141.226	-233.758	-2.07214	-233.758	-67.0999	-233.758	-2.07214	-233.758	-335.732	-233.758	-335.732
-233.753	-26.3388	-233.753	149.877	-233.753	-75.2275	-233.753	149.877	-233.753	-120.746	-233.753	-120.746
-233.749	181.441	-233.749	-29.6993	-233.749	-83.3555	-233.749	-29.6993	-233.749	94.24	-233.749	94.24
-233.744	-198.466	-233.744	-90.9969	-233.744	247.176	-233.744	-90.9969	-233.744	-156.14	-233.744	-156.14
-233.739	-346.91	-233.739	-152.295	-233.739	144.223	-233.739	-152.295	-233.739	96.8618	-233.739	96.8618
-233.735	2.9952	-233.735	-248.126	-233.735	68.3638	-233.735	-248.126	-233.735	-74.8647	-233.735	-74.8647
-233.73	-2.85888	-233.73	208.585	-233.73	-7.49585	-233.73	208.585	-233.73	-246.592	-233.73	-246.592
-233.725	-29.6828	-233.725	-27.1093	-233.725	-72.5183	-233.725	-27.1093	-233.725	9.03223	-233.725	9.03223
-233.72	-76.5743	-233.72	68.7223	-233.72	-137.541	-233.72	68.7223	-233.72	12.9648	-233.72	12.9648
-233.716	-241.684	-233.716	-70.2766	-233.716	-186.308	-233.716	-70.2766	-233.716	147.987	-233.716	147.987
-233.711	-12.8755	-233.711	-209.276	-233.711	-235.075	-233.711	-209.276	-233.711	-220.374	-233.711	-220.374
-233.706	43.832	-233.706	-185.534	-233.706	-318.046	-233.706	-185.534	-233.706	-173.837	-233.706	-173.837
-233.702	-36.7241	-233.702	-161.792	-233.702	-140.927	-233.702	-161.792	-233.702	-127.301	-233.702	-127.301
-233.697	-112.915	-233.697	13.8998	-233.697	3.67993	-233.697	13.8998	-233.697	-112.225	-233.697	-112.225
-233.692	-27.8636	-233.692	-141.935	-233.692	-285.196	-233.692	-141.935	-233.692	-97.15	-233.692	-97.15
-233.687	-12.5648	-233.687	194.339	-233.687	-216.448	-233.687	194.339	-233.687	30.6619	-233.687	30.6619
-233.683	-230.826	-233.683	-21.9292	-233.683	-147.701	-233.683	-21.9292	-233.683	158.474	-233.683	158.474
-233.678	-153.386	-233.678	51.8871	-233.678	235.323	-233.678	51.8871	-233.678	160.44	-233.678	160.44
-233.673	-171.376	-233.673	125.703	-233.673	11.469	-233.673	125.703	-233.673	162.406	-233.673	162.406
-233.669	102.299	-233.669	74.7657	-233.669	3.67993	-233.669	74.7657	-233.669	12.3093	-233.669	12.3093
-233.664	158.393	-233.664	23.8282	-233.664	-4.10938	-233.664	23.8282	-233.664	-137.788	-233.664	-137.788
-233.659	179.172	-233.659	159.374	-233.659	-163.618	-233.659	159.374	-233.659	-109.604	-233.659	-109.604
-233.654	121.264	-233.654	-36.6061	-233.654	110.357	-233.654	-36.6061	-233.654	421.963	-233.654	421.963
-233.65	-4.44007	-233.65	88.5793	-233.65	132.37	-233.65	88.5793	-233.65	190.591	-233.65	190.591
-233.645	-39.7702	-233.645	213.765	-233.645	154.383	-233.645	213.765	-233.645	-40.7817	-233.645	-40.7817
-233.64	18.5967	-233.64	41.9585	-233.64	73.4436	-233.64	41.9585	-233.64	-30.95	-233.64	-30.95
-233.636	85.8534	-233.636	-129.848	-233.636	-7.49585	-233.636	-129.848	-233.636	-21.1184	-233.636	-21.1184
-233.631	223.627	-233.631	-95.3137	-233.631	5.8811	-233.631	-95.3137	-233.631	-13.7446	-233.631	-13.7446
-233.626	108.921	-233.626	-60.7798	-233.626	19.2581	-233.626	-60.7798	-233.626	-6.37085	-233.626	-6.37085
-233.621	-215.21	-233.621	160.237	-233.621	281.888	-233.621	160.237	-233.621	1.00293	-233.621	1.00293
-233.617	-38.7521	-233.617	49.7286	-233.617	-62.3586	-233.617	49.7286	-233.617	8.37671	-233.617	8.37671
-233.612	121.229	-233.612	11.7413	-233.612	-333.455	-233.612	11.7413	-233.612	131.109	-233.612	131.109
-233.607	72.7802	-233.607	-26.246	-233.607	2.3252	-233.607	-26.246	-233.607	253.841	-233.607	253.841
-233.603	163.041	-233.603	-64.2333	-233.603	67.1785	-233.603	-64.2333	-233.603	250.728	-233.603	250.728
-233.598	268.371	-233.598	-102.221	-233.598	-128.058	-233.598	-102.221	-233.598	247.614	-233.598	247.614
-233.593	-16.8166	-233.593	-245.968	-233.593	228.719	-233.593	-245.968	-233.593	215.661	-233.593	215.661
-233.588	-43.9085	-233.588	-58.1898	-233.588	-21.3809	-233.588	-58.1898	-233.588	183.708	-233.588	183.708
-233.584	219.493	-233.584	-208.844	-233.584	-60.1572	-233.584	-208.844	-233.584	151.755	-233.584	151.755
-233.579	100.096	-233.579	-27.9727	-233.579	-98.9338	-233.579	-27.9727	-233.579	119.802	-233.579	119.802
-233.574	32.3433	-233.574	-454.898	-233.574	-135.001	-233.574	-454.898	-233.574	294.97	-233.574	294.97
-233.57	-337.615	-233.57	-329.281	-233.57	89.022	-233.57	-329.281	-233.57	470.138	-233.57	470.138
-233.565	-25.4005	-233.565	93.3278	-233.565	4.18774	-233.565	93.3278	-233.565	99.9751	-233.565	99.9751
-233.56	2.60632	-233.56	-36.6061	-233.56	179.444	-233.56	-36.6061	-233.56	-270.188	-233.56	-270.188
-233.555	93.1641	-233.555	4.40295	-233.555	228.041	-233.555	4.40295	-233.555	-94.6921	-233.555	-94.6921
-233.551	266.531	-233.551	45.412	-233.551	16.5488	-233.551	45.412	-233.551	80.8035	-233.551	80.8035
-233.546	101.993	-233.546	-113.876	-233.546	-32.3872	-233.546	-113.876	-233.546	-37.3406	-233.546	-37.3406
-233.541	-17.8617	-233.541	-273.163	-233.541	-81.3235	-233.541	-273.163	-233.541	-155.485	-233.541	-155.485
-233.537	74.0876	-233.537	-66.3916	-233.537	-84.2021	-233.537	-66.3916	-233.537	82.9336	-233.537	82.9336
-233.532	193.219	-233.532	140.38	-233.532	-87.0808	-233.532	140.38	-233.532	321.352	-233.532	321.352
-233.527	-45.5241	-233.527	181.389	-233.527	-89.9592	-233.527	181.389	-233.527	14.4395	-233.527	14.4395
-233.523	261.162	-233.523	-109.127	-233.523	-92.8379	-233.523	-109.127	-233.523	-292.473	-233.523	-292.473
-233.518	249.818	-233.518	-339.209	-233.518	2.49463	-233.518	-339.209	-233.518	-198.252	-233.518	-198.252
-233.513	233.256	-233.513	-16.7491	-233.513	97.8271	-233.513	-16.7491	-233.513	-104.032	-233.513	-104.032
-233.508	-75.7002	-233.508	-157.043	-233.508	-39.8379	-233.508	-157.043	-233.508	-387.348	-233.508	-387.348
-233.504	-200.403	-233.504	-297.337	-233.504	-177.503	-233.504	-297.337	-233.504	-167.283	-233.504	-167.283
-233.499	-80.8659	-233.499	-375.47	-233.499	42.4563	-233.499	-375.47	-233.499	-251.344	-233.499	-251.344
-233.494	198.215	-233.494	98.9395	-233.494	2.3252	-233.494	98.9395	-233.494	167.978	-233.494	167.978
-233.49	282.456	-233.49	-34.4478	-233.49	-151.595	-233.49	-34.4478	-233.49	492.915	-233.49	492.915
-233.485	183.917	-233.485	-167.835	-233.485	-45.4258	-233.485	-167.835	-233.485	314.47	-233.485	314.47
-233.48	8.64335	-233.48	127.592	-233.48	-139.404	-233.48	127.592	-233.48	177.072	-233.48	177.072
-233.475	-127.041	-233.475	91.4932	-233.475	26.7087	-233.475	91.4932	-233.475	39.6743	-233.475	39.6743
-233.471	-180.521	-233.471	41.5808	-233.471	89.8687	-233.471	41.5808	-233.471	-34.8008	-233.471	-34.8008
-233.466	-51.7187	-233.466	-8.33142	-233.466	153.028	-233.466	-8.33142	-233.466	-109.276	-233.466	-109.276
-233.461	307.187	-233.461	326.809	-233.461	-60.1572	-233.461	326.809	-233.461	115.132	-233.461	115.132
-233.457	281.917	-233.457	109.408	-233.457	160.14	-233.457	109.408	-233.457	-163.842	-233.457	-163.842
-233.452	183.374	-233.452	37.0482	-233.452	120.348	-233.452	37.0482	-233.452	50.0793	-233.452	50.0793
-233.447	-142.362	-233.447	-35.311	-233.447	80.5554	-233.447	-35.311	-233.447	264	-233.447	264
-233.442	-78.4326	-233.442	30.4652	-233.442	155.23	-233.442	30.4652	-233.442	256.381	-233.442	256.381
-233.438	-123.956	-233.438	96.2416	-233.438	-30.186	-233.438	96.2416	-233.438	248.761	-233.438	248.761
-233.433	-207.49	-233.433	79.1365	-233.433	163.696	-233.433	79.1365	-233.433	115.296	-233.433	115.296
-233.428	-197.58	-233.428	62.0314	-233.428	357.578	-233.428	62.0314	-233.428	-18.1689	-233.428	-18.1689
-233.424	-61.0152	-233.424	-63.8555	-233.424	1.47852	-233.424	-63.8555	-233.424	-17.9231	-233.424	-17.9231
-233.419	49.2131	-233.419	-189.742	-233.419	-94.5312	-233.419	-189.742	-233.419	-17.6772	-233.419	-17.6772
-233.414	-36.6693	-233.414	-39.358	-233.414	26.2007	-233.414	-39.358	-233.414	-17.4314	-233.414	-17.4314
-233.409	-236.985	-233.409	111.026	-233.409	-113.157	-233.409	111.026	-233.409	-17.1855	-233.409	-17.1855
-233.405	182.721	-233.405	150.255	-233.405	-178.773	-233.405	150.255	-233.405	154.623	-233.405	154.623
-233.4	230.174	-233.4	189.483	-233.4	-244.388	-233.4	189.483	-233.4	326.432	-233.4	326.432
-233.395	179.308	-233.395	-144.255	-233.395	-109.517	-233.395	-144.255	-233.395	120.704	-233.395	120.704
-233.391	122.724	-233.391	-146.467	-233.391	25.354	-233.391	-146.467	-233.391	-85.0242	-233.391	-85.0242
-233.386	-144.709	-233.386	143.132	-233.386	22.052	-233.386	143.132	-233.386	-143.932	-233.386	-143.932
-233.381	222.945	-233.381	101.206	-233.381	18.7502	-233.381	101.206	-233.381	-202.841	-233.381	-202.841
-233.376	147.868	-233.376	-44.3223	-233.376	-147.108	-233.376	-44.3223	-233.376	-52.0061	-233.376	-52.0061
-233.372	101.46	-233.372	-189.85	-233.372	-52.8762	-233.372	-189.85	-233.372	98.8281	-233.372	98.8281
-233.367	-25.6883	-233.367	115.289	-233.367	29.1641	-233.367	115.289	-233.367	64.1714	-233.367	64.1714
-233.362	-13.7087	-233.362	-132.114	-233.362	-148.886	-233.362	-132.114	-233.362	29.5149	-233.362	29.5149
-233.358	63.4027	-233.358	48.7035	-233.358	111.966	-233.358	48.7035	-233.358	-5.14185	-233.358	-5.14185
-233.353	2.72836	-233.353	229.521	-233.353	112.728	-233.353	229.521	-233.353	-39.7986	-233.353	-39.7986
-233.348	222.002	-233.348	-171.558	-233.348	-57.1941	-233.348	-171.558	-233.348	27.7942	-233.348	27.7942
-233.343	164.882	-233.343	-20.0946	-233.343	-227.116	-233.343	-20.0946	-233.343	95.387	-233.343	95.387
-233.339	128.113	-233.339	7.04688	-233.339	-196.552	-233.339	7.04688	-233.339	-230.287	-233.339	-230.287
-233.334	26.8692	-233.334	34.1885	-233.334	94.1018	-233.334	34.1885	-233.334	-52.5798	-233.334	-52.5798
-233.329	-73.5443	-233.329	-7.76489	-233.329	260.129	-233.329	-7.76489	-233.329	-45.8613	-233.329	-45.8613
-233.325	136.912	-233.325	281.807	-233.325	-7.32666	-233.325	281.807	-233.325	212.548	-233.325	212.548
-233.32	-66.9067	-233.32	198.413	-233.32	-47.2036	-233.32	198.413	-233.32	151.1	-233.32	151.1
-233.315	22.9947	-233.315	115.019	-233.315	173.009	-233.315	115.019	-233.315	89.6519	-233.315	89.6519
-233.31	9.52662	-233.31	181.848	-233.31	393.222	-233.31	181.848	-233.31	-60.9365	-233.31	-60.9365
-233.306	46.2206	-233.306	-82.8491	-233.306	353.345	-233.306	-82.8491	-233.306	-211.525	-233.306	-211.525
-233.301	89.7332	-233.301	-98.902	-233.301	96.7263	-233.301	-98.902	-233.301	162.242	-233.301	162.242
-233.296	153.086	-233.296	-114.955	-233.296	100.198	-233.296	-114.955	-233.296	32.6282	-233.296	32.6282
-233.292	300.923	-233.292	17.0564	-233.292	143.631	-233.292	17.0564	-233.292	-166.463	-233.292	-166.463
-233.287	38.9351	-233.287	-182.458	-233.287	-73.0264	-233.287	-182.458	-233.287	137.827	-233.287	137.827
-233.282	135.911	-233.282	-50.4467	-233.282	105.87	-233.282	-50.4467	-233.282	185.183	-233.282	185.183
-233.278	71.1619	-233.278	81.5646	-233.278	284.767	-233.278	81.5646	-233.278	-270.843	-233.278	-270.843
-233.273	52.7544	-233.273	298.184	-233.273	13.9243	-233.273	298.184	-233.273	25.582	-233.273	25.582
-233.268	-17.399	-233.268	183.278	-233.268	3.17187	-233.268	183.278	-233.268	70.3164	-233.268	70.3164
-233.263	-118.817	-233.263	-228.62	-233.263	-83.4402	-233.263	-228.62	-233.263	-52.7437	-233.263	-52.7437
-233.259	16.0243	-233.259	-308.992	-233.259	90.0378	-233.259	-308.992	-233.259	-175.803	-233.259	-175.803
-233.254	54.5118	-233.254	51.5903	-233.254	133.217	-233.254	51.5903	-233.254	-187.929	-233.254	-187.929
-233.249	-68.1991	-233.249	80.6473	-233.249	176.396	-233.249	80.6473	-233.249	51.636	-233.249	51.636
-233.245	-204.835	-233.245	40.6366	-233.245	35.3445	-233.245	40.6366	-233.245	-23.4124	-233.245	-23.4124
-233.24	234.122	-233.24	0.62573	-233.24	-105.707	-233.24	0.62573	-233.24	153.23	-233.24	153.23
-233.235	-28.8674	-233.235	-58.3787	-233.235	-241.34	-233.235	-58.3787	-233.235	390.174	-233.235	390.174
-233.23	-236.607	-233.23	-117.383	-233.23	-116.883	-233.23	-117.383	-233.23	123.735	-233.23	123.735
-233.226	-73.6112	-233.226	-210.921	-233.226	-285.027	-233.226	-210.921	-233.226	-163.678	-233.226	-163.678
-233.221	-66.2759	-233.221	248.083	-233.221	-193.081	-233.221	248.083	-233.221	-199.399	-233.221	-199.399
-233.216	-182.346	-233.216	69.5048	-233.216	-122.132	-233.216	69.5048	-233.216	283.336	-233.216	283.336
-233.212	140.2	-233.212	-109.073	-233.212	-51.1829	-233.212	-109.073	-233.212	-72.8984	-233.212	-72.8984
-233.207	66.0311	-233.207	-170.236	-233.207	182.323	-233.207	-170.236	-233.207	-51.5964	-233.207	-51.5964
-233.202	-111.119	-233.202	-231.399	-233.202	155.738	-233.202	-231.399	-233.202	-30.2947	-233.202	-30.2947
-233.197	-109.708	-233.197	-254.574	-233.197	-30.6941	-233.197	-254.574	-233.197	9.35986	-233.197	9.35986
-233.193	-283.402	-233.193	-277.75	-233.193	-217.126	-233.193	-277.75	-233.193	300.705	-233.193	300.705
-233.188	-24.96	-233.188	-66.0948	-233.188	-203.071	-233.188	-66.0948	-233.188	-210.214	-233.188	-210.214
-233.183	-310.599	-233.183	-185.965	-233.183	-189.017	-233.183	-185.965	-233.183	-217.752	-233.183	-217.752
-233.179	-159.937	-233.179	43.4154	-233.179	-81.2388	-233.179	43.4154	-233.179	-106.449	-233.179	-106.449
-233.174	-54.1156	-233.174	-279.746	-233.174	26.5393	-233.174	-279.746	-233.174	4.85376	-233.174	4.85376
-233.169	127.988	-233.169	-126.34	-233.169	134.318	-233.169	-126.34	-233.169	-135.535	-233.169	-135.535
-233.164	-37.3275	-233.164	27.0658	-233.164	242.096	-233.164	27.0658	-233.164	227.459	-233.164	227.459
-233.16	-7.39909	-233.16	-278.829	-233.16	157.516	-233.16	-278.829	-233.16	63.4751	-233.16	63.4751
-233.155	128.78	-233.155	-253.198	-233.155	72.9355	-233.155	-253.198	-233.155	-100.509	-233.155	-100.509
-233.15	-52.6274	-233.15	-137.78	-233.15	205.097	-233.15	-137.78	-233.15	-233.032	-233.15	-233.032
-233.146	-177.782	-233.146	-22.3608	-233.146	337.259	-233.146	-22.3608	-233.146	-365.555	-233.146	-365.555
-233.141	-222.533	-233.141	-14.8605	-233.141	206.621	-233.141	-14.8605	-233.141	-258.185	-233.141	-258.185
-233.136	-64.9147	-233.136	-7.36023	-233.136	75.9836	-233.136	-7.36023	-233.136	-150.815	-233.136	-150.815
-233.131	-182.285	-233.131	-103.462	-233.131	-309.326	-233.131	-103.462	-233.131	-74.9058	-233.131	-74.9058
-233.127	-89.2356	-233.127	131.963	-233.127	172.332	-233.127	131.963	-233.127	1.00293	-233.127	1.00293
-233.122	-163.351	-233.122	-33.2067	-233.122	-34.1653	-233.122	-33.2067	-233.122	124.104	-233.122	124.104
-233.117	-11.2008	-233.117	-198.376	-233.117	19.4275	-233.117	-198.376	-233.117	-256.177	-233.117	-256.177
-233.113	30.1688	-233.113	-377.359	-233.113	-19.095	-233.113	-377.359	-233.113	-7.2312	-233.113	-7.2312
-233.108	114.909	-233.108	-3.79883	-233.108	-57.6174	-233.108	-3.79883	-233.108	-597.255	-233.108	-597.255
-233.103	-63.4251	-233.103	-55.0062	-233.103	-97.4944	-233.103	-55.0062	-233.103	-326.843	-233.103	-326.843
-233.098	-153.4	-233.098	-106.214	-233.098	-137.372	-233.098	-106.214	-233.098	-56.4304	-233.098	-56.4304
-233.094	41.7419	-233.094	-60.7258	-233.094	-231.434	-233.094	-60.7258	-233.094	-48.1965	-233.094	-48.1965
-233.089	59.772	-233.089	-15.2383	-233.089	-325.497	-233.089	-15.2383	-233.089	-39.9624	-233.089	-39.9624
-233.084	244.037	-233.084	87.2303	-233.084	333.618	-233.084	87.2303	-233.084	-8.13232	-233.084	-8.13232
-233.08	80.4345	-233.08	-141.827	-233.08	125.766	-233.08	-141.827	-233.08	23.6978	-233.08	23.6978
-233.075	-13.8016	-233.075	271.447	-233.075	161.749	-233.075	271.447	-233.075	55.5278	-233.075	55.5278
-233.07	80.568	-233.07	-88.8386	-233.07	-62.3586	-233.07	-88.8386	-233.07	87.3579	-233.07	87.3579
-233.065	27.2826	-233.065	-373.15	-233.065	-52.7915	-233.065	-373.15	-233.065	15.6277	-233.065	15.6277
-233.061	-235.78	-233.061	-325.936	-233.061	-43.2244	-233.061	-325.936	-233.061	-56.1028	-233.061	-56.1028
-233.056	103.263	-233.056	-423.764	-233.056	80.1321	-233.056	-423.764	-233.056	-1.98755	-233.056	-1.98755
-233.051	152.907	-233.051	-190.066	-233.051	203.489	-233.051	-190.066	-233.051	52.1277	-233.051	52.1277
-233.047	-79.6526	-233.047	-146.305	-233.047	74.8828	-233.047	-146.305	-233.047	22.3459	-233.047	22.3459
-233.042	-64.3531	-233.042	-102.544	-233.042	-53.7229	-233.042	-102.544	-233.042	-7.43604	-233.042	-7.43604
-233.037	181.791	-233.037	148.42	-233.037	142.784	-233.037	148.42	-233.037	-37.2178	-233.037	-37.2178
-233.033	-16.2677	-233.033	67.859	-233.033	-180.889	-233.033	67.859	-233.033	-66.9995	-233.033	-66.9995
-233.028	-15.5467	-233.028	16.3549	-233.028	-507.314	-233.028	16.3549	-233.028	26.4834	-233.028	26.4834
-233.023	12.9399	-233.023	-35.1492	-233.023	-313.559	-233.023	-35.1492	-233.023	119.966	-233.023	119.966
-233.018	91.0931	-233.018	-293.857	-233.018	-141.478	-233.018	-293.857	-233.018	3.70654	-233.018	3.70654
-233.014	-137.817	-233.014	-221.039	-233.014	30.6033	-233.014	-221.039	-233.014	-112.553	-233.014	-112.553
-233.009	-212.514	-233.009	-113.687	-233.009	-92.6262	-233.009	-113.687	-233.009	-53.1533	-233.009	-53.1533
-233.004	67.9431	-233.004	-6.33496	-233.004	-215.856	-233.004	-6.33496	-233.004	6.24658	-233.004	6.24658
-233	-96.7653	-233	18.1355	-233	-35.647	-233	18.1355	-233	-60.1992	-233	-60.1992
-232.995	-112.804	-232.995	42.6061	-232.995	144.562	-232.995	42.6061	-232.995	-126.645	-232.995	-126.645
-232.99	-110.729	-232.99	211.256	-232.99	3.04492	-232.99	211.256	-232.99	8.78638	-232.99	8.78638
-232.985	-240.724	-232.985	48.3798	-232.985	-138.472	-232.985	48.3798	-232.985	144.218	-232.985	144.218
-232.981	-75.3405	-232.981	-10.8945	-232.981	50.5417	-232.981	-10.8945	-232.981	69.9067	-232.981	69.9067
-232.976	-102.534	-232.976	-70.1687	-232.976	-20.5342	-232.976	-70.1687	-232.976	-4.40454	-232.976	-4.40454
-232.971	-226.109	-232.971	5.23926	-232.971	192.863	-232.971	5.23926	-232.971	-141.638	-232.971	-141.638
-232.967	2.74763	-232.967	80.6473	-232.967	-113.919	-232.967	80.6473	-232.967	-278.872	-232.967	-278.872
-232.962	-145.346	-232.962	-216.911	-232.962	-290.657	-232.962	-216.911	-232.962	-122.467	-232.962	-122.467
-232.957	134.569	-232.957	-182.943	-232.957	-207.305	-232.957	-182.943	-232.957	33.939	-232.957	33.939
-232.952	-182.726	-232.952	-51.4178	-232.952	-110.744	-232.952	-51.4178	-232.952	93.011	-232.952	93.011
-232.948	-100.489	-232.948	-251.418	-232.948	-14.1843	-232.948	-251.418	-232.948	152.083	-232.948	152.083
-232.943	-489.214	-232.943	-430.697	-232.943	-118.11	-232.943	-430.697	-232.943	116.771	-232.943	116.771
-232.938	-256.343	-232.938	-278.451	-232.938	-222.036	-232.938	-278.451	-232.938	81.4587	-232.938	81.4587
-232.934	-96.8744	-232.934	-281.608	-232.934	-76.7092	-232.934	-281.608	-232.934	-140	-232.934	-140
-232.929	-55.3193	-232.929	-284.765	-232.929	68.6177	-232.929	-284.765	-232.929	141.924	-232.929	141.924
-232.924	-76.3618	-232.924	188.647	-232.924	83.8997	-232.924	188.647	-232.924	140.695	-232.924	140.695
-232.919	-104.176	-232.919	109.516	-232.919	99.1816	-232.919	109.516	-232.919	139.466	-232.919	139.466
-232.915	-22.8644	-232.915	209.097	-232.915	163.23	-232.915	209.097	-232.915	43.1973	-232.915	43.1973
-232.91	-141.936	-232.91	-22.8464	-232.91	227.279	-232.91	-22.8464	-232.91	-53.0713	-232.91	-53.0713
-232.905	129.561	-232.905	97.4556	-232.905	-33.7842	-232.905	97.4556	-232.905	-23.4944	-232.905	-23.4944
-232.901	153.724	-232.901	217.758	-232.901	225.332	-232.901	217.758	-232.901	6.08276	-232.901	6.08276
-232.896	219.261	-232.896	-107.428	-232.896	441.1	-232.896	-107.428	-232.896	82.8516	-232.896	82.8516
-232.891	16.0511	-232.891	119.93	-232.891	136.688	-232.891	119.93	-232.891	159.621	-232.891	159.621
-232.886	-207.76	-232.886	-150.001	-232.886	-102.701	-232.886	-150.001	-232.886	26.6472	-232.886	26.6472
-232.882	-257.537	-232.882	-88.407	-232.882	178.089	-232.882	-88.407	-232.882	-106.326	-232.882	-106.326
-232.877	-283.849	-232.877	-5.63354	-232.877	43.811	-232.877	-5.63354	-232.877	-92.3569	-232.877	-92.3569
-232.872	-276.493	-232.872	77.14	-232.872	429.713	-232.872	77.14	-232.872	-78.3879	-232.872	-78.3879
-232.868	8.778	-232.868	346.397	-232.868	338.783	-232.868	346.397	-232.868	-64.4187	-232.868	-64.4187
-232.863	96.3867	-232.863	63.1106	-232.863	247.853	-232.863	63.1106	-232.863	-50.4495	-232.863	-50.4495
-232.858	-52.1879	-232.858	-214.995	-232.858	235.492	-232.858	-214.995	-232.858	-136.108	-232.858	-136.108
-232.853	-208.499	-232.853	-161.576	-232.853	223.131	-232.853	-161.576	-232.853	-221.767	-232.853	-221.767
-232.849	70.7486	-232.849	154.302	-232.849	210.77	-232.849	154.302	-232.849	-97.6825	-232.849	-97.6825
-232.844	-217.286	-232.844	138.654	-232.844	198.409	-232.844	138.654	-232.844	26.4014	-232.844	26.4014
-232.839	42.7048	-232.839	-65.6361	-232.839	142.699	-232.839	-65.6361	-232.839	27.9172	-232.839	27.9172
-232.835	119.245	-232.835	61.5997	-232.835	86.99	-232.835	61.5997	-232.835	29.4329	-232.835	29.4329
-232.83	242.702	-232.83	64.5135	-232.83	-147.531	-232.83	64.5135	-232.83	30.9485	-232.83	30.9485
-232.825	-94.6309	-232.825	67.4274	-232.825	-121.963	-232.825	67.4274	-232.825	32.4644	-232.825	32.4644
-232.82	-122.639	-232.82	-62.6145	-232.82	285.613	-232.82	-62.6145	-232.82	2.51855	-232.82	2.51855
-232.816	88.618	-232.816	-192.656	-232.816	173.009	-232.816	-192.656	-232.816	-27.427	-232.816	-27.427
-232.811	-64.5625	-232.811	-46.4266	-232.811	325.914	-232.811	-46.4266	-232.811	-25.9114	-232.811	-25.9114
-232.806	1.56558	-232.806	99.8029	-232.806	-41.3618	-232.806	99.8029	-232.806	-24.3955	-232.806	-24.3955
-232.802	-304.393	-232.802	23.2887	-232.802	187.656	-232.802	23.2887	-232.802	-252.777	-232.802	-252.777
-232.797	-114.621	-232.797	-53.2256	-232.797	-103.506	-232.797	-53.2256	-232.797	22.2229	-232.797	22.2229
-232.792	-77.3729	-232.792	36.0231	-232.792	11.7229	-232.792	36.0231	-232.792	139.917	-232.792	139.917
-232.787	47.1444	-232.787	125.272	-232.787	-133.138	-232.787	125.272	-232.787	257.61	-232.787	257.61
-232.783	-61.9068	-232.783	98.8315	-232.783	-107.316	-232.783	98.8315	-232.783	149.83	-232.783	149.83
-232.778	137.367	-232.778	72.3916	-232.778	-81.4929	-232.778	72.3916	-232.778	42.0503	-232.778	42.0503
-232.773	94.4863	-232.773	-2.396	-232.773	-55.6702	-232.773	-2.396	-232.773	248.884	-232.773	248.884
-232.769	13.4708	-232.769	-77.1835	-232.769	230.243	-232.769	-77.1835	-232.769	-47.6638	-232.769	-47.6638
-232.764	299.198	-232.764	-350.109	-232.764	-162.517	-232.764	-350.109	-232.764	-108.252	-232.764	-108.252
-232.759	-335.512	-232.759	-70.4926	-232.759	-35.0967	-232.759	-70.4926	-232.759	334.543	-232.759	334.543
-232.755	-250.498	-232.755	29.548	-232.755	-259.881	-232.755	29.548	-232.755	452.236	-232.755	452.236
-232.75	-74.0613	-232.75	129.588	-232.75	35.5139	-232.75	129.588	-232.75	66.5474	-232.75	66.5474
-232.745	-112.452	-232.745	421.292	-232.745	3.08716	-232.745	421.292	-232.745	26.9341	-232.745	26.9341
-232.74	-77.0837	-232.74	160.453	-232.74	-29.3394	-232.74	160.453	-232.74	-12.6794	-232.74	-12.6794
-232.736	-15.5306	-232.736	355.462	-232.736	-29.2546	-232.736	355.462	-232.736	-241.061	-232.736	-241.061
-232.731	146.146	-232.731	-2.07214	-232.731	-29.1702	-232.731	-2.07214	-232.731	33.939	-232.731	33.939
-232.726	46.8395	-232.726	-31.1023	-232.726	-99.5688	-232.726	-31.1023	-232.726	39.4285	-232.726	39.4285
-232.722	-92.5564	-232.722	-60.1323	-232.722	-169.968	-232.722	-60.1323	-232.722	44.9177	-232.722	44.9177
-232.717	-177.6	-232.717	-144.417	-232.717	133.513	-232.717	-144.417	-232.717	81.8684	-232.717	81.8684
-232.712	-181.818	-232.712	102.825	-232.712	-429.973	-232.712	102.825	-232.712	118.819	-232.712	118.819
-232.707	-257.312	-232.707	-78.1547	-232.707	-313.432	-232.707	-78.1547	-232.707	53.5205	-232.707	53.5205
-232.703	-23.4563	-232.703	-259.134	-232.703	63.1992	-232.703	-259.134	-232.703	-11.7783	-232.703	-11.7783
-232.698	41.9513	-232.698	188.404	-232.698	331.459	-232.698	188.404	-232.698	48.7686	-232.698	48.7686
-232.693	-204.906	-232.693	83.3993	-232.693	79.5396	-232.693	83.3993	-232.693	109.315	-232.693	109.315
-232.689	-237.808	-232.689	-150.676	-232.689	-141.224	-232.689	-150.676	-232.689	-53.6448	-232.689	-53.6448
-232.684	-144.021	-232.684	-53.2256	-232.684	-101.897	-232.684	-53.2256	-232.684	-216.605	-232.684	-216.605
-232.679	24.2965	-232.679	223.801	-232.679	-203.452	-232.679	223.801	-232.679	-169.823	-232.679	-169.823
-232.674	243.447	-232.674	169.302	-232.674	-44.9177	-232.674	169.302	-232.674	-123.04	-232.674	-123.04
-232.67	-127.159	-232.67	-320.324	-232.67	165.093	-232.67	-320.324	-232.67	-47.418	-232.67	-47.418
-232.665	-333.445	-232.665	-36.3903	-232.665	-145.076	-232.665	-36.3903	-232.665	28.2039	-232.665	28.2039
-232.66	-319.631	-232.66	-139.237	-232.66	-146.388	-232.66	-139.237	-232.66	145.774	-232.66	145.774
-232.656	-264.787	-232.656	89.4426	-232.656	-147.701	-232.656	89.4426	-232.656	-240.037	-232.656	-240.037
-232.651	-254.164	-232.651	357.62	-232.651	-90.3403	-232.651	357.62	-232.651	83.9988	-232.651	83.9988
-232.646	-41.9323	-232.646	294.272	-232.646	-32.98	-232.646	294.272	-232.646	-95.3474	-232.646	-95.3474
-232.641	-282.269	-232.641	161.856	-232.641	-105.665	-232.641	161.856	-232.641	-23.0027	-232.641	-23.0027
-232.637	47.67	-232.637	29.4401	-232.637	-178.349	-232.637	29.4401	-232.637	49.342	-232.637	49.342
-232.632	42.8959	-232.632	-39.0883	-232.632	-172.465	-232.632	-39.0883	-232.632	105.956	-232.632	105.956
-232.627	-397.98	-232.627	-107.616	-232.627	-166.581	-232.627	-107.616	-232.627	162.57	-232.627	162.57
-232.623	-294.789	-232.623	-10.382	-232.623	-290.742	-232.623	-10.382	-232.623	250.646	-232.623	250.646
-232.618	-109.674	-232.618	86.8527	-232.618	-414.902	-232.618	86.8527	-232.618	338.721	-232.618	338.721
-232.613	102.709	-232.613	0.19409	-232.613	-188.213	-232.613	0.19409	-232.613	-171.625	-232.613	-171.625
-232.608	-176.041	-232.608	-86.4645	-232.608	38.4771	-232.608	-86.4645	-232.608	-178.589	-232.608	-178.589
-232.604	-210.493	-232.604	116.962	-232.604	48.425	-232.604	116.962	-232.604	24.1892	-232.604	24.1892
-232.599	-77.1349	-232.599	-11.1373	-232.599	58.3733	-232.599	-11.1373	-232.599	226.968	-232.599	226.968
-232.594	34.5063	-232.594	-123.696	-232.594	144.181	-232.594	-123.696	-232.594	-91.9883	-232.594	-91.9883
-232.59	-79.6739	-232.59	95.2703	-232.59	229.989	-232.59	95.2703	-232.59	92.4375	-232.59	92.4375
-232.585	178.758	-232.585	107.033	-232.585	50.2878	-232.585	107.033	-232.585	203.454	-232.585	203.454
-232.58	179.191	-232.58	118.797	-232.58	-129.413	-232.58	118.797	-232.58	314.47	-232.58	314.47
-232.575	228	-232.575	-118.3	-232.575	-211.75	-232.575	-118.3	-232.575	96.0015	-232.575	96.0015
-232.571	28.9838	-232.571	-355.397	-232.571	312.791	-232.571	-355.397	-232.571	-122.467	-232.571	-122.467
-232.566	-32.1046	-232.566	-95.2058	-232.566	365.918	-232.566	-95.2058	-232.566	-131.192	-232.566	-131.192
-232.561	116.91	-232.561	164.986	-232.561	-14.4385	-232.561	164.986	-232.561	-139.918	-232.561	-139.918
-232.557	-49.8951	-232.557	41.8506	-232.557	-81.8738	-232.557	41.8506	-232.557	27.0159	-232.557	27.0159
-232.552	-58.2921	-232.552	-81.2843	-232.552	110.781	-232.552	-81.2843	-232.552	193.95	-232.552	193.95
-232.547	-161.024	-232.547	382.657	-232.547	173.39	-232.547	382.657	-232.547	67.2439	-232.547	67.2439
-232.542	33.2502	-232.542	294.056	-232.542	-24.0901	-232.542	294.056	-232.542	-59.4619	-232.542	-59.4619
-232.538	-240.054	-232.538	69.0461	-232.538	-229.698	-232.538	69.0461	-232.538	-31.4827	-232.538	-31.4827
-232.533	-55.211	-232.533	-155.964	-232.533	-1.82324	-232.533	-155.964	-232.533	-3.50317	-232.533	-3.50317
-232.528	97.604	-232.528	-173.771	-232.528	161.029	-232.528	-173.771	-232.528	24.4761	-232.528	24.4761
-232.524	95.8764	-232.524	-191.577	-232.524	-109.602	-232.524	-191.577	-232.524	52.4553	-232.524	52.4553
-232.519	99.9229	-232.519	104.875	-232.519	-51.0559	-232.519	104.875	-232.519	22.7556	-232.519	22.7556
-232.514	-49.4986	-232.514	-151.215	-232.514	267.58	-232.514	-151.215	-232.514	-6.94434	-232.514	-6.94434
-232.51	90.7505	-232.51	-75.7805	-232.51	179.825	-232.51	-75.7805	-232.51	-36.6443	-232.51	-36.6443
-232.505	-36.2342	-232.505	-0.34546	-232.505	92.0698	-232.505	-0.34546	-232.505	-66.344	-232.505	-66.344
-232.5	7.16424	-232.5	-225.571	-232.5	266.437	-232.5	-225.571	-232.5	3.58374	-232.5	3.58374
-232.495	-64.7523	-232.495	-119.272	-232.495	180.714	-232.495	-119.272	-232.495	73.5115	-232.495	73.5115
-232.491	-294.885	-232.491	-254.709	-232.491	94.9907	-232.491	-254.709	-232.491	-281.289	-232.491	-281.289
-232.486	-162.291	-232.486	162.396	-232.486	269.358	-232.486	162.396	-232.486	-132.708	-232.486	-132.708
-232.481	66.0177	-232.481	211.714	-232.481	91.5195	-232.481	211.714	-232.481	-52.293	-232.481	-52.293
-232.477	-73.0882	-232.477	-70.4926	-232.477	-86.3188	-232.477	-70.4926	-232.477	-223.569	-232.477	-223.569
-232.472	56.1723	-232.472	34.0804	-232.472	-264.157	-232.472	34.0804	-232.472	-48.77	-232.472	-48.77
-232.467	45.4453	-232.467	138.654	-232.467	-181.905	-232.467	138.654	-232.467	-125.662	-232.467	-125.662
-232.462	-110.821	-232.462	36.4547	-232.462	-140.97	-232.462	36.4547	-232.462	-184.857	-232.462	-184.857
-232.458	132.513	-232.458	-65.7441	-232.458	-100.034	-232.458	-65.7441	-232.458	259.33	-232.458	259.33
-232.453	204.497	-232.453	-85.0615	-232.453	-59.0991	-232.453	-85.0615	-232.453	53.3157	-232.453	53.3157
-232.448	-69.7521	-232.448	-104.379	-232.448	-18.1636	-232.448	-104.379	-232.448	98.9919	-232.448	98.9919
-232.444	-2.5383	-232.444	-13.1877	-232.444	41.7366	-232.444	-13.1877	-232.444	50.2842	-232.444	50.2842
-232.439	112.27	-232.439	78.0033	-232.439	-158.453	-232.439	78.0033	-232.439	1.57642	-232.439	1.57642
-232.434	470.731	-232.434	189.915	-232.434	-71.46	-232.434	189.915	-232.434	0.06079	-232.434	0.06079
-232.429	157.838	-232.429	-29.6993	-232.429	275.623	-232.429	-29.6993	-232.429	-1.45508	-232.429	-1.45508
-232.425	-62.709	-232.425	-46.8584	-232.425	120.729	-232.425	-46.8584	-232.425	-257.243	-232.425	-257.243
-232.42	-184.992	-232.42	-64.0173	-232.42	-294.255	-232.42	-64.0173	-232.42	-9.64795	-232.42	-9.64795
-232.415	-334.023	-232.415	-19.0154	-232.415	-243.245	-232.415	-19.0154	-232.415	285.138	-232.415	285.138
-232.411	-81.8846	-232.411	25.9866	-232.411	-192.234	-232.411	25.9866	-232.411	-259.045	-232.411	-259.045
-232.406	-117.892	-232.406	-103.408	-232.406	-173.735	-232.406	-103.408	-232.406	-8.82886	-232.406	-8.82886
-232.401	-59.5857	-232.401	-232.802	-232.401	-155.236	-232.401	-232.802	-232.401	-10.3035	-232.401	-10.3035
-232.396	-94.8171	-232.396	-161.899	-232.396	-39.2029	-232.396	-161.899	-232.396	-79.9446	-232.396	-79.9446
-232.392	-216.395	-232.392	240.529	-232.392	-356.653	-232.392	240.529	-232.392	-149.586	-232.392	-149.586
-232.387	76.8199	-232.387	77.0321	-232.387	-108.543	-232.387	77.0321	-232.387	47.5396	-232.387	47.5396
-232.382	22.9683	-232.382	-86.4645	-232.382	-120.523	-232.382	-86.4645	-232.382	-258.717	-232.382	-258.717
-232.378	-186.868	-232.378	-63.4778	-232.378	19.2158	-232.378	-63.4778	-232.378	-14.3999	-232.378	-14.3999
-232.373	-209.666	-232.373	-40.4912	-232.373	419.045	-232.373	-40.4912	-232.373	-21.7737	-232.373	-21.7737
-232.368	-263.485	-232.368	-117.653	-232.368	461.25	-232.368	-117.653	-232.368	23.2881	-232.368	23.2881
-232.363	58.0206	-232.363	-194.815	-232.363	-103.421	-232.363	-194.815	-232.363	68.3499	-232.363	68.3499
-232.359	-48.8672	-232.359	-271.976	-232.359	-180.424	-232.359	-271.976	-232.359	-28.1643	-232.359	-28.1643
-232.354	5.4537	-232.354	-349.138	-232.354	-257.426	-232.354	-349.138	-232.354	-124.679	-232.354	-124.679
-232.349	-36.7195	-232.349	-41.2466	-232.349	3.55298	-232.349	-41.2466	-232.349	-12.7615	-232.349	-12.7615
-232.345	127.284	-232.345	266.645	-232.345	264.532	-232.345	266.645	-232.345	99.1558	-232.345	99.1558
-232.34	-116.836	-232.34	-109.235	-232.34	75.772	-232.34	-109.235	-232.34	-98.297	-232.34	-98.297
-232.335	-256.508	-232.335	-153.59	-232.335	147.102	-232.335	-153.59	-232.335	-295.75	-232.335	-295.75
-232.33	-360.535	-232.33	-27.0013	-232.33	108.707	-232.33	-27.0013	-232.33	-94.6921	-232.33	-94.6921
-232.326	-319.819	-232.326	99.587	-232.326	70.311	-232.326	99.587	-232.326	-145.325	-232.326	-145.325
-232.321	47.0747	-232.321	81.1329	-232.321	129.449	-232.321	81.1329	-232.321	207.796	-232.321	207.796
-232.316	-235.998	-232.316	62.679	-232.316	-71.5024	-232.316	62.679	-232.316	-278.053	-232.316	-278.053
-232.312	-174.468	-232.312	17.8927	-232.312	-62.4856	-232.312	17.8927	-232.312	-45.5337	-232.312	-45.5337
-232.307	275.336	-232.307	-26.8934	-232.307	-53.4688	-232.307	-26.8934	-232.307	186.986	-232.307	186.986
-232.302	196.35	-232.302	11.2018	-232.302	-60.7078	-232.302	11.2018	-232.302	246.467	-232.302	246.467
-232.297	100.775	-232.297	49.297	-232.297	-67.9465	-232.297	49.297	-232.297	54.2578	-232.297	54.2578
-232.293	150.266	-232.293	-140.532	-232.293	88.7256	-232.293	-140.532	-232.293	-193.009	-232.293	-193.009
-232.288	-13.4972	-232.288	-330.36	-232.288	245.398	-232.288	-330.36	-232.288	63.1064	-232.288	63.1064
-232.283	-63.4634	-232.283	-133.409	-232.283	49.8645	-232.283	-133.409	-232.283	-121.238	-232.283	-121.238
-232.279	-41.9385	-232.279	63.5422	-232.279	-145.669	-232.279	63.5422	-232.279	-53.8906	-232.279	-53.8906
-232.274	-14.6518	-232.274	45.7357	-232.274	-209.209	-232.274	45.7357	-232.274	-180.269	-232.274	-180.269
-232.269	-65.6327	-232.269	27.9292	-232.269	334.126	-232.269	27.9292	-232.269	-306.647	-232.269	-306.647
-232.265	-217.238	-232.265	279.487	-232.265	205.563	-232.265	279.487	-232.265	-207.552	-232.265	-207.552
-232.26	28.088	-232.26	199.52	-232.26	76.9995	-232.26	199.52	-232.26	-108.456	-232.26	-108.456
-232.255	-65.8777	-232.255	74.6578	-232.255	197.689	-232.255	74.6578	-232.255	-4.11768	-232.255	-4.11768
-232.25	-76.1114	-232.25	-50.2039	-232.25	-115.105	-232.25	-50.2039	-232.25	100.221	-232.25	100.221
-232.246	-56.3237	-232.246	-112.904	-232.246	-129.879	-232.246	-112.904	-232.246	220.29	-232.246	220.29
-232.241	-162.934	-232.241	-175.605	-232.241	115.437	-232.241	-175.605	-232.241	340.36	-232.241	340.36
-232.236	82.4573	-232.236	-110.53	-232.236	5.83887	-232.236	-110.53	-232.236	118.287	-232.236	118.287
-232.232	131.322	-232.232	-45.4554	-232.232	-363.85	-232.232	-45.4554	-232.232	147.905	-232.232	147.905
-232.227	98.9591	-232.227	164.662	-232.227	-180.847	-232.227	164.662	-232.227	-137.091	-232.227	-137.091
-232.222	-96.3537	-232.222	-177.763	-232.222	2.15601	-232.222	-177.763	-232.222	81.2949	-232.222	81.2949
-232.217	-204.42	-232.217	-116.142	-232.217	110.654	-232.217	-116.142	-232.217	92.5605	-232.217	92.5605
-232.213	70.9034	-232.213	-54.5205	-232.213	219.152	-232.213	-54.5205	-232.213	-147.865	-232.213	-147.865
-232.208	142.542	-232.208	55.4484	-232.208	51.3037	-232.208	55.4484	-232.208	-5.5105	-232.208	-5.5105
-232.203	-309.294	-232.203	165.417	-232.203	143.546	-232.203	165.417	-232.203	136.844	-232.203	136.844
-232.199	-88.9245	-232.199	105.307	-232.199	34.9634	-232.199	105.307	-232.199	13.0876	-232.199	13.0876
-232.194	-159.239	-232.194	45.1962	-232.194	-73.6191	-232.194	45.1962	-232.194	-110.669	-232.194	-110.669
-232.189	-243.667	-232.189	-201.398	-232.189	45.3772	-232.189	-201.398	-232.189	85.4324	-232.189	85.4324
-232.184	288.003	-232.184	-116.466	-232.184	-95.7166	-232.184	-116.466	-232.184	29.8425	-232.184	29.8425
-232.18	289.049	-232.18	-81.6082	-232.18	-43.0974	-232.18	-81.6082	-232.18	244.296	-232.18	244.296
-232.175	-56.8283	-232.175	-46.7505	-232.175	9.52173	-232.175	-46.7505	-232.175	-44.6323	-232.175	-44.6323
-232.17	-68.927	-232.17	229.845	-232.17	-116.671	-232.17	229.845	-232.17	-538.06	-232.17	-538.06
-232.166	-47.4416	-232.166	174.914	-232.166	17.2263	-232.166	174.914	-232.166	-192.517	-232.166	-192.517
-232.161	-40.402	-232.161	-170.101	-232.161	114.548	-232.161	-170.101	-232.161	-133.404	-232.161	-133.404
-232.156	95.7928	-232.156	37.426	-232.156	-48.2197	-232.156	37.426	-232.156	-74.2913	-232.156	-74.2913
-232.151	224.352	-232.151	-86.5724	-232.151	-32.1755	-232.151	-86.5724	-232.151	-36.1526	-232.151	-36.1526
-232.147	139.189	-232.147	-210.571	-232.147	-16.1316	-232.147	-210.571	-232.147	1.98608	-232.147	1.98608
-232.142	135.582	-232.142	-91.105	-232.142	-157.225	-232.142	-91.105	-232.142	-523.558	-232.142	-523.558
-232.137	234.18	-232.137	28.3608	-232.137	-38.2292	-232.137	28.3608	-232.137	-210.132	-232.137	-210.132
-232.133	353.879	-232.133	16.5977	-232.133	210.812	-232.133	16.5977	-232.133	66.5884	-232.133	66.5884
-232.128	57.9642	-232.128	4.8346	-232.128	199.763	-232.128	4.8346	-232.128	91.6182	-232.128	91.6182
-232.123	-105.454	-232.123	502.771	-232.123	0.67432	-232.123	502.771	-232.123	-48.1555	-232.123	-48.1555
-232.118	-172.572	-232.118	227.147	-232.118	-198.415	-232.118	227.147	-232.118	-187.929	-232.118	-187.929
-232.114	282.435	-232.114	-179.706	-232.114	-126.577	-232.114	-179.706	-232.114	-49.7942	-232.114	-49.7942
-232.109	299.55	-232.109	-34.016	-232.109	-54.7388	-232.109	-34.016	-232.109	88.3411	-232.109	88.3411
-232.104	9.9003	-232.104	-159.417	-232.104	208.103	-232.104	-159.417	-232.104	48.1951	-232.104	48.1951
-232.1	9.84536	-232.1	46.7069	-232.1	210.854	-232.1	46.7069	-232.1	8.04907	-232.1	8.04907
-232.095	-81.4214	-232.095	80.1617	-232.095	-100.669	-232.095	80.1617	-232.095	-32.0972	-232.095	-32.0972
-232.09	111.039	-232.09	445.142	-232.09	21.29	-232.09	445.142	-232.09	-72.2432	-232.09	-72.2432
-232.085	-92.6834	-232.085	395.715	-232.085	-22.0159	-232.085	395.715	-232.085	-77.6504	-232.085	-77.6504
-232.081	-194.405	-232.081	346.289	-232.081	-65.3218	-232.081	346.289	-232.081	-83.0579	-232.081	-83.0579
-232.076	-305.602	-232.076	-262.587	-232.076	113.532	-232.076	-262.587	-232.076	-88.4653	-232.076	-88.4653
-232.071	-124.224	-232.071	-97.9038	-232.071	32.2966	-232.071	-97.9038	-232.071	-93.8728	-232.071	-93.8728
-232.067	-129.764	-232.067	-347.627	-232.067	144.774	-232.067	-347.627	-232.067	-83.5496	-232.067	-83.5496
-232.062	65.3133	-232.062	-265.825	-232.062	-2.83936	-232.062	-265.825	-232.062	-73.2263	-232.062	-73.2263
-232.057	40.2072	-232.057	92.2485	-232.057	125.893	-232.057	92.2485	-232.057	62.9426	-232.057	62.9426
-232.052	-42.3923	-232.052	118.797	-232.052	-5.46387	-232.052	118.797	-232.052	199.111	-232.052	199.111
-232.048	23.3299	-232.048	303.337	-232.048	-37.5942	-232.048	303.337	-232.048	37.7078	-232.048	37.7078
-232.043	-144.127	-232.043	-285.682	-232.043	-69.7244	-232.043	-285.682	-232.043	-123.696	-232.043	-123.696
-232.038	-182.487	-232.038	-184.023	-232.038	-91.0176	-232.038	-184.023	-232.038	-75.3564	-232.038	-75.3564
-232.034	-155.991	-232.034	-82.3635	-232.034	-112.311	-232.034	-82.3635	-232.034	-27.0173	-232.034	-27.0173
-232.029	-49.4719	-232.029	-42.8654	-232.029	-288.032	-232.029	-42.8654	-232.029	-96.6584	-232.029	-96.6584
-232.024	-23.2299	-232.024	-3.36719	-232.024	-30.2708	-232.024	-3.36719	-232.024	-166.299	-232.024	-166.299
-232.019	-161.807	-232.019	15.4106	-232.019	-0.08765	-232.019	15.4106	-232.019	-199.236	-232.019	-199.236
-232.015	-176.265	-232.015	34.1885	-232.015	30.0952	-232.015	34.1885	-232.015	19.5193	-232.015	19.5193
-232.01	-98.6562	-232.01	152.683	-232.01	-94.8276	-232.01	152.683	-232.01	242.207	-232.01	242.207
-232.005	-239.437	-232.005	-60.3481	-232.005	40.3396	-232.005	-60.3481	-232.005	-38.4875	-232.005	-38.4875
-232.001	54.3388	-232.001	-86.8961	-232.001	45.4619	-232.001	-86.8961	-232.001	137.008	-232.001	137.008
-231.996	108.517	-231.996	-113.444	-231.996	-209.506	-231.996	-113.444	-231.996	60.8123	-231.996	60.8123
-231.991	199.292	-231.991	-20.85	-231.991	-167.809	-231.991	-20.85	-231.991	-130.742	-231.991	-130.742
-231.987	-40.5006	-231.987	71.744	-231.987	-126.111	-231.987	71.744	-231.987	-70.6045	-231.987	-70.6045
-231.982	-318.678	-231.982	-91.2129	-231.982	-311.993	-231.982	-91.2129	-231.982	356.582	-231.982	356.582
-231.977	-240.057	-231.977	-254.17	-231.977	-237.784	-231.977	-254.17	-231.977	280.386	-231.977	280.386
-231.972	-44.5137	-231.972	-362.628	-231.972	-260.897	-231.972	-362.628	-231.972	-90.5137	-231.972	-90.5137
-231.968	-134.139	-231.968	-139.56	-231.968	-284.011	-231.968	-139.56	-231.968	41.9683	-231.968	41.9683
-231.963	-94.6191	-231.963	-206.578	-231.963	-160.824	-231.963	-206.578	-231.963	-108.702	-231.963	-108.702
-231.958	264.372	-231.958	57.9305	-231.958	-37.6365	-231.958	57.9305	-231.958	-259.373	-231.958	-259.373
-231.954	-171.889	-231.954	253.371	-231.954	-37.7212	-231.954	253.371	-231.954	-360.229	-231.954	-360.229
-231.949	-204.26	-231.949	448.811	-231.949	-37.8059	-231.949	448.811	-231.949	42.2959	-231.949	42.2959
-231.944	-107.848	-231.944	388.701	-231.944	-70.4019	-231.944	388.701	-231.944	-48.0735	-231.944	-48.0735
-231.939	70.8302	-231.939	328.59	-231.939	-102.998	-231.939	328.59	-231.939	-138.443	-231.939	-138.443
-231.935	-228.393	-231.935	82.428	-231.935	228.126	-231.935	82.428	-231.935	-79.3711	-231.935	-79.3711
-231.93	-20.4701	-231.93	-163.734	-231.93	39.0698	-231.93	-163.734	-231.93	-20.2991	-231.93	-20.2991
-231.925	-288.374	-231.925	-16.2095	-231.925	-74.127	-231.925	-16.2095	-231.925	180.349	-231.925	180.349
-231.921	-410.19	-231.921	-421.228	-231.921	-187.324	-231.921	-421.228	-231.921	-122.385	-231.921	-122.385
-231.916	-242.031	-231.916	-206.362	-231.916	-26.884	-231.916	-206.362	-231.916	114.969	-231.916	114.969
-231.911	-405.333	-231.911	8.50378	-231.911	133.555	-231.911	8.50378	-231.911	100.631	-231.911	100.631
-231.906	-66.3322	-231.906	43.7932	-231.906	77.2534	-231.906	43.7932	-231.906	-13.335	-231.906	-13.335
-231.902	-32.9623	-231.902	79.0825	-231.902	20.9514	-231.902	79.0825	-231.902	-127.301	-231.902	-127.301
-231.897	-184.359	-231.897	-56.7869	-231.897	13.7549	-231.897	-56.7869	-231.897	42.5417	-231.897	42.5417
-231.892	34.2979	-231.892	138.869	-231.892	6.55835	-231.892	138.869	-231.892	212.384	-231.892	212.384
-231.888	328.704	-231.888	189.483	-231.888	454.52	-231.888	189.483	-231.888	235.406	-231.888	235.406
-231.883	216.344	-231.883	-91.4287	-231.883	382.301	-231.883	-91.4287	-231.883	-244.953	-231.883	-244.953
-231.878	8.86684	-231.878	-178.951	-231.878	-63.7979	-231.878	-178.951	-231.878	-221.93	-231.878	-221.93
-231.873	-17.4462	-231.873	65.0531	-231.873	10.2837	-231.873	65.0531	-231.873	304.474	-231.873	304.474
-231.869	48.5271	-231.869	60.4126	-231.869	-24.0056	-231.869	60.4126	-231.869	23.3701	-231.869	23.3701
-231.864	137.297	-231.864	387.298	-231.864	-58.2947	-231.864	387.298	-231.864	245.648	-231.864	245.648
-231.859	199.739	-231.859	391.291	-231.859	143.123	-231.859	391.291	-231.859	15.6685	-231.859	15.6685
-231.855	-154.321	-231.855	63.7581	-231.855	344.54	-231.855	63.7581	-231.855	-214.311	-231.855	-214.311
-231.85	4.04391	-231.85	-77.2914	-231.85	155.822	-231.85	-77.2914	-231.85	80.0659	-231.85	80.0659
-231.845	45.5609	-231.845	113.185	-231.845	-32.8953	-231.845	113.185	-231.845	-128.939	-231.845	-128.939
-231.84	-75.3529	-231.84	-69.3054	-231.84	-98.3411	-231.84	-69.3054	-231.84	-91.4968	-231.84	-91.4968
-231.836	-62.9754	-231.836	-251.796	-231.836	-163.787	-231.836	-251.796	-231.836	-54.0544	-231.836	-54.0544
-231.831	-100.212	-231.831	-282.336	-231.831	-99.1877	-231.831	-282.336	-231.831	-16.6121	-231.831	-16.6121
-231.826	-87.03	-231.826	-312.877	-231.826	-34.5886	-231.826	-312.877	-231.826	20.8301	-231.826	20.8301
-231.822	191.256	-231.822	319.417	-231.822	38.9004	-231.822	319.417	-231.822	-233.155	-231.822	-233.155
-231.817	-130.168	-231.817	399.169	-231.817	112.389	-231.817	399.169	-231.817	16.2419	-231.817	16.2419
-231.812	-114.447	-231.812	-18.3679	-231.812	88.3445	-231.812	-18.3679	-231.812	281.37	-231.812	281.37
-231.807	-124.438	-231.807	116.638	-231.807	64.2998	-231.807	116.638	-231.807	43.1152	-231.807	43.1152
-231.803	-266.498	-231.803	-21.1737	-231.803	294.927	-231.803	-21.1737	-231.803	56.552	-231.803	56.552
-231.798	-303.665	-231.798	-158.986	-231.798	5.37305	-231.798	-158.986	-231.798	321.68	-231.798	321.68
-231.793	136.271	-231.793	-117.221	-231.793	73.4436	-231.793	-117.221	-231.793	120.13	-231.793	120.13
-231.789	292.138	-231.789	-75.4568	-231.789	141.514	-231.789	-75.4568	-231.789	-81.4192	-231.789	-81.4192
-231.784	-66.6198	-231.784	60.8442	-231.784	72.7664	-231.784	60.8442	-231.784	-140.737	-231.784	-140.737
-231.779	62.8653	-231.779	-134.38	-231.779	4.01855	-231.779	-134.38	-231.779	-200.055	-231.779	-200.055
-231.774	-35.4555	-231.774	64.0818	-231.774	-227.285	-231.774	64.0818	-231.774	-133.527	-231.774	-133.527
-231.77	-188.849	-231.77	-68.9817	-231.77	61.5906	-231.77	-68.9817	-231.77	-66.9995	-231.77	-66.9995
-231.765	-151.576	-231.765	-127.797	-231.765	34.8364	-231.765	-127.797	-231.765	36.2332	-231.765	36.2332
-231.76	124.381	-231.76	144.913	-231.76	8.08252	-231.76	144.913	-231.76	139.466	-231.76	139.466
-231.756	195.549	-231.756	376.182	-231.756	-18.6716	-231.756	376.182	-231.756	-50.9412	-231.756	-50.9412
-231.751	-53.0987	-231.751	54.9088	-231.751	-45.4258	-231.751	54.9088	-231.751	-241.348	-231.751	-241.348
-231.746	-208.954	-231.746	-90.4574	-231.746	140.159	-231.746	-90.4574	-231.746	-147.947	-231.746	-147.947
-231.742	-211.748	-231.742	95.7019	-231.742	-194.436	-231.742	95.7019	-231.742	-54.5461	-231.742	-54.5461
-231.737	-133.074	-231.737	123.005	-231.737	12.8237	-231.737	123.005	-231.737	-86.9905	-231.737	-86.9905
-231.732	-63.4383	-231.732	150.309	-231.732	220.083	-231.732	150.309	-231.732	-119.435	-231.732	-119.435
-231.727	-102.733	-231.727	217.326	-231.727	-225.592	-231.727	217.326	-231.727	-28.656	-231.727	-28.656
-231.723	-90.0931	-231.723	-47.1821	-231.723	-151.087	-231.723	-47.1821	-231.723	62.1233	-231.723	62.1233
-231.718	-121.353	-231.718	-173.555	-231.718	-33.2339	-231.718	-173.555	-231.718	27.0569	-231.718	27.0569
-231.713	-86.2736	-231.713	473.632	-231.713	84.6194	-231.713	473.632	-231.713	-8.00952	-231.713	-8.00952
-231.709	1.5971	-231.709	213.009	-231.709	-248.621	-231.709	213.009	-231.709	19.8469	-231.709	19.8469
-231.704	206.598	-231.704	-47.6138	-231.704	-61.6814	-231.704	-47.6138	-231.704	47.7034	-231.704	47.7034
-231.699	300.221	-231.699	-18.152	-231.699	-189.017	-231.699	-18.152	-231.699	107.021	-231.699	107.021
-231.694	198.697	-231.694	11.3097	-231.694	203.827	-231.694	11.3097	-231.694	166.339	-231.694	166.339
-231.69	231.927	-231.69	247.975	-231.69	287.815	-231.69	247.975	-231.69	-157.123	-231.69	-157.123
-231.685	117.478	-231.685	-67.9025	-231.685	-148.378	-231.685	-67.9025	-231.685	22.7964	-231.685	22.7964
-231.68	209.011	-231.68	-383.78	-231.68	130.677	-231.68	-383.78	-231.68	-332.127	-231.68	-332.127
-231.676	625.951	-231.676	-1031.18	-231.676	929.912	-231.676	-1031.18	-231.676	487.507	-231.676	487.507
-231.671	-111.929	-231.671	-574.364	-231.671	219.914	-231.671	-574.364	-231.671	721.01	-231.671	721.01
-231.666	-190.92	-231.666	-117.545	-231.666	30.0952	-231.666	-117.545	-231.666	115.542	-231.666	115.542
-231.661	-110.604	-231.661	-344.497	-231.661	-62.1892	-231.661	-344.497	-231.661	338.557	-231.661	338.557
-231.657	-82.4223	-231.657	-18.9075	-231.657	-154.474	-231.657	-18.9075	-231.657	58.1904	-231.657	58.1904
-231.652	103.755	-231.652	-225.14	-231.652	-2.92407	-231.652	-225.14	-231.652	-112.061	-231.652	-112.061
-231.647	61.1165	-231.647	121.171	-231.647	-371.554	-231.647	121.171	-231.647	-282.313	-231.647	-282.313
-231.643	259.28	-231.643	191.21	-231.643	-230.841	-231.643	191.21	-231.643	-363.425	-231.643	-363.425
-231.638	21.4228	-231.638	261.249	-231.638	-90.1287	-231.638	261.249	-231.638	-192.845	-231.638	-192.845
-231.633	-131.761	-231.633	193.152	-231.633	31.6191	-231.633	193.152	-231.633	125.865	-231.633	125.865
-231.628	154.938	-231.628	125.056	-231.628	153.367	-231.628	125.056	-231.628	-58.8064	-231.628	-58.8064
-231.624	-33.7147	-231.624	36.2389	-231.624	145.07	-231.624	36.2389	-231.624	338.557	-231.624	338.557
-231.619	149.084	-231.619	-52.578	-231.619	136.773	-231.619	-52.578	-231.619	232.539	-231.619	232.539
-231.614	293.109	-231.614	131.423	-231.614	-6.98779	-231.614	131.423	-231.614	-75.3564	-231.614	-75.3564
-231.61	37.7989	-231.61	-16.1016	-231.61	-150.749	-231.61	-16.1016	-231.61	-383.252	-231.61	-383.252
-231.605	197.507	-231.605	22.8569	-231.605	8.9292	-231.605	22.8569	-231.605	-261.175	-231.605	-261.175
-231.6	-368.483	-231.6	61.8156	-231.6	168.607	-231.6	61.8156	-231.6	-139.099	-231.6	-139.099
-231.595	26.5633	-231.595	-123.696	-231.595	179.274	-231.595	-123.696	-231.595	118.328	-231.595	118.328
-231.591	263.692	-231.591	-309.208	-231.591	189.942	-231.591	-309.208	-231.591	375.754	-231.591	375.754
-231.586	9.37348	-231.586	-197.728	-231.586	222.284	-231.586	-197.728	-231.586	87.8494	-231.586	87.8494
-231.581	223.119	-231.581	-86.2485	-231.581	-265.554	-231.581	-86.2485	-231.581	-200.055	-231.581	-200.055
-231.577	220.126	-231.577	-154.345	-231.577	-449.954	-231.577	-154.345	-231.577	-89.4485	-231.577	-89.4485
-231.572	20.1251	-231.572	109.084	-231.572	-114.173	-231.572	109.084	-231.572	21.158	-231.572	21.158
-231.567	-9.01376	-231.567	20.267	-231.567	-5.97192	-231.567	20.267	-231.567	5.9187	-231.567	5.9187
-231.562	98.6081	-231.562	-68.5499	-231.562	102.229	-231.562	-68.5499	-231.562	-9.32031	-231.562	-9.32031
-231.558	-33.0966	-231.558	2.78418	-231.558	163.019	-231.558	2.78418	-231.558	66.5474	-231.558	66.5474
-231.553	-49.7732	-231.553	74.1183	-231.553	-296.372	-231.553	74.1183	-231.553	142.415	-231.553	142.415
-231.548	-85.4412	-231.548	145.452	-231.548	-40.5151	-231.548	145.452	-231.548	76.7068	-231.548	76.7068
-231.544	-29.8751	-231.544	216.786	-231.544	215.342	-231.544	216.786	-231.544	10.9985	-231.544	10.9985
-231.539	-26.0896	-231.539	139.625	-231.539	10.6223	-231.539	139.625	-231.539	16.0781	-231.539	16.0781
-231.534	47.3199	-231.534	62.463	-231.534	326.083	-231.534	62.463	-231.534	-230.533	-231.534	-230.533
-231.529	64.5466	-231.529	-97.5801	-231.529	-41.1924	-231.529	-97.5801	-231.529	89.1604	-231.529	89.1604
-231.525	-100.542	-231.525	-257.623	-231.525	-408.468	-231.525	-257.623	-231.525	-94.5283	-231.525	-94.5283
-231.52	-90.6134	-231.52	-120.243	-231.52	-113.411	-231.52	-120.243	-231.52	-119.763	-231.52	-119.763
-231.515	114.909	-231.515	17.1373	-231.515	181.645	-231.515	17.1373	-231.515	106.694	-231.515	106.694
-231.511	83.5451	-231.511	-135.567	-231.511	119.078	-231.511	-135.567	-231.511	160.112	-231.511	160.112
-231.506	-123.602	-231.506	43.2535	-231.506	56.5107	-231.506	43.2535	-231.506	213.531	-231.506	213.531
-231.501	6.52148	-231.501	128.833	-231.501	-172.677	-231.501	128.833	-231.501	38.855	-231.501	38.855
-231.496	98.0388	-231.496	-117.113	-231.496	118.316	-231.496	-117.113	-231.496	-135.821	-231.496	-135.821
-231.492	38.8302	-231.492	217.11	-231.492	-45.8489	-231.492	217.11	-231.492	14.6035	-231.492	14.6035
-231.487	151.424	-231.487	219.808	-231.487	310.166	-231.487	219.808	-231.487	165.028	-231.487	165.028
-231.482	136.947	-231.482	48.5416	-231.482	198.832	-231.482	48.5416	-231.482	-35.866	-231.482	-35.866
-231.478	201.293	-231.478	208.801	-231.478	87.498	-231.478	208.801	-231.478	266.622	-231.478	266.622
-231.473	196.245	-231.473	182.576	-231.473	73.6975	-231.473	182.576	-231.473	76.2153	-231.473	76.2153
-231.468	47.6712	-231.468	156.352	-231.468	59.8972	-231.468	156.352	-231.468	-114.192	-231.468	-114.192
-231.464	-3.27613	-231.464	71.4203	-231.464	147.695	-231.464	71.4203	-231.464	-131.561	-231.464	-131.561
-231.459	-193.323	-231.459	318.014	-231.459	235.492	-231.459	318.014	-231.459	-148.93	-231.459	-148.93
-231.454	-168.008	-231.454	101.853	-231.454	399.149	-231.454	101.853	-231.454	11.9817	-231.454	11.9817
-231.449	28.1213	-231.449	-114.307	-231.449	42.6257	-231.449	-114.307	-231.449	172.894	-231.449	172.894
-231.445	-45.471	-231.445	-234.205	-231.445	-39.9224	-231.445	-234.205	-231.445	439.66	-231.445	439.66
-231.44	66.2398	-231.44	-354.102	-231.44	-122.47	-231.44	-354.102	-231.44	203.044	-231.44	203.044
-231.435	111.86	-231.435	-308.237	-231.435	185.116	-231.435	-308.237	-231.435	181.414	-231.435	181.414
-231.431	-34.9888	-231.431	-262.372	-231.431	-27.4768	-231.431	-262.372	-231.431	-91.9065	-231.431	-91.9065
-231.426	-180.779	-231.426	-237.227	-231.426	-72.095	-231.426	-237.227	-231.426	122.424	-231.426	122.424
-231.421	25.0515	-231.421	-212.082	-231.421	-116.713	-231.421	-212.082	-231.421	336.755	-231.421	336.755
-231.416	142.731	-231.416	-186.937	-231.416	282.989	-231.416	-186.937	-231.416	157.818	-231.416	157.818
-231.412	170.095	-231.412	169.734	-231.412	162.511	-231.412	169.734	-231.412	-21.1184	-231.412	-21.1184
-231.407	83.3843	-231.407	-119.38	-231.407	94.8638	-231.407	-119.38	-231.407	125.046	-231.407	125.046
-231.402	-420.307	-231.402	-76.9677	-231.402	-492.963	-231.402	-76.9677	-231.402	271.21	-231.402	271.21
-231.398	-144.954	-231.398	400.572	-231.398	-170.475	-231.398	400.572	-231.398	-536.954	-231.398	-536.954
-231.393	13.7911	-231.393	104.551	-231.393	152.012	-231.393	104.551	-231.393	-170.56	-231.393	-170.56
-231.388	147.469	-231.388	-36.0665	-231.388	118.231	-231.388	-36.0665	-231.388	-47.9917	-231.388	-47.9917
-231.383	68.16	-231.383	-176.684	-231.383	84.45	-231.383	-176.684	-231.383	74.5767	-231.383	74.5767
-231.379	168.793	-231.379	-199.887	-231.379	18.1575	-231.379	-199.887	-231.379	60.8123	-231.379	60.8123
-231.374	154.357	-231.374	-554.615	-231.374	-48.135	-231.374	-554.615	-231.374	47.0481	-231.374	47.0481
-231.369	174.34	-231.369	-146.035	-231.369	-247.351	-231.369	-146.035	-231.369	-24.3137	-231.369	-24.3137
-231.365	64.9946	-231.365	-68.9817	-231.365	73.613	-231.365	-68.9817	-231.365	-95.6753	-231.365	-95.6753
-231.36	-239.619	-231.36	-102.436	-231.36	-11.8137	-231.36	-102.436	-231.36	-167.037	-231.36	-167.037
-231.355	-64.9073	-231.355	-135.891	-231.355	-97.2405	-231.355	-135.891	-231.355	-238.398	-231.355	-238.398
-231.35	-142.274	-231.35	-13.9432	-231.35	-243.626	-231.35	-13.9432	-231.35	-165.562	-231.35	-165.562
-231.346	300.841	-231.346	108.005	-231.346	-129.921	-231.346	108.005	-231.346	-92.7258	-231.346	-92.7258
-231.341	140.697	-231.341	-80.8527	-231.341	-32.4719	-231.341	-80.8527	-231.341	-19.8894	-231.341	-19.8894
-231.336	-191.443	-231.336	-269.71	-231.336	-195.113	-231.336	-269.71	-231.336	52.947	-231.336	52.947
-231.332	-191.635	-231.332	127.646	-231.332	-73.2803	-231.332	127.646	-231.332	1.9043	-231.332	1.9043
-231.327	-74.6989	-231.327	-27.5409	-231.327	-211.538	-231.327	-27.5409	-231.327	-49.1387	-231.327	-49.1387
-231.322	123.211	-231.322	-16.965	-231.322	105.362	-231.322	-16.965	-231.322	-100.181	-231.322	-100.181
-231.317	-318.978	-231.317	-6.38892	-231.317	-97.9177	-231.317	-6.38892	-231.317	-151.224	-231.317	-151.224
-231.313	190.228	-231.313	-32.0735	-231.313	-222.629	-231.313	-32.0735	-231.313	-128.857	-231.313	-128.857
-231.308	220.285	-231.308	273.767	-231.308	172.84	-231.308	273.767	-231.308	-106.49	-231.308	-106.49
-231.303	-80.174	-231.303	75.4133	-231.303	129.407	-231.303	75.4133	-231.303	-241.43	-231.303	-241.43
-231.299	-13.7352	-231.299	208.585	-231.299	346.064	-231.299	208.585	-231.299	127.012	-231.299	127.012
-231.294	-148.777	-231.294	-105.458	-231.294	-68.2004	-231.294	-105.458	-231.294	-11.8601	-231.294	-11.8601
-231.289	-157.062	-231.289	133.042	-231.289	37.7151	-231.289	133.042	-231.289	-150.733	-231.289	-150.733
-231.284	-8.45442	-231.284	-35.9586	-231.284	111.119	-231.284	-35.9586	-231.284	4.03442	-231.284	4.03442
-231.28	270.91	-231.28	-204.959	-231.28	444.614	-231.28	-204.959	-231.28	158.802	-231.28	158.802
-231.275	-122.92	-231.275	12.8206	-231.275	268.765	-231.275	12.8206	-231.275	245.402	-231.275	245.402
-231.27	-110.533	-231.27	-321.943	-231.27	92.9165	-231.27	-321.943	-231.27	-171.379	-231.27	-171.379
-231.266	189.792	-231.266	82.3201	-231.266	-34.1653	-231.266	82.3201	-231.266	103.99	-231.266	103.99
-231.261	355.759	-231.261	-65.96	-231.261	-161.247	-231.261	-65.96	-231.261	379.359	-231.261	379.359
-231.256	220.803	-231.256	-230.644	-231.256	-314.067	-231.256	-230.644	-231.256	-106.572	-231.256	-106.572
-231.251	-26.0576	-231.251	157.215	-231.251	53.2935	-231.251	157.215	-231.251	-89.1208	-231.251	-89.1208
-231.247	-123.082	-231.247	33.9725	-231.247	-88.6895	-231.247	33.9725	-231.247	80.3938	-231.247	80.3938
-231.242	-19.2716	-231.242	-89.2703	-231.242	-230.672	-231.242	-89.2703	-231.242	-1.78271	-231.242	-1.78271
-231.237	-228.839	-231.237	-58.8373	-231.237	-193.843	-231.237	-58.8373	-231.237	-0.06226	-231.237	-0.06226
-231.233	-176.725	-231.233	-28.4043	-231.233	-157.014	-231.233	-28.4043	-231.233	1.65845	-231.233	1.65845
-231.228	-2.70419	-231.228	57.283	-231.228	-120.185	-231.228	57.283	-231.228	-43.8132	-231.228	-43.8132
-231.223	-40.5967	-231.223	-188.555	-231.223	-83.3555	-231.223	-188.555	-231.223	-89.2847	-231.223	-89.2847
-231.219	126.746	-231.219	-290.107	-231.219	-26.5032	-231.219	-290.107	-231.219	171.869	-231.219	171.869
-231.214	-136.086	-231.214	160.885	-231.214	30.3494	-231.214	160.885	-231.214	-70.3586	-231.214	-70.3586
-231.209	-162.148	-231.209	114.588	-231.209	49.2717	-231.209	114.588	-231.209	-29.4343	-231.209	-29.4343
-231.204	10.0875	-231.204	68.2906	-231.204	-191.896	-231.204	68.2906	-231.204	11.49	-231.204	11.49
-231.2	-51.514	-231.2	-95.4216	-231.2	295.731	-231.2	-95.4216	-231.2	68.145	-231.2	68.145
-231.195	136.959	-231.195	-259.134	-231.195	-83.6094	-231.195	-259.134	-231.195	124.8	-231.195	124.8
-231.19	-35.273	-231.19	-146.575	-231.19	-186.604	-231.19	-146.575	-231.19	212.917	-231.19	212.917
-231.186	-119.3	-231.186	-34.016	-231.186	230.581	-231.186	-34.016	-231.186	49.342	-231.186	49.342
-231.181	-205.821	-231.181	-206.362	-231.181	325.364	-231.181	-206.362	-231.181	-163.391	-231.181	-163.391
-231.176	89.8674	-231.176	-378.708	-231.176	-100.034	-231.176	-378.708	-231.176	-124.433	-231.176	-124.433
-231.171	326.935	-231.171	-274.782	-231.171	238.582	-231.171	-274.782	-231.171	181.947	-231.171	181.947
-231.167	91.822	-231.167	-170.857	-231.167	57.0186	-231.167	-170.857	-231.167	-15.0554	-231.167	-15.0554
-231.162	-76.3827	-231.162	2.1366	-231.162	100.325	-231.162	2.1366	-231.162	-212.058	-231.162	-212.058
-231.157	-102.23	-231.157	175.13	-231.157	403.721	-231.157	175.13	-231.157	-157.369	-231.157	-157.369
-231.153	69.0399	-231.153	106.386	-231.153	-154.431	-231.153	106.386	-231.153	-181.334	-231.153	-181.334
-231.148	-347.692	-231.148	37.6418	-231.148	-192.404	-231.148	37.6418	-231.148	-205.298	-231.148	-205.298
-231.143	-169.104	-231.143	-112.904	-231.143	-167.809	-231.143	-112.904	-231.143	105.669	-231.143	105.669
-231.138	-24.7917	-231.138	289.092	-231.138	-143.213	-231.138	289.092	-231.138	-86.7449	-231.138	-86.7449
-231.134	-254.353	-231.134	104.012	-231.134	114.379	-231.134	104.012	-231.134	-27.468	-231.134	-27.468
-231.129	125.876	-231.129	-81.0685	-231.129	111.881	-231.129	-81.0685	-231.129	283.5	-231.129	283.5
-231.124	17.2283	-231.124	-150.46	-231.124	-340.355	-231.124	-150.46	-231.124	329.668	-231.124	329.668
-231.12	-434.631	-231.12	-219.852	-231.12	74.375	-231.12	-219.852	-231.12	124.145	-231.12	124.145
-231.115	-262.847	-231.115	-123.48	-231.115	-31.075	-231.115	-123.48	-231.115	-207.224	-231.115	-207.224
-231.11	122.761	-231.11	-27.1093	-231.11	-396.615	-231.11	-27.1093	-231.11	-35.2104	-231.11	-35.2104
-231.105	148.356	-231.105	15.7344	-231.105	-10.332	-231.105	15.7344	-231.105	238.725	-231.105	238.725
-231.101	-213.814	-231.101	58.578	-231.101	-144.229	-231.101	58.578	-231.101	512.66	-231.101	512.66
-231.096	-193.306	-231.096	205.023	-231.096	-326.894	-231.096	205.023	-231.096	104.932	-231.096	104.932
-231.091	67.0126	-231.091	19.9432	-231.091	10.6223	-231.091	19.9432	-231.091	-302.796	-231.091	-302.796
-231.087	-37.5847	-231.087	-39.0883	-231.087	188.291	-231.087	-39.0883	-231.087	-335.609	-231.087	-335.609
-231.082	-51.7546	-231.082	-98.1196	-231.082	-154.22	-231.082	-98.1196	-231.082	-368.422	-231.082	-368.422
-231.077	-119.905	-231.077	-12.1086	-231.077	-301.663	-231.077	-12.1086	-231.077	-118.083	-231.077	-118.083
-231.072	-88.9882	-231.072	-257.623	-231.072	-449.107	-231.072	-257.623	-231.072	-119.435	-231.072	-119.435
-231.068	-30.9486	-231.068	14.3314	-231.068	-97.5791	-231.068	14.3314	-231.068	-191.452	-231.068	-191.452
-231.063	19.6977	-231.063	-45.2396	-231.063	253.949	-231.063	-45.2396	-231.063	-11.7783	-231.063	-11.7783
-231.058	275.638	-231.058	60.9521	-231.058	128.645	-231.058	60.9521	-231.058	68.2681	-231.058	68.2681
-231.054	124.918	-231.054	167.144	-231.054	3.34131	-231.054	167.144	-231.054	-355.068	-231.054	-355.068
-231.049	43.9718	-231.049	73.0391	-231.049	-105.707	-231.049	73.0391	-231.049	-7.59985	-231.049	-7.59985
-231.044	-135.985	-231.044	-21.0658	-231.044	-214.755	-231.044	-21.0658	-231.044	88.1772	-231.044	88.1772
-231.039	-76.7717	-231.039	361.397	-231.039	-107.062	-231.039	361.397	-231.039	-83.4675	-231.039	-83.4675
-231.035	157.752	-231.035	191.318	-231.035	0.63184	-231.035	191.318	-231.035	248.27	-231.035	248.27
-231.03	-10.484	-231.03	33.3251	-231.03	-206.627	-231.03	33.3251	-231.03	-103.623	-231.03	-103.623
-231.025	-188.354	-231.025	-124.668	-231.025	-413.886	-231.025	-124.668	-231.025	47.8672	-231.025	47.8672
-231.021	16.9533	-231.021	-192.872	-231.021	224.147	-231.021	-192.872	-231.021	-68.0647	-231.021	-68.0647
-231.016	75.0723	-231.016	70.449	-231.016	-4.78662	-231.016	70.449	-231.016	67.6946	-231.016	67.6946
-231.011	-55.804	-231.011	-360.361	-231.011	-439.625	-231.011	-360.361	-231.011	132.666	-231.011	132.666
-231.006	-83.6699	-231.006	-238.63	-231.006	-7.49585	-231.006	-238.63	-231.006	197.636	-231.006	197.636
-231.002	193.834	-231.002	-241.219	-231.002	-312.289	-231.002	-241.219	-231.002	68.5957	-231.002	68.5957
-230.997	203.406	-230.997	-243.81	-230.997	-96.9019	-230.997	-243.81	-230.997	-60.4451	-230.997	-60.4451
-230.992	-19.8404	-230.992	-218.988	-230.992	244.89	-230.992	-218.988	-230.992	-85.5977	-230.992	-85.5977
-230.988	9.89303	-230.988	-194.167	-230.988	66.501	-230.988	-194.167	-230.988	-110.75	-230.988	-110.75
-230.983	241.125	-230.983	-169.346	-230.983	-63.1206	-230.983	-169.346	-230.983	-167.365	-230.983	-167.365
-230.978	43.6776	-230.978	-144.525	-230.978	67.3477	-230.978	-144.525	-230.978	-223.979	-230.978	-223.979
-230.974	243.557	-230.974	-161.144	-230.974	111.119	-230.974	-161.144	-230.974	133.649	-230.974	133.649
-230.969	389.592	-230.969	-177.763	-230.969	154.891	-230.969	-177.763	-230.969	-12.106	-230.969	-12.106
-230.964	-87.3305	-230.964	-49.3405	-230.964	236.593	-230.964	-49.3405	-230.964	-0.55371	-230.964	-0.55371
-230.959	-110.225	-230.959	79.0825	-230.959	-201.886	-230.959	79.0825	-230.959	10.9985	-230.959	10.9985
-230.955	42.7988	-230.955	239.449	-230.955	-331.846	-230.955	239.449	-230.955	11.4082	-230.955	11.4082
-230.95	-47.0915	-230.95	68.2906	-230.95	58.3733	-230.95	68.2906	-230.95	11.8179	-230.95	11.8179
-230.945	-56.5443	-230.945	83.6151	-230.945	269.781	-230.945	83.6151	-230.945	43.6887	-230.945	43.6887
-230.941	117.632	-230.941	98.9395	-230.941	-38.9912	-230.941	98.9395	-230.941	75.5598	-230.941	75.5598
-230.936	-139.672	-230.936	98.7236	-230.936	72.1736	-230.936	98.7236	-230.936	-314.676	-230.936	-314.676
-230.931	-49.9574	-230.931	98.5078	-230.931	-76.7517	-230.931	98.5078	-230.931	-201.53	-230.931	-201.53
-230.926	292.174	-230.926	15.4106	-230.926	-204.003	-230.926	15.4106	-230.926	121.359	-230.926	121.359
-230.922	221.371	-230.922	-67.6866	-230.922	188.926	-230.922	-67.6866	-230.922	-59.1343	-230.922	-59.1343
-230.917	-174.686	-230.917	-14.9144	-230.917	195.234	-230.917	-14.9144	-230.917	108.373	-230.917	108.373
-230.912	-192.841	-230.912	37.8577	-230.912	-58.5486	-230.912	37.8577	-230.912	275.88	-230.912	275.88
-230.908	-157.67	-230.908	111.35	-230.908	-133.519	-230.908	111.35	-230.908	202.184	-230.908	202.184
-230.903	-70.9407	-230.903	-146.683	-230.903	-208.49	-230.903	-146.683	-230.903	128.487	-230.903	128.487
-230.898	-117.719	-230.898	-119.811	-230.898	-20.6611	-230.898	-119.811	-230.898	-5.5105	-230.898	-5.5105
-230.893	-156.366	-230.893	-92.9396	-230.893	167.167	-230.893	-92.9396	-230.893	-139.508	-230.893	-139.508
-230.889	21.0167	-230.889	-86.7882	-230.889	376.67	-230.889	-86.7882	-230.889	-79.4939	-230.889	-79.4939
-230.884	108.4	-230.884	-80.6368	-230.884	65.9932	-230.884	-80.6368	-230.884	-19.4797	-230.884	-19.4797
-230.879	-20.0115	-230.879	-169.454	-230.879	-322.237	-230.879	-169.454	-230.879	170.313	-230.879	170.313
-230.875	-148.987	-230.875	-258.271	-230.875	-190.287	-230.875	-258.271	-230.875	108.414	-230.875	108.414
-230.87	-149.088	-230.87	-181.325	-230.87	39.1968	-230.87	-181.325	-230.87	-110.792	-230.87	-110.792
-230.865	16.0827	-230.865	-104.379	-230.865	-251.5	-230.865	-104.379	-230.865	173.385	-230.865	173.385
-230.86	36.9702	-230.86	-162.115	-230.86	-43.6899	-230.86	-162.115	-230.86	9.23706	-230.86	9.23706
-230.856	-25.3894	-230.856	-219.852	-230.856	164.119	-230.856	-219.852	-230.856	-406.602	-230.856	-406.602
-230.851	1.83676	-230.851	-319.029	-230.851	-343.318	-230.851	-319.029	-230.851	-4.44556	-230.851	-4.44556
-230.846	264.414	-230.846	-86.6803	-230.846	-330.576	-230.846	-86.6803	-230.846	-105.671	-230.846	-105.671
-230.842	-58.3893	-230.842	119.336	-230.842	-79.5879	-230.842	119.336	-230.842	-35.825	-230.842	-35.825
-230.837	21.6012	-230.837	-6.1731	-230.837	171.401	-230.837	-6.1731	-230.837	-217.67	-230.837	-217.67
-230.832	152.031	-230.832	-276.725	-230.832	37.6729	-230.832	-276.725	-230.832	-79.6577	-230.832	-79.6577
-230.827	9.10999	-230.827	-215.751	-230.827	164.035	-230.827	-215.751	-230.827	58.3545	-230.827	58.3545
-230.823	8.63838	-230.823	-61.5353	-230.823	-107.866	-230.823	-61.5353	-230.823	4.97656	-230.823	4.97656
-230.818	-138.073	-230.818	92.6802	-230.818	140.413	-230.818	92.6802	-230.818	-48.4014	-230.818	-48.4014
-230.813	110.692	-230.813	46.599	-230.813	96.0913	-230.813	46.599	-230.813	-101.779	-230.813	-101.779
-230.809	16.0083	-230.809	-331.008	-230.809	51.7695	-230.809	-331.008	-230.809	-155.157	-230.809	-155.157
-230.804	-45.5267	-230.804	20.9144	-230.804	137.492	-230.804	20.9144	-230.804	-91.5378	-230.804	-91.5378
-230.799	-196.248	-230.799	41.311	-230.799	-36.8745	-230.799	41.311	-230.799	-27.9187	-230.799	-27.9187
-230.794	30.5285	-230.794	-207.657	-230.794	314.357	-230.794	-207.657	-230.794	-90.145	-230.794	-90.145
-230.79	95.0679	-230.79	316.935	-230.79	405.499	-230.79	316.935	-230.79	-152.371	-230.79	-152.371
-230.785	-9.56283	-230.785	209.556	-230.785	206.748	-230.785	209.556	-230.785	-44.1819	-230.785	-44.1819
-230.78	48.7476	-230.78	102.177	-230.78	268.088	-230.78	102.177	-230.78	64.0076	-230.78	64.0076
-230.776	150.761	-230.776	43.1456	-230.776	491.984	-230.776	43.1456	-230.776	-236.801	-230.776	-236.801
-230.771	195.055	-230.771	-15.8857	-230.771	195.699	-230.771	-15.8857	-230.771	-34.2273	-230.771	-34.2273
-230.766	-128.256	-230.766	-15.4541	-230.766	-144.399	-230.766	-15.4541	-230.766	-102.475	-230.766	-102.475
-230.761	-53.652	-230.761	-15.0223	-230.761	35.6831	-230.761	-15.0223	-230.761	-170.724	-230.761	-170.724
-230.757	73.0709	-230.757	-49.1246	-230.757	36.9531	-230.757	-49.1246	-230.757	2.23193	-230.757	2.23193
-230.752	165.771	-230.752	-83.2269	-230.752	-221.867	-230.752	-83.2269	-230.752	175.187	-230.752	175.187
-230.747	323.168	-230.747	255.637	-230.747	-150.156	-230.747	255.637	-230.747	-118.534	-230.747	-118.534
-230.743	32.032	-230.743	41.9585	-230.743	-78.4448	-230.743	41.9585	-230.743	-412.255	-230.743	-412.255
-230.738	-38.9753	-230.738	-47.3979	-230.738	-153.034	-230.738	-47.3979	-230.738	-244.543	-230.738	-244.543
-230.733	-209.909	-230.733	194.771	-230.733	292.556	-230.733	194.771	-230.733	-76.8313	-230.733	-76.8313
-230.728	-103.697	-230.728	198.656	-230.728	16.1255	-230.728	198.656	-230.728	17.1433	-230.728	17.1433
-230.724	174.484	-230.724	202.541	-230.724	259.875	-230.724	202.541	-230.724	111.118	-230.724	111.118
-230.719	-15.659	-230.719	227.147	-230.719	26.7932	-230.719	227.147	-230.719	-203.906	-230.719	-203.906
-230.714	56.9635	-230.714	251.752	-230.714	-206.289	-230.714	251.752	-230.714	-15.5471	-230.714	-15.5471
-230.71	-316.409	-230.71	167.576	-230.71	-87.1653	-230.71	167.576	-230.71	41.7224	-230.71	41.7224
-230.705	-81.5002	-230.705	83.3993	-230.705	31.9578	-230.705	83.3993	-230.705	98.9919	-230.705	98.9919
-230.7	174.953	-230.7	-62.9382	-230.7	-65.6606	-230.7	-62.9382	-230.7	177.236	-230.7	177.236
-230.696	75.0557	-230.696	-209.276	-230.696	-163.279	-230.696	-209.276	-230.696	-247.902	-230.696	-247.902
-230.691	212.502	-230.691	-64.8807	-230.691	-61.2581	-230.691	-64.8807	-230.691	-187.356	-230.691	-187.356
-230.686	221.714	-230.686	411.04	-230.686	40.7629	-230.686	411.04	-230.686	-126.809	-230.686	-126.809
-230.681	174.152	-230.681	410.392	-230.681	305.34	-230.681	410.392	-230.681	-359.902	-230.681	-359.902
-230.677	37.7499	-230.677	78.2191	-230.677	49.7375	-230.677	78.2191	-230.677	245.976	-230.677	245.976
-230.672	132.37	-230.672	-48.4772	-230.672	-73.1111	-230.672	-48.4772	-230.672	199.029	-230.672	199.029
-230.667	-51.4103	-230.667	156.352	-230.667	-195.959	-230.667	156.352	-230.667	152.083	-230.667	152.083
-230.663	115.657	-230.663	174.698	-230.663	-134.578	-230.663	174.698	-230.663	157.573	-230.663	157.573
-230.658	-21.9674	-230.658	-138.481	-230.658	-73.1958	-230.658	-138.481	-230.658	163.062	-230.658	163.062
-230.653	205.485	-230.653	-244.025	-230.653	11.2151	-230.653	-244.025	-230.653	-85.7617	-230.653	-85.7617
-230.648	231.984	-230.648	-349.57	-230.648	95.6257	-230.648	-349.57	-230.648	-334.585	-230.648	-334.585
-230.644	-209.627	-230.644	-199.563	-230.644	147.525	-230.644	-199.563	-230.644	-121.975	-230.644	-121.975
-230.639	-229.771	-230.639	-49.5563	-230.639	199.425	-230.639	-49.5563	-230.639	90.635	-230.639	90.635
-230.634	-67.6935	-230.634	-22.145	-230.634	365.114	-230.634	-22.145	-230.634	-6.125	-230.634	-6.125
-230.63	-234.006	-230.63	5.26624	-230.63	10.6223	-230.63	5.26624	-230.63	-102.885	-230.63	-102.885
-230.625	-236.662	-230.625	-50.2039	-230.625	-51.2676	-230.625	-50.2039	-230.625	83.5071	-230.625	83.5071
-230.62	138.351	-230.62	-105.674	-230.62	-113.157	-230.62	-105.674	-230.62	-233.483	-230.62	-233.483
-230.615	-6.15714	-230.615	-196.218	-230.615	-37.1284	-230.615	-196.218	-230.615	-235.613	-230.615	-235.613
-230.611	-239.646	-230.611	-286.761	-230.611	38.9004	-230.611	-286.761	-230.611	-237.743	-230.611	-237.743
-230.606	-128.168	-230.606	85.4497	-230.606	-15.1157	-230.606	85.4497	-230.606	-30.1306	-230.606	-30.1306
-230.601	179.088	-230.601	126.135	-230.601	-69.1318	-230.601	126.135	-230.601	177.482	-230.601	177.482
-230.597	134.611	-230.597	75.3054	-230.597	-1.23071	-230.597	75.3054	-230.597	-139.262	-230.597	-139.262
-230.592	-33.5008	-230.592	24.4757	-230.592	66.6704	-230.592	24.4757	-230.592	47.3757	-230.592	47.3757
-230.587	169.999	-230.587	139.409	-230.587	4.52661	-230.587	139.409	-230.587	76.7068	-230.587	76.7068
-230.582	-159.798	-230.582	-77.1835	-230.582	-57.6174	-230.582	-77.1835	-230.582	106.038	-230.582	106.038
-230.578	-234.317	-230.578	-121.538	-230.578	-36.4512	-230.578	-121.538	-230.578	47.5396	-230.578	47.5396
-230.573	-99.6981	-230.573	-165.892	-230.573	-15.2849	-230.573	-165.892	-230.573	-10.959	-230.573	-10.959
-230.568	-263.711	-230.568	79.8379	-230.568	152.182	-230.568	79.8379	-230.568	213.695	-230.568	213.695
-230.564	-101.957	-230.564	-226.974	-230.564	319.649	-230.564	-226.974	-230.564	-65.0332	-230.564	-65.0332
-230.559	36.6894	-230.559	-1.96423	-230.559	-11.3904	-230.559	-1.96423	-230.559	-60.6089	-230.559	-60.6089
-230.554	13.1791	-230.554	223.046	-230.554	-82.3396	-230.554	223.046	-230.554	-56.1846	-230.554	-56.1846
-230.549	-164.247	-230.549	116.53	-230.549	366.892	-230.549	116.53	-230.549	199.931	-230.549	199.931
-230.545	-43.0358	-230.545	10.0146	-230.545	295.942	-230.545	10.0146	-230.545	-47.3362	-230.545	-47.3362
-230.54	-307.56	-230.54	-52.6859	-230.54	154.214	-230.54	-52.6859	-230.54	-19.3159	-230.54	-19.3159
-230.535	-115.27	-230.535	-446.912	-230.535	-247.605	-230.535	-446.912	-230.535	8.70435	-230.535	8.70435
-230.531	-247.086	-230.531	-267.875	-230.531	-264.707	-230.531	-267.875	-230.531	-120.582	-230.531	-120.582
-230.526	-248.625	-230.526	-88.8386	-230.526	238.37	-230.526	-88.8386	-230.526	-249.869	-230.526	-249.869
-230.521	37.5983	-230.521	-30.6705	-230.521	18.0728	-230.521	-30.6705	-230.521	-130.086	-230.521	-130.086
-230.516	28.9027	-230.516	27.4974	-230.516	-202.225	-230.516	27.4974	-230.516	-10.3035	-230.516	-10.3035
-230.512	136.457	-230.512	85.6655	-230.512	-173.269	-230.512	85.6655	-230.512	-16.3665	-230.512	-16.3665
-230.507	-46.7147	-230.507	143.834	-230.507	-144.314	-230.507	143.834	-230.507	-22.4292	-230.507	-22.4292
-230.502	15.8498	-230.502	67.3193	-230.502	-27.9846	-230.502	67.3193	-230.502	37.0525	-230.502	37.0525
-230.498	151.584	-230.498	-9.19482	-230.498	88.3445	-230.498	-9.19482	-230.498	96.5342	-230.498	96.5342
-230.493	9.81619	-230.493	-85.709	-230.493	-250.484	-230.493	-85.709	-230.493	30.1702	-230.493	30.1702
-230.488	75.8037	-230.488	169.302	-230.488	277.655	-230.488	169.302	-230.488	-36.1936	-230.488	-36.1936
-230.483	135.353	-230.483	-9.08691	-230.483	-88.2661	-230.483	-9.08691	-230.483	-37.0129	-230.483	-37.0129
-230.479	69.9166	-230.479	144.049	-230.479	65.9932	-230.479	144.049	-230.479	-37.8323	-230.479	-37.8323
-230.474	-1.76816	-230.474	235.025	-230.474	-18.1636	-230.474	235.025	-230.474	118.655	-230.474	118.655
-230.469	54.6475	-230.469	326	-230.469	-102.32	-230.469	326	-230.469	275.143	-230.469	275.143
-230.465	86.5589	-230.465	26.85	-230.465	-54.7388	-230.465	26.85	-230.465	-44.6323	-230.465	-44.6323
-230.46	181.772	-230.46	59.2255	-230.46	-7.15723	-230.46	59.2255	-230.46	138.974	-230.46	138.974
-230.455	-80.4353	-230.455	-239.924	-230.455	-89.6206	-230.455	-239.924	-230.455	39.4285	-230.455	39.4285
-230.451	15.9895	-230.451	13.468	-230.451	-172.084	-230.451	13.468	-230.451	-60.1174	-230.451	-60.1174
-230.446	194.46	-230.446	61.3839	-230.446	-105.538	-230.446	61.3839	-230.446	136.598	-230.446	136.598
-230.441	-123.5	-230.441	109.3	-230.441	-38.9912	-230.441	109.3	-230.441	333.314	-230.441	333.314
-230.436	-10.3925	-230.436	-160.496	-230.436	60.0667	-230.436	-160.496	-230.436	152.493	-230.436	152.493
-230.432	156.564	-230.432	-98.7671	-230.432	159.124	-230.432	-98.7671	-230.432	-28.3281	-230.432	-28.3281
-230.427	-42.9516	-230.427	37.2101	-230.427	-172.592	-230.427	37.2101	-230.427	-118.698	-230.427	-118.698
-230.422	-175.16	-230.422	173.187	-230.422	15.8716	-230.422	173.187	-230.422	-209.067	-230.422	-209.067
-230.418	-15.1043	-230.418	198.656	-230.418	-88.2661	-230.418	198.656	-230.418	-89.6943	-230.418	-89.6943
-230.413	95.237	-230.413	224.125	-230.413	-192.404	-230.413	224.125	-230.413	29.6787	-230.413	29.6787
-230.408	-219.048	-230.408	-135.459	-230.408	17.7341	-230.408	-135.459	-230.408	80.8853	-230.408	80.8853
-230.403	-140.929	-230.403	57.4988	-230.403	227.872	-230.403	57.4988	-230.403	132.092	-230.403	132.092
-230.399	178.223	-230.399	105.415	-230.399	188.757	-230.399	105.415	-230.399	183.299	-230.399	183.299
-230.394	-11.9876	-230.394	153.33	-230.394	149.642	-230.394	153.33	-230.394	234.505	-230.394	234.505
-230.389	117.982	-230.389	68.0748	-230.389	296.45	-230.389	68.0748	-230.389	101.532	-230.389	101.532
-230.385	23.049	-230.385	-17.1808	-230.385	-76.9209	-230.385	-17.1808	-230.385	-31.4417	-230.385	-31.4417
-230.38	-80.6631	-230.38	132.394	-230.38	-0.55347	-230.38	132.394	-230.38	-164.415	-230.38	-164.415
-230.375	-3.44389	-230.375	-49.5563	-230.375	335.904	-230.375	-49.5563	-230.375	-297.389	-230.375	-297.389
-230.37	30.5239	-230.37	188.08	-230.37	146.763	-230.37	188.08	-230.37	-202.267	-230.37	-202.267
-230.366	-91.3826	-230.366	-126.826	-230.366	-42.3777	-230.366	-126.826	-230.366	-107.146	-230.366	-107.146
-230.361	-91.2591	-230.361	-34.2319	-230.361	-85.218	-230.361	-34.2319	-230.361	-12.0239	-230.361	-12.0239
-230.356	4.32637	-230.356	58.3622	-230.356	-128.058	-230.356	58.3622	-230.356	83.0974	-230.356	83.0974
-230.352	-157.502	-230.352	435.861	-230.352	-167.174	-230.352	435.861	-230.352	-83.9592	-230.352	-83.9592
-230.347	-338.676	-230.347	39.8002	-230.347	-206.289	-230.347	39.8002	-230.347	-251.016	-230.347	-251.016
-230.342	231.255	-230.342	-197.405	-230.342	-115.359	-230.342	-197.405	-230.342	22.387	-230.342	22.387
-230.337	361.954	-230.337	-434.609	-230.337	-24.4287	-230.337	-434.609	-230.337	-207.593	-230.337	-207.593
-230.333	-11.7016	-230.333	-343.742	-230.333	-188.17	-230.333	-343.742	-230.333	-330.079	-230.333	-330.079
-230.328	161.952	-230.328	-252.875	-230.328	-351.912	-230.328	-252.875	-230.328	50.8169	-230.328	50.8169
-230.323	215.624	-230.323	-348.49	-230.323	53.2935	-230.323	-348.49	-230.323	-8.74683	-230.323	-8.74683
-230.319	178.843	-230.319	-112.581	-230.319	198.409	-230.319	-112.581	-230.319	-68.3103	-230.319	-68.3103
-230.314	282.664	-230.314	2.89209	-230.314	-157.014	-230.314	2.89209	-230.314	26.2375	-230.314	26.2375
-230.309	48.5693	-230.309	118.365	-230.309	7.74365	-230.309	118.365	-230.309	120.786	-230.309	120.786
-230.304	-79.0733	-230.304	164.77	-230.304	-98.4258	-230.304	164.77	-230.304	89.488	-230.304	89.488
-230.3	-88.0266	-230.3	-120.351	-230.3	55.4946	-230.3	-120.351	-230.3	58.1904	-230.3	58.1904
-230.295	235.31	-230.295	74.5499	-230.295	241.926	-230.295	74.5499	-230.295	34.7583	-230.295	34.7583
-230.29	50.8872	-230.29	269.451	-230.29	-91.822	-230.29	269.451	-230.29	11.3262	-230.29	11.3262
-230.286	289.126	-230.286	257.148	-230.286	192.144	-230.286	257.148	-230.286	-12.106	-230.286	-12.106
-230.281	238.717	-230.281	-307.697	-230.281	-44.071	-230.281	-307.697	-230.281	-35.5381	-230.281	-35.5381
-230.276	40.7711	-230.276	-122.725	-230.276	-117.391	-230.276	-122.725	-230.276	-104.196	-230.276	-104.196
-230.271	71.6494	-230.271	62.2472	-230.271	69.3796	-230.271	62.2472	-230.271	-172.854	-230.271	-172.854
-230.267	-191.379	-230.267	46.9229	-230.267	77.3381	-230.267	46.9229	-230.267	20.6663	-230.267	20.6663
-230.262	-188.568	-230.262	31.5984	-230.262	85.2966	-230.262	31.5984	-230.262	214.187	-230.262	214.187
-230.257	-55.1397	-230.257	-25.1667	-230.257	76.9995	-230.257	-25.1667	-230.257	355.271	-230.257	355.271
-230.253	63.8712	-230.253	-81.9319	-230.253	68.7024	-230.253	-81.9319	-230.253	-7.02637	-230.253	-7.02637
-230.248	-47.4088	-230.248	213.549	-230.248	-102.151	-230.248	213.549	-230.248	123.571	-230.248	123.571
-230.243	-122.187	-230.243	177.504	-230.243	-273.004	-230.243	177.504	-230.243	254.169	-230.243	254.169
-230.238	-176.071	-230.238	20.8065	-230.238	98.9277	-230.238	20.8065	-230.238	219.43	-230.238	219.43
-230.234	48.4891	-230.234	-135.891	-230.234	-49.3203	-230.234	-135.891	-230.234	184.691	-230.234	184.691
-230.229	-157.623	-230.229	-126.826	-230.229	-2.50073	-230.229	-126.826	-230.229	149.953	-230.229	149.953
-230.224	-13.0016	-230.224	434.782	-230.224	44.3188	-230.224	434.782	-230.224	115.214	-230.224	115.214
-230.22	-126.501	-230.22	215.923	-230.22	-193.335	-230.22	215.923	-230.22	164.373	-230.22	164.373
-230.215	-196.694	-230.215	-2.93555	-230.215	89.1912	-230.215	-2.93555	-230.215	213.531	-230.215	213.531
-230.21	-83.1198	-230.21	-0.77722	-230.21	-67.1846	-230.21	-0.77722	-230.21	136.844	-230.21	136.844
-230.206	129.748	-230.206	1.38123	-230.206	36.5298	-230.206	1.38123	-230.206	60.157	-230.206	60.157
-230.201	189.88	-230.201	-36.1744	-230.201	-65.6606	-230.201	-36.1744	-230.201	58.8459	-230.201	58.8459
-230.196	253.822	-230.196	257.796	-230.196	-167.851	-230.196	257.796	-230.196	57.5352	-230.196	57.5352
-230.191	211.267	-230.191	-214.887	-230.191	-37.0439	-230.191	-214.887	-230.191	56.2241	-230.191	56.2241
-230.187	-160.14	-230.187	85.9893	-230.187	93.7632	-230.187	85.9893	-230.187	54.9133	-230.187	54.9133
-230.182	-143.372	-230.182	-224.384	-230.182	-11.1365	-230.182	-224.384	-230.182	140.121	-230.182	140.121
-230.177	-29.5919	-230.177	-203.232	-230.177	-116.036	-230.177	-203.232	-230.177	225.329	-230.177	225.329
-230.173	-290.492	-230.173	-154.453	-230.173	-4.19385	-230.173	-154.453	-230.173	16.8975	-230.173	16.8975
-230.168	193.831	-230.168	-105.674	-230.168	107.648	-230.168	-105.674	-230.168	-191.534	-230.168	-191.534
-230.163	304.785	-230.163	-117.302	-230.163	7.82837	-230.163	-117.302	-230.163	24.5171	-230.163	24.5171
-230.158	189.593	-230.158	-128.93	-230.158	-91.9912	-230.158	-128.93	-230.158	240.568	-230.158	240.568
-230.154	42.9664	-230.154	-161.279	-230.154	-61.7659	-230.154	-161.279	-230.154	162.98	-230.154	162.98
-230.149	-68.1928	-230.149	-193.627	-230.149	-31.5408	-230.149	-193.627	-230.149	85.3916	-230.149	85.3916
-230.144	-25.9698	-230.144	-22.226	-230.144	42.033	-230.144	-22.226	-230.144	-23.6582	-230.144	-23.6582
-230.14	111.942	-230.14	-182.35	-230.14	115.607	-230.14	-182.35	-230.14	-132.708	-230.14	-132.708
-230.135	385.529	-230.135	154.814	-230.135	-27.5615	-230.135	154.814	-230.135	-241.758	-230.135	-241.758
-230.13	410.026	-230.13	-60.564	-230.13	-170.729	-230.13	-60.564	-230.13	-350.807	-230.13	-350.807
-230.125	296.977	-230.125	-40.2483	-230.125	-27.0535	-230.125	-40.2483	-230.125	-276.005	-230.125	-276.005
-230.121	88.8689	-230.121	-19.9327	-230.121	116.623	-230.121	-19.9327	-230.121	-201.202	-230.121	-201.202
-230.116	25.8003	-230.116	-34.151	-230.116	-43.1396	-230.116	-34.151	-230.116	-126.399	-230.116	-126.399
-230.111	-416.681	-230.111	-48.3693	-230.111	-202.902	-230.111	-48.3693	-230.111	-51.5964	-230.111	-51.5964
-230.107	-144.05	-230.107	-10.7866	-230.107	27.4707	-230.107	-10.7866	-230.107	-105.261	-230.107	-105.261
-230.102	-112.137	-230.102	26.796	-230.102	257.843	-230.102	26.796	-230.102	-158.926	-230.102	-158.926
-230.097	77.1574	-230.097	85.099	-230.097	217.289	-230.097	85.099	-230.097	133.485	-230.097	133.485
-230.092	147.976	-230.092	-188.124	-230.092	-343.445	-230.092	-188.124	-230.092	6.4104	-230.092	6.4104
-230.088	-9.4441	-230.088	-136.943	-230.088	-123.825	-230.088	-136.943	-230.088	134.14	-230.088	134.14
-230.083	155.735	-230.083	-85.7629	-230.083	95.7952	-230.083	-85.7629	-230.083	10.1792	-230.083	10.1792
-230.078	87.2565	-230.078	-276.32	-230.078	-20.5342	-230.078	-276.32	-230.078	-24.6414	-230.078	-24.6414
-230.074	152.984	-230.074	-135.351	-230.074	-136.864	-230.074	-135.351	-230.074	-59.4619	-230.074	-59.4619
-230.069	69.5402	-230.069	223.181	-230.069	0.12402	-230.069	223.181	-230.069	104.973	-230.069	104.973
-230.064	-120.621	-230.064	29.1702	-230.064	137.112	-230.064	29.1702	-230.064	-150.077	-230.064	-150.077
-230.059	78.9371	-230.059	-33.6113	-230.059	295.773	-230.059	-33.6113	-230.059	-279.282	-230.059	-279.282
-230.055	18.965	-230.055	-96.3929	-230.055	-65.7451	-230.055	-96.3929	-230.055	10.9985	-230.055	10.9985
-230.05	-326.241	-230.05	190.05	-230.05	-279.27	-230.05	190.05	-230.05	36.1511	-230.05	36.1511
-230.045	-11.6491	-230.045	-76.0503	-230.045	27.386	-230.045	-76.0503	-230.045	61.304	-230.045	61.304
-230.041	-3.98222	-230.041	-176.387	-230.041	-348.695	-230.041	-176.387	-230.041	112.675	-230.041	112.675
-230.036	-267.169	-230.036	275.818	-230.036	-204.595	-230.036	275.818	-230.036	164.045	-230.036	164.045
-230.031	-140.415	-230.031	165.12	-230.031	-246.081	-230.031	165.12	-230.031	105.301	-230.031	105.301
-230.026	-69.1931	-230.026	54.4231	-230.026	-287.567	-230.026	54.4231	-230.026	46.5564	-230.026	46.5564
-230.022	13.2904	-230.022	-208.223	-230.022	-296.541	-230.022	-208.223	-230.022	-122.303	-230.022	-122.303
-230.017	127.427	-230.017	-139.344	-230.017	-305.516	-230.017	-139.344	-230.017	128.323	-230.017	128.323
-230.012	145.118	-230.012	-10.0581	-230.012	-78.1909	-230.012	-10.0581	-230.012	48.0312	-230.012	48.0312
-230.008	-14.85	-230.008	119.228	-230.008	149.134	-230.008	119.228	-230.008	-32.261	-230.008	-32.261
-230.003	-13.0037	-230.003	138.006	-230.003	40.509	-230.003	138.006	-230.003	123.407	-230.003	123.407
-229.998	137.49	-229.998	156.784	-229.998	-68.1157	-229.998	156.784	-229.998	-140.409	-229.998	-140.409
-229.993	-53.9278	-229.993	-155.964	-229.993	254.033	-229.993	-155.964	-229.993	183.053	-229.993	183.053
-229.989	57.0447	-229.989	83.8309	-229.989	56.0027	-229.989	83.8309	-229.989	87.03	-229.989	87.03
-229.984	167.288	-229.984	-35.5269	-229.984	-239.562	-229.984	-35.5269	-229.984	-129.594	-229.984	-129.594
-229.979	98.2367	-229.979	-154.885	-229.979	-14.9463	-229.979	-154.885	-229.979	241.06	-229.979	241.06
-229.975	45.8595	-229.975	327.511	-229.975	-96.4785	-229.975	327.511	-229.975	57.2073	-229.975	57.2073
-229.97	234.057	-229.97	36.3468	-229.97	342.169	-229.97	36.3468	-229.97	-126.645	-229.97	-126.645
-229.965	300.473	-229.965	-95.9613	-229.965	217.289	-229.965	-95.9613	-229.965	-137.46	-229.965	-137.46
-229.96	-84.9843	-229.96	-228.269	-229.96	92.4084	-229.96	-228.269	-229.96	103.416	-229.96	103.416
-229.956	-54.6324	-229.956	-222.442	-229.956	-1.31543	-229.956	-222.442	-229.956	249.908	-229.956	249.908
-229.951	-315.481	-229.951	-216.614	-229.951	-95.0393	-229.951	-216.614	-229.951	144.709	-229.951	144.709
-229.946	106.933	-229.946	-24.3033	-229.946	-123.74	-229.946	-24.3033	-229.946	154.869	-229.946	154.869
-229.942	-175.443	-229.942	168.007	-229.942	-152.442	-229.942	168.007	-229.942	-86.6628	-229.942	-86.6628
-229.937	113.149	-229.937	-81.5001	-229.937	-118.491	-229.937	-81.5001	-229.937	-237.743	-229.937	-237.743
-229.932	91.5303	-229.932	0.51782	-229.932	-84.5408	-229.932	0.51782	-229.932	30.6619	-229.932	30.6619
-229.928	134.01	-229.928	206.858	-229.928	-180.635	-229.928	206.858	-229.928	47.3757	-229.928	47.3757
-229.923	271.944	-229.923	-139.344	-229.923	-276.73	-229.923	-139.344	-229.923	64.0896	-229.923	64.0896
-229.918	-33.7349	-229.918	-126.394	-229.918	-13.8457	-229.918	-126.394	-229.918	33.6113	-229.918	33.6113
-229.913	-25.1758	-229.913	-113.444	-229.913	249.038	-229.913	-113.444	-229.913	3.13306	-229.913	3.13306
-229.909	44.2749	-229.909	-445.833	-229.909	208.484	-229.909	-445.833	-229.909	-11.6145	-229.909	-11.6145
-229.904	119.793	-229.904	-225.679	-229.904	167.929	-229.904	-225.679	-229.904	-26.3618	-229.904	-26.3618
-229.899	-243.523	-229.899	-142.366	-229.899	38.9851	-229.899	-142.366	-229.899	-55.5293	-229.899	-55.5293
-229.895	-40.7059	-229.895	-59.0531	-229.895	-89.9592	-229.895	-59.0531	-229.895	166.994	-229.895	166.994
-229.89	-539.341	-229.89	-238.198	-229.89	290.439	-229.89	-238.198	-229.89	-140.082	-229.89	-140.082
-229.885	-384.985	-229.885	-417.342	-229.885	150.658	-229.885	-417.342	-229.885	-27.6729	-229.885	-27.6729
-229.88	-106.235	-229.88	-109.559	-229.88	101.637	-229.88	-109.559	-229.88	263.017	-229.88	263.017
-229.876	-116.715	-229.876	-133.301	-229.876	52.616	-229.876	-133.301	-229.876	134.222	-229.876	134.222
-229.871	-203.456	-229.871	-136.323	-229.871	101.129	-229.871	-136.323	-229.871	-26.0342	-229.871	-26.0342
-229.866	153.12	-229.866	192.181	-229.866	149.642	-229.866	192.181	-229.866	-186.291	-229.866	-186.291
-229.862	190.335	-229.862	-54.3317	-229.862	122.21	-229.862	-54.3317	-229.862	-95.4294	-229.862	-95.4294
-229.857	76.7498	-229.857	30.681	-229.857	94.7791	-229.857	30.681	-229.857	-4.56836	-229.857	-4.56836
-229.852	-108.019	-229.852	157.135	-229.852	2.3252	-229.852	157.135	-229.852	86.2927	-229.852	86.2927
-229.847	-25.5303	-229.847	-47.9375	-229.847	-90.1287	-229.847	-47.9375	-229.847	177.154	-229.847	177.154
-229.843	-62.1454	-229.843	-139.048	-229.843	-45.7644	-229.843	-139.048	-229.843	-7.27197	-229.843	-7.27197
-229.838	-38.8413	-229.838	101.368	-229.838	-1.3999	-229.838	101.368	-229.838	-191.698	-229.838	-191.698
-229.833	101.656	-229.833	155.3	-229.833	-87.0808	-229.833	155.3	-229.833	137.745	-229.833	137.745
-229.829	155.784	-229.829	-122.293	-229.829	-172.761	-229.829	-122.293	-229.829	47.7034	-229.829	47.7034
-229.824	208.029	-229.824	-162.034	-229.824	-37.6365	-229.824	-162.034	-229.824	134.959	-229.824	134.959
-229.819	186.591	-229.819	-201.775	-229.819	97.4883	-229.819	-201.775	-229.819	-29.4753	-229.819	-29.4753
-229.814	111.847	-229.814	-41.2196	-229.814	-276.73	-229.814	-41.2196	-229.814	73.5115	-229.814	73.5115
-229.81	142.447	-229.81	-212.189	-229.81	-130.768	-229.81	-212.189	-229.81	176.499	-229.81	176.499
-229.805	232.353	-229.805	-227.757	-229.805	-55.2468	-229.805	-227.757	-229.805	-129.513	-229.805	-129.513
-229.8	102.15	-229.8	309.219	-229.8	20.2742	-229.8	309.219	-229.8	-16.0386	-229.8	-16.0386
-229.796	93.5387	-229.796	51.9141	-229.796	-88.4353	-229.796	51.9141	-229.796	-70.3586	-229.796	-70.3586
-229.791	-52.3947	-229.791	126.135	-229.791	-197.145	-229.791	126.135	-229.791	127.012	-229.791	127.012
-229.786	-169.392	-229.786	142.512	-229.786	-25.1062	-229.786	142.512	-229.786	19.2734	-229.786	19.2734
-229.781	196.126	-229.781	158.888	-229.781	146.933	-229.781	158.888	-229.781	-88.4653	-229.781	-88.4653
-229.777	149.055	-229.777	50.9427	-229.777	134.741	-229.777	50.9427	-229.777	29.269	-229.777	29.269
-229.772	-124.391	-229.772	-57.0027	-229.772	-397.631	-229.772	-57.0027	-229.772	147.003	-229.772	147.003
-229.767	-34.6187	-229.767	-95.8804	-229.767	-235.075	-229.767	-95.8804	-229.767	-26.28	-229.767	-26.28
-229.763	60.5433	-229.763	196.768	-229.763	-72.5183	-229.763	196.768	-229.763	-199.563	-229.763	-199.563
-229.758	258.762	-229.758	137.17	-229.758	-7.49585	-229.758	137.17	-229.758	-247.001	-229.758	-247.001
-229.753	268.09	-229.753	77.5717	-229.753	57.5266	-229.753	77.5717	-229.753	-294.439	-229.753	-294.439
-229.748	454.458	-229.748	-65.7711	-229.748	57.8652	-229.748	-65.7711	-229.748	-183.587	-229.748	-183.587
-229.744	31.5696	-229.744	-209.114	-229.744	58.2039	-229.744	-209.114	-229.744	-72.7346	-229.744	-72.7346
-229.739	-44.0585	-229.739	-76.1852	-229.739	-71.5024	-229.739	-76.1852	-229.739	64.3354	-229.739	64.3354
-229.734	-75.7176	-229.734	56.7434	-229.734	-201.209	-229.734	56.7434	-229.734	201.405	-229.734	201.405
-229.73	1.06053	-229.73	92.9771	-229.73	-145.33	-229.73	92.9771	-229.73	-75.7661	-229.73	-75.7661
-229.725	-161.822	-229.725	129.211	-229.725	-89.4514	-229.725	129.211	-229.725	66.5474	-229.725	66.5474
-229.72	-21.0311	-229.72	165.444	-229.72	-326.174	-229.72	165.444	-229.72	114.477	-229.72	114.477
-229.715	222.862	-229.715	201.678	-229.715	-42.7163	-229.715	201.678	-229.715	-89.2847	-229.715	-89.2847
-229.711	-129.395	-229.711	147.233	-229.711	-72.6877	-229.711	147.233	-229.711	-131.069	-229.711	-131.069
-229.706	152.263	-229.706	92.7882	-229.706	-102.659	-229.706	92.7882	-229.706	-172.854	-229.706	-172.854
-229.701	250.573	-229.701	38.3433	-229.701	29.926	-229.701	38.3433	-229.701	-104.524	-229.701	-104.524
-229.697	-143.45	-229.697	-16.1016	-229.697	162.511	-229.697	-16.1016	-229.697	-36.1936	-229.697	-36.1936
-229.692	-112.042	-229.692	22.6951	-229.692	-59.8186	-229.692	22.6951	-229.692	92.4375	-229.692	92.4375
-229.687	151.859	-229.687	61.4918	-229.687	-282.148	-229.687	61.4918	-229.687	221.069	-229.687	221.069
-229.683	-93.9735	-229.683	-86.1946	-229.683	-201.039	-229.683	-86.1946	-229.683	250.072	-229.683	250.072
-229.678	-226.168	-229.678	-233.881	-229.678	-119.931	-229.678	-233.881	-229.678	279.076	-229.678	279.076
-229.673	83.0228	-229.673	-37.9551	-229.673	-20.8728	-229.673	-37.9551	-229.673	108.824	-229.673	108.824
-229.668	27.272	-229.668	-173.555	-229.668	78.1848	-229.668	-173.555	-229.668	358.057	-229.668	358.057
-229.664	-210.73	-229.664	-101.951	-229.664	-6.98779	-229.664	-101.951	-229.664	35.7415	-229.664	35.7415
-229.659	-44.9419	-229.659	-30.3468	-229.659	-92.1606	-229.659	-30.3468	-229.659	-34.8826	-229.659	-34.8826
-229.654	-46.5192	-229.654	-290.268	-229.654	-331.762	-229.654	-290.268	-229.654	-113.372	-229.654	-113.372
-229.65	-52.0313	-229.65	-218.665	-229.65	-51.1829	-229.65	-218.665	-229.65	59.8291	-229.65	59.8291
-229.645	-178.562	-229.645	-15.8318	-229.645	-63.2053	-229.645	-15.8318	-229.645	-186.454	-229.645	-186.454
-229.64	-49.6612	-229.64	-144.525	-229.64	-75.2275	-229.64	-144.525	-229.64	-181.047	-229.64	-181.047
-229.635	70.5841	-229.635	187.594	-229.635	-130.26	-229.635	187.594	-229.635	62.7786	-229.635	62.7786
-229.631	-327.447	-229.631	-32.829	-229.631	-185.292	-229.631	-32.829	-229.631	-112.881	-229.631	-112.881
-229.626	-93.9778	-229.626	-149.651	-229.626	-316.183	-229.626	-149.651	-229.626	104.727	-229.626	104.727
-229.621	71.4934	-229.621	65.0531	-229.621	73.105	-229.621	65.0531	-229.621	70.644	-229.621	70.644
-229.617	21.3604	-229.617	-3.42114	-229.617	43.811	-229.617	-3.42114	-229.617	20.8301	-229.617	20.8301
-229.612	-107.565	-229.612	-71.8954	-229.612	14.5168	-229.612	-71.8954	-229.612	-28.9836	-229.612	-28.9836
-229.607	188.002	-229.607	-119.649	-229.607	-47.2883	-229.607	-119.649	-229.607	-251.835	-229.607	-251.835
-229.602	87.4502	-229.602	-167.403	-229.602	-109.094	-229.602	-167.403	-229.602	-222.995	-229.602	-222.995
-229.598	-127.346	-229.598	95.6479	-229.598	-53.384	-229.598	95.6479	-229.598	49.6697	-229.598	49.6697
-229.593	205.062	-229.593	358.699	-229.593	2.3252	-229.593	358.699	-229.593	70.644	-229.593	70.644
-229.588	275.968	-229.588	103.742	-229.588	220.591	-229.588	103.742	-229.588	107.349	-229.588	107.349
-229.584	-16.7619	-229.584	-151.215	-229.584	-81.3235	-229.584	-151.215	-229.584	-275.431	-229.584	-275.431
-229.579	0.85245	-229.579	60.0349	-229.579	-127.212	-229.579	60.0349	-229.579	-76.1758	-229.579	-76.1758
-229.574	-192.806	-229.574	-60.2402	-229.574	-173.1	-229.574	-60.2402	-229.574	123.08	-229.574	123.08
-229.569	-396.833	-229.569	26.6881	-229.569	106.124	-229.569	26.6881	-229.569	123.08	-229.569	123.08
-229.565	-8.81469	-229.565	113.616	-229.565	-134.832	-229.565	113.616	-229.565	123.08	-229.565	123.08
-229.56	279.502	-229.56	-114.307	-229.56	-35.6045	-229.56	-114.307	-229.56	-238.562	-229.56	-238.562
-229.555	384.724	-229.555	-10.7057	-229.555	63.6226	-229.555	-10.7057	-229.555	-12.9253	-229.555	-12.9253
-229.551	252.916	-229.551	217.218	-229.551	-80.9849	-229.551	217.218	-229.551	92.1099	-229.551	92.1099
-229.546	167.433	-229.546	-107.401	-229.546	34.4978	-229.546	-107.401	-229.546	-222.34	-229.546	-222.34
-229.541	-79.0144	-229.541	13.468	-229.541	33.4819	-229.541	13.468	-229.541	142.251	-229.541	142.251
-229.536	-30.4159	-229.536	134.337	-229.536	32.4658	-229.536	134.337	-229.536	87.3579	-229.536	87.3579
-229.532	86.6434	-229.532	220.672	-229.532	-82.3396	-229.532	220.672	-229.532	16.7336	-229.532	16.7336
-229.527	225.93	-229.527	307.006	-229.527	-197.145	-229.527	307.006	-229.527	-53.8906	-229.527	-53.8906
-229.522	120.764	-229.522	250.025	-229.522	-104.014	-229.522	250.025	-229.522	141.596	-229.522	141.596
-229.518	25.3621	-229.518	193.044	-229.518	-10.8826	-229.518	193.044	-229.518	85.3916	-229.518	85.3916
-229.513	132.196	-229.513	191.318	-229.513	-20.7036	-229.513	191.318	-229.513	-285.427	-229.513	-285.427
-229.508	170.677	-229.508	-141.935	-229.508	-30.5247	-229.508	-141.935	-229.508	-68.9658	-229.508	-68.9658
-229.503	154.822	-229.503	-292.157	-229.503	-101.304	-229.503	-292.157	-229.503	-51.7605	-229.503	-51.7605
-229.499	4.1668	-229.499	110.163	-229.499	261.399	-229.499	110.163	-229.499	-34.5549	-229.499	-34.5549
-229.494	-158.273	-229.494	-129.848	-229.494	163.527	-229.494	-129.848	-229.494	-106.49	-229.494	-106.49
-229.489	-30.1791	-229.489	182.684	-229.489	65.6545	-229.489	182.684	-229.489	-178.425	-229.489	-178.425
-229.485	-93.6193	-229.485	124.408	-229.485	36.5298	-229.485	124.408	-229.485	-49.6301	-229.485	-49.6301
-229.48	144.85	-229.48	66.1323	-229.48	7.40503	-229.48	66.1323	-229.48	79.1648	-229.48	79.1648
-229.475	42.9533	-229.475	76.9242	-229.475	-233.043	-229.475	76.9242	-229.475	139.793	-229.475	139.793
-229.47	56.998	-229.47	87.7159	-229.47	-213.4	-229.47	87.7159	-229.47	-51.2688	-229.47	-51.2688
-229.466	-74.5089	-229.466	-233.018	-229.466	24.3381	-229.466	-233.018	-229.466	-85.0242	-229.466	-85.0242
-229.461	89.3624	-229.461	-1.20886	-229.461	262.077	-229.461	-1.20886	-229.461	-118.78	-229.461	-118.78
-229.456	249.255	-229.456	126.998	-229.456	104.261	-229.456	126.998	-229.456	-68.6382	-229.456	-68.6382
-229.452	-135.466	-229.452	-76.3201	-229.452	379.93	-229.452	-76.3201	-229.452	-18.4966	-229.452	-18.4966
-229.447	-158.365	-229.447	-152.726	-229.447	430.051	-229.447	-152.726	-229.447	80.1479	-229.447	80.1479
-229.442	-16.9115	-229.442	102.393	-229.442	-126.704	-229.442	102.393	-229.442	-240.693	-229.442	-240.693
-229.437	232.006	-229.437	-195.03	-229.437	-98.2563	-229.437	-195.03	-229.437	-173.509	-229.437	-173.509
-229.433	90.5511	-229.433	60.0889	-229.433	-69.8091	-229.433	60.0889	-229.433	-106.326	-229.433	-106.326
-229.428	-6.43529	-229.428	201.246	-229.428	-137.541	-229.428	201.246	-229.428	-225.29	-229.428	-225.29
-229.423	-80.4915	-229.423	-210.139	-229.423	-205.273	-229.423	-210.139	-229.423	75.2322	-229.423	75.2322
-229.419	-138.628	-229.419	-75.8884	-229.419	-321.771	-229.419	-75.8884	-229.419	281.37	-229.419	281.37
-229.414	-135.657	-229.414	58.3622	-229.414	-438.27	-229.414	58.3622	-229.414	235.816	-229.414	235.816
-229.409	-34.1554	-229.409	-193.789	-229.409	-257.595	-229.409	-193.789	-229.409	70.3164	-229.409	70.3164
-229.405	41.9258	-229.405	106.602	-229.405	183.169	-229.405	106.602	-229.405	-95.1836	-229.405	-95.1836
-229.4	-1.65175	-229.4	531.315	-229.4	190.45	-229.4	531.315	-229.4	174.532	-229.4	174.532
-229.395	212.58	-229.395	182.468	-229.395	197.731	-229.395	182.468	-229.395	192.557	-229.395	192.557
-229.39	299.768	-229.39	134.067	-229.39	-82.1702	-229.39	134.067	-229.39	197.473	-229.39	197.473
-229.386	-34.8739	-229.386	85.6655	-229.386	-101.982	-229.386	85.6655	-229.386	454.08	-229.386	454.08
-229.381	77.9138	-229.381	-45.6173	-229.381	-78.4448	-229.381	-45.6173	-229.381	317.419	-229.381	317.419
-229.376	-18.9658	-229.376	-176.9	-229.376	-54.9082	-229.376	-176.9	-229.376	-70.9321	-229.376	-70.9321
-229.372	-111.439	-229.372	163.205	-229.372	155.568	-229.372	163.205	-229.372	-8.33716	-229.372	-8.33716
-229.367	108.852	-229.367	-49.2325	-229.367	-67.4385	-229.367	-49.2325	-229.367	54.2578	-229.367	54.2578
-229.362	-46.9157	-229.362	-261.67	-229.362	18.4116	-229.362	-261.67	-229.362	143.071	-229.362	143.071
-229.357	-125.899	-229.357	78.4349	-229.357	104.261	-229.357	78.4349	-229.357	-187.601	-229.357	-187.601
-229.353	92.5164	-229.353	-96.0153	-229.353	19.4275	-229.353	-96.0153	-229.353	-216.769	-229.353	-216.769
-229.348	92.6441	-229.348	-270.465	-229.348	-65.4065	-229.348	-270.465	-229.348	5.75488	-229.348	5.75488
-229.343	74.4433	-229.343	86.9066	-229.343	-58.1255	-229.343	86.9066	-229.343	-107.309	-229.343	-107.309
-229.339	-20.2674	-229.339	-108.264	-229.339	-50.8442	-229.339	-108.264	-229.339	31.3174	-229.339	31.3174
-229.334	147.098	-229.334	-203.07	-229.334	-237.615	-229.334	-203.07	-229.334	39.8381	-229.334	39.8381
-229.329	-80.983	-229.329	33.6488	-229.329	9.09839	-229.329	33.6488	-229.329	-371.126	-229.329	-371.126
-229.324	-199.159	-229.324	14.817	-229.324	-101.812	-229.324	14.817	-229.324	-577.591	-229.324	-577.591
-229.32	-6.91903	-229.32	-4.01477	-229.32	-212.723	-229.32	-4.01477	-229.32	-28.9836	-229.32	-28.9836
-229.315	-5.60841	-229.315	232.704	-229.315	-138.049	-229.315	232.704	-229.315	113.248	-229.315	113.248
-229.31	10.5277	-229.31	-83.1189	-229.31	196.715	-229.31	-83.1189	-229.31	255.479	-229.31	255.479
-229.306	180.981	-229.306	-274.62	-229.306	5.8811	-229.306	-274.62	-229.306	-142.376	-229.306	-142.376
-229.301	337.041	-229.301	-134.596	-229.301	75.137	-229.301	-134.596	-229.301	-120.746	-229.301	-120.746
-229.296	30.0158	-229.296	-128.391	-229.296	211.447	-229.296	-128.391	-229.296	-147.619	-229.296	-147.619
-229.291	2.85139	-229.291	-122.185	-229.291	87.6672	-229.291	-122.185	-229.291	244.992	-229.291	244.992
-229.287	240.534	-229.287	49.7826	-229.287	12.6543	-229.287	49.7826	-229.287	76.543	-229.287	76.543
-229.282	-13.9733	-229.282	-330.792	-229.282	-62.3586	-229.282	-330.792	-229.282	159.785	-229.282	159.785
-229.277	-233.441	-229.277	-200.264	-229.277	-240.324	-229.277	-200.264	-229.277	127.668	-229.277	127.668
-229.273	-21.1208	-229.273	-69.7371	-229.273	-158.199	-229.273	-69.7371	-229.273	95.551	-229.273	95.551
-229.268	86.6997	-229.268	26.2565	-229.268	-222.375	-229.268	26.2565	-229.268	42.46	-229.268	42.46
-229.263	219.44	-229.263	122.25	-229.263	-286.551	-229.263	122.25	-229.263	-10.6311	-229.263	-10.6311
-229.258	11.5482	-229.258	41.392	-229.258	-225.677	-229.258	41.392	-229.258	162.242	-229.258	162.242
-229.254	-92.0396	-229.254	-39.4659	-229.254	-164.803	-229.254	-39.4659	-229.254	-252.163	-229.254	-252.163
-229.249	120.542	-229.249	45.439	-229.249	-120.185	-229.249	45.439	-229.249	-5.87915	-229.249	-5.87915
-229.244	68.281	-229.244	130.344	-229.244	-75.5664	-229.244	130.344	-229.244	-346.875	-229.244	-346.875
-229.24	-53.402	-229.24	132.367	-229.24	61.1672	-229.24	132.367	-229.24	-236.924	-229.24	-236.924
-229.235	111.549	-229.235	134.391	-229.235	-62.1892	-229.235	134.391	-229.235	-126.973	-229.235	-126.973
-229.23	-32.2513	-229.23	136.414	-229.23	-55.5007	-229.23	136.414	-229.23	-95.6753	-229.23	-95.6753
-229.225	-91.9528	-229.225	138.438	-229.225	-48.8123	-229.225	138.438	-229.225	187.313	-229.225	187.313
-229.221	-121.312	-229.221	99.8838	-229.221	76.4067	-229.221	99.8838	-229.221	357.565	-229.221	357.565
-229.216	13.293	-229.216	61.33	-229.216	-58.4641	-229.216	61.33	-229.216	108.332	-229.216	108.332
-229.211	-15.5251	-229.211	2.05566	-229.211	-193.335	-229.211	2.05566	-229.211	0.67529	-229.211	0.67529
-229.207	-242.208	-229.207	274.307	-229.207	-68.1157	-229.207	274.307	-229.207	-106.982	-229.207	-106.982
-229.202	-162.785	-229.202	52.7234	-229.202	40.8477	-229.202	52.7234	-229.202	-196.286	-229.202	-196.286
-229.197	-326.113	-229.197	-168.86	-229.197	149.811	-229.197	-168.86	-229.197	-33.8994	-229.197	-33.8994
-229.192	-313.994	-229.192	-72.7318	-229.192	204.589	-229.192	-72.7318	-229.192	-28.8198	-229.192	-28.8198
-229.188	-177.641	-229.188	23.3966	-229.188	-0.72266	-229.188	23.3966	-229.188	-23.7402	-229.188	-23.7402
-229.183	-4.16596	-229.183	-98.4703	-229.183	-50.5056	-229.183	-98.4703	-229.183	1.98608	-229.183	1.98608
-229.178	-181.113	-229.178	111.188	-229.178	-100.288	-229.178	111.188	-229.178	-223.979	-229.178	-223.979
-229.174	210.905	-229.174	-141.908	-229.174	-52.5376	-229.174	-141.908	-229.174	-98.6248	-229.174	-98.6248
-229.169	-43.7918	-229.169	-395.003	-229.169	-4.78662	-229.169	-395.003	-229.169	26.7292	-229.169	26.7292
-229.164	263.763	-229.164	-99.01	-229.164	112.051	-229.164	-99.01	-229.164	-94.3643	-229.164	-94.3643
-229.16	274.76	-229.16	196.983	-229.16	-31.2019	-229.16	196.983	-229.16	-215.458	-229.16	-215.458
-229.155	37.4471	-229.155	182.172	-229.155	36.8684	-229.155	182.172	-229.155	109.151	-229.155	109.151
-229.15	10.7992	-229.15	-164.166	-229.15	104.939	-229.15	-164.166	-229.15	14.2756	-229.15	14.2756
-229.145	-352.523	-229.145	-128.903	-229.145	167.591	-229.145	-128.903	-229.145	-54.3821	-229.145	-54.3821
-229.141	-55.4514	-229.141	-93.641	-229.141	230.243	-229.141	-93.641	-229.141	-123.04	-229.141	-123.04
-229.136	-32.1022	-229.136	-389.904	-229.136	162.85	-229.136	-389.904	-229.136	-233.646	-229.136	-233.646
-229.131	-237.392	-229.131	-133.625	-229.131	95.4563	-229.131	-133.625	-229.131	-344.253	-229.131	-344.253
-229.127	-416.593	-229.127	-5.12085	-229.127	40.2551	-229.127	-5.12085	-229.127	-205.79	-229.127	-205.79
-229.122	-87.0654	-229.122	123.383	-229.122	-14.9463	-229.122	123.383	-229.122	-319.018	-229.122	-319.018
-229.117	-249.132	-229.117	327.862	-229.117	59.8972	-229.117	327.862	-229.117	-80.9277	-229.117	-80.9277
-229.112	-14.3183	-229.112	200.815	-229.112	134.741	-229.112	200.815	-229.112	157.163	-229.112	157.163
-229.108	-40.3839	-229.108	-163.302	-229.108	240.487	-229.108	-163.302	-229.108	197.8	-229.108	197.8
-229.103	-172.925	-229.103	-195.894	-229.103	346.233	-229.103	-195.894	-229.103	238.438	-229.103	238.438
-229.098	76.4294	-229.098	-193.951	-229.098	-68.2004	-229.098	-193.951	-229.098	27.3845	-229.098	27.3845
-229.094	358.832	-229.094	-192.009	-229.094	-222.544	-229.094	-192.009	-229.094	68.0222	-229.094	68.0222
-229.089	160.267	-229.089	-0.12964	-229.089	-208.913	-229.089	-0.12964	-229.089	-59.1343	-229.089	-59.1343
-229.084	178.48	-229.084	-360.793	-229.084	64.8079	-229.084	-360.793	-229.084	65.4004	-229.084	65.4004
-229.079	-95.7851	-229.079	-134.38	-229.079	333.11	-229.079	-134.38	-229.079	64.0896	-229.079	64.0896
-229.075	-240.208	-229.075	92.0327	-229.075	-5.46387	-229.075	92.0327	-229.075	62.7786	-229.075	62.7786
-229.07	148.484	-229.07	49.9446	-229.07	-88.012	-229.07	49.9446	-229.07	53.6025	-229.07	53.6025
-229.065	-265.091	-229.065	7.85632	-229.065	-170.56	-229.065	7.85632	-229.065	44.4263	-229.065	44.4263
-229.061	-211.526	-229.061	152.251	-229.061	-112.226	-229.061	152.251	-229.061	203.044	-229.061	203.044
-229.056	227.048	-229.056	-34.8794	-229.056	-53.8921	-229.056	-34.8794	-229.056	109.971	-229.056	109.971
-229.051	214.613	-229.051	-80.421	-229.051	-471.035	-229.051	-80.421	-229.051	-40.7817	-229.051	-40.7817
-229.046	18.0831	-229.046	-125.963	-229.046	-107.908	-229.046	-125.963	-229.046	227.951	-229.046	227.951
-229.042	-184.495	-229.042	-212.945	-229.042	-37.3826	-229.042	-212.945	-229.042	-90.5955	-229.042	-90.5955
-229.037	115.341	-229.037	31.5984	-229.037	33.1431	-229.037	31.5984	-229.037	-157.451	-229.037	-157.451
-229.032	-207.657	-229.032	-77.6151	-229.032	-88.7739	-229.032	-77.6151	-229.032	-88.793	-229.032	-88.793
-229.028	31.6289	-229.028	-186.829	-229.028	49.3989	-229.028	-186.829	-229.028	231.556	-229.028	231.556
-229.023	188.137	-229.023	166.712	-229.023	122.549	-229.023	166.712	-229.023	64.2534	-229.023	64.2534
-229.018	93.8421	-229.018	-32.2893	-229.018	195.699	-229.018	-32.2893	-229.018	-103.049	-229.018	-103.049
-229.013	77.7862	-229.013	193.476	-229.013	26.3701	-229.013	193.476	-229.013	-92.0703	-229.013	-92.0703
-229.009	172.979	-229.009	-133.301	-229.009	117.131	-229.009	-133.301	-229.009	170.599	-229.009	170.599
-229.004	90.7193	-229.004	-204.527	-229.004	207.891	-229.004	-204.527	-229.004	-311.317	-229.004	-311.317
-228.999	52.5009	-228.999	55.7721	-228.999	38.5618	-228.999	55.7721	-228.999	-541.542	-228.999	-541.542
-228.995	520.116	-228.995	63.1106	-228.995	127.29	-228.995	63.1106	-228.995	-205.462	-228.995	-205.462
-228.99	287.09	-228.99	70.449	-228.99	216.019	-228.99	70.449	-228.99	130.617	-228.99	130.617
-228.985	-18.6336	-228.985	98.5078	-228.985	-188.34	-228.985	98.5078	-228.985	173.057	-228.985	173.057
-228.98	-120.481	-228.98	126.567	-228.98	-159.215	-228.98	126.567	-228.98	-203.988	-228.98	-203.988
-228.976	141.728	-228.976	-28.4043	-228.976	56.8494	-228.976	-28.4043	-228.976	6.24658	-228.976	6.24658
-228.971	138.778	-228.971	-183.375	-228.971	12.8237	-228.971	-183.375	-228.971	216.481	-228.971	216.481
-228.966	-108.592	-228.966	-269.278	-228.966	-74.5503	-228.966	-269.278	-228.966	106.857	-228.966	106.857
-228.962	-272.732	-228.962	-23.6559	-228.962	-161.924	-228.962	-23.6559	-228.962	-2.76587	-228.962	-2.76587
-228.957	37.5159	-228.957	-28.809	-228.957	-212.3	-228.957	-28.809	-228.957	116.361	-228.957	116.361
-228.952	-86.3802	-228.952	-365.488	-228.952	-262.675	-228.952	-365.488	-228.952	235.489	-228.952	235.489
-228.947	179.637	-228.947	2.32544	-228.947	-9.61255	-228.947	2.32544	-228.947	60.9761	-228.947	60.9761
-228.943	12.2159	-228.943	-182.404	-228.943	-16.6396	-228.943	-182.404	-228.943	-113.536	-228.943	-113.536
-228.938	37.5866	-228.938	-298.066	-228.938	-337.942	-228.938	-298.066	-228.938	-188.421	-228.938	-188.421
-228.933	-137.867	-228.933	-82.2017	-228.933	-225.761	-228.933	-82.2017	-228.933	-263.305	-228.933	-263.305
-228.929	-162.282	-228.929	-52.8208	-228.929	76.0681	-228.929	-52.8208	-228.929	-212.344	-228.929	-212.344
-228.924	-10.7664	-228.924	-23.4401	-228.924	117.808	-228.924	-23.4401	-228.924	-161.384	-228.924	-161.384
-228.919	-259.506	-228.919	-259.97	-228.919	127.036	-228.919	-259.97	-228.919	24.5989	-228.919	24.5989
-228.915	-205.733	-228.915	56.0419	-228.915	136.265	-228.915	56.0419	-228.915	210.582	-228.915	210.582
-228.91	-194.342	-228.91	61.249	-228.91	129.238	-228.91	61.249	-228.91	270.719	-228.91	270.719
-228.905	-167.104	-228.905	66.4561	-228.905	-137.88	-228.905	66.4561	-228.905	330.856	-228.905	330.856
-228.9	19.0165	-228.9	99.2903	-228.9	79.9629	-228.9	99.2903	-228.9	241.551	-228.9	241.551
-228.896	-121.022	-228.896	132.124	-228.896	37.7151	-228.896	132.124	-228.896	152.247	-228.896	152.247
-228.891	72.7845	-228.891	-145.847	-228.891	336.835	-228.891	-145.847	-228.891	62.9426	-228.891	62.9426
-228.886	66.6644	-228.886	128.725	-228.886	29.0793	-228.886	128.725	-228.886	-26.3618	-228.886	-26.3618
-228.882	-65.6443	-228.882	66.3751	-228.882	55.0713	-228.882	66.3751	-228.882	117.836	-228.882	117.836
-228.877	106.793	-228.877	4.02527	-228.877	81.0635	-228.877	4.02527	-228.877	262.034	-228.877	262.034
-228.872	109.268	-228.872	141.972	-228.872	350.89	-228.872	141.972	-228.872	117.836	-228.872	117.836
-228.867	43.3526	-228.867	-51.6068	-228.867	187.233	-228.867	-51.6068	-228.867	-278.053	-228.867	-278.053
-228.863	-68.8086	-228.863	278.003	-228.863	-114.597	-228.863	278.003	-228.863	-411.764	-228.863	-411.764
-228.858	76.6322	-228.858	276.088	-228.858	190.45	-228.858	276.088	-228.858	-42.0925	-228.858	-42.0925
-228.853	79.4559	-228.853	239.638	-228.853	89.1064	-228.853	239.638	-228.853	196.49	-228.853	196.49
-228.849	-254.973	-228.849	-128.337	-228.849	-12.2371	-228.849	-128.337	-228.849	-68.3103	-228.849	-68.3103
-228.844	-173.166	-228.844	-37.0107	-228.844	249.461	-228.844	-37.0107	-228.844	360.351	-228.844	360.351
-228.839	14.5757	-228.839	54.3152	-228.839	-95.7166	-228.839	54.3152	-228.839	-49.958	-228.839	-49.958
-228.834	-16.4527	-228.834	-123.723	-228.834	-72.4338	-228.834	-123.723	-228.834	200.422	-228.834	200.422
-228.83	-189.779	-228.83	29.7638	-228.83	-49.1509	-228.83	29.7638	-228.83	199.111	-228.83	199.111
-228.825	-88.0061	-228.825	-227.703	-228.825	-242.61	-228.825	-227.703	-228.825	-26.3618	-228.825	-26.3618
-228.82	54.7003	-228.82	-153.644	-228.82	-2.5852	-228.82	-153.644	-228.82	-0.14404	-228.82	-0.14404
-228.816	27.2952	-228.816	-141.746	-228.816	42.3716	-228.816	-141.746	-228.816	214.842	-228.816	214.842
-228.811	215.629	-228.811	-461.373	-228.811	87.3286	-228.811	-461.373	-228.811	-73.554	-228.811	-73.554
-228.806	-231.415	-228.806	-198.052	-228.806	-273.089	-228.806	-198.052	-228.806	-38.9792	-228.806	-38.9792
-228.801	-67.054	-228.801	65.2689	-228.801	146.763	-228.801	65.2689	-228.801	-4.40454	-228.801	-4.40454
-228.797	-349.639	-228.797	66.1323	-228.797	274.014	-228.797	66.1323	-228.797	-347.366	-228.797	-347.366
-228.792	-265.741	-228.792	66.9956	-228.792	141.175	-228.792	66.9956	-228.792	148.642	-228.792	148.642
-228.787	-234.292	-228.787	-127.258	-228.787	51.6848	-228.787	-127.258	-228.787	6.24658	-228.787	6.24658
-228.783	-241.567	-228.783	231.032	-228.783	-37.8059	-228.783	231.032	-228.783	-136.149	-228.783	-136.149
-228.778	-92.4777	-228.778	313.05	-228.778	-83.948	-228.778	313.05	-228.778	67.5308	-228.778	67.5308
-228.773	113.55	-228.773	-157.475	-228.773	303.393	-228.773	-157.475	-228.773	271.21	-228.773	271.21
-228.768	43.1993	-228.768	-344.821	-228.768	3.25659	-228.768	-344.821	-228.768	124.882	-228.768	124.882
-228.764	-250.257	-228.764	-532.168	-228.764	-296.88	-228.764	-532.168	-228.764	-21.446	-228.764	-21.446
-228.759	-94.4793	-228.759	-56.4631	-228.759	177.835	-228.759	-56.4631	-228.759	73.4297	-228.759	73.4297
-228.754	-93.3018	-228.754	-133.301	-228.754	45.6736	-228.754	-133.301	-228.754	168.305	-228.754	168.305
-228.75	-116.152	-228.75	-223.953	-228.75	-45.8489	-228.75	-223.953	-228.75	-102.557	-228.75	-102.557
-228.745	-313.573	-228.745	-314.604	-228.745	122.719	-228.745	-314.604	-228.745	129.962	-228.745	129.962
-228.74	-192.838	-228.74	2.24451	-228.74	107.055	-228.74	2.24451	-228.74	16.406	-228.74	16.406
-228.735	-300.312	-228.735	-12.4324	-228.735	91.3926	-228.735	-12.4324	-228.735	-97.15	-228.735	-97.15
-228.731	-250.756	-228.731	301.826	-228.731	154.468	-228.731	301.826	-228.731	-141.229	-228.731	-141.229
-228.726	149.361	-228.726	284.559	-228.726	217.543	-228.726	284.559	-228.726	-185.307	-228.726	-185.307
-228.721	235.41	-228.721	267.292	-228.721	-142.028	-228.721	267.292	-228.721	-35.3743	-228.721	-35.3743
-228.717	144.834	-228.717	250.025	-228.717	-241.509	-228.717	250.025	-228.717	114.559	-228.717	114.559
-228.712	250.133	-228.712	42.8219	-228.712	-175.725	-228.712	42.8219	-228.712	155.688	-228.712	155.688
-228.707	291.431	-228.707	-164.382	-228.707	323.543	-228.707	-164.382	-228.707	-54.8738	-228.707	-54.8738
-228.702	-211.96	-228.702	-95.3137	-228.702	118.401	-228.702	-95.3137	-228.702	-87.1545	-228.702	-87.1545
-228.698	126.863	-228.698	-26.246	-228.698	-86.7419	-228.698	-26.246	-228.698	132.256	-228.698	132.256
-228.693	138.43	-228.693	-14.1591	-228.693	-114.427	-228.693	-14.1591	-228.693	-288.704	-228.693	-288.704
-228.688	-51.4287	-228.688	-2.07214	-228.688	-142.113	-228.688	-2.07214	-228.688	129.306	-228.688	129.306
-228.684	-168.8	-228.684	10.0146	-228.684	-202.309	-228.684	10.0146	-228.684	-81.9109	-228.684	-81.9109
-228.679	-154.357	-228.679	22.1016	-228.679	-2.41602	-228.679	22.1016	-228.679	-41.4373	-228.679	-41.4373
-228.674	-47.9597	-228.674	196.498	-228.674	183.931	-228.674	196.498	-228.674	22.6326	-228.674	22.6326
-228.669	115.606	-228.669	370.894	-228.669	110.188	-228.669	370.894	-228.669	-416.68	-228.669	-416.68
-228.665	206.728	-228.665	-297.337	-228.665	-77.3442	-228.665	-297.337	-228.665	19.6831	-228.665	19.6831
-228.66	4.50284	-228.66	-192.009	-228.66	-4.78662	-228.66	-192.009	-228.66	-47.3362	-228.66	-47.3362
-228.655	-160.715	-228.655	122.034	-228.655	-14.1843	-228.655	122.034	-228.655	-160.359	-228.655	-160.359
-228.651	-22.1105	-228.651	104.551	-228.651	-23.5823	-228.651	104.551	-228.651	-273.383	-228.651	-273.383
-228.646	129.083	-228.646	-251.364	-228.646	405.922	-228.646	-251.364	-228.646	-108.497	-228.646	-108.497
-228.641	113.508	-228.641	-275.753	-228.641	55.156	-228.641	-275.753	-228.641	56.3882	-228.641	56.3882
-228.637	98.2618	-228.637	-210.355	-228.637	83.688	-228.637	-210.355	-228.637	-106.449	-228.637	-106.449
-228.632	-7.90064	-228.632	-144.956	-228.632	-147.87	-228.632	-144.956	-228.632	-17.5952	-228.632	-17.5952
-228.627	-274.098	-228.627	-38.1169	-228.627	-5.54858	-228.627	-38.1169	-228.627	275.757	-228.627	275.757
-228.622	-251.694	-228.622	-262.803	-228.622	-123.317	-228.622	-262.803	-228.622	65.7283	-228.622	65.7283
-228.618	189.547	-228.618	-133.517	-228.618	-53.4687	-228.618	-133.517	-228.618	87.071	-228.618	87.071
-228.613	333.151	-228.613	-4.23059	-228.613	16.3796	-228.613	-4.23059	-228.613	108.414	-228.613	108.414
-228.608	295.917	-228.608	-40.707	-228.608	32.0425	-228.608	-40.707	-228.608	35.3728	-228.608	35.3728
-228.604	-124.349	-228.604	-77.1835	-228.604	47.7056	-228.604	-77.1835	-228.604	-37.6682	-228.604	-37.6682
-228.599	115.495	-228.599	-155.101	-228.599	456.213	-228.599	-155.101	-228.599	-97.6006	-228.599	-97.6006
-228.594	-91.1785	-228.594	98.5078	-228.594	257.843	-228.594	98.5078	-228.594	-157.533	-228.594	-157.533
-228.589	24.6676	-228.589	-0.12964	-228.589	64.8923	-228.589	-0.12964	-228.589	-91.6196	-228.589	-91.6196
-228.585	-50.2232	-228.585	-98.7671	-228.585	132.031	-228.585	-98.7671	-228.585	-25.7065	-228.585	-25.7065
-228.58	-69.3438	-228.58	20.1591	-228.58	-154.728	-228.58	20.1591	-228.58	74.6177	-228.58	74.6177
-228.575	-191.235	-228.575	139.085	-228.575	-8.00391	-228.575	139.085	-228.575	174.942	-228.575	174.942
-228.571	-314.97	-228.571	92.2485	-228.571	-18.4177	-228.571	92.2485	-228.571	432.573	-228.571	432.573
-228.566	-79.3562	-228.566	45.412	-228.566	231.259	-228.566	45.412	-228.566	186.822	-228.566	186.822
-228.561	-169.716	-228.561	81.4567	-228.561	207.299	-228.561	81.4567	-228.561	112.797	-228.561	112.797
-228.556	-406.534	-228.556	117.501	-228.556	183.338	-228.556	117.501	-228.556	38.7729	-228.556	38.7729
-228.552	132.865	-228.552	-53.6572	-228.552	202.727	-228.552	-53.6572	-228.552	27.6714	-228.552	27.6714
-228.547	144.03	-228.547	106.71	-228.547	222.115	-228.547	106.71	-228.547	16.5698	-228.547	16.5698
-228.542	-55.0722	-228.542	261.896	-228.542	-175.725	-228.542	261.896	-228.542	269.613	-228.542	269.613
-228.538	30.289	-228.538	85.5576	-228.538	-140.081	-228.538	85.5576	-228.538	19.2734	-228.538	19.2734
-228.533	133.486	-228.533	116.422	-228.533	-131.53	-228.533	116.422	-228.533	-10.8359	-228.533	-10.8359
-228.528	137.277	-228.528	147.287	-228.528	-122.979	-228.528	147.287	-228.528	-40.9456	-228.528	-40.9456
-228.523	231.987	-228.523	50.3762	-228.523	-100.881	-228.523	50.3762	-228.523	-64.5007	-228.523	-64.5007
-228.519	99.1627	-228.519	-46.5345	-228.519	-78.7837	-228.519	-46.5345	-228.519	-88.0557	-228.519	-88.0557
-228.514	-83.46	-228.514	-143.445	-228.514	-40.4304	-228.514	-143.445	-228.514	265.926	-228.514	265.926
-228.509	84.9173	-228.509	-240.356	-228.509	-2.07739	-228.509	-240.356	-228.509	-219.063	-228.509	-219.063
-228.505	-119.777	-228.505	-167.079	-228.505	-142.536	-228.505	-167.079	-228.505	-181.539	-228.505	-181.539
-228.5	-78.5098	-228.5	-93.8029	-228.5	-22.9048	-228.5	-93.8029	-228.5	359.368	-228.5	359.368
-228.495	-135.182	-228.495	-186.289	-228.495	69.6338	-228.495	-186.289	-228.495	45.5732	-228.495	45.5732
-228.49	-74.3467	-228.49	-278.775	-228.49	-97.9177	-228.49	-278.775	-228.49	-16.5303	-228.49	-16.5303
-228.486	-116.355	-228.486	-132.977	-228.486	121.957	-228.486	-132.977	-228.486	-47.1724	-228.486	-47.1724
-228.481	-88.1539	-228.481	12.8206	-228.481	-91.6526	-228.481	12.8206	-228.481	-77.8145	-228.481	-77.8145
-228.476	-11.8175	-228.476	-214.348	-228.476	-77.6829	-228.476	-214.348	-228.476	-265.763	-228.476	-265.763
-228.472	121.193	-228.472	-109.991	-228.472	-63.7131	-228.472	-109.991	-228.472	49.6697	-228.472	49.6697
-228.467	33.1015	-228.467	182.576	-228.467	-104.606	-228.467	182.576	-228.467	121.933	-228.467	121.933
-228.462	158.768	-228.462	143.618	-228.462	-145.499	-228.462	143.618	-228.462	-57.4956	-228.462	-57.4956
-228.457	135.381	-228.457	146.1	-228.457	-229.741	-228.457	146.1	-228.457	-221.193	-228.457	-221.193
-228.453	27.3169	-228.453	148.582	-228.453	119.501	-228.453	148.582	-228.453	118.491	-228.453	118.491
-228.448	-112.926	-228.448	149.337	-228.448	70.4802	-228.448	149.337	-228.448	222.216	-228.448	222.216
-228.443	67.7781	-228.443	150.093	-228.443	-238.631	-228.443	150.093	-228.443	325.94	-228.443	325.94
-228.439	242.769	-228.439	47.2466	-228.439	91.6465	-228.439	47.2466	-228.439	-215.294	-228.439	-215.294
-228.434	-21.1714	-228.434	275.926	-228.434	161.833	-228.434	275.926	-228.434	-253.146	-228.434	-253.146
-228.429	-99.648	-228.429	-3.4751	-228.429	-58.5486	-228.429	-3.4751	-228.429	70.8079	-228.429	70.8079
-228.424	-156.185	-228.424	-282.876	-228.424	-18.8411	-228.424	-282.876	-228.424	143.071	-228.424	143.071
-228.42	103.697	-228.42	-78.8022	-228.42	-11.6445	-228.42	-78.8022	-228.42	26.5654	-228.42	26.5654
-228.415	83.0591	-228.415	125.272	-228.415	-4.448	-228.415	125.272	-228.415	-89.9402	-228.415	-89.9402
-228.41	78.426	-228.41	230.924	-228.41	-208.574	-228.41	230.924	-228.41	-195.958	-228.41	-195.958
-228.406	159.76	-228.406	-215.967	-228.406	-412.701	-228.406	-215.967	-228.406	-50.2856	-228.406	-50.2856
-228.401	-78.1711	-228.401	-186.289	-228.401	-199.6	-228.401	-186.289	-228.401	-507.623	-228.401	-507.623
-228.396	-73.3336	-228.396	-156.611	-228.396	13.501	-228.396	-156.611	-228.396	-461.578	-228.396	-461.578
-228.392	-148.681	-228.392	-80.3131	-228.392	-36.1973	-228.392	-80.3131	-228.392	120.622	-228.392	120.622
-228.387	371.436	-228.387	-4.01477	-228.387	347.588	-228.387	-4.01477	-228.387	-136.149	-228.387	-136.149
-228.382	133.942	-228.382	72.2837	-228.382	330.401	-228.382	72.2837	-228.382	126.193	-228.382	126.193
-228.377	4.07974	-228.377	148.582	-228.377	53.124	-228.377	148.582	-228.377	136.844	-228.377	136.844
-228.373	65.3298	-228.373	128.185	-228.373	19.6814	-228.373	128.185	-228.373	51.8	-228.373	51.8
-228.368	273.577	-228.368	107.789	-228.368	-13.761	-228.368	107.789	-228.368	-33.2441	-228.368	-33.2441
-228.363	93.7314	-228.363	66.6719	-228.363	82.8413	-228.363	66.6719	-228.363	-71.0959	-228.363	-71.0959
-228.359	-40.3382	-228.359	25.5549	-228.359	-80.6462	-228.359	25.5549	-228.359	-108.948	-228.359	-108.948
-228.354	-65.9277	-228.354	114.803	-228.354	-42.801	-228.354	114.803	-228.354	-6.2478	-228.354	-6.2478
-228.349	-258.056	-228.349	-127.473	-228.349	-4.95605	-228.349	-127.473	-228.349	96.4521	-228.349	96.4521
-228.344	-97.9954	-228.344	-217.801	-228.344	16.6335	-228.344	-217.801	-228.344	-152.166	-228.344	-152.166
-228.34	17.8164	-228.34	244.414	-228.34	38.2231	-228.34	244.414	-228.34	-149.094	-228.34	-149.094
-228.335	119.396	-228.335	274.955	-228.335	-62.1047	-228.335	274.955	-228.335	-34.5959	-228.335	-34.5959
-228.33	68.4414	-228.33	305.495	-228.33	-162.432	-228.33	305.495	-228.33	79.9021	-228.33	79.9021
-228.326	50.1375	-228.326	-237.227	-228.326	-46.0183	-228.326	-237.227	-228.326	47.5806	-228.326	47.5806
-228.321	-39.3931	-228.321	-227.406	-228.321	70.3958	-228.321	-227.406	-228.321	15.2588	-228.321	15.2588
-228.316	110.653	-228.316	79.4062	-228.316	36.4451	-228.316	79.4062	-228.316	360.474	-228.316	360.474
-228.311	24.9639	-228.311	54.693	-228.311	2.49463	-228.311	54.693	-228.311	118.41	-228.311	118.41
-228.307	-150.53	-228.307	105.954	-228.307	-31.4561	-228.307	105.954	-228.307	12.678	-228.307	12.678
-228.302	212.637	-228.302	157.215	-228.302	-65.4065	-228.302	157.215	-228.302	-93.0535	-228.302	-93.0535
-228.297	191.142	-228.297	-93.6949	-228.297	-158.961	-228.297	-93.6949	-228.297	-88.6702	-228.297	-88.6702
-228.293	-82.3538	-228.293	-13.0798	-228.293	-252.516	-228.293	-13.0798	-228.293	167.404	-228.293	167.404
-228.288	-54.6945	-228.288	-36.0665	-228.288	-216.025	-228.288	-36.0665	-228.288	-163.801	-228.288	-163.801
-228.283	-160.988	-228.283	-59.0531	-228.283	-179.535	-228.283	-59.0531	-228.283	-75.5203	-228.283	-75.5203
-228.278	-118.575	-228.278	-46.2108	-228.278	-198.076	-228.278	-46.2108	-228.278	243.804	-228.278	243.804
-228.274	-69.4191	-228.274	-33.3685	-228.274	-216.618	-228.274	-33.3685	-228.274	563.129	-228.274	563.129
-228.269	-45.7397	-228.269	131.423	-228.269	-56.3474	-228.269	131.423	-228.269	263.714	-228.269	263.714
-228.264	-310.903	-228.264	-35.311	-228.264	-156.167	-228.264	-35.311	-228.264	-35.7019	-228.264	-35.7019
-228.26	-235.316	-228.26	103.58	-228.26	-272.242	-228.26	103.58	-228.26	52.906	-228.26	52.906
-228.255	21.6451	-228.255	-310.072	-228.255	131.862	-228.255	-310.072	-228.255	-110.177	-228.255	-110.177
-228.25	-85.245	-228.25	-136.646	-228.25	10.3684	-228.25	-136.646	-228.25	-21.5688	-228.25	-21.5688
-228.245	23.3615	-228.245	36.7784	-228.245	-111.125	-228.245	36.7784	-228.245	67.0391	-228.245	67.0391
-228.241	12.1401	-228.241	-134.272	-228.241	-80.2229	-228.241	-134.272	-228.241	95.3462	-228.241	95.3462
-228.236	62.6516	-228.236	26.2025	-228.236	-49.3203	-228.236	26.2025	-228.236	-128.038	-228.236	-128.038
-228.231	114.573	-228.231	0.19409	-228.231	-18.4177	-228.231	0.19409	-228.231	-57.7822	-228.231	-57.7822
-228.227	-263.644	-228.227	-25.8142	-228.227	12.4851	-228.227	-25.8142	-228.227	12.4731	-228.227	12.4731
-228.222	284.835	-228.222	70.7728	-228.222	29.8413	-228.222	70.7728	-228.222	-344.622	-228.222	-344.622
-228.217	86.3186	-228.217	167.36	-228.217	47.1975	-228.217	167.36	-228.217	-282.231	-228.217	-282.231
-228.212	29.2655	-228.212	201.786	-228.212	64.5537	-228.212	201.786	-228.212	-162.162	-228.212	-162.162
-228.208	-214.469	-228.208	236.212	-228.208	81.9102	-228.208	236.212	-228.208	-42.0925	-228.208	-42.0925
-228.203	6.06732	-228.203	-92.1301	-228.203	85.0427	-228.203	-92.1301	-228.203	-42.4204	-228.203	-42.4204
-228.198	123.445	-228.198	-88.9465	-228.198	88.1753	-228.198	-88.9465	-228.198	-42.748	-228.198	-42.748
-228.194	375.267	-228.194	24.7456	-228.194	91.3079	-228.194	24.7456	-228.194	-58.8064	-228.194	-58.8064
-228.189	77.0554	-228.189	138.438	-228.189	94.4404	-228.189	138.438	-228.189	-74.8647	-228.189	-74.8647
-228.184	-188.488	-228.184	-145.01	-228.184	138.212	-228.184	-145.01	-228.184	-5.71533	-228.184	-5.71533
-228.179	123.256	-228.179	-96.9325	-228.179	181.984	-228.179	-96.9325	-228.179	-188.257	-228.179	-188.257
-228.175	-94.7042	-228.175	-338.94	-228.175	128.222	-228.175	-338.94	-228.175	-140.082	-228.175	-140.082
-228.17	-68.7978	-228.17	-249.421	-228.17	74.4595	-228.17	-249.421	-228.17	-91.9065	-228.17	-91.9065
-228.165	184.278	-228.165	4.99646	-228.165	-183.175	-228.165	4.99646	-228.165	-329.505	-228.165	-329.505
-228.161	497.587	-228.161	259.414	-228.161	79.3701	-228.161	259.414	-228.161	-147.619	-228.161	-147.619
-228.156	82.4921	-228.156	147.773	-228.156	341.916	-228.156	147.773	-228.156	8.04907	-228.156	8.04907
-228.151	118.938	-228.151	36.131	-228.151	84.2808	-228.151	36.131	-228.151	163.717	-228.151	163.717
-228.147	-60.7308	-228.147	-103.138	-228.147	78.6082	-228.147	-103.138	-228.147	-98.7886	-228.147	-98.7886
-228.142	33.6065	-228.142	-242.407	-228.142	72.9355	-228.142	-242.407	-228.142	-361.294	-228.142	-361.294
-228.137	-106.707	-228.137	60.3586	-228.137	67.2632	-228.137	60.3586	-228.137	-235.777	-228.137	-235.777
-228.132	-292.973	-228.132	31.5984	-228.132	61.5906	-228.132	31.5984	-228.132	141.432	-228.132	141.432
-228.128	-11.2256	-228.128	235.51	-228.128	-313.897	-228.128	235.51	-228.128	141.432	-228.128	141.432
-228.123	145.384	-228.123	107.897	-228.123	-169.206	-228.123	107.897	-228.123	-110.259	-228.123	-110.259
-228.118	165.131	-228.118	63.1646	-228.118	-317.115	-228.118	63.1646	-228.118	5.09937	-228.118	5.09937
-228.114	-54.9853	-228.114	18.4324	-228.114	-465.024	-228.114	18.4324	-228.114	120.458	-228.114	120.458
-228.109	-144.87	-228.109	-231.777	-228.109	-217.38	-228.109	-231.777	-228.109	163.717	-228.109	163.717
-228.104	-60.3952	-228.104	-481.986	-228.104	30.2646	-228.104	-481.986	-228.104	206.977	-228.104	206.977
-228.099	1.90495	-228.099	-345.415	-228.099	147.864	-228.099	-345.415	-228.099	14.2756	-228.099	14.2756
-228.095	129.608	-228.095	-208.844	-228.095	265.463	-228.095	-208.844	-228.095	-178.425	-228.095	-178.425
-228.09	-71.9067	-228.09	-229.402	-228.09	166.998	-228.09	-229.402	-228.09	3.78857	-228.09	3.78857
-228.085	65.7935	-228.085	-249.961	-228.085	68.533	-228.085	-249.961	-228.085	-233.483	-228.085	-233.483
-228.081	-10.2852	-228.081	-104.757	-228.081	100.113	-228.081	-104.757	-228.081	6.4104	-228.081	6.4104
-228.076	-3.01163	-228.076	40.4478	-228.076	131.693	-228.076	40.4478	-228.076	-5.3877	-228.076	-5.3877
-228.071	101.076	-228.071	68.2367	-228.071	160.563	-228.071	68.2367	-228.071	-268.877	-228.071	-268.877
-228.066	-70.8652	-228.066	96.0258	-228.066	189.434	-228.066	96.0258	-228.066	54.9133	-228.066	54.9133
-228.062	116.641	-228.062	-228.431	-228.062	218.305	-228.062	-228.431	-228.062	74.5767	-228.062	74.5767
-228.057	389.66	-228.057	-221.363	-228.057	247.176	-228.057	-221.363	-228.057	-157.451	-228.057	-157.451
-228.052	127.453	-228.052	-184.023	-228.052	120.856	-228.052	-184.023	-228.052	198.784	-228.052	198.784
-228.048	87.8934	-228.048	-146.683	-228.048	-5.46387	-228.048	-146.683	-228.048	-32.261	-228.048	-32.261
-228.043	-83.3917	-228.043	56.4197	-228.043	84.958	-228.043	56.4197	-228.043	-48.3193	-228.043	-48.3193
-228.038	-4.24221	-228.038	-293.02	-228.038	175.38	-228.038	-293.02	-228.038	-64.3777	-228.038	-64.3777
-228.033	-83.2867	-228.033	-10.4899	-228.033	89.6992	-228.033	-10.4899	-228.033	-30.6223	-228.033	-30.6223
-228.029	-77.3688	-228.029	272.041	-228.029	4.01855	-228.029	272.041	-228.029	422.618	-228.029	422.618
-228.024	131.974	-228.024	299.02	-228.024	15.8716	-228.024	299.02	-228.024	178.465	-228.024	178.465
-228.019	-40.0893	-228.019	-5.52563	-228.019	27.7246	-228.019	-5.52563	-228.019	-65.6887	-228.019	-65.6887
-228.015	-8.98158	-228.015	166.496	-228.015	307.118	-228.015	166.496	-228.015	-1.78271	-228.015	-1.78271
-228.01	155.023	-228.01	6.99292	-228.01	66.3318	-228.01	6.99292	-228.01	62.1233	-228.01	62.1233
-228.005	61.198	-228.005	199.735	-228.005	210.262	-228.005	199.735	-228.005	-172.854	-228.005	-172.854
-228	17.2078	-228	60.9521	-228	-165.988	-228	60.9521	-228	11.6538	-228	11.6538
-227.996	4.97544	-227.996	93.1119	-227.996	-203.579	-227.996	93.1119	-227.996	139.793	-227.996	139.793
-227.991	127.56	-227.991	125.272	-227.991	18.9194	-227.991	125.272	-227.991	267.933	-227.991	267.933
-227.986	-34.1979	-227.986	-29.0518	-227.986	30.0952	-227.986	-29.0518	-227.986	-12.9253	-227.986	-12.9253
-227.982	-206.42	-227.982	-183.375	-227.982	41.271	-227.982	-183.375	-227.982	-42.0925	-227.982	-42.0925
-227.977	189.538	-227.977	-145.172	-227.977	86.4819	-227.977	-145.172	-227.977	29.3511	-227.977	29.3511
-227.972	110.117	-227.972	-106.969	-227.972	-388.487	-227.972	-106.969	-227.972	100.794	-227.972	100.794
-227.967	14.481	-227.967	-248.342	-227.967	-272.835	-227.967	-248.342	-227.967	-79.4529	-227.967	-79.4529
-227.963	-43.8869	-227.963	162.827	-227.963	102.907	-227.963	162.827	-227.963	-8.00952	-227.963	-8.00952
-227.958	335.778	-227.958	-358.419	-227.958	372.987	-227.958	-358.419	-227.958	42.46	-227.958	42.46
-227.953	48.8513	-227.953	-106.106	-227.953	122.888	-227.953	-106.106	-227.953	92.9292	-227.953	92.9292
-227.949	94.4214	-227.949	-88.6228	-227.949	-35.0967	-227.949	-88.6228	-227.949	-108.293	-227.949	-108.293
-227.944	30.6118	-227.944	-71.14	-227.944	-193.081	-227.944	-71.14	-227.944	-57.8232	-227.944	-57.8232
-227.939	-273.171	-227.939	-87.7594	-227.939	-122.132	-227.939	-87.7594	-227.939	110.626	-227.939	110.626
-227.934	60.634	-227.934	-104.379	-227.934	-51.1829	-227.934	-104.379	-227.934	279.076	-227.934	279.076
-227.93	-1.81659	-227.93	-38.1169	-227.93	-110.279	-227.93	-38.1169	-227.93	153.885	-227.93	153.885
-227.925	-51.8672	-227.925	28.145	-227.925	-169.375	-227.925	28.145	-227.925	28.6956	-227.925	28.6956
-227.92	137.478	-227.92	-128.337	-227.92	-136.355	-227.92	-128.337	-227.92	131.6	-227.92	131.6
-227.916	244.079	-227.916	-284.819	-227.916	-103.336	-227.916	-284.819	-227.916	-17.1855	-227.916	-17.1855
-227.911	243.628	-227.911	-241.004	-227.911	-395.43	-227.911	-241.004	-227.911	-291.817	-227.911	-291.817
-227.906	-412.553	-227.906	134.337	-227.906	-167.343	-227.906	134.337	-227.906	-314.758	-227.906	-314.758
-227.901	-374.047	-227.901	163.313	-227.901	88.9373	-227.901	163.313	-227.901	-219.391	-227.901	-219.391
-227.897	187.989	-227.897	192.289	-227.897	-174.963	-227.897	192.289	-227.897	-124.023	-227.897	-124.023
-227.892	-79.394	-227.892	76.2227	-227.892	-113.75	-227.892	76.2227	-227.892	2.80542	-227.892	2.80542
-227.887	26.8825	-227.887	-39.8436	-227.887	-52.5376	-227.887	-39.8436	-227.887	129.634	-227.887	129.634
-227.883	-26.875	-227.883	-245.698	-227.883	-29.2546	-227.883	-245.698	-227.883	67.6946	-227.883	67.6946
-227.878	-12.743	-227.878	-451.553	-227.878	-5.97192	-227.878	-451.553	-227.878	257.446	-227.878	257.446
-227.873	166.57	-227.873	157.593	-227.873	-112.734	-227.873	157.593	-227.873	122.096	-227.873	122.096
-227.869	102.034	-227.869	-227.838	-227.869	-219.496	-227.869	-227.838	-227.869	-13.2529	-227.869	-13.2529
-227.864	112.587	-227.864	-58.9991	-227.864	-64.814	-227.864	-58.9991	-227.864	-180.064	-227.864	-180.064
-227.859	-38.3918	-227.859	-221.686	-227.859	89.8687	-227.859	-221.686	-227.859	72.6104	-227.859	72.6104
-227.854	-30.9857	-227.854	92.1946	-227.854	27.8093	-227.854	92.1946	-227.854	89.3242	-227.854	89.3242
-227.85	93.8307	-227.85	74.5499	-227.85	-34.25	-227.85	74.5499	-227.85	106.038	-227.85	106.038
-227.845	188.878	-227.845	5.10437	-227.845	-47.5422	-227.845	5.10437	-227.845	126.685	-227.845	126.685
-227.84	86.5501	-227.84	-64.3412	-227.84	-60.8347	-227.84	-64.3412	-227.84	147.331	-227.84	147.331
-227.836	230.012	-227.836	-133.787	-227.836	-57.8713	-227.836	-133.787	-227.836	314.797	-227.836	314.797
-227.831	39.6266	-227.831	-203.232	-227.831	-54.9082	-227.831	-203.232	-227.831	62.7786	-227.831	62.7786
-227.826	-297.842	-227.826	-402.18	-227.826	-130.514	-227.826	-402.18	-227.826	157.163	-227.826	157.163
-227.821	-24.9829	-227.821	-269.602	-227.821	53.9707	-227.821	-269.602	-227.821	-167.938	-227.821	-167.938
-227.817	175.272	-227.817	-137.024	-227.817	222.199	-227.817	-137.024	-227.817	162.406	-227.817	162.406
-227.812	116.91	-227.812	-4.44641	-227.812	130.338	-227.812	-4.44641	-227.812	73.2659	-227.812	73.2659
-227.807	41.726	-227.807	-110.153	-227.807	285.021	-227.807	-110.153	-227.807	-122.057	-227.807	-122.057
-227.803	93.6285	-227.803	115.667	-227.803	179.613	-227.803	115.667	-227.803	-317.38	-227.803	-317.38
-227.798	-52.6924	-227.798	155.003	-227.798	-88.3506	-227.798	155.003	-227.798	-187.601	-227.798	-187.601
-227.793	-17.018	-227.793	194.339	-227.793	163.865	-227.793	194.339	-227.793	-309.514	-227.793	-309.514
-227.788	48.039	-227.788	165.903	-227.788	-28.2388	-227.788	165.903	-227.788	-198.089	-227.788	-198.089
-227.784	-55.9275	-227.784	137.466	-227.784	-220.343	-227.784	137.466	-227.784	-86.6628	-227.784	-86.6628
-227.779	52.2155	-227.779	295.513	-227.779	129.407	-227.779	295.513	-227.779	-101.083	-227.779	-101.083
-227.774	126.202	-227.774	122.034	-227.774	-41.0232	-227.774	122.034	-227.774	-115.502	-227.774	-115.502
-227.77	82.3721	-227.77	-30.7245	-227.77	-105.792	-227.77	-30.7245	-227.77	-129.922	-227.77	-129.922
-227.765	-122.485	-227.765	-183.483	-227.765	-170.56	-227.765	-183.483	-227.765	107.349	-227.765	107.349
-227.76	-67.9218	-227.76	-287.894	-227.76	-51.0981	-227.76	-287.894	-227.76	-90.5955	-227.76	-90.5955
-227.755	186.091	-227.755	-60.7798	-227.755	68.3638	-227.755	-60.7798	-227.755	-36.8491	-227.755	-36.8491
-227.751	-185.763	-227.751	23.5045	-227.751	160.648	-227.751	23.5045	-227.751	54.7495	-227.751	54.7495
-227.746	137.585	-227.746	-223.737	-227.746	252.933	-227.746	-223.737	-227.746	-273.137	-227.746	-273.137
-227.741	142.564	-227.741	88.4714	-227.741	198.917	-227.741	88.4714	-227.741	169.78	-227.741	169.78
-227.737	-6.83484	-227.737	69.1541	-227.737	144.901	-227.737	69.1541	-227.737	361.006	-227.737	361.006
-227.732	24.8259	-227.732	262.22	-227.732	131.524	-227.732	262.22	-227.732	124.882	-227.732	124.882
-227.727	-138.77	-227.727	455.286	-227.727	-141.943	-227.727	455.286	-227.727	-111.242	-227.727	-111.242
-227.722	348.327	-227.722	-90.6732	-227.722	-393.736	-227.722	-90.6732	-227.722	-69.4575	-227.722	-69.4575
-227.718	110.896	-227.718	-84.0902	-227.718	-38.6526	-227.718	-84.0902	-227.718	-27.6729	-227.718	-27.6729
-227.713	-45.0205	-227.713	129.696	-227.713	-68.2852	-227.713	129.696	-227.713	39.0188	-227.713	39.0188
-227.708	0.94829	-227.708	11.9573	-227.708	-97.9177	-227.708	11.9573	-227.708	105.71	-227.708	105.71
-227.704	-136.255	-227.704	253.371	-227.704	-138.387	-227.704	253.371	-227.704	-184.16	-227.704	-184.16
-227.699	-57.3159	-227.699	163.259	-227.699	-178.857	-227.699	163.259	-227.699	113.248	-227.699	113.248
-227.694	143.817	-227.694	-180.677	-227.694	281.888	-227.694	-180.677	-227.694	93.4207	-227.694	93.4207
-227.689	86.2714	-227.689	27.9292	-227.689	-37.6365	-227.689	27.9292	-227.689	-345.891	-227.689	-345.891
-227.685	-83.9527	-227.685	-115.71	-227.685	228.041	-227.685	-115.71	-227.685	-145.489	-227.685	-145.489
-227.68	-156.877	-227.68	72.1758	-227.68	233.629	-227.68	72.1758	-227.68	-196.778	-227.68	-196.778
-227.675	-102.883	-227.675	177.18	-227.675	206.367	-227.675	177.18	-227.675	-156.304	-227.675	-156.304
-227.671	52.7457	-227.671	282.185	-227.671	179.105	-227.671	282.185	-227.671	135.861	-227.671	135.861
-227.666	126.04	-227.666	297.402	-227.666	-124.502	-227.666	297.402	-227.666	60.9761	-227.666	60.9761
-227.661	-119.078	-227.661	-18.9075	-227.661	5.37305	-227.661	-18.9075	-227.661	-13.9084	-227.661	-13.9084
-227.656	-180.373	-227.656	186.246	-227.656	59.3892	-227.656	186.246	-227.656	134.058	-227.656	134.058
-227.652	-8.08126	-227.652	59.873	-227.652	-146.685	-227.652	59.873	-227.652	282.025	-227.652	282.025
-227.647	57.2206	-227.647	119.984	-227.647	-49.3203	-227.647	119.984	-227.647	-288.376	-227.647	-288.376
-227.642	398.977	-227.642	180.094	-227.642	48.0442	-227.642	180.094	-227.642	-103.704	-227.642	-103.704
-227.638	284.115	-227.638	-236.363	-227.638	125.089	-227.638	-236.363	-227.638	-143.195	-227.638	-143.195
-227.633	-239.16	-227.633	-321.295	-227.633	202.134	-227.633	-321.295	-227.633	-182.686	-227.633	-182.686
-227.628	-79.4617	-227.628	-19.447	-227.628	-110.956	-227.628	-19.447	-227.628	-33.408	-227.628	-33.408
-227.624	108.877	-227.624	-49.1246	-227.624	-163.956	-227.624	-49.1246	-227.624	-135.821	-227.624	-135.821
-227.619	-88.1504	-227.619	-83.9823	-227.619	75.6448	-227.619	-83.9823	-227.619	-172.69	-227.619	-172.69
-227.614	88.2728	-227.614	-118.84	-227.614	-118.237	-227.614	-118.84	-227.614	-209.559	-227.614	-209.559
-227.609	334.838	-227.609	-70.8163	-227.609	-52.0295	-227.609	-70.8163	-227.609	99.6475	-227.609	99.6475
-227.605	199.955	-227.605	-22.7925	-227.605	14.1782	-227.605	-22.7925	-227.605	-10.6311	-227.605	-10.6311
-227.6	18.5149	-227.6	-227.244	-227.6	36.2759	-227.6	-227.244	-227.6	-45.2878	-227.6	-45.2878
-227.595	52.463	-227.595	-100.17	-227.595	58.3733	-227.595	-100.17	-227.595	-79.9446	-227.595	-79.9446
-227.591	-262.195	-227.591	-201.02	-227.591	42.541	-227.591	-201.02	-227.591	-14.9736	-227.591	-14.9736
-227.586	-226.01	-227.586	29.6559	-227.586	26.7087	-227.586	29.6559	-227.586	49.9976	-227.586	49.9976
-227.581	15.1944	-227.581	215.437	-227.581	333.28	-227.581	215.437	-227.581	-18.7424	-227.581	-18.7424
-227.576	-42.5302	-227.576	69.6936	-227.576	32.9739	-227.576	69.6936	-227.576	-87.4822	-227.576	-87.4822
-227.572	-13.32	-227.572	214.035	-227.572	122.803	-227.572	214.035	-227.572	-282.068	-227.572	-282.068
-227.567	262.51	-227.567	358.375	-227.567	212.632	-227.567	358.375	-227.567	-224.962	-227.567	-224.962
-227.562	-2.57413	-227.562	172.918	-227.562	-115.443	-227.562	172.918	-227.562	-156.058	-227.562	-156.058
-227.558	-213.152	-227.558	-12.5403	-227.558	336.751	-227.558	-12.5403	-227.558	164.537	-227.558	164.537
-227.553	-266.592	-227.553	-384.481	-227.553	62.8606	-227.553	-384.481	-227.553	149.543	-227.553	149.543
-227.548	-203.311	-227.548	-424.897	-227.548	-211.03	-227.548	-424.897	-227.548	134.55	-227.548	134.55
-227.543	229.827	-227.543	-185.588	-227.543	-162.517	-227.543	-185.588	-227.543	-3.66699	-227.543	-3.66699
-227.539	510.193	-227.539	53.7217	-227.539	146.086	-227.539	53.7217	-227.539	-141.884	-227.539	-141.884
-227.534	140.924	-227.534	127.268	-227.534	32.0425	-227.534	127.268	-227.534	55.4868	-227.534	55.4868
-227.529	-236.077	-227.529	200.815	-227.529	178.089	-227.529	200.815	-227.529	1.16675	-227.529	1.16675
-227.525	-39.383	-227.525	287.311	-227.525	33.2278	-227.525	287.311	-227.525	14.03	-227.525	14.03
-227.52	-38.5082	-227.52	42.2823	-227.52	-111.634	-227.52	42.2823	-227.52	-224.798	-227.52	-224.798
-227.515	-275.96	-227.515	87.3383	-227.515	-137.287	-227.515	87.3383	-227.515	-143.769	-227.515	-143.769
-227.51	-265.375	-227.51	-199.131	-227.51	-162.94	-227.51	-199.131	-227.51	-62.739	-227.51	-62.739
-227.506	-346.573	-227.506	-193.789	-227.506	125.682	-227.506	-193.789	-227.506	180.841	-227.506	180.841
-227.501	-165.636	-227.501	-188.447	-227.501	-19.1797	-227.501	-188.447	-227.501	172.73	-227.501	172.73
-227.496	20.2502	-227.496	169.141	-227.496	-283.249	-227.496	169.141	-227.496	96.4521	-227.496	96.4521
-227.492	58.9177	-227.492	195.203	-227.492	-287.228	-227.492	195.203	-227.492	20.1748	-227.492	20.1748
-227.487	373.362	-227.487	-243.216	-227.487	-128.651	-227.487	-243.216	-227.487	35.6597	-227.487	35.6597
-227.482	302.674	-227.482	-350.109	-227.482	29.926	-227.482	-350.109	-227.482	51.1445	-227.482	51.1445
-227.477	121.064	-227.477	33.379	-227.477	-98.6797	-227.477	33.379	-227.477	-59.2161	-227.477	-59.2161
-227.473	-25.9436	-227.473	-135.675	-227.473	-227.285	-227.473	-135.675	-227.473	-169.577	-227.473	-169.577
-227.468	2.98798	-227.468	-26.7316	-227.468	-179.789	-227.468	-26.7316	-227.468	-4.65039	-227.468	-4.65039
-227.463	37.8424	-227.463	82.2122	-227.463	-132.292	-227.463	82.2122	-227.463	160.276	-227.463	160.276
-227.459	-98.647	-227.459	-112.743	-227.459	218.644	-227.459	-112.743	-227.459	209.844	-227.459	209.844
-227.454	-27.7756	-227.454	23.8282	-227.454	309.489	-227.454	23.8282	-227.454	-160.073	-227.454	-160.073
-227.449	56.9921	-227.449	65.3768	-227.449	30.4763	-227.449	65.3768	-227.449	-286.123	-227.449	-286.123
-227.444	-65.0582	-227.444	106.925	-227.444	184.947	-227.444	106.925	-227.444	7.31152	-227.444	7.31152
-227.44	170.567	-227.44	3.43164	-227.44	323.162	-227.44	3.43164	-227.44	38.5681	-227.44	38.5681
-227.435	131.214	-227.435	-100.062	-227.435	27.894	-227.435	-100.062	-227.435	69.8247	-227.435	69.8247
-227.43	-14.7646	-227.43	-56.7869	-227.43	-12.7026	-227.43	-56.7869	-227.43	59.1328	-227.43	59.1328
-227.426	13.7381	-227.426	-13.5116	-227.426	-53.2996	-227.426	-13.5116	-227.426	48.4409	-227.426	48.4409
-227.421	170.161	-227.421	64.2977	-227.421	-120.989	-227.421	64.2977	-227.421	195.056	-227.421	195.056
-227.416	-216.911	-227.416	142.107	-227.416	71.4116	-227.416	142.107	-227.416	89.9797	-227.416	89.9797
-227.411	-52.144	-227.411	-181.109	-227.411	-74.1694	-227.411	-181.109	-227.411	-180.924	-227.411	-180.924
-227.407	79.5399	-227.407	48.2178	-227.407	40.3396	-227.407	48.2178	-227.407	-200.137	-227.407	-200.137
-227.402	54.5099	-227.402	429.494	-227.402	-137.752	-227.402	429.494	-227.402	-140.696	-227.402	-140.696
-227.397	66.5583	-227.397	479.244	-227.397	-55.7549	-227.397	479.244	-227.397	170.436	-227.397	170.436
-227.393	244.675	-227.393	194.016	-227.393	42.4985	-227.393	194.016	-227.393	-40.1672	-227.393	-40.1672
-227.388	241.526	-227.388	-91.2129	-227.388	-119.338	-227.388	-91.2129	-227.388	-250.77	-227.388	-250.77
-227.383	-218.845	-227.383	65.5927	-227.383	-80.6885	-227.383	65.5927	-227.383	-136.272	-227.383	-136.272
-227.378	169.075	-227.378	-109.127	-227.378	-42.0391	-227.378	-109.127	-227.378	-21.7737	-227.378	-21.7737
-227.374	0.27429	-227.374	-129.74	-227.374	-264.834	-227.374	-129.74	-227.374	24.2302	-227.374	24.2302
-227.369	-183.043	-227.369	-150.352	-227.369	119.247	-227.369	-150.352	-227.369	321.925	-227.369	321.925
-227.364	-344.97	-227.364	-25.9221	-227.364	151.124	-227.364	-25.9221	-227.364	184.405	-227.364	184.405
-227.36	-245.841	-227.36	98.5078	-227.36	-77.0903	-227.36	98.5078	-227.36	46.884	-227.36	46.884
-227.355	237.088	-227.355	-70.6005	-227.355	244.678	-227.355	-70.6005	-227.355	53.5615	-227.355	53.5615
-227.35	29.8912	-227.35	-239.709	-227.35	132.963	-227.35	-239.709	-227.35	60.2388	-227.35	60.2388
-227.346	-11.2225	-227.346	-208.52	-227.346	-54.6118	-227.346	-208.52	-227.346	-74.6599	-227.346	-74.6599
-227.341	147.615	-227.341	154.194	-227.341	-242.187	-227.341	154.194	-227.341	42.1321	-227.341	42.1321
-227.336	106.792	-227.336	138.761	-227.336	-40.9807	-227.336	138.761	-227.336	-133.404	-227.336	-133.404
-227.331	28.8148	-227.331	123.329	-227.331	160.225	-227.331	123.329	-227.331	-308.941	-227.331	-308.941
-227.327	-15.923	-227.327	149.337	-227.327	171.782	-227.327	149.337	-227.327	-248.517	-227.327	-248.517
-227.322	-249.541	-227.322	175.346	-227.322	183.338	-227.322	175.346	-227.322	63.5979	-227.322	63.5979
-227.317	-383.031	-227.317	-140.532	-227.317	-160.019	-227.317	-140.532	-227.317	147.618	-227.317	147.618
-227.313	-271.417	-227.313	-124.883	-227.313	-69.8938	-227.313	-124.883	-227.313	-20.0532	-227.313	-20.0532
-227.308	-147.463	-227.308	-19.447	-227.308	236.973	-227.308	-19.447	-227.308	111.159	-227.308	111.159
-227.303	-94.7506	-227.303	85.9893	-227.303	110.357	-227.303	85.9893	-227.303	-9.32031	-227.303	-9.32031
-227.298	-97.7876	-227.298	-19.6089	-227.298	78.7776	-227.298	-19.6089	-227.298	9.60571	-227.298	9.60571
-227.294	-37.5332	-227.294	-125.207	-227.294	47.1975	-227.294	-125.207	-227.294	28.5317	-227.294	28.5317
-227.289	-135.732	-227.289	-175.551	-227.289	-157.776	-227.289	-175.551	-227.289	47.4575	-227.289	47.4575
-227.284	-371.409	-227.284	105.63	-227.284	-102.659	-227.284	105.63	-227.284	66.3835	-227.284	66.3835
-227.28	-288.926	-227.28	284.937	-227.28	-58.3794	-227.28	284.937	-227.28	-158.516	-227.28	-158.516
-227.275	-262.545	-227.275	-88.2991	-227.275	-14.0996	-227.275	-88.2991	-227.275	-131.725	-227.275	-131.725
-227.27	-453.717	-227.27	139.355	-227.27	19.3428	-227.27	139.355	-227.27	-146.882	-227.27	-146.882
-227.265	20.8867	-227.265	35.4834	-227.265	52.7854	-227.265	35.4834	-227.265	-162.039	-227.265	-162.039
-227.261	28.0791	-227.261	1.11145	-227.261	170.215	-227.261	1.11145	-227.261	85.6372	-227.261	85.6372
-227.256	80.1105	-227.256	-33.2606	-227.256	-145.838	-227.256	-33.2606	-227.256	-86.1714	-227.256	-86.1714
-227.251	8.01242	-227.251	-88.353	-227.251	323.797	-227.251	-88.353	-227.251	-22.0195	-227.251	-22.0195
-227.247	161.285	-227.247	-143.445	-227.247	186.556	-227.247	-143.445	-227.247	42.1321	-227.247	42.1321
-227.242	451.09	-227.242	-307.32	-227.242	409.647	-227.242	-307.32	-227.242	14.5215	-227.242	14.5215
-227.237	177.008	-227.237	-471.194	-227.237	372.649	-227.237	-471.194	-227.237	-13.0891	-227.237	-13.0891
-227.232	382.616	-227.232	-82.5254	-227.232	80.9788	-227.232	-82.5254	-227.232	-56.4304	-227.232	-56.4304
-227.228	110.014	-227.228	-25.3826	-227.228	49.3989	-227.228	-25.3826	-227.228	-99.7717	-227.228	-99.7717
-227.223	-178.436	-227.223	74.9276	-227.223	84.8733	-227.223	74.9276	-227.223	27.6304	-227.223	27.6304
-227.218	-238.807	-227.218	-156.288	-227.218	120.348	-227.218	-156.288	-227.218	-96.6584	-227.218	-96.6584
-227.214	56.2841	-227.214	-35.2571	-227.214	25.7773	-227.214	-35.2571	-227.214	-79.3711	-227.214	-79.3711
-227.209	159.452	-227.209	-245.752	-227.209	-68.7932	-227.209	-245.752	-227.209	-62.0837	-227.209	-62.0837
-227.204	-243.643	-227.204	144.643	-227.204	215.934	-227.204	144.643	-227.204	31.2354	-227.204	31.2354
-227.199	-108.669	-227.199	535.038	-227.199	240.572	-227.199	535.038	-227.199	124.554	-227.199	124.554
-227.195	118.471	-227.195	296.916	-227.195	53.886	-227.195	296.916	-227.195	-18.0869	-227.195	-18.0869
-227.19	152.167	-227.19	58.7938	-227.19	300.684	-227.19	58.7938	-227.19	258.757	-227.19	258.757
-227.185	-88.7045	-227.185	66.7258	-227.185	27.3013	-227.185	66.7258	-227.185	194.769	-227.185	194.769
-227.181	61.7778	-227.181	74.6578	-227.181	14.009	-227.181	74.6578	-227.181	130.781	-227.181	130.781
-227.176	-112.884	-227.176	82.5898	-227.176	-151.003	-227.176	82.5898	-227.176	-32.8345	-227.176	-32.8345
-227.171	-212.169	-227.171	90.5219	-227.171	-55.9241	-227.171	90.5219	-227.171	-196.45	-227.171	-196.45
-227.166	99.1349	-227.166	91.5471	-227.166	68.9563	-227.166	91.5471	-227.166	-84.7786	-227.166	-84.7786
-227.162	134.745	-227.162	92.5723	-227.162	-66.2532	-227.162	92.5723	-227.162	26.8931	-227.162	26.8931
-227.157	-105.72	-227.157	-92.8856	-227.157	20.6975	-227.157	-92.8856	-227.157	-155.075	-227.157	-155.075
-227.152	9.18593	-227.152	53.1821	-227.152	541.132	-227.152	53.1821	-227.152	-337.043	-227.152	-337.043
-227.148	-162.41	-227.148	-19.1233	-227.148	354.488	-227.148	-19.1233	-227.148	-144.793	-227.148	-144.793
-227.143	-120.343	-227.143	-91.4287	-227.143	167.845	-227.143	-91.4287	-227.143	47.4575	-227.143	47.4575
-227.138	-83.5228	-227.138	22.749	-227.138	-235.54	-227.138	22.749	-227.138	-17.2266	-227.138	-17.2266
-227.133	-240.072	-227.133	136.927	-227.133	-205.442	-227.133	136.927	-227.133	-81.9109	-227.133	-81.9109
-227.129	-125.522	-227.129	169.95	-227.129	-91.3562	-227.129	169.95	-227.129	372.518	-227.129	372.518
-227.124	10.9717	-227.124	202.973	-227.124	22.7295	-227.124	202.973	-227.124	71.873	-227.124	71.873
-227.119	-34.4336	-227.119	-233.665	-227.119	-52.8337	-227.119	-233.665	-227.119	-165.849	-227.119	-165.849
-227.115	-239.19	-227.115	103.256	-227.115	-128.397	-227.115	103.256	-227.115	15.9143	-227.115	15.9143
-227.11	-67.6508	-227.11	314.992	-227.11	15.4905	-227.11	314.992	-227.11	-10.7542	-227.11	-10.7542
-227.105	-95.0798	-227.105	-25.8142	-227.105	159.378	-227.105	-25.8142	-227.105	-37.4226	-227.105	-37.4226
-227.101	-0.07269	-227.101	-235.392	-227.101	189.477	-227.101	-235.392	-227.101	-6.41187	-227.101	-6.41187
-227.096	-115.593	-227.096	107.573	-227.096	219.575	-227.096	107.573	-227.096	-227.092	-227.096	-227.092
-227.091	57.7871	-227.091	-51.9305	-227.091	-67.3115	-227.091	-51.9305	-227.091	-261.626	-227.091	-261.626
-227.086	-14.0482	-227.086	-211.434	-227.086	-94.1079	-227.086	-211.434	-227.086	-44.4685	-227.086	-44.4685
-227.082	148.773	-227.082	50.3762	-227.082	285.486	-227.082	50.3762	-227.082	-314.963	-227.082	-314.963
-227.077	-60.7097	-227.077	312.186	-227.077	-115.189	-227.077	312.186	-227.077	1.82227	-227.077	1.82227
-227.072	-115.437	-227.072	138.006	-227.072	86.2703	-227.072	138.006	-227.072	-142.499	-227.072	-142.499
-227.068	295.285	-227.068	-36.1744	-227.068	27.6399	-227.068	-36.1744	-227.068	-286.819	-227.068	-286.819
-227.063	335.6	-227.063	-44.592	-227.063	66.5435	-227.063	-44.592	-227.063	-43.1167	-227.063	-43.1167
-227.058	223.373	-227.058	-53.0096	-227.058	105.447	-227.058	-53.0096	-227.058	-51.105	-227.058	-51.105
-227.053	186.717	-227.053	-42.4337	-227.053	46.8167	-227.053	-42.4337	-227.053	-4.03589	-227.053	-4.03589
-227.049	129.606	-227.049	-31.8577	-227.049	-11.8137	-227.049	-31.8577	-227.049	43.0334	-227.049	43.0334
-227.044	-75.873	-227.044	27.0658	-227.044	-70.4441	-227.044	27.0658	-227.044	74.3718	-227.044	74.3718
-227.039	-150.996	-227.039	85.9893	-227.039	-129.074	-227.039	85.9893	-227.039	105.71	-227.039	105.71
-227.035	-205.573	-227.035	291.682	-227.035	-155.193	-227.035	291.682	-227.035	70.1934	-227.035	70.1934
-227.03	-167.569	-227.03	-55.1681	-227.03	-181.312	-227.03	-55.1681	-227.03	34.6765	-227.03	34.6765
-227.025	-324.824	-227.025	-146.467	-227.025	96.0068	-227.025	-146.467	-227.025	-0.84058	-227.025	-0.84058
-227.02	-225.75	-227.02	93.7594	-227.02	373.326	-227.02	93.7594	-227.02	-36.3574	-227.02	-36.3574
-227.016	-7.13189	-227.016	285.638	-227.016	157.558	-227.016	285.638	-227.016	72.3235	-227.016	72.3235
-227.011	161.878	-227.011	-75.025	-227.011	-58.21	-227.011	-75.025	-227.011	181.005	-227.011	181.005
-227.006	139.136	-227.006	-221.578	-227.006	29.4602	-227.006	-221.578	-227.006	163.84	-227.006	163.84
-227.002	88.6662	-227.002	-368.132	-227.002	117.131	-227.002	-368.132	-227.002	146.676	-227.002	146.676
-226.997	8.61424	-226.997	-17.8282	-226.997	21.6289	-226.997	-17.8282	-226.997	64.5811	-226.997	64.5811
-226.992	323.291	-226.992	-220.068	-226.992	-73.873	-226.992	-220.068	-226.992	-17.5134	-226.992	-17.5134
-226.987	159.954	-226.987	-159.849	-226.987	-169.375	-226.987	-159.849	-226.987	152.083	-226.987	152.083
-226.983	-11.72	-226.983	-99.6305	-226.983	-264.877	-226.983	-99.6305	-226.983	-97.8054	-226.983	-97.8054
-226.978	-184.517	-226.978	259.306	-226.978	-97.5791	-226.978	259.306	-226.978	-166.791	-226.978	-166.791
-226.973	-460.308	-226.973	-155.316	-226.973	69.7183	-226.973	-155.316	-226.973	15.9143	-226.973	15.9143
-226.969	102.519	-226.969	-134.812	-226.969	106.971	-226.969	-134.812	-226.969	57.0435	-226.969	57.0435
-226.964	159.414	-226.964	-114.307	-226.964	144.223	-226.964	-114.307	-226.964	98.1726	-226.964	98.1726
-226.959	269.558	-226.959	-71.7875	-226.959	10.7917	-226.959	-71.7875	-226.959	-120.91	-226.959	-120.91
-226.954	-77.8373	-226.954	-29.2676	-226.954	-122.64	-226.954	-29.2676	-226.954	79.4924	-226.954	79.4924
-226.95	-28.4503	-226.95	33.9725	-226.95	47.3669	-226.95	33.9725	-226.95	59.6653	-226.95	59.6653
-226.945	-33.7133	-226.945	97.2128	-226.945	217.374	-226.945	97.2128	-226.945	39.8381	-226.945	39.8381
-226.94	-73.0865	-226.94	-88.1912	-226.94	21.6289	-226.94	-88.1912	-226.94	30.498	-226.94	30.498
-226.936	69.4419	-226.936	57.9305	-226.936	-174.116	-226.936	57.9305	-226.936	272.849	-226.936	272.849
-226.931	58.128	-226.931	183.332	-226.931	-153.119	-226.931	183.332	-226.931	163.881	-226.931	163.881
-226.926	-102.265	-226.926	-22.7925	-226.926	-132.122	-226.926	-22.7925	-226.926	54.9133	-226.926	54.9133
-226.921	-15.4005	-226.921	210.959	-226.921	-210.014	-226.921	210.959	-226.921	-4.896	-226.921	-4.896
-226.917	-231.958	-226.917	113.185	-226.917	-287.905	-226.917	113.185	-226.917	-64.7056	-226.917	-64.7056
-226.912	-104.022	-226.912	-129.632	-226.912	-528.353	-226.912	-129.632	-226.912	142.907	-226.912	142.907
-226.907	257.577	-226.907	180.094	-226.907	-508.711	-226.907	180.094	-226.907	98.8281	-226.907	98.8281
-226.903	106.064	-226.903	134.121	-226.903	-223.56	-226.903	134.121	-226.903	80.9673	-226.903	80.9673
-226.898	-56.2233	-226.898	88.1477	-226.898	-198.5	-226.898	88.1477	-226.898	63.1064	-226.898	63.1064
-226.893	-158.598	-226.893	297.725	-226.893	32.4658	-226.893	297.725	-226.893	45.2456	-226.893	45.2456
-226.888	31.8424	-226.888	175.777	-226.888	3.34131	-226.888	175.777	-226.888	27.3845	-226.888	27.3845
-226.884	-248.043	-226.884	-211.218	-226.884	-247.944	-226.884	-211.218	-226.884	-94.0366	-226.884	-94.0366
-226.879	30.4211	-226.879	-45.6713	-226.879	-65.7451	-226.879	-45.6713	-226.879	36.2332	-226.879	36.2332
-226.874	118.107	-226.874	64.6215	-226.874	-143.637	-226.874	64.6215	-226.874	9.19604	-226.874	9.19604
-226.87	42.9143	-226.87	174.914	-226.87	-221.528	-226.87	174.914	-226.87	-17.8411	-226.87	-17.8411
-226.865	-265.163	-226.865	-16.965	-226.865	-180.212	-226.865	-16.965	-226.865	-5.55151	-226.865	-5.55151
-226.86	-261.255	-226.86	-208.844	-226.86	-138.896	-226.86	-208.844	-226.86	-244.953	-226.86	-244.953
-226.856	-189.031	-226.856	-124.452	-226.856	32.4658	-226.856	-124.452	-226.856	-96.3308	-226.856	-96.3308
-226.851	19.9733	-226.851	-40.0594	-226.851	-56.2627	-226.851	-40.0594	-226.851	52.2915	-226.851	52.2915
-226.846	37.2128	-226.846	18.5403	-226.846	10.9609	-226.846	18.5403	-226.846	-195.631	-226.846	-195.631
-226.841	125.852	-226.841	77.14	-226.841	-181.905	-226.841	77.14	-226.841	143.726	-226.841	143.726
-226.837	291.414	-226.837	52.8583	-226.837	-331.423	-226.837	52.8583	-226.837	331.02	-226.837	331.02
-226.832	423.921	-226.832	28.5767	-226.832	-47.4575	-226.832	28.5767	-226.832	98.8281	-226.832	98.8281
-226.827	52.8878	-226.827	-64.7728	-226.827	-232.196	-226.827	-64.7728	-226.827	398.858	-226.827	398.858
-226.823	203.086	-226.823	-158.122	-226.823	16.5488	-226.823	-158.122	-226.823	-223.979	-226.823	-223.979
-226.818	-14.5809	-226.818	121.495	-226.818	48.5522	-226.818	121.495	-226.818	-175.64	-226.818	-175.64
-226.813	-54.4939	-226.813	-151.431	-226.813	80.5554	-226.813	-151.431	-226.813	124.391	-226.813	124.391
-226.808	7.02618	-226.808	131.207	-226.808	53.6321	-226.808	131.207	-226.808	-183.833	-226.808	-183.833
-226.804	-63.8166	-226.804	82.3201	-226.804	26.7087	-226.804	82.3201	-226.804	-72.5708	-226.804	-72.5708
-226.799	69.3677	-226.799	67.9669	-226.799	-0.2146	-226.799	67.9669	-226.799	-129.103	-226.799	-129.103
-226.794	-237.093	-226.794	53.6138	-226.794	-27.1382	-226.794	53.6138	-226.794	66.0559	-226.794	66.0559
-226.79	160.954	-226.79	-325.072	-226.79	-62.1892	-226.79	-325.072	-226.79	179.939	-226.79	179.939
-226.785	279.945	-226.785	69.8015	-226.785	-97.2405	-226.785	69.8015	-226.785	42.1321	-226.785	42.1321
-226.78	181.542	-226.78	216.031	-226.78	24.8459	-226.78	216.031	-226.78	203.208	-226.78	203.208
-226.775	125.579	-226.775	362.261	-226.775	146.933	-226.775	362.261	-226.775	112.593	-226.775	112.593
-226.771	191.491	-226.771	29.3322	-226.771	-117.052	-226.771	29.3322	-226.771	100.631	-226.771	100.631
-226.766	-141.643	-226.766	27.9292	-226.766	52.4468	-226.766	27.9292	-226.766	88.6687	-226.766	88.6687
-226.761	83.2793	-226.761	-215.211	-226.761	-21.8889	-226.761	-215.211	-226.761	150.117	-226.761	150.117
-226.757	-100.824	-226.757	94.191	-226.757	-96.2246	-226.757	94.191	-226.757	211.565	-226.757	211.565
-226.752	-127.565	-226.752	97.9683	-226.752	27.2166	-226.752	97.9683	-226.752	522.082	-226.752	522.082
-226.747	-81.1299	-226.747	-229.78	-226.747	150.658	-226.747	-229.78	-226.747	245.32	-226.747	245.32
-226.742	44.7538	-226.742	-170.749	-226.742	57.3572	-226.742	-170.749	-226.742	-47.1724	-226.742	-47.1724
-226.738	159.358	-226.738	-111.717	-226.738	-35.9431	-226.738	-111.717	-226.738	79.8203	-226.738	79.8203
-226.733	-93.4805	-226.733	-42.3258	-226.733	-35.0967	-226.733	-42.3258	-226.733	63.9258	-226.733	63.9258
-226.728	-297.123	-226.728	27.0658	-226.728	-34.25	-226.728	27.0658	-226.728	299.722	-226.728	299.722
-226.724	-231.505	-226.724	13.576	-226.724	96.6418	-226.724	13.576	-226.724	226.148	-226.724	226.148
-226.719	219.611	-226.719	0.08618	-226.719	227.533	-226.719	0.08618	-226.719	152.575	-226.719	152.575
-226.714	92.3042	-226.714	-53.1177	-226.714	-58.8027	-226.714	-53.1177	-226.714	181.25	-226.714	181.25
-226.709	193.595	-226.709	-106.321	-226.709	-345.139	-226.709	-106.321	-226.709	461.617	-226.709	461.617
-226.705	223.251	-226.705	-159.525	-226.705	-67.9465	-226.705	-159.525	-226.705	222.871	-226.705	222.871
-226.7	267.329	-226.7	-212.729	-226.7	-224.238	-226.7	-212.729	-226.7	-15.8748	-226.7	-15.8748
-226.695	-12.2292	-226.695	-111.933	-226.695	-85.0063	-226.695	-111.933	-226.695	24.5989	-226.695	24.5989
-226.691	55.5208	-226.691	-11.1373	-226.691	314.315	-226.691	-11.1373	-226.691	65.0728	-226.691	65.0728
-226.686	159.944	-226.686	89.6586	-226.686	475.22	-226.686	89.6586	-226.686	-319.182	-226.686	-319.182
-226.681	213.702	-226.681	190.454	-226.681	29.2485	-226.681	190.454	-226.681	51.636	-226.681	51.636
-226.676	216.046	-226.676	175.562	-226.676	111.585	-226.676	175.562	-226.676	84.2444	-226.676	84.2444
-226.672	58.1688	-226.672	160.669	-226.672	-66.1685	-226.672	160.669	-226.672	116.853	-226.672	116.853
-226.667	8.851	-226.667	62.8948	-226.667	-135.551	-226.667	62.8948	-226.667	112.756	-226.667	112.756
-226.662	-259.682	-226.662	-34.8794	-226.662	-204.934	-226.662	-34.8794	-226.662	-143.031	-226.662	-143.031
-226.658	-121.119	-226.658	78.8667	-226.658	26.4124	-226.658	78.8667	-226.658	-72.407	-226.658	-72.407
-226.653	-416.993	-226.653	192.613	-226.653	257.759	-226.653	192.613	-226.653	-253.474	-226.653	-253.474
-226.648	-187.781	-226.648	-170.209	-226.648	234.434	-226.648	-170.209	-226.648	-67.4912	-226.648	-67.4912
-226.643	-119.316	-226.643	19.5115	-226.643	211.108	-226.643	19.5115	-226.643	-133.199	-226.643	-133.199
-226.639	26.4621	-226.639	-3.15137	-226.639	-205.061	-226.639	-3.15137	-226.639	68.5139	-226.639	68.5139
-226.634	30.9451	-226.634	-25.8142	-226.634	159.04	-226.634	-25.8142	-226.634	-149.258	-226.634	-149.258
-226.629	184.913	-226.629	-13.9432	-226.629	230.539	-226.629	-13.9432	-226.629	-5.22388	-226.629	-5.22388
-226.625	42.11	-226.625	-2.07214	-226.625	41.9482	-226.625	-2.07214	-226.625	138.81	-226.625	138.81
-226.62	42.705	-226.62	-42.0021	-226.62	-44.3674	-226.62	-42.0021	-226.62	-60.6089	-226.62	-60.6089
-226.615	228.401	-226.615	-81.9319	-226.615	-130.683	-226.615	-81.9319	-226.615	-8.33716	-226.615	-8.33716
-226.61	287.182	-226.61	43.9011	-226.61	-233.254	-226.61	43.9011	-226.61	169.78	-226.61	169.78
-226.606	59.4581	-226.606	169.734	-226.606	-335.826	-226.606	169.734	-226.606	96.2063	-226.606	96.2063
-226.601	-123.244	-226.601	114.264	-226.601	-134.958	-226.601	114.264	-226.601	38.3633	-226.601	38.3633
-226.596	-22.809	-226.596	58.7938	-226.596	65.9084	-226.596	58.7938	-226.596	-19.4797	-226.596	-19.4797
-226.592	-251.023	-226.592	-79.5576	-226.592	136.73	-226.592	-79.5576	-226.592	59.0098	-226.592	59.0098
-226.587	-21.6947	-226.587	-217.909	-226.587	207.552	-226.587	-217.909	-226.587	137.5	-226.587	137.5
-226.582	-84.4896	-226.582	-45.4554	-226.582	227.576	-226.582	-45.4554	-226.582	-104.524	-226.582	-104.524
-226.578	21.7067	-226.578	126.998	-226.578	247.599	-226.578	126.998	-226.578	72.938	-226.578	72.938
-226.573	79.8127	-226.573	133.689	-226.573	137.577	-226.573	133.689	-226.573	45.9009	-226.573	45.9009
-226.568	-66.459	-226.568	140.38	-226.568	27.5554	-226.568	140.38	-226.568	-232.827	-226.568	-232.827
-226.563	190.661	-226.563	7.20886	-226.563	55.7063	-226.563	7.20886	-226.563	-265.108	-226.563	-265.108
-226.559	-45.3642	-226.559	-125.963	-226.559	83.8574	-226.559	-125.963	-226.559	-45.6975	-226.559	-45.6975
-226.554	-202.485	-226.554	127.646	-226.554	9.05615	-226.554	127.646	-226.554	-193.337	-226.554	-193.337
-226.549	-19.7337	-226.549	381.254	-226.549	-65.7451	-226.549	381.254	-226.549	-340.976	-226.549	-340.976
-226.545	41.217	-226.545	339.166	-226.545	-282.275	-226.545	339.166	-226.545	-66.6719	-226.545	-66.6719
-226.54	272.441	-226.54	297.078	-226.54	-65.3218	-226.54	297.078	-226.54	207.632	-226.54	207.632
-226.535	-170.394	-226.535	89.2268	-226.535	151.631	-226.535	89.2268	-226.535	-246.919	-226.535	-246.919
-226.53	-342.223	-226.53	-118.624	-226.53	-64.8984	-226.53	-118.624	-226.53	-198.089	-226.53	-198.089
-226.526	-224.898	-226.526	-1.85632	-226.526	57.2302	-226.526	-1.85632	-226.526	-285.591	-226.526	-285.591
-226.521	60.1971	-226.521	114.911	-226.521	179.359	-226.521	114.911	-226.521	-121.401	-226.521	-121.401
-226.516	-80.534	-226.516	-44.592	-226.516	73.9092	-226.516	-44.592	-226.516	278.748	-226.516	278.748
-226.512	-53.1632	-226.512	-204.096	-226.512	-31.5408	-226.512	-204.096	-226.512	-160.073	-226.512	-160.073
-226.507	70.3211	-226.507	-43.297	-226.507	-71.968	-226.507	-43.297	-226.507	-49.6301	-226.507	-49.6301
-226.502	92.6733	-226.502	117.501	-226.502	147.695	-226.502	117.501	-226.502	60.8123	-226.502	60.8123
-226.497	65.3598	-226.497	-184.454	-226.497	-125.73	-226.497	-184.454	-226.497	244.665	-226.497	244.665
-226.493	306.554	-226.493	-154.885	-226.493	-139.065	-226.493	-154.885	-226.493	-74.8647	-226.493	-74.8647
-226.488	190.674	-226.488	-230.644	-226.488	-209.294	-226.488	-230.644	-226.488	148.314	-226.488	148.314
-226.483	74.7269	-226.483	-306.402	-226.483	-19.4336	-226.483	-306.402	-226.483	-131.889	-226.483	-131.889
-226.479	210.194	-226.479	32.2458	-226.479	170.427	-226.479	32.2458	-226.479	107.021	-226.479	107.021
-226.474	143.187	-226.474	-181.649	-226.474	-73.1958	-226.474	-181.649	-226.474	94.24	-226.474	94.24
-226.469	208.545	-226.469	34.4043	-226.469	-211.834	-226.469	34.4043	-226.469	82.4421	-226.469	82.4421
-226.464	18.2238	-226.464	250.457	-226.464	-90.3826	-226.464	250.457	-226.464	70.644	-226.464	70.644
-226.46	-131.327	-226.46	155.705	-226.46	117.766	-226.46	155.705	-226.46	43.1152	-226.46	43.1152
-226.455	86.8745	-226.455	60.9521	-226.455	-107.57	-226.455	60.9521	-226.455	15.5867	-226.455	15.5867
-226.45	-67.8421	-226.45	5.91382	-226.45	-99.9075	-226.45	5.91382	-226.45	-4.07666	-226.45	-4.07666
-226.446	12.6817	-226.446	-49.1246	-226.446	167.845	-226.446	-49.1246	-226.446	-23.7402	-226.446	-23.7402
-226.441	-99.9554	-226.441	-104.163	-226.441	289.296	-226.441	-104.163	-226.441	-43.4036	-226.441	-43.4036
-226.436	-123.755	-226.436	-159.201	-226.436	-22.7356	-226.436	-159.201	-226.436	-63.0669	-226.436	-63.0669
-226.431	-137.225	-226.431	-1.85632	-226.431	-29.9744	-226.431	-1.85632	-226.431	-25.051	-226.431	-25.051
-226.427	-82.6342	-226.427	155.489	-226.427	-37.2131	-226.427	155.489	-226.427	12.9648	-226.427	12.9648
-226.422	253.084	-226.422	-73.9459	-226.422	172.29	-226.422	-73.9459	-226.422	82.4421	-226.422	82.4421
-226.417	272.213	-226.417	-303.38	-226.417	-51.6909	-226.417	-303.38	-226.417	151.919	-226.417	151.919
-226.413	151.716	-226.413	-170.209	-226.413	-94.1501	-226.413	-170.209	-226.413	-234.793	-226.413	-234.793
-226.408	-116.524	-226.408	-37.0377	-226.408	-136.61	-226.408	-37.0377	-226.408	-118.124	-226.408	-118.124
-226.403	305.608	-226.403	-90.3495	-226.403	-76.1167	-226.403	-90.3495	-226.403	9.03223	-226.403	9.03223
-226.398	341.343	-226.398	187.864	-226.398	-15.6238	-226.398	187.864	-226.398	136.188	-226.398	136.188
-226.394	114.453	-226.394	99.3712	-226.394	36.1487	-226.394	99.3712	-226.394	128.651	-226.394	128.651
-226.389	-67.0182	-226.389	10.8781	-226.389	87.9211	-226.389	10.8781	-226.389	121.113	-226.389	121.113
-226.384	165.073	-226.384	-36.1744	-226.384	-217.93	-226.384	-36.1744	-226.384	302.344	-226.384	302.344
-226.38	71.5874	-226.38	-83.2269	-226.38	-90.2979	-226.38	-83.2269	-226.38	-19.8074	-226.38	-19.8074
-226.375	47.3595	-226.375	-216.614	-226.375	-133.35	-226.375	-216.614	-226.375	-150.569	-226.375	-150.569
-226.37	-97.7042	-226.37	-18.4758	-226.37	83.688	-226.37	-18.4758	-226.37	222.052	-226.37	222.052
-226.365	-64.2121	-226.365	-193.304	-226.365	67.7288	-226.365	-193.304	-226.365	-113.208	-226.365	-113.208
-226.361	-255.277	-226.361	-36.6061	-226.361	51.7695	-226.361	-36.6061	-226.361	54.9133	-226.361	54.9133
-226.356	-70.6175	-226.356	-107.832	-226.356	-138.938	-226.356	-107.832	-226.356	-119.763	-226.356	-119.763
-226.351	104.846	-226.351	-179.058	-226.351	-69.5552	-226.351	-179.058	-226.351	-42.748	-226.351	-42.748
-226.347	-13.5431	-226.347	-271.005	-226.347	-309.029	-226.347	-271.005	-226.347	-75.8481	-226.347	-75.8481
-226.342	-115.62	-226.342	-31.426	-226.342	-288.413	-226.342	-31.426	-226.342	-108.948	-226.342	-108.948
-226.337	-151.682	-226.337	220.24	-226.337	-132.334	-226.337	220.24	-226.337	-60.7727	-226.337	-60.7727
-226.333	-3.74647	-226.333	140.38	-226.333	-236.345	-226.333	140.38	-226.333	-12.5977	-226.333	-12.5977
-226.328	106.621	-226.328	150.309	-226.328	-47.7539	-226.328	150.309	-226.328	35.5776	-226.328	35.5776
-226.323	49.9233	-226.323	160.237	-226.323	-119.253	-226.323	160.237	-226.323	83.7529	-226.323	83.7529
-226.318	64.5442	-226.318	234.053	-226.318	106.928	-226.318	234.053	-226.318	103.089	-226.318	103.089
-226.314	208.909	-226.314	-244.673	-226.314	73.0203	-226.314	-244.673	-226.314	122.424	-226.314	122.424
-226.309	-307.362	-226.309	-322.806	-226.309	39.1121	-226.309	-322.806	-226.309	126.029	-226.309	126.029
-226.304	-125.394	-226.304	-69.4133	-226.304	5.20386	-226.304	-69.4133	-226.304	129.634	-226.304	129.634
-226.3	-117.921	-226.3	-126.826	-226.3	-9.7395	-226.3	-126.826	-226.3	65.0728	-226.3	65.0728
-226.295	-58.239	-226.295	-184.239	-226.295	-24.6829	-226.295	-184.239	-226.295	-251.18	-226.295	-251.18
-226.29	75.1193	-226.29	-386.694	-226.29	-55.8818	-226.29	-386.694	-226.29	166.667	-226.29	166.667
-226.285	-140.495	-226.285	-36.6061	-226.285	173.009	-226.285	-36.6061	-226.285	81.1311	-226.285	81.1311
-226.281	-281.83	-226.281	64.8373	-226.281	221.057	-226.281	64.8373	-226.281	39.5103	-226.281	39.5103
-226.276	-39.5314	-226.276	-165.245	-226.276	269.104	-226.276	-165.245	-226.276	249.581	-226.276	249.581
-226.271	30.0432	-226.271	-91.4287	-226.271	116.665	-226.271	-91.4287	-226.271	76.8708	-226.271	76.8708
-226.267	-28.4636	-226.267	-17.6124	-226.267	-35.7739	-226.267	-17.6124	-226.267	-95.8391	-226.267	-95.8391
-226.262	2.71326	-226.262	-24.9509	-226.262	39.366	-226.262	-24.9509	-226.262	-77.1589	-226.262	-77.1589
-226.257	81.3561	-226.257	-32.2893	-226.257	114.506	-226.257	-32.2893	-226.257	-58.4788	-226.257	-58.4788
-226.252	24.6368	-226.252	-39.6278	-226.252	-86.6997	-226.252	-39.6278	-226.252	-39.7986	-226.252	-39.7986
-226.248	-62.0235	-226.248	-46.9663	-226.248	-27.8154	-226.248	-46.9663	-226.248	-21.1184	-226.248	-21.1184
-226.243	-14.1326	-226.243	-158.878	-226.243	-148.717	-226.243	-158.878	-226.243	-86.2532	-226.243	-86.2532
-226.238	86.9013	-226.238	-270.789	-226.238	-269.618	-226.238	-270.789	-226.238	-151.388	-226.238	-151.388
-226.234	139.821	-226.234	100.774	-226.234	-97.9177	-226.234	100.774	-226.234	-90.6775	-226.234	-90.6775
-226.229	35.8472	-226.229	140.812	-226.229	-186.308	-226.229	140.812	-226.229	-29.9668	-226.229	-29.9668
-226.224	301.52	-226.224	-19.447	-226.224	-174.455	-226.224	-19.447	-226.224	101.532	-226.224	101.532
-226.219	-14.7479	-226.219	151.82	-226.219	-162.602	-226.219	151.82	-226.219	233.031	-226.219	233.031
-226.215	105.171	-226.215	33.0013	-226.215	6.38916	-226.215	33.0013	-226.215	170.518	-226.215	170.518
-226.21	284.614	-226.21	-85.8169	-226.21	-84.7102	-226.21	-85.8169	-226.21	108.004	-226.21	108.004
-226.205	94.4773	-226.205	-151.108	-226.205	-172.423	-226.205	-151.108	-226.205	-22.675	-226.205	-22.675
-226.201	184.968	-226.201	-216.398	-226.201	173.348	-226.201	-216.398	-226.201	98.3367	-226.201	98.3367
-226.196	175.387	-226.196	-219.528	-226.196	42.2869	-226.196	-219.528	-226.196	219.348	-226.196	219.348
-226.191	66.5932	-226.191	-222.658	-226.191	-88.7739	-226.191	-222.658	-226.191	-163.022	-226.191	-163.022
-226.186	55.7032	-226.186	-54.8444	-226.186	-51.8601	-226.186	-54.8444	-226.186	136.271	-226.186	136.271
-226.182	79.2619	-226.182	-218.557	-226.182	-14.9463	-226.182	-218.557	-226.182	183.872	-226.182	183.872
-226.177	-245.616	-226.177	-30.0231	-226.177	-15.9624	-226.177	-30.0231	-226.177	200.012	-226.177	200.012
-226.172	-18.551	-226.172	158.51	-226.172	-16.9783	-226.172	158.51	-226.172	216.153	-226.172	216.153
-226.168	125.173	-226.168	29.7638	-226.168	403.128	-226.168	29.7638	-226.168	186.084	-226.168	186.084
-226.163	49.6362	-226.163	-98.9829	-226.163	216.358	-226.163	-98.9829	-226.163	-95.6753	-226.163	-95.6753
-226.158	-2.35206	-226.158	290.279	-226.158	35.0059	-226.158	290.279	-226.158	-225.371	-226.158	-225.371
-226.153	-263.197	-226.153	-94.0187	-226.153	113.744	-226.153	-94.0187	-226.153	148.314	-226.153	148.314
-226.149	-70.7906	-226.149	72.4995	-226.149	-170.56	-226.149	72.4995	-226.149	36.9705	-226.149	36.9705
-226.144	-67.7344	-226.144	239.018	-226.144	-21.3809	-226.144	239.018	-226.144	-74.3733	-226.144	-74.3733
-226.139	-178.772	-226.139	-119.38	-226.139	-99.7805	-226.139	-119.38	-226.139	191.82	-226.139	191.82
-226.135	-111.343	-226.135	74.7657	-226.135	-178.18	-226.135	74.7657	-226.135	-380.958	-226.135	-380.958
-226.13	-227.858	-226.13	134.229	-226.13	-204.426	-226.13	134.229	-226.13	-279.282	-226.13	-279.282
-226.125	100.711	-226.125	193.692	-226.125	-230.672	-226.125	193.692	-226.125	-177.606	-226.125	-177.606
-226.12	327.145	-226.12	11.4176	-226.12	35.6831	-226.12	11.4176	-226.12	-96.9042	-226.12	-96.9042
-226.116	129.104	-226.116	-170.857	-226.116	41.9482	-226.116	-170.857	-226.116	-16.2024	-226.116	-16.2024
-226.111	85.5453	-226.111	-66.4995	-226.111	-52.0295	-226.111	-66.4995	-226.111	-234.384	-226.111	-234.384
-226.106	185.305	-226.106	37.8577	-226.106	114.083	-226.106	37.8577	-226.106	50.8169	-226.106	50.8169
-226.102	-127.378	-226.102	162.935	-226.102	-12.4065	-226.102	162.935	-226.102	-246.018	-226.102	-246.018
-226.097	-8.54087	-226.097	288.013	-226.097	-138.896	-226.097	288.013	-226.097	-39.4707	-226.097	-39.4707
-226.092	97.9555	-226.092	-72.9746	-226.092	-152.442	-226.092	-72.9746	-226.092	-95.8391	-226.092	-95.8391
-226.088	165.395	-226.088	-102.436	-226.088	-165.988	-226.088	-102.436	-226.088	-403.898	-226.088	-403.898
-226.083	304.116	-226.083	-21.3896	-226.083	69.7183	-226.083	-21.3896	-226.083	111.282	-226.083	111.282
-226.078	72.5518	-226.078	59.6572	-226.078	45.335	-226.078	59.6572	-226.078	-212.508	-226.078	-212.508
-226.073	-15.5503	-226.073	-90.6732	-226.073	67.009	-226.073	-90.6732	-226.073	273.832	-226.073	273.832
-226.069	116.133	-226.069	90.5219	-226.069	-344.8	-226.069	90.5219	-226.069	256.791	-226.069	256.791
-226.064	253.542	-226.064	396.039	-226.064	45.335	-226.064	396.039	-226.064	-106.326	-226.064	-106.326
-226.059	-118.555	-226.059	149.014	-226.059	1.98657	-226.059	149.014	-226.059	33.939	-226.059	33.939
-226.055	-66.4842	-226.055	74.6578	-226.055	-239.138	-226.055	74.6578	-226.055	16.2419	-226.055	16.2419
-226.05	12.4734	-226.05	0.302	-226.05	-46.7803	-226.05	0.302	-226.05	-1.45508	-226.05	-1.45508
-226.045	335.154	-226.045	-295.071	-226.045	-125.349	-226.045	-295.071	-226.045	-129.267	-226.045	-129.267
-226.04	125.545	-226.04	-258.918	-226.04	-203.918	-226.04	-258.918	-226.04	-257.079	-226.04	-257.079
-226.036	-37.1134	-226.036	-115.71	-226.036	-52.1987	-226.036	-115.71	-226.036	-28.3281	-226.036	-28.3281
-226.031	-100.011	-226.031	27.4974	-226.031	99.5203	-226.031	27.4974	-226.031	-51.2688	-226.031	-51.2688
-226.026	-177.747	-226.026	377.909	-226.026	-95.5471	-226.026	377.909	-226.026	135.533	-226.026	135.533
-226.022	295.248	-226.022	396.794	-226.022	142.869	-226.022	396.794	-226.022	70.644	-226.022	70.644
-226.017	-63.758	-226.017	88.9031	-226.017	-284.011	-226.017	88.9031	-226.017	-274.776	-226.017	-274.776
-226.012	19.0585	-226.012	-218.988	-226.012	-277.407	-226.012	-218.988	-226.012	218.775	-226.012	218.775
-226.007	3.34969	-226.007	-160.82	-226.007	-200.362	-226.007	-160.82	-226.007	-168.594	-226.007	-168.594
-226.003	-51.6104	-226.003	-102.652	-226.003	-123.317	-226.003	-102.652	-226.003	-52.5798	-226.003	-52.5798
-225.998	10.3532	-225.998	-13.4036	-225.998	-89.6206	-225.998	-13.4036	-225.998	-238.071	-225.998	-238.071
-225.993	169.47	-225.993	75.845	-225.993	-316.014	-225.993	75.845	-225.993	-171.871	-225.993	-171.871
-225.989	337.93	-225.989	-187.152	-225.989	-65.5759	-225.989	-187.152	-225.989	-105.671	-225.989	-105.671
-225.984	-47.9795	-225.984	-118.624	-225.984	184.862	-225.984	-118.624	-225.984	-291.162	-225.984	-291.162
-225.979	39.4125	-225.979	-210.679	-225.979	-232.535	-225.979	-210.679	-225.979	99.4836	-225.979	99.4836
-225.974	293.685	-225.974	-302.733	-225.974	-216.448	-225.974	-302.733	-225.974	-13.2529	-225.974	-13.2529
-225.97	101.299	-225.97	-208.304	-225.97	-249.129	-225.97	-208.304	-225.97	-125.99	-225.97	-125.99
-225.965	-83.402	-225.965	-113.876	-225.965	-21.7195	-225.965	-113.876	-225.965	12.9648	-225.965	12.9648
-225.96	-152.453	-225.96	-164.49	-225.96	341.153	-225.96	-164.49	-225.96	31.3174	-225.96	31.3174
-225.956	19.6413	-225.956	-215.103	-225.956	-76.2437	-225.956	-215.103	-225.956	49.6697	-225.956	49.6697
-225.951	31.1589	-225.951	-99.9542	-225.951	-201.039	-225.951	-99.9542	-225.951	83.7529	-225.951	83.7529
-225.946	-249.996	-225.946	15.1948	-225.946	-65.7451	-225.946	15.1948	-225.946	117.836	-225.946	117.836
-225.941	-129.579	-225.941	-56.3552	-225.941	12.6121	-225.941	-56.3552	-225.941	14.8491	-225.941	14.8491
-225.937	111.287	-225.937	-127.905	-225.937	-169.121	-225.937	-127.905	-225.937	-88.1377	-225.937	-88.1377
-225.932	75.6505	-225.932	-220.175	-225.932	-161.205	-225.932	-220.175	-225.932	18.6179	-225.932	18.6179
-225.927	59.0546	-225.927	19.0798	-225.927	-153.289	-225.927	19.0798	-225.927	125.374	-225.927	125.374
-225.923	292.755	-225.923	58.0385	-225.923	-378.37	-225.923	58.0385	-225.923	106.284	-225.923	106.284
-225.918	214.996	-225.918	96.9969	-225.918	-169.968	-225.918	96.9969	-225.918	87.1941	-225.918	87.1941
-225.913	68.9257	-225.913	156.676	-225.913	135.969	-225.913	156.676	-225.913	68.1042	-225.913	68.1042
-225.908	7.25505	-225.908	216.355	-225.908	-164.972	-225.908	216.355	-225.908	49.0144	-225.908	49.0144
-225.904	-153.145	-225.904	178.907	-225.904	-50.0398	-225.904	178.907	-225.904	150.526	-225.904	150.526
-225.899	-52.0108	-225.899	141.459	-225.899	64.8923	-225.899	141.459	-225.899	252.039	-225.899	252.039
-225.894	-25.1404	-225.894	104.012	-225.894	-20.6611	-225.894	104.012	-225.894	227.705	-225.894	227.705
-225.89	-87.1096	-225.89	66.564	-225.89	153.875	-225.89	66.564	-225.89	203.372	-225.89	203.372
-225.885	199.113	-225.885	70.557	-225.885	41.2288	-225.885	70.557	-225.885	205.256	-225.885	205.256
-225.88	-28.7752	-225.88	74.5499	-225.88	-331.508	-225.88	74.5499	-225.88	207.14	-225.88	207.14
-225.875	269.417	-225.875	182.145	-225.875	-238.25	-225.875	182.145	-225.875	67.4487	-225.875	67.4487
-225.871	11.8389	-225.871	-41.7861	-225.871	-144.991	-225.871	-41.7861	-225.871	-72.2432	-225.871	-72.2432
-225.866	-231.011	-225.866	31.9221	-225.866	16.168	-225.866	31.9221	-225.866	105.792	-225.866	105.792
-225.861	292.963	-225.861	105.63	-225.861	177.327	-225.861	105.63	-225.861	32.1365	-225.861	32.1365
-225.857	202.001	-225.857	75.7371	-225.857	62.1409	-225.857	75.7371	-225.857	-183.095	-225.857	-183.095
-225.852	303.21	-225.852	45.8436	-225.852	207.044	-225.852	45.8436	-225.852	105.055	-225.852	105.055
-225.847	-12.4926	-225.847	91.9248	-225.847	110.823	-225.847	91.9248	-225.847	-23.6582	-225.847	-23.6582
-225.842	42.8875	-225.842	138.006	-225.842	14.6016	-225.842	138.006	-225.842	-152.371	-225.842	-152.371
-225.838	-156.971	-225.838	-92.1841	-225.838	-65.3643	-225.838	-92.1841	-225.838	-39.8804	-225.838	-39.8804
-225.833	-61.5082	-225.833	-322.374	-225.833	-145.33	-225.833	-322.374	-225.833	72.6104	-225.833	72.6104
-225.828	-40.3507	-225.828	-66.9312	-225.828	-120.312	-225.828	-66.9312	-225.828	0.9209	-225.828	0.9209
-225.824	-219.134	-225.824	188.512	-225.824	-95.2932	-225.824	188.512	-225.824	-70.7683	-225.824	-70.7683
-225.819	105.179	-225.819	57.175	-225.819	32.6775	-225.819	57.175	-225.819	266.54	-225.819	266.54
-225.814	205.34	-225.814	-74.1617	-225.814	160.648	-225.814	-74.1617	-225.814	100.467	-225.814	100.467
-225.81	-100.297	-225.81	-84.6298	-225.81	307.584	-225.81	-84.6298	-225.81	212.302	-225.81	212.302
-225.805	-135.158	-225.805	-95.0979	-225.805	21.0361	-225.805	-95.0979	-225.805	324.137	-225.805	324.137
-225.8	331.526	-225.8	80.9171	-225.8	-5.42163	-225.8	80.9171	-225.8	194.769	-225.8	194.769
-225.795	-200.502	-225.795	-74.5934	-225.795	-31.8794	-225.795	-74.5934	-225.795	65.4004	-225.795	65.4004
-225.791	-103.924	-225.791	-32.829	-225.791	-118.491	-225.791	-32.829	-225.791	76.2153	-225.791	76.2153
-225.786	29.5902	-225.786	8.93555	-225.786	54.9866	-225.786	8.93555	-225.786	87.03	-225.786	87.03
-225.781	67.2006	-225.781	195.742	-225.781	55.0713	-225.781	195.742	-225.781	45.4094	-225.781	45.4094
-225.777	204.586	-225.777	382.549	-225.777	55.156	-225.777	382.549	-225.777	-247.902	-225.777	-247.902
-225.772	43.6124	-225.772	203.297	-225.772	236.762	-225.772	203.297	-225.772	-158.434	-225.772	-158.434
-225.767	-80.5789	-225.767	24.0441	-225.767	-15.1157	-225.767	24.0441	-225.767	182.725	-225.767	182.725
-225.762	117.534	-225.762	10.5543	-225.762	-185.715	-225.762	10.5543	-225.762	387.552	-225.762	387.552
-225.758	-48.0545	-225.758	-2.93555	-225.758	77.1689	-225.758	-2.93555	-225.758	88.9966	-225.758	88.9966
-225.753	-28.2157	-225.753	13.3601	-225.753	434.2	-225.753	13.3601	-225.753	-237.743	-225.753	-237.743
-225.748	-166.126	-225.748	29.6559	-225.748	10.9609	-225.748	29.6559	-225.748	-61.1006	-225.748	-61.1006
-225.744	-115.151	-225.744	45.9515	-225.744	-173.862	-225.744	45.9515	-225.744	-104.688	-225.744	-104.688
-225.739	225.401	-225.739	62.2472	-225.739	74.7983	-225.739	62.2472	-225.739	-148.275	-225.739	-148.275
-225.734	-235.843	-225.734	68.1827	-225.734	-104.606	-225.734	68.1827	-225.734	33.6113	-225.734	33.6113
-225.729	177.47	-225.729	74.1183	-225.729	-23.9209	-225.729	74.1183	-225.729	-287.885	-225.729	-287.885
-225.725	-64.4786	-225.725	59.3334	-225.725	100.113	-225.725	59.3334	-225.725	-231.844	-225.725	-231.844
-225.72	-47.5017	-225.72	44.5486	-225.72	-35.9431	-225.72	44.5486	-225.72	-175.803	-225.72	-175.803
-225.715	-279.886	-225.715	255.313	-225.715	-247.351	-225.715	255.313	-225.715	258.593	-225.715	258.593
-225.711	-212.776	-225.711	134.553	-225.711	-198.669	-225.711	134.553	-225.711	189.607	-225.711	189.607
-225.706	-8.03622	-225.706	179.555	-225.706	137.196	-225.706	179.555	-225.706	167.814	-225.706	167.814
-225.701	-111.032	-225.701	224.557	-225.701	212.971	-225.701	224.557	-225.701	-105.671	-225.701	-105.671
-225.696	7.6057	-225.696	266.105	-225.696	42.2024	-225.696	266.105	-225.696	-46.1892	-225.696	-46.1892
-225.692	-44.4063	-225.692	-23.8717	-225.692	-128.566	-225.692	-23.8717	-225.692	13.2925	-225.692	13.2925
-225.687	303.163	-225.687	-168.806	-225.687	-142.198	-225.687	-168.806	-225.687	-53.0713	-225.687	-53.0713
-225.682	-109.499	-225.682	17.7848	-225.682	104.261	-225.682	17.7848	-225.682	132.256	-225.682	132.256
-225.678	-68.7327	-225.678	124.516	-225.678	-208.744	-225.678	124.516	-225.678	-59.9534	-225.678	-59.9534
-225.673	-270.388	-225.673	-100.278	-225.673	-261.659	-225.673	-100.278	-225.673	251.219	-225.673	251.219
-225.668	-172.82	-225.668	-117.869	-225.668	108.072	-225.668	-117.869	-225.668	-72.0791	-225.668	-72.0791
-225.663	320.979	-225.663	-135.459	-225.663	217.712	-225.663	-135.459	-225.663	-143.687	-225.663	-143.687
-225.659	79.9113	-225.659	-142.69	-225.659	-43.8171	-225.659	-142.69	-225.659	70.4802	-225.659	70.4802
-225.654	-63.626	-225.654	-149.921	-225.654	-45.2563	-225.654	-149.921	-225.654	32.9558	-225.654	32.9558
-225.649	-204.776	-225.649	91.4932	-225.649	-8.76587	-225.649	91.4932	-225.649	-324.426	-225.649	-324.426
-225.645	-117.918	-225.645	664.432	-225.645	27.7246	-225.645	664.432	-225.645	-178.425	-225.645	-178.425
-225.64	17.7609	-225.64	-8.76318	-225.64	172.544	-225.64	-8.76318	-225.64	-150.241	-225.64	-150.241
-225.635	-34.081	-225.635	91.6011	-225.635	57.2727	-225.635	91.6011	-225.635	129.634	-225.635	129.634
-225.63	-12.4529	-225.63	-56.679	-225.63	-155.532	-225.63	-56.679	-225.63	121.113	-225.63	121.113
-225.626	-50.3094	-225.626	-204.959	-225.626	65.1465	-225.626	-204.959	-225.626	112.593	-225.626	112.593
-225.621	5.95766	-225.621	-83.8744	-225.621	-33.8689	-225.621	-83.8744	-225.621	-181.702	-225.621	-181.702
-225.616	65.5356	-225.616	37.2101	-225.616	-132.884	-225.616	37.2101	-225.616	27.3845	-225.616	27.3845
-225.612	-377.95	-225.612	27.0658	-225.612	-242.737	-225.612	27.0658	-225.612	-46.6807	-225.612	-46.6807
-225.607	-190.833	-225.607	16.9215	-225.607	-352.589	-225.607	16.9215	-225.607	-120.746	-225.607	-120.746
-225.602	203.127	-225.602	-408.925	-225.602	52.9971	-225.602	-408.925	-225.602	104.727	-225.602	104.727
-225.597	212.588	-225.597	-282.229	-225.597	-148.293	-225.597	-282.229	-225.597	330.2	-225.597	330.2
-225.593	-149.597	-225.593	-3.58301	-225.593	-111.168	-225.593	-3.58301	-225.593	94.24	-225.593	94.24
-225.588	-175.426	-225.588	-56.4631	-225.588	-74.0422	-225.588	-56.4631	-225.588	-141.72	-225.588	-141.72
-225.583	175.859	-225.583	-79.9893	-225.583	-299.716	-225.583	-79.9893	-225.583	-136.477	-225.583	-136.477
-225.579	-33.6566	-225.579	-103.516	-225.579	-91.9065	-225.579	-103.516	-225.579	-131.233	-225.579	-131.233
-225.574	-118.338	-225.574	-64.8807	-225.574	18.3691	-225.574	-64.8807	-225.574	-0.14404	-225.574	-0.14404
-225.569	-84.3569	-225.569	-26.246	-225.569	128.645	-225.569	-26.246	-225.569	130.945	-225.569	130.945
-225.565	-112.514	-225.565	-23.6559	-225.565	93.6362	-225.565	-23.6559	-225.565	44.4263	-225.565	44.4263
-225.56	197.767	-225.56	-21.0658	-225.56	318.717	-225.56	-21.0658	-225.56	-42.0925	-225.56	-42.0925
-225.555	-55.2839	-225.555	-239.493	-225.555	164.5	-225.555	-239.493	-225.555	154.541	-225.555	154.541
-225.55	-105.123	-225.55	-126.394	-225.55	10.2837	-225.55	-126.394	-225.55	-152.207	-225.55	-152.207
-225.546	200.987	-225.546	240.529	-225.546	24.0417	-225.546	240.529	-225.546	-128.611	-225.546	-128.611
-225.541	34.2008	-225.541	54.9088	-225.541	-222.29	-225.541	54.9088	-225.541	-105.015	-225.541	-105.015
-225.536	-106.299	-225.536	111.026	-225.536	138.254	-225.536	111.026	-225.536	-112.881	-225.536	-112.881
-225.532	89.3398	-225.532	-164.382	-225.532	65.3157	-225.532	-164.382	-225.532	-120.746	-225.532	-120.746
-225.527	-94.1758	-225.527	-53.4414	-225.527	-77.3867	-225.527	-53.4414	-225.527	61.4678	-225.527	61.4678
-225.522	-277.005	-225.522	57.4988	-225.522	-220.089	-225.522	57.4988	-225.522	243.682	-225.522	243.682
-225.517	-60.923	-225.517	-183.807	-225.517	-259.839	-225.517	-183.807	-225.517	216.153	-225.517	216.153
-225.513	-105.083	-225.513	-93.587	-225.513	133.894	-225.513	-93.587	-225.513	188.624	-225.513	188.624
-225.508	36.4966	-225.508	-238.198	-225.508	156.457	-225.508	-238.198	-225.508	-61.7559	-225.508	-61.7559
-225.503	-107.09	-225.503	-51.283	-225.503	-81.0696	-225.503	-51.283	-225.503	-312.136	-225.503	-312.136
-225.499	93.8133	-225.499	280.674	-225.499	1.09766	-225.499	280.674	-225.499	-74.8647	-225.499	-74.8647
-225.494	191.324	-225.494	60.0889	-225.494	-176.825	-225.494	60.0889	-225.494	-89.2847	-225.494	-89.2847
-225.489	21.7852	-225.489	19.7273	-225.489	-288.752	-225.489	19.7273	-225.489	-1.94654	-225.489	-1.94654
-225.484	-103.006	-225.484	-20.6342	-225.484	-400.679	-225.484	-20.6342	-225.484	-417.99	-225.484	-417.99
-225.48	195.056	-225.48	-95.5295	-225.48	-149.563	-225.48	-95.5295	-225.48	-362.114	-225.48	-362.114
-225.475	105.185	-225.475	-170.425	-225.475	-158.538	-225.475	-170.425	-225.475	-54.5461	-225.475	-54.5461
-225.47	-71.723	-225.47	-105.458	-225.47	-189.186	-225.47	-105.458	-225.47	148.15	-225.47	148.15
-225.466	-163.043	-225.466	-40.4912	-225.466	40.2551	-225.466	-40.4912	-225.466	-152.535	-225.466	-152.535
-225.461	-255.833	-225.461	-162.007	-225.461	-266.739	-225.461	-162.007	-225.461	165.52	-225.461	165.52
-225.456	-554.324	-225.456	48.002	-225.456	-140.25	-225.456	48.002	-225.456	231.884	-225.456	231.884
-225.451	-137.929	-225.451	28.7925	-225.451	-134.324	-225.451	28.7925	-225.451	363.792	-225.451	363.792
-225.447	351.962	-225.447	9.58301	-225.447	-128.397	-225.447	9.58301	-225.447	-7.68164	-225.447	-7.68164
-225.442	-250.846	-225.442	-71.7875	-225.442	-95.3779	-225.442	-71.7875	-225.442	-27.8367	-225.442	-27.8367
-225.437	-261.537	-225.437	-153.158	-225.437	-62.3586	-225.437	-153.158	-225.437	203.699	-225.437	203.699
-225.433	-103.866	-225.433	36.5626	-225.433	-67.2693	-225.433	36.5626	-225.433	201.897	-225.433	201.897
-225.428	172.974	-225.428	226.283	-225.428	-72.1797	-225.428	226.283	-225.428	451.785	-225.428	451.785
-225.423	114.612	-225.423	319.309	-225.423	-250.484	-225.423	319.309	-225.423	-189.732	-225.423	-189.732
-225.418	62.0538	-225.418	-140.208	-225.418	-168.698	-225.418	-140.208	-225.418	7.72119	-225.418	7.72119
-225.414	137.182	-225.414	30.3033	-225.414	166.067	-225.414	30.3033	-225.414	-11.7783	-225.414	-11.7783
-225.409	0.66762	-225.409	-130.711	-225.409	67.3477	-225.409	-130.711	-225.409	-31.2778	-225.409	-31.2778
-225.404	-160.89	-225.404	-139.776	-225.404	11.9771	-225.404	-139.776	-225.404	-108.456	-225.404	-108.456
-225.4	133.272	-225.4	-148.841	-225.4	-43.3938	-225.4	-148.841	-225.4	66.0559	-225.4	66.0559
-225.395	86.4318	-225.395	-26.6776	-225.395	36.6992	-225.395	-26.6776	-225.395	-192.026	-225.395	-192.026
-225.39	32.3952	-225.39	95.4861	-225.39	116.792	-225.39	95.4861	-225.39	53.2747	-225.39	53.2747
-225.385	53.1517	-225.385	-37.9011	-225.385	50.5842	-225.385	-37.9011	-225.385	240.896	-225.385	240.896
-225.381	-35.6549	-225.381	-171.288	-225.381	-15.6238	-225.381	-171.288	-225.381	428.517	-225.381	428.517
-225.376	52.8953	-225.376	-291.725	-225.376	165.389	-225.376	-291.725	-225.376	194.031	-225.376	194.031
-225.371	-52.7904	-225.371	-80.6368	-225.371	86.3127	-225.371	-80.6368	-225.371	-40.4539	-225.371	-40.4539
-225.367	-0.09525	-225.367	-56.0314	-225.367	-90.2979	-225.367	-56.0314	-225.367	-33.7356	-225.367	-33.7356
-225.362	49.7656	-225.362	-31.426	-225.362	166.575	-225.362	-31.426	-225.362	-27.0173	-225.362	-27.0173
-225.357	215.986	-225.357	32.8934	-225.357	136.265	-225.357	32.8934	-225.357	-345.4	-225.357	-345.4
-225.352	-113.26	-225.352	97.2128	-225.352	105.955	-225.352	97.2128	-225.352	-160.401	-225.352	-160.401
-225.348	-50.1814	-225.348	-24.9509	-225.348	-141.097	-225.348	-24.9509	-225.348	-17.3496	-225.348	-17.3496
-225.343	264.773	-225.343	184.411	-225.343	45.335	-225.343	184.411	-225.343	-125.99	-225.343	-125.99
-225.338	-51.1174	-225.338	199.196	-225.338	67.644	-225.338	199.196	-225.338	113.74	-225.338	113.74
-225.334	-179.645	-225.334	213.981	-225.334	89.9531	-225.334	213.981	-225.334	-66.0164	-225.334	-66.0164
-225.329	-79.7495	-225.329	145.884	-225.329	150.192	-225.329	145.884	-225.329	84.5723	-225.329	84.5723
-225.324	-172.602	-225.324	77.7875	-225.324	-223.052	-225.324	77.7875	-225.324	-184.324	-225.324	-184.324
-225.32	-116.107	-225.32	201.354	-225.32	7.87085	-225.32	201.354	-225.32	-99.2802	-225.32	-99.2802
-225.315	-39.9787	-225.315	-6.60474	-225.315	-21.2961	-225.315	-6.60474	-225.315	-14.2361	-225.315	-14.2361
-225.31	-88.6447	-225.31	-48.8009	-225.31	-191.345	-225.31	-48.8009	-225.31	159.948	-225.31	159.948
-225.305	-71.4084	-225.305	240.529	-225.305	72.0889	-225.305	240.529	-225.305	82.4421	-225.305	82.4421
-225.301	-238.839	-225.301	266.969	-225.301	135.037	-225.301	266.969	-225.301	323.482	-225.301	323.482
-225.296	-331.822	-225.296	293.409	-225.296	-62.1047	-225.296	293.409	-225.296	145.037	-225.296	145.037
-225.291	-119.264	-225.291	174.806	-225.291	-85.853	-225.291	174.806	-225.291	-22.9209	-225.291	-22.9209
-225.287	78.2436	-225.287	56.2037	-225.287	-109.602	-225.287	56.2037	-225.287	-190.879	-225.287	-190.879
-225.282	76.814	-225.282	124.084	-225.282	-76.4553	-225.282	124.084	-225.282	89.488	-225.282	89.488
-225.277	209.132	-225.277	191.965	-225.277	-43.3091	-225.277	191.965	-225.277	369.855	-225.277	369.855
-225.272	358.188	-225.272	176.965	-225.272	-140.208	-225.272	176.965	-225.272	-131.069	-225.272	-131.069
-225.268	270.958	-225.268	161.964	-225.268	-237.107	-225.268	161.964	-225.268	-212.508	-225.268	-212.508
-225.263	26.252	-225.263	134.013	-225.263	-193.123	-225.263	134.013	-225.263	-99.6079	-225.263	-99.6079
-225.258	-112.918	-225.258	106.062	-225.258	-149.14	-225.258	106.062	-225.258	13.2925	-225.258	13.2925
-225.254	-176.587	-225.254	-4.77014	-225.254	-105.157	-225.254	-4.77014	-225.254	26.5654	-225.254	26.5654
-225.249	156.179	-225.249	-115.602	-225.249	-61.1733	-225.249	-115.602	-225.249	39.8381	-225.249	39.8381
-225.244	64.671	-225.244	32.5697	-225.244	-19.8992	-225.244	32.5697	-225.244	63.5979	-225.244	63.5979
-225.239	154.48	-225.239	180.742	-225.239	21.3748	-225.239	180.742	-225.239	87.3579	-225.239	87.3579
-225.235	-118.547	-225.235	-57.8661	-225.235	203.531	-225.235	-57.8661	-225.235	-151.06	-225.235	-151.06
-225.23	60.1367	-225.23	-296.474	-225.23	-47.7964	-225.23	-296.474	-225.23	30.0063	-225.23	30.0063
-225.225	-47.0471	-225.225	-252.335	-225.225	-245.615	-225.225	-252.335	-225.225	190.099	-225.225	190.099
-225.221	-204.124	-225.221	-208.196	-225.221	-9.95117	-225.221	-208.196	-225.221	-69.2935	-225.221	-69.2935
-225.216	-99.2324	-225.216	-164.058	-225.216	-224.026	-225.216	-164.058	-225.216	75.0684	-225.216	75.0684
-225.211	-112.749	-225.211	-119.919	-225.211	-438.101	-225.211	-119.919	-225.211	-32.261	-225.211	-32.261
-225.206	405.453	-225.206	-120.675	-225.206	90.1648	-225.206	-120.675	-225.206	-13.7446	-225.206	-13.7446
-225.202	46.8718	-225.202	-121.43	-225.202	-161.84	-225.202	-121.43	-225.202	4.77173	-225.202	4.77173
-225.197	100.053	-225.197	-122.185	-225.197	-94.1501	-225.197	-122.185	-225.197	23.2881	-225.197	23.2881
-225.192	-75.4602	-225.192	-122.941	-225.192	233.629	-225.192	-122.941	-225.192	-209.887	-225.192	-209.887
-225.188	-189.995	-225.188	-114.631	-225.188	-36.3665	-225.188	-114.631	-225.188	-190.715	-225.188	-190.715
-225.183	-44.1769	-225.183	-106.321	-225.183	127.121	-225.183	-106.321	-225.183	-171.543	-225.183	-171.543
-225.178	71.3854	-225.178	-284.495	-225.178	-56.178	-225.178	-284.495	-225.178	-183.833	-225.178	-183.833
-225.173	-52.7432	-225.173	-131.143	-225.173	20.6128	-225.173	-131.143	-225.173	55.5688	-225.173	55.5688
-225.169	39.2115	-225.169	-31.3181	-225.169	-303.568	-225.169	-31.3181	-225.169	59.0098	-225.169	59.0098
-225.164	110.396	-225.164	68.5065	-225.164	-194.266	-225.164	68.5065	-225.164	62.4509	-225.164	62.4509
-225.159	18.4459	-225.159	292.653	-225.159	50.4995	-225.159	292.653	-225.159	-185.799	-225.159	-185.799
-225.155	14.4127	-225.155	185.274	-225.155	35.175	-225.155	185.274	-225.155	-182.358	-225.155	-182.358
-225.15	108.738	-225.15	210.419	-225.15	105.87	-225.15	210.419	-225.15	-92.3979	-225.15	-92.3979
-225.145	130.579	-225.145	235.564	-225.145	176.565	-225.145	235.564	-225.145	-2.43823	-225.145	-2.43823
-225.14	51.676	-225.14	-57.0027	-225.14	100.96	-225.14	-57.0027	-225.14	-179.9	-225.14	-179.9
-225.136	-111.571	-225.136	-349.57	-225.136	25.354	-225.136	-349.57	-225.136	-105.671	-225.136	-105.671
-225.131	-62.9431	-225.131	-8.43933	-225.131	-9.61255	-225.131	-8.43933	-225.131	170.436	-225.131	170.436
-225.126	-200.646	-225.126	1.16541	-225.126	-44.5791	-225.126	1.16541	-225.126	194.851	-225.126	194.851
-225.122	-397.934	-225.122	31.4905	-225.122	-79.5457	-225.122	31.4905	-225.122	-137.296	-225.122	-137.296
-225.117	77.3096	-225.117	61.8156	-225.117	-114.512	-225.117	61.8156	-225.117	-49.958	-225.117	-49.958
-225.112	199.644	-225.112	-134.057	-225.112	-25.8682	-225.112	-134.057	-225.112	-134.674	-225.112	-134.674
-225.107	188.847	-225.107	-329.928	-225.107	62.7759	-225.107	-329.928	-225.107	32.3005	-225.107	32.3005
-225.103	147.199	-225.103	-139.021	-225.103	108.072	-225.103	-139.021	-225.103	83.9167	-225.103	83.9167
-225.098	62.1272	-225.098	51.8871	-225.098	-106.723	-225.098	51.8871	-225.098	135.533	-225.098	135.533
-225.093	-221.54	-225.093	66.6719	-225.093	-172.507	-225.093	66.6719	-225.093	153.066	-225.093	153.066
-225.089	-89.0589	-225.089	81.4567	-225.089	195.191	-225.089	81.4567	-225.089	170.599	-225.089	170.599
-225.084	213.624	-225.084	96.2416	-225.084	-60.2419	-225.084	96.2416	-225.084	46.5564	-225.084	46.5564
-225.079	27.3967	-225.079	111.026	-225.079	-55.5854	-225.079	111.026	-225.079	-77.4866	-225.079	-77.4866
-225.074	-109.127	-225.074	39.4764	-225.074	-61.0886	-225.074	39.4764	-225.074	86.8662	-225.074	86.8662
-225.07	293.782	-225.07	-32.0735	-225.07	-66.5918	-225.07	-32.0735	-225.07	-0.47192	-225.07	-0.47192
-225.065	508.601	-225.065	62.1393	-225.065	-272.581	-225.065	62.1393	-225.065	-56.3486	-225.065	-56.3486
-225.06	233.279	-225.06	156.352	-225.06	-478.57	-225.06	156.352	-225.06	-112.225	-225.06	-112.225
-225.056	-43.7149	-225.056	209.124	-225.056	-313.39	-225.056	209.124	-225.056	-92.0703	-225.056	-92.0703
-225.051	-23.8623	-225.051	261.896	-225.051	-148.209	-225.051	261.896	-225.051	179.776	-225.051	179.776
-225.046	50.1219	-225.046	148.906	-225.046	-145.584	-225.046	148.906	-225.046	236.635	-225.046	236.635
-225.042	34.9434	-225.042	35.9152	-225.042	117.131	-225.042	35.9152	-225.042	-125.99	-225.042	-125.99
-225.037	15.3275	-225.037	-10.382	-225.037	193.032	-225.037	-10.382	-225.037	47.2937	-225.037	47.2937
-225.032	76.3664	-225.032	-56.679	-225.032	8.84448	-225.032	-56.679	-225.032	-31.1138	-225.032	-31.1138
-225.027	-22.4924	-225.027	-102.976	-225.027	-45.2986	-225.027	-102.976	-225.027	5.83691	-225.027	5.83691
-225.023	68.728	-225.023	-149.273	-225.023	160.648	-225.023	-149.273	-225.023	42.7876	-225.023	42.7876
-225.018	48.995	-225.018	11.6334	-225.018	182.365	-225.018	11.6334	-225.018	-93.2993	-225.018	-93.2993
-225.013	-56.6249	-225.013	172.54	-225.013	-56.0088	-225.013	172.54	-225.013	-229.386	-225.013	-229.386
-225.009	-129.463	-225.009	-150.028	-225.009	236.635	-225.009	-150.028	-225.009	27.7942	-225.009	27.7942
-225.004	-428.79	-225.004	-141.071	-225.004	-77.5981	-225.004	-141.071	-225.004	284.975	-225.004	284.975
-224.999	-48.1963	-224.999	3.86328	-224.999	-290.234	-224.999	3.86328	-224.999	124.636	-224.999	124.636
-224.994	-128.973	-224.994	-182.728	-224.994	-69.3857	-224.994	-182.728	-224.994	215.989	-224.994	215.989
-224.99	-65.7743	-224.99	-162.115	-224.99	243.577	-224.99	-162.115	-224.99	165.766	-224.99	165.766
-224.985	108.759	-224.985	-141.503	-224.985	123.057	-224.985	-141.503	-224.985	115.542	-224.985	115.542
-224.98	28.1788	-224.98	-44.9158	-224.98	143.419	-224.98	-44.9158	-224.98	-5.46948	-224.98	-5.46948
-224.976	61.9767	-224.976	51.6713	-224.976	163.781	-224.976	51.6713	-224.976	-126.481	-224.976	-126.481
-224.971	-61.935	-224.971	168.979	-224.971	157.05	-224.971	168.979	-224.971	-263.224	-224.971	-263.224
-224.966	-67.3714	-224.966	286.286	-224.966	150.319	-224.966	286.286	-224.966	-148.275	-224.966	-148.275
-224.961	23.1513	-224.961	-45.3475	-224.961	32.1694	-224.961	-45.3475	-224.961	5.6731	-224.961	5.6731
-224.957	-32.8413	-224.957	-45.4554	-224.957	-85.98	-224.957	-45.4554	-224.957	159.621	-224.957	159.621
-224.952	17.8462	-224.952	-162.979	-224.952	-74.0847	-224.952	-162.979	-224.952	93.3389	-224.952	93.3389
-224.947	-158.138	-224.947	51.0237	-224.947	-62.1892	-224.947	51.0237	-224.947	-224.634	-224.947	-224.634
-224.943	152.959	-224.943	344.454	-224.943	-31.3291	-224.943	344.454	-224.943	-180.801	-224.943	-180.801
-224.938	-97.7138	-224.938	306.359	-224.938	-0.46875	-224.938	306.359	-224.938	-136.968	-224.938	-136.968
-224.933	-381.153	-224.933	88.6873	-224.933	-99.6533	-224.933	88.6873	-224.933	-124.597	-224.933	-124.597
-224.928	-131.069	-224.928	-128.984	-224.928	-198.838	-224.928	-128.984	-224.928	-112.225	-224.928	-112.225
-224.924	-458.992	-224.924	-190.822	-224.924	-274.994	-224.924	-190.822	-224.924	-23.822	-224.924	-23.822
-224.919	-46.2056	-224.919	-252.659	-224.919	-351.15	-224.919	-252.659	-224.919	-187.11	-224.919	-187.11
-224.914	-25.0606	-224.914	-58.9452	-224.914	-123.867	-224.914	-58.9452	-224.914	-208.822	-224.914	-208.822
-224.91	-110.975	-224.91	134.768	-224.91	103.415	-224.91	134.768	-224.91	-230.533	-224.91	-230.533
-224.905	-200.208	-224.905	190.346	-224.905	173.56	-224.905	190.346	-224.905	91.2085	-224.905	91.2085
-224.9	-177.6	-224.9	-85.6011	-224.9	243.704	-224.9	-85.6011	-224.9	412.95	-224.9	412.95
-224.895	184.425	-224.895	-278.667	-224.895	183.804	-224.895	-278.667	-224.895	215.579	-224.895	215.579
-224.891	183.469	-224.891	-140.208	-224.891	123.904	-224.891	-140.208	-224.891	18.2085	-224.891	18.2085
-224.886	104.23	-224.886	-130.279	-224.886	-30.2708	-224.886	-130.279	-224.886	-192.681	-224.886	-192.681
-224.881	46.0397	-224.881	-120.351	-224.881	-184.445	-224.881	-120.351	-224.881	15.9143	-224.881	15.9143
-224.877	217.744	-224.877	-6.82056	-224.877	-121.878	-224.877	-6.82056	-224.877	240.24	-224.877	240.24
-224.872	-13.2287	-224.872	106.71	-224.872	-59.3108	-224.872	106.71	-224.872	45.0815	-224.872	45.0815
-224.867	-117.481	-224.867	45.8436	-224.867	-53.6382	-224.867	45.8436	-224.867	-157.943	-224.867	-157.943
-224.862	42.3689	-224.862	-15.0223	-224.862	-47.9656	-224.862	-15.0223	-224.862	-109.276	-224.862	-109.276
-224.858	35.0588	-224.858	6.99292	-224.858	-42.293	-224.858	6.99292	-224.858	227.787	-224.858	227.787
-224.853	58.4497	-224.853	29.0083	-224.853	-36.6206	-224.853	29.0083	-224.853	-22.4292	-224.853	-22.4292
-224.848	-319.257	-224.848	-168.267	-224.848	-101.389	-224.848	-168.267	-224.848	-103.541	-224.848	-103.541
-224.844	-90.9773	-224.844	-365.542	-224.844	-166.157	-224.844	-365.542	-224.844	-184.652	-224.844	-184.652
-224.839	-116.843	-224.839	-210.571	-224.839	-100.881	-224.839	-210.571	-224.839	-92.7258	-224.839	-92.7258
-224.834	47.6041	-224.834	-387.125	-224.834	-35.6045	-224.834	-387.125	-224.834	-0.79956	-224.834	-0.79956
-224.829	-1.26179	-224.829	-330.576	-224.829	-51.6062	-224.829	-330.576	-224.829	38.6912	-224.829	38.6912
-224.825	-34.2612	-224.825	-274.027	-224.825	-67.6079	-224.825	-274.027	-224.825	78.1816	-224.825	78.1816
-224.82	-83.3601	-224.82	-217.477	-224.82	-83.6094	-224.82	-217.477	-224.82	243.518	-224.82	243.518
-224.815	-205.033	-224.815	-160.928	-224.815	-99.6111	-224.815	-160.928	-224.815	-10.6311	-224.815	-10.6311
-224.811	-14.5982	-224.811	-143.877	-224.811	-6.56445	-224.811	-143.877	-224.811	-241.184	-224.811	-241.184
-224.806	88.5884	-224.806	204.7	-224.806	86.4819	-224.806	204.7	-224.806	-220.046	-224.806	-220.046
-224.801	-122.259	-224.801	649.971	-224.801	49.4834	-224.801	649.971	-224.801	-156.959	-224.801	-156.959
-224.797	-183.367	-224.797	100.666	-224.797	12.4851	-224.797	100.666	-224.797	-93.8728	-224.797	-93.8728
-224.792	23.1686	-224.792	81.4567	-224.792	-122.047	-224.792	81.4567	-224.792	74.0852	-224.792	74.0852
-224.787	-238.943	-224.787	62.2472	-224.787	-256.579	-224.787	62.2472	-224.787	242.043	-224.787	242.043
-224.782	70.4247	-224.782	208.801	-224.782	-103.929	-224.782	208.801	-224.782	1.00293	-224.782	1.00293
-224.778	248.485	-224.778	-197.189	-224.778	48.7214	-224.778	-197.189	-224.778	11.6538	-224.778	11.6538
-224.773	208.199	-224.773	-264.746	-224.773	87.5825	-224.773	-264.746	-224.773	3.29712	-224.773	3.29712
-224.768	156.984	-224.768	-332.303	-224.768	-133.646	-224.768	-332.303	-224.768	414.425	-224.768	414.425
-224.764	294.91	-224.764	-158.122	-224.764	35.2598	-224.764	-158.122	-224.764	75.7236	-224.764	75.7236
-224.759	128.198	-224.759	16.0581	-224.759	-229.317	-224.759	16.0581	-224.759	156.507	-224.759	156.507
-224.754	190.827	-224.754	153.978	-224.754	-350.303	-224.754	153.978	-224.754	59.0098	-224.754	59.0098
-224.749	169.611	-224.749	291.898	-224.749	-471.289	-224.749	291.898	-224.749	-38.4875	-224.749	-38.4875
-224.745	203.6	-224.745	153.546	-224.745	-229.233	-224.745	153.546	-224.745	-94.0366	-224.745	-94.0366
-224.74	141.818	-224.74	15.1948	-224.74	12.8237	-224.74	15.1948	-224.74	-149.586	-224.74	-149.586
-224.735	-216.024	-224.735	-40.4912	-224.735	-100.923	-224.735	-40.4912	-224.735	-244.052	-224.735	-244.052
-224.731	-310.279	-224.731	-96.1771	-224.731	-214.67	-224.731	-96.1771	-224.731	-86.8267	-224.731	-86.8267
-224.726	-48.0096	-224.726	-6.82056	-224.726	-198.373	-224.726	-6.82056	-224.726	-71.178	-224.726	-71.178
-224.721	216.185	-224.721	82.5359	-224.721	-182.074	-224.721	82.5359	-224.721	-55.5293	-224.721	-55.5293
-224.716	-15.8667	-224.716	182.253	-224.716	15.7446	-224.716	182.253	-224.716	120.048	-224.716	120.048
-224.712	-4.3777	-224.712	-49.5563	-224.712	213.564	-224.712	-49.5563	-224.712	295.626	-224.712	295.626
-224.707	-198.06	-224.707	-260.645	-224.707	162.13	-224.707	-260.645	-224.707	9.76953	-224.707	9.76953
-224.702	-217.313	-224.702	-140.208	-224.702	110.696	-224.702	-140.208	-224.702	-276.087	-224.702	-276.087
-224.698	11.9783	-224.698	-146.683	-224.698	259.748	-224.698	-146.683	-224.698	-273.547	-224.698	-273.547
-224.693	138.488	-224.693	178.368	-224.693	-111.379	-224.693	178.368	-224.693	-271.007	-224.693	-271.007
-224.688	216.997	-224.688	61.3839	-224.688	-189.906	-224.688	61.3839	-224.688	-126.891	-224.688	-126.891
-224.683	302.036	-224.683	-55.5997	-224.683	-268.432	-224.683	-55.5997	-224.683	-234.466	-224.683	-234.466
-224.679	147.373	-224.679	-6.82056	-224.679	-103.125	-224.679	-6.82056	-224.679	-124.433	-224.679	-124.433
-224.674	-11.5559	-224.674	41.9585	-224.674	62.1831	-224.674	41.9585	-224.674	-14.3999	-224.674	-14.3999
-224.669	-6.39958	-224.669	-95.7454	-224.669	216.654	-224.669	-95.7454	-224.669	-82.6482	-224.669	-82.6482
-224.665	-147.946	-224.665	98.0762	-224.665	-149.055	-224.665	98.0762	-224.665	-150.896	-224.665	-150.896
-224.66	84.2694	-224.66	226.499	-224.66	-107.019	-224.66	226.499	-224.66	372.067	-224.66	372.067
-224.655	-120.728	-224.655	354.922	-224.655	-64.9832	-224.655	354.922	-224.655	307.751	-224.655	307.751
-224.65	161.844	-224.65	193.26	-224.65	-348.06	-224.65	193.26	-224.65	122.834	-224.65	122.834
-224.646	317.166	-224.646	-299.927	-224.646	-110.956	-224.646	-299.927	-224.646	189.607	-224.646	189.607
-224.641	115.249	-224.641	-152.51	-224.641	9.64868	-224.641	-152.51	-224.641	156.753	-224.641	156.753
-224.636	-101.904	-224.636	-5.09387	-224.636	130.254	-224.636	-5.09387	-224.636	-127.792	-224.636	-127.792
-224.632	-154.572	-224.632	-354.966	-224.632	66.6282	-224.632	-354.966	-224.632	-113.454	-224.632	-113.454
-224.627	126.355	-224.627	-152.295	-224.627	3.00244	-224.627	-152.295	-224.627	-99.1163	-224.627	-99.1163
-224.622	-111.922	-224.622	-172.368	-224.622	-10.5015	-224.622	-172.368	-224.622	-257.816	-224.622	-257.816
-224.617	-4.38163	-224.617	-192.44	-224.617	-24.0056	-224.617	-192.44	-224.617	-164.825	-224.617	-164.825
-224.613	-0.93311	-224.613	-302.301	-224.613	-200.066	-224.613	-302.301	-224.613	148.396	-224.613	148.396
-224.608	-365.506	-224.608	-80.6368	-224.608	144.054	-224.608	-80.6368	-224.608	42.1321	-224.608	42.1321
-224.603	-69.038	-224.603	182.468	-224.603	-26.5879	-224.603	182.468	-224.603	4.03442	-224.603	4.03442
-224.599	205.502	-224.599	114.048	-224.599	-197.229	-224.599	114.048	-224.599	-34.0635	-224.599	-34.0635
-224.594	34.9792	-224.594	87.0685	-224.594	-86.1072	-224.594	87.0685	-224.594	-255.686	-224.594	-255.686
-224.589	20.0084	-224.589	60.0889	-224.589	25.0154	-224.589	60.0889	-224.589	-225.617	-224.589	-225.617
-224.584	-175.916	-224.584	46.9229	-224.584	-109.136	-224.584	46.9229	-224.584	4.60791	-224.584	4.60791
-224.58	106.235	-224.58	33.7567	-224.58	276.893	-224.58	33.7567	-224.58	-16.8579	-224.58	-16.8579
-224.575	140.697	-224.575	82.7517	-224.575	153.579	-224.575	82.7517	-224.575	-116.977	-224.575	-116.977
-224.57	111.767	-224.57	131.747	-224.57	30.2646	-224.57	131.747	-224.57	202.388	-224.57	202.388
-224.566	101.608	-224.566	204.915	-224.566	9.90283	-224.566	204.915	-224.566	76.0515	-224.566	76.0515
-224.561	43.8804	-224.561	-53.4414	-224.561	-10.4592	-224.561	-53.4414	-224.561	-50.2856	-224.561	-50.2856
-224.556	-44.2596	-224.556	-228.917	-224.556	-30.821	-224.556	-228.917	-224.556	-8.82886	-224.556	-8.82886
-224.551	-209.596	-224.551	-72.8667	-224.551	-51.1829	-224.551	-72.8667	-224.551	-219.063	-224.551	-219.063
-224.547	-52.5523	-224.547	-66.1758	-224.547	-29.551	-224.547	-66.1758	-224.547	-144.834	-224.547	-144.834
-224.542	40.7953	-224.542	-59.4849	-224.542	-7.91919	-224.542	-59.4849	-224.542	-70.6045	-224.542	-70.6045
-224.537	-124.421	-224.537	-218.557	-224.537	13.7126	-224.537	-218.557	-224.537	-12.106	-224.537	-12.106
-224.533	-80.4196	-224.533	-377.628	-224.533	35.3445	-224.533	-377.628	-224.533	46.3926	-224.533	46.3926
-224.528	-140.822	-224.528	52.1029	-224.528	97.6155	-224.528	52.1029	-224.528	-13.0891	-224.528	-13.0891
-224.523	-22.2787	-224.523	150.309	-224.523	159.886	-224.523	150.309	-224.523	-72.5708	-224.523	-72.5708
-224.519	84.5054	-224.519	324.489	-224.519	-70.4441	-224.519	324.489	-224.519	151.1	-224.519	151.1
-224.514	-140.737	-224.514	167.144	-224.514	219.406	-224.514	167.144	-224.514	123.08	-224.514	123.08
-224.509	-60.7289	-224.509	233.406	-224.509	79.8357	-224.509	233.406	-224.509	-31.1138	-224.509	-31.1138
-224.504	-256.503	-224.504	-31.8577	-224.504	-59.7339	-224.504	-31.8577	-224.504	66.3835	-224.504	66.3835
-224.5	-202.405	-224.5	331.396	-224.5	-69.2588	-224.5	331.396	-224.5	6.57422	-224.5	6.57422
-224.495	-143.524	-224.495	363.124	-224.495	-78.7837	-224.495	363.124	-224.495	-53.2351	-224.495	-53.2351
-224.49	-16.777	-224.49	51.2395	-224.49	266.606	-224.49	51.2395	-224.49	10.1792	-224.49	10.1792
-224.486	101.443	-224.486	-260.645	-224.486	91.8159	-224.486	-260.645	-224.486	73.5935	-224.486	73.5935
-224.481	-314.711	-224.481	-406.766	-224.481	-7.11499	-224.481	-406.766	-224.481	163.226	-224.481	163.226
-224.476	-354.246	-224.476	-0.34546	-224.476	-106.046	-224.476	-0.34546	-224.476	-166.627	-224.476	-166.627
-224.471	-65.3221	-224.471	-56.679	-224.471	-190.075	-224.471	-56.679	-224.471	-41.6011	-224.471	-41.6011
-224.467	-227.789	-224.467	-113.012	-224.467	-274.105	-224.467	-113.012	-224.467	83.4253	-224.467	83.4253
-224.462	11.1785	-224.462	-259.134	-224.462	-87.2078	-224.462	-259.134	-224.462	-179.572	-224.462	-179.572
-224.457	-66.8172	-224.457	-73.7301	-224.457	99.6897	-224.457	-73.7301	-224.457	-442.57	-224.457	-442.57
-224.453	93.9146	-224.453	4.61877	-224.453	-409.696	-224.453	4.61877	-224.453	-278.217	-224.453	-278.217
-224.448	270.749	-224.448	-248.558	-224.448	-52.1143	-224.448	-248.558	-224.448	137.827	-224.448	137.827
-224.443	-10.9555	-224.443	-18.26	-224.443	-84.6677	-224.443	-18.26	-224.443	50.489	-224.443	50.489
-224.438	-151.614	-224.438	212.038	-224.438	-117.221	-224.438	212.038	-224.438	-36.8491	-224.438	-36.8491
-224.434	-2.15439	-224.434	226.499	-224.434	109.087	-224.434	226.499	-224.434	-163.842	-224.434	-163.842
-224.429	18.7867	-224.429	240.96	-224.429	-184.784	-224.429	240.96	-224.429	-39.1431	-224.429	-39.1431
-224.424	-54.5385	-224.424	-34.6636	-224.424	-186.054	-224.424	-34.6636	-224.424	-197.597	-224.424	-197.597
-224.42	137.837	-224.42	21.2382	-224.42	-187.324	-224.42	21.2382	-224.42	-104.36	-224.42	-104.36
-224.415	-256.042	-224.415	106.494	-224.415	52.5315	-224.415	106.494	-224.415	41.3127	-224.415	41.3127
-224.41	-217.535	-224.41	-139.776	-224.41	292.386	-224.41	-139.776	-224.41	186.986	-224.41	186.986
-224.405	-272.629	-224.405	-13.0798	-224.405	315.5	-224.405	-13.0798	-224.405	80.9673	-224.405	80.9673
-224.401	8.26738	-224.401	113.616	-224.401	338.614	-224.401	113.616	-224.401	226.64	-224.401	226.64
-224.396	69.1096	-224.396	133.258	-224.396	56.9341	-224.396	133.258	-224.396	180.923	-224.396	180.923
-224.391	289.851	-224.391	152.899	-224.391	-224.746	-224.391	152.899	-224.391	135.205	-224.391	135.205
-224.387	162.876	-224.387	-179.706	-224.387	57.1033	-224.387	-179.706	-224.387	105.219	-224.387	105.219
-224.382	-26.2948	-224.382	-180.785	-224.382	338.952	-224.382	-180.785	-224.382	75.2322	-224.382	75.2322
-224.377	143.435	-224.377	-71.3558	-224.377	143.969	-224.377	-71.3558	-224.377	53.1108	-224.377	53.1108
-224.372	78.1794	-224.372	38.0735	-224.372	-51.0134	-224.372	38.0735	-224.372	30.9895	-224.372	30.9895
-224.368	-173.986	-224.368	64.6215	-224.368	-148.463	-224.368	64.6215	-224.368	-148.439	-224.368	-148.439
-224.363	-44.5323	-224.363	91.1694	-224.363	-245.912	-224.363	91.1694	-224.363	-76.1758	-224.363	-76.1758
[truncated: 129,072 more rows]
