# Supplementary material for: Direct conversion of various phosphate sources to a versatile P-X reagent [TBA][PO2X2] via redox-neutral halogenation
Source: Nat Commun. 2025 Feb 26;16:2004. doi: 10.1038/s41467-025-57255-1 (PMC11865473; doi:10.1038/s41467-025-57255-1)
Supplement: Supplementary file 3 — Source Data [file 41467_2025_57255_MOESM3_ESM.zip › Source Data/Fig S6.xlsx]

## Sheet: Fig S6
-233.782	-16.9672	-233.782	-16.5319	-233.782	-54.7852	-233.782	-54.7852	-233.782	-171.867
-233.777	108.9	-233.777	66.204	-233.777	133.613	-233.777	133.613	-233.777	76.0169
-233.772	25.3092	-233.772	-127.346	-233.772	292.799	-233.772	292.799	-233.772	166.296
-233.768	14.6041	-233.768	-1.18672	-233.768	44.7698	-233.768	44.7698	-233.768	70.5253
-233.763	-44.953	-233.763	10.9254	-233.763	-118.728	-233.763	-118.728	-233.763	112.856
-233.758	-47.3696	-233.758	122.692	-233.758	-25.1721	-233.758	-25.1721	-233.758	-44.462
-233.753	-71.3388	-233.753	143.154	-233.753	-181.946	-233.753	-181.946	-233.753	-250.092
-233.749	80.2155	-233.749	220.351	-233.749	-186.67	-233.749	-186.67	-233.749	-115.108
-233.744	215.951	-233.744	-25.6053	-233.744	83.4031	-233.744	83.4031	-233.744	-98.7155
-233.739	216.913	-233.739	5.58237	-233.739	8.09826	-233.739	8.09826	-233.739	158.301
-233.735	232.515	-233.735	125.917	-233.735	6.16346	-233.735	6.16346	-233.735	29.7873
-233.73	-92.6522	-233.73	-168.366	-233.73	-23.1363	-233.73	-23.1363	-233.73	-290.034
-233.725	-16.8961	-233.725	-114.322	-233.725	-7.4137	-233.725	-7.4137	-233.725	-174.456
-233.72	-157.275	-233.72	-154.705	-233.72	-186.67	-233.72	-186.67	-233.72	35.813
-233.716	129.976	-233.716	73.4853	-233.716	-13.6391	-233.716	-13.6391	-233.716	-39.3625
-233.711	275.669	-233.711	-91.2385	-233.711	112.97	-233.711	112.97	-233.711	131.715
-233.706	361.473	-233.706	-118.631	-233.706	-9.24825	-233.706	-9.24825	-233.706	217.791
-233.702	214.293	-233.702	-83.512	-233.702	212.742	-233.702	212.742	-233.702	123.305
-233.697	79.9884	-233.697	-138.686	-233.697	79.5322	-233.697	79.5322	-233.697	-226.08
-233.692	210.112	-233.692	27.9939	-233.692	12.5708	-233.692	12.5708	-233.692	18.3798
-233.687	-274.438	-233.687	104.114	-233.687	119.841	-233.687	119.841	-233.687	-92.6656
-233.683	-139.583	-233.683	-25.549	-233.683	94.1705	-233.683	94.1705	-233.683	193.709
-233.678	53.7811	-233.678	-73.0081	-233.678	117.244	-233.678	117.244	-233.678	153.83
-233.673	-45.7096	-233.673	-46.5141	-233.673	-165.926	-233.673	-165.926	-233.673	34.9544
-233.669	-125.638	-233.669	70.1362	-233.669	-139.648	-233.669	-139.648	-233.669	11.5436
-233.664	-203.076	-233.664	-112.925	-233.664	136.183	-233.664	136.183	-233.664	-346.913
-233.659	-41.2767	-233.659	-123.663	-233.659	97.3056	-233.659	97.3056	-233.659	2.14416
-233.654	12.5089	-233.654	-112.308	-233.654	-83.7389	-233.654	-83.7389	-233.654	29.7642
-233.65	-239.126	-233.65	8.75281	-233.65	-103.293	-233.65	-103.293	-233.65	-55.5187
-233.645	-68.6541	-233.645	80.4464	-233.645	-184.131	-233.645	-184.131	-233.645	-85.2785
-233.64	-137.446	-233.64	-139.396	-233.64	-25.2893	-233.64	-25.2893	-233.64	105.626
-233.636	-178.281	-233.636	104.641	-233.636	-111.962	-233.636	-111.962	-233.636	-161.274
-233.631	-67.8712	-233.631	177.713	-233.631	-127.477	-233.631	-127.477	-233.631	4.37197
-233.626	-97.2344	-233.626	35.0881	-233.626	-197.157	-233.626	-197.157	-233.626	-77.6336
-233.621	-137.724	-233.621	-160.488	-233.621	-168.057	-233.621	-168.057	-233.621	123.521
-233.617	-47.0509	-233.617	-215.006	-233.617	47.9847	-233.617	47.9847	-233.617	268.663
-233.612	-57.8384	-233.612	-89.6711	-233.612	-217.374	-233.612	-217.374	-233.612	212.351
-233.607	-125.62	-233.607	312.749	-233.607	-121.67	-233.607	-121.67	-233.607	-17.3553
-233.603	-64.4853	-233.603	52.92	-233.603	-227.059	-233.603	-227.059	-233.603	-86.1377
-233.598	124.648	-233.598	-191.096	-233.598	-206.048	-233.598	-206.048	-233.598	-248.875
-233.593	-103.546	-233.593	-125.046	-233.593	-274.361	-233.593	-274.361	-233.593	89.9565
-233.588	-352.574	-233.588	-158.689	-233.588	-62.9326	-233.588	-62.9326	-233.588	205.293
-233.584	-180.778	-233.584	19.1111	-233.584	-174.562	-233.584	-174.562	-233.584	-32.67
-233.579	-170.522	-233.579	71.4953	-233.579	-105.888	-233.579	-105.888	-233.579	-35.687
-233.574	-238.98	-233.574	54.0165	-233.574	173.241	-233.574	173.241	-233.574	-10.0213
-233.57	-138.232	-233.57	-148.275	-233.57	161.423	-233.57	161.423	-233.57	-95.6717
-233.565	-11.7758	-233.565	-135.773	-233.565	145.009	-233.565	145.009	-233.565	-20.5251
-233.56	-168.053	-233.56	-63.7373	-233.56	201.506	-233.56	201.506	-233.56	-98.9195
-233.555	46.2303	-233.555	-118.837	-233.555	110.295	-233.555	110.295	-233.555	10.5881
-233.551	-110.932	-233.551	123.294	-233.551	-255.634	-233.551	-255.634	-233.551	96.3732
-233.546	-45.0606	-233.546	184.01	-233.546	-161.858	-233.546	-161.858	-233.546	88.9108
-233.541	-21.2573	-233.541	-27.0197	-233.541	-141.612	-233.541	-141.612	-233.541	-133.025
-233.537	57.7488	-233.537	-243.009	-233.537	-17.6426	-233.537	-17.6426	-233.537	-170.663
-233.532	-46.1666	-233.532	-206.55	-233.532	166.743	-233.532	166.743	-233.532	78.9551
-233.527	19.4007	-233.527	-20.0512	-233.527	71.4891	-233.527	71.4891	-233.527	-54.3277
-233.523	-25.0163	-233.523	-272.434	-233.523	23.3041	-233.523	23.3041	-233.523	116.458
-233.518	88.0453	-233.518	-139.439	-233.518	147.3	-233.518	147.3	-233.518	144.341
-233.513	152.286	-233.513	96.6828	-233.513	-85.9949	-233.513	-85.9949	-233.513	9.01366
-233.508	-64.9884	-233.508	83.3763	-233.508	181.193	-233.508	181.193	-233.508	73.9815
-233.504	235.306	-233.504	26.046	-233.504	339.159	-233.504	339.159	-233.504	224.78
-233.499	205.699	-233.499	-69.3376	-233.499	71.4342	-233.499	71.4342	-233.499	14.9238
-233.494	150.27	-233.494	-184.38	-233.494	36.227	-233.494	36.227	-233.494	-215.251
-233.49	152.625	-233.49	-395.082	-233.49	45.7994	-233.49	45.7994	-233.49	-230.889
-233.485	230.392	-233.485	-113.762	-233.485	-0.16689	-233.485	-0.16689	-233.485	51.9089
-233.48	-44.0366	-233.48	-109.24	-233.48	134.422	-233.48	134.422	-233.48	-62.7969
-233.475	-74.9929	-233.475	-112.108	-233.475	-125.196	-233.475	-125.196	-233.475	46.3727
-233.471	37.0063	-233.471	-12.4403	-233.471	-16.2751	-233.471	-16.2751	-233.471	-119.982
-233.466	31.0564	-233.466	-312.769	-233.466	14.1159	-233.466	14.1159	-233.466	-331.405
-233.461	81.78	-233.461	-241.042	-233.461	-27.2649	-233.461	-27.2649	-233.461	-28.5121
-233.457	47.0853	-233.457	-132.64	-233.457	166.13	-233.457	166.13	-233.457	142.502
-233.452	226.841	-233.452	-80.8039	-233.452	202.728	-233.452	202.728	-233.452	72.9524
-233.447	292.469	-233.447	-209.142	-233.447	160.789	-233.447	160.789	-233.447	182.102
-233.442	201.158	-233.442	-118.945	-233.442	-120.428	-233.442	-120.428	-233.442	-103.337
-233.438	123.819	-233.438	-154.523	-233.438	-8.85679	-233.438	-8.85679	-233.438	35.8682
-233.433	-45.4321	-233.433	-65.3109	-233.433	-16.2459	-233.433	-16.2459	-233.433	-81.4681
-233.428	-78.4849	-233.428	96.9629	-233.428	237.306	-233.428	237.306	-233.428	-153.101
-233.424	274.053	-233.424	-154.494	-233.424	53.3113	-233.424	53.3113	-233.424	60.4774
-233.419	270.626	-233.419	-87.4427	-233.419	-44.9864	-233.419	-44.9864	-233.419	-95.1949
-233.414	13.0373	-233.414	53.8416	-233.414	149.958	-233.414	149.958	-233.414	-18.0461
-233.409	-2.5873	-233.409	352.025	-233.409	118.672	-233.409	118.672	-233.409	12.0583
-233.405	3.17701	-233.405	176.375	-233.405	167.819	-233.405	167.819	-233.405	-229.804
-233.4	-82.8431	-233.4	211.335	-233.4	25.7459	-233.4	25.7459	-233.4	-161.194
-233.395	-389.37	-233.395	169.566	-233.395	-33.5206	-233.395	-33.5206	-233.395	-184.26
-233.391	-255.085	-233.391	-41.0264	-233.391	341.071	-233.391	341.071	-233.391	25.6675
-233.386	-66.8642	-233.386	106.391	-233.386	-80.7022	-233.386	-80.7022	-233.386	266.197
-233.381	146.887	-233.381	-37.286	-233.381	-269.425	-233.381	-269.425	-233.381	-71.7344
-233.376	90.9774	-233.376	72.7969	-233.376	215.213	-233.376	215.213	-233.376	66.1853
-233.372	6.96535	-233.372	328.943	-233.372	172.389	-233.372	172.389	-233.372	73.6467
-233.367	20.7806	-233.367	273.89	-233.367	-83.205	-233.367	-83.205	-233.367	-91.8124
-233.362	-47.5099	-233.362	309.708	-233.362	-15.764	-233.362	-15.764	-233.362	126.691
-233.358	138.181	-233.358	288.292	-233.358	2.56889	-233.358	2.56889	-233.358	-28.2348
-233.353	-37.3117	-233.353	266.096	-233.353	-145.731	-233.353	-145.731	-233.353	-9.15677
-233.348	-25.9344	-233.348	60.5944	-233.348	-127.273	-233.348	-127.273	-233.348	-49.4811
-233.343	-75.8145	-233.343	-276.984	-233.343	85.3708	-233.343	85.3708	-233.343	-131.649
-233.339	-31.4191	-233.339	67.4668	-233.339	70.3816	-233.339	70.3816	-233.339	-85.0291
-233.334	177.058	-233.334	-12.1502	-233.334	65.1884	-233.334	65.1884	-233.334	31.9006
-233.329	51.9885	-233.329	170.819	-233.329	340.936	-233.329	340.936	-233.329	-9.15768
-233.325	23.3719	-233.325	70.1797	-233.325	-83.7104	-233.325	-83.7104	-233.325	-50.5696
-233.32	192.551	-233.32	11.5802	-233.32	0.54394	-233.32	0.54394	-233.32	37.5495
-233.315	127.352	-233.315	-18.1345	-233.315	41.906	-233.315	41.906	-233.315	82.8324
-233.31	111.534	-233.31	-58.3469	-233.31	-36.9272	-233.31	-36.9272	-233.31	127.532
-233.306	248.196	-233.306	-112.388	-233.306	-124.718	-233.306	-124.718	-233.306	85.9415
-233.301	45.3533	-233.301	-94.1507	-233.301	-341.55	-233.301	-341.55	-233.301	181.783
-233.296	-35.9392	-233.296	215.899	-233.296	-151.263	-233.296	-151.263	-233.296	-174.089
-233.292	18.6232	-233.292	39.6981	-233.292	-103.016	-233.292	-103.016	-233.292	-104.592
-233.287	103.202	-233.287	27.8138	-233.287	80.0402	-233.287	80.0402	-233.287	108.902
-233.282	17.9055	-233.282	-147.087	-233.282	135.177	-233.282	135.177	-233.282	-67.2075
-233.278	-47.5828	-233.278	-35.4801	-233.278	80.7578	-233.278	80.7578	-233.278	94.3477
-233.273	111.477	-233.273	1.96849	-233.273	-30.8467	-233.273	-30.8467	-233.273	52.0412
-233.268	99.2676	-233.268	-23.3858	-233.268	104.485	-233.268	104.485	-233.268	-236.061
-233.263	143.657	-233.263	154.305	-233.263	71.0017	-233.263	71.0017	-233.263	4.0835
-233.259	443.137	-233.259	202.192	-233.259	-86.3097	-233.259	-86.3097	-233.259	128.723
-233.254	214.448	-233.254	212.974	-233.254	121.247	-233.254	121.247	-233.254	342.474
-233.249	33.1029	-233.249	13.1006	-233.249	-52.3415	-233.249	-52.3415	-233.249	-34.7438
-233.245	18.4659	-233.245	-275.81	-233.245	-70.9612	-233.245	-70.9612	-233.245	-1.66179
-233.24	-300.854	-233.24	6.0039	-233.24	-74.0727	-233.24	-74.0727	-233.24	-24.4
-233.235	118.744	-233.235	98.2234	-233.235	-143.284	-233.235	-143.284	-233.235	244.98
-233.23	4.32873	-233.23	287.597	-233.23	195.542	-233.23	195.542	-233.23	112.028
-233.226	-114.108	-233.226	-17.647	-233.226	77.1703	-233.226	77.1703	-233.226	-64.5973
-233.221	-113.384	-233.221	-180.081	-233.221	-76.8956	-233.221	-76.8956	-233.221	30.0194
-233.216	20.4691	-233.216	153.425	-233.216	-16.467	-233.216	-16.467	-233.216	-182.036
-233.212	88.5494	-233.212	265.23	-233.212	-142.236	-233.212	-142.236	-233.212	-249.723
-233.207	-191.646	-233.207	203.612	-233.207	-162.693	-233.207	-162.693	-233.207	232.872
-233.202	117.6	-233.202	-33.4485	-233.202	17.5428	-233.202	17.5428	-233.202	-48.5256
-233.197	46.7878	-233.197	98.6439	-233.197	9.8493	-233.197	9.8493	-233.197	-302.139
-233.193	283.976	-233.193	9.29808	-233.193	85.5646	-233.193	85.5646	-233.193	-22.0236
-233.188	0.14578	-233.188	-9.66543	-233.188	136.131	-233.188	136.131	-233.188	-80.1327
-233.183	82.34	-233.183	38.4179	-233.183	-201.97	-233.183	-201.97	-233.183	56.0363
-233.179	187.723	-233.179	-34.9382	-233.179	69.7909	-233.179	69.7909	-233.179	-142.066
-233.174	-12.0302	-233.174	-27.7508	-233.174	105.163	-233.174	105.163	-233.174	-82.2646
-233.169	-64.3425	-233.169	71.0699	-233.169	-37.2778	-233.169	-37.2778	-233.169	-13.9523
-233.164	-68.2756	-233.164	311.549	-233.164	191.875	-233.164	191.875	-233.164	-22.3656
-233.16	2.39018	-233.16	270.397	-233.16	-123.863	-233.16	-123.863	-233.16	-93.1258
-233.155	-100.487	-233.155	19.7756	-233.155	-53.3362	-233.155	-53.3362	-233.155	102.002
-233.15	-183.997	-233.15	-79.9078	-233.15	139.489	-233.15	139.489	-233.15	195.039
-233.146	-123.655	-233.146	-279.22	-233.146	-74.9896	-233.146	-74.9896	-233.146	119.067
-233.141	-16.8696	-233.141	-129.249	-233.141	-47.5371	-233.141	-47.5371	-233.141	-56.3013
-233.136	-185.312	-233.136	111.918	-233.136	183.217	-233.136	183.217	-233.136	-41.309
-233.131	-32.1678	-233.131	-75.0445	-233.131	283.399	-233.131	283.399	-233.131	-202.836
-233.127	310.084	-233.127	3.11706	-233.127	-29.3714	-233.127	-29.3714	-233.127	-53.6665
-233.122	121.695	-233.122	16.69	-233.122	146.533	-233.122	146.533	-233.122	-22.5048
-233.117	17.1595	-233.117	-43.0199	-233.117	109.01	-233.117	109.01	-233.117	71.8524
-233.113	272.526	-233.113	-239.673	-233.113	22.8393	-233.113	22.8393	-233.113	243.188
-233.108	103.482	-233.108	-98.6553	-233.108	72.3983	-233.108	72.3983	-233.108	83.5453
-233.103	171.799	-233.103	129.087	-233.103	-22.4319	-233.103	-22.4319	-233.103	-78.5462
-233.098	148.018	-233.098	-24.2045	-233.098	-181.583	-233.098	-181.583	-233.098	52.1921
-233.094	168.182	-233.094	-40.8568	-233.094	-63.1515	-233.094	-63.1515	-233.094	29.6207
-233.089	138.097	-233.089	1.88117	-233.089	-128.956	-233.089	-128.956	-233.089	-21.1465
-233.084	124.303	-233.084	65.2895	-233.084	-67.0056	-233.084	-67.0056	-233.084	-370.26
-233.08	179.274	-233.08	149.175	-233.08	125.803	-233.08	125.803	-233.08	-274.997
-233.075	4.8915	-233.075	53.4415	-233.075	92.0547	-233.075	92.0547	-233.075	-83.0823
-233.07	-92.8838	-233.07	-130.975	-233.07	212.6	-233.07	212.6	-233.07	389.647
-233.065	93.2482	-233.065	192.539	-233.065	212.441	-233.065	212.441	-233.065	75.6147
-233.061	-62.962	-233.061	76.6009	-233.061	183.531	-233.061	183.531	-233.061	-376.622
-233.056	65.7733	-233.056	-157.182	-233.056	31.1165	-233.056	31.1165	-233.056	-22.9406
-233.051	50.9446	-233.051	-73.6742	-233.051	-29.352	-233.051	-29.352	-233.051	-66.7109
-233.047	-192.69	-233.047	-166.134	-233.047	-269.45	-233.047	-269.45	-233.047	-183.081
-233.042	-185.559	-233.042	-189.924	-233.042	-83.424	-233.042	-83.424	-233.042	-108.326
-233.037	-182.191	-233.037	31.3556	-233.037	24.9333	-233.037	24.9333	-233.037	-289.651
-233.033	-101.991	-233.033	217.844	-233.033	-32.1936	-233.033	-32.1936	-233.033	-286.507
-233.028	-13.0949	-233.028	74.3704	-233.028	69.6076	-233.028	69.6076	-233.028	260.279
-233.023	-106.751	-233.023	-217.254	-233.023	135.436	-233.023	135.436	-233.023	8.81889
-233.018	184.727	-233.018	-3.80999	-233.018	-103.111	-233.018	-103.111	-233.018	15.3388
-233.014	235.311	-233.014	127.175	-233.014	33.071	-233.014	33.071	-233.014	20.9729
-233.009	244.121	-233.009	-61.2244	-233.009	-19.2604	-233.009	-19.2604	-233.009	-43.9579
-233.004	180.32	-233.004	76.899	-233.004	-77.0959	-233.004	-77.0959	-233.004	-149.79
-233	-80.6557	-233	77.3947	-233	284.603	-233	284.603	-233	20.1558
-232.995	-50.5003	-232.995	-166.783	-232.995	171.338	-232.995	171.338	-232.995	124.398
-232.99	-175.39	-232.99	-35.1157	-232.99	36.0724	-232.99	36.0724	-232.99	148.392
-232.985	-99.1249	-232.985	145.83	-232.985	139.894	-232.985	139.894	-232.985	121.557
-232.981	-24.002	-232.981	74.3328	-232.981	206.312	-232.981	206.312	-232.981	-128.083
-232.976	124.963	-232.976	242.741	-232.976	208.599	-232.976	208.599	-232.976	-83.4539
-232.971	138.812	-232.971	259.251	-232.971	64.7058	-232.971	64.7058	-232.971	319.041
-232.967	164.962	-232.967	-11.6524	-232.967	90.1544	-232.967	90.1544	-232.967	24.2883
-232.962	126.466	-232.962	-44.0909	-232.962	154.492	-232.962	154.492	-232.962	-23.354
-232.957	243.81	-232.957	-266.481	-232.957	156.011	-232.957	156.011	-232.957	-23.9635
-232.952	93.5483	-232.952	97.7826	-232.952	147.361	-232.952	147.361	-232.952	-140.791
-232.948	-18.4123	-232.948	150.76	-232.948	-99.4912	-232.948	-99.4912	-232.948	-1.92654
-232.943	-90.3553	-232.943	120.612	-232.943	-214.394	-232.943	-214.394	-232.943	55.7078
-232.938	-58.364	-232.938	197.744	-232.938	-129.328	-232.938	-129.328	-232.938	72.5747
-232.934	-88.2179	-232.934	15.986	-232.934	15.4371	-232.934	15.4371	-232.934	28.1027
-232.929	240.729	-232.929	42.0687	-232.929	142.936	-232.929	142.936	-232.929	295.304
-232.924	158.647	-232.924	-91.1044	-232.924	195.671	-232.924	195.671	-232.924	-44.4208
-232.919	-224.205	-232.919	51.3425	-232.919	-71.9262	-232.919	-71.9262	-232.919	-32.9053
-232.915	-255.881	-232.915	223.148	-232.915	-233.295	-232.915	-233.295	-232.915	73.175
-232.91	-92.8956	-232.91	39.4741	-232.91	93.1293	-232.91	93.1293	-232.91	-5.62966
-232.905	35.1319	-232.905	98.9636	-232.905	79.6466	-232.905	79.6466	-232.905	-132.428
-232.901	1.04028	-232.901	107.379	-232.901	-107.837	-232.901	-107.837	-232.901	-193.699
-232.896	61.8623	-232.896	-133.303	-232.896	46.7439	-232.896	46.7439	-232.896	60.0599
-232.891	-98.1038	-232.891	-181.194	-232.891	88.1336	-232.891	88.1336	-232.891	-125.209
-232.886	201.31	-232.886	-68.5051	-232.886	-18.361	-232.886	-18.361	-232.886	58.5733
-232.882	134.194	-232.882	-147.475	-232.882	25.9068	-232.882	25.9068	-232.882	72.3331
-232.877	166.017	-232.877	-245.946	-232.877	118.175	-232.877	118.175	-232.877	-147.575
-232.872	83.9744	-232.872	-2.75597	-232.872	-38.4307	-232.872	-38.4307	-232.872	144.921
-232.868	-12.628	-232.868	81.121	-232.868	-14.347	-232.868	-14.347	-232.868	60.3907
-232.863	46.7934	-232.863	188.471	-232.863	110.109	-232.863	110.109	-232.863	77.7395
-232.858	130.321	-232.858	25.8479	-232.858	97.0477	-232.858	97.0477	-232.858	-98.6351
-232.853	26.6774	-232.853	26.419	-232.853	-6.69777	-232.853	-6.69777	-232.853	96.1012
-232.849	21.4137	-232.849	-147.512	-232.849	-203.793	-232.849	-203.793	-232.849	-133.676
-232.844	199.206	-232.844	-22.2253	-232.844	-74.6626	-232.844	-74.6626	-232.844	-327.068
-232.839	32.0571	-232.839	-248.869	-232.839	88.1248	-232.839	88.1248	-232.839	163.235
-232.835	178.818	-232.835	-162.968	-232.835	13.5483	-232.835	13.5483	-232.835	128.699
-232.83	26.5371	-232.83	-120.567	-232.83	36.6962	-232.83	36.6962	-232.83	216.728
-232.825	135.504	-232.825	-270.816	-232.825	59.8498	-232.825	59.8498	-232.825	133.128
-232.82	-2.67865	-232.82	-115.046	-232.82	-73.4785	-232.82	-73.4785	-232.82	113.923
-232.816	-279.452	-232.816	37.8211	-232.816	106.006	-232.816	106.006	-232.816	46.3478
-232.811	-286.444	-232.811	243.864	-232.811	203.163	-232.811	203.163	-232.811	-55.9422
-232.806	65.1213	-232.806	7.75322	-232.806	-162.058	-232.806	-162.058	-232.806	-180.274
-232.802	-103.335	-232.802	-83.3045	-232.802	26.9281	-232.802	26.9281	-232.802	-113.912
-232.797	-198.269	-232.797	96.3029	-232.797	-48.3007	-232.797	-48.3007	-232.797	15.3259
-232.792	9.98257	-232.792	-86.0171	-232.792	65.746	-232.792	65.746	-232.792	-83.1397
-232.787	-153.164	-232.787	-146.017	-232.787	16.3034	-232.787	16.3034	-232.787	-138.543
-232.783	73.2908	-232.783	-327.334	-232.783	56.2266	-232.783	56.2266	-232.783	251.032
-232.778	137.646	-232.778	-126.485	-232.778	86.7018	-232.778	86.7018	-232.778	91.3731
-232.773	247.603	-232.773	156.989	-232.773	-223.756	-232.773	-223.756	-232.773	131.762
-232.769	106.254	-232.769	-25.3177	-232.769	-147.275	-232.769	-147.275	-232.769	295.71
-232.764	-84.6641	-232.764	149.935	-232.764	-61.847	-232.764	-61.847	-232.764	-12.8671
-232.759	-127.724	-232.759	-139.468	-232.759	-156.927	-232.759	-156.927	-232.759	101.591
-232.755	29.5506	-232.755	37.601	-232.755	-205.459	-232.755	-205.459	-232.755	225.728
-232.75	76.9333	-232.75	136.03	-232.75	-143.267	-232.75	-143.267	-232.75	-34.6206
-232.745	-122.728	-232.745	72.3042	-232.745	51.9824	-232.745	51.9824	-232.745	109.705
-232.74	-27.8217	-232.74	283.695	-232.74	12.3277	-232.74	12.3277	-232.74	-136.5
-232.736	-46.9267	-232.736	222.309	-232.736	-247.954	-232.736	-247.954	-232.736	122.423
-232.731	-29.8351	-232.731	103.987	-232.731	-190.113	-232.731	-190.113	-232.731	194.078
-232.726	71.2029	-232.726	58.7631	-232.726	59.538	-232.726	59.538	-232.726	-38.1895
-232.722	-22.8492	-232.722	42.5237	-232.722	28.8014	-232.722	28.8014	-232.722	-1.78201
-232.717	184.955	-232.717	189.559	-232.717	-197.763	-232.717	-197.763	-232.717	-70.0179
-232.712	-4.16139	-232.712	241.431	-232.712	43.074	-232.712	43.074	-232.712	-1.25772
-232.707	-9.45483	-232.707	365.873	-232.707	-28.5945	-232.707	-28.5945	-232.707	-161.608
-232.703	1.87406	-232.703	20.0632	-232.703	105.963	-232.703	105.963	-232.703	105.432
-232.698	86.4656	-232.698	179.748	-232.698	2.00651	-232.698	2.00651	-232.698	-227.107
-232.693	90.5443	-232.693	-20.7318	-232.693	-116.678	-232.693	-116.678	-232.693	-185.267
-232.689	-168.332	-232.689	-285.262	-232.689	-75.5532	-232.689	-75.5532	-232.689	-56.6633
-232.684	-77.7805	-232.684	-193.007	-232.684	-124.539	-232.684	-124.539	-232.684	74.1268
-232.679	59.9449	-232.679	-249.639	-232.679	-92.9818	-232.679	-92.9818	-232.679	-37.6521
-232.674	140.507	-232.674	31.7332	-232.674	88.8442	-232.674	88.8442	-232.674	165.207
-232.67	72.6576	-232.67	-311.536	-232.67	118.1	-232.67	118.1	-232.67	61.1681
-232.665	4.10539	-232.665	-296.78	-232.665	97.0917	-232.665	97.0917	-232.665	-3.63585
-232.66	300.259	-232.66	-239.273	-232.66	-86.3665	-232.66	-86.3665	-232.66	-87.6235
-232.656	192.589	-232.656	48.0644	-232.656	-176.22	-232.656	-176.22	-232.656	-140.825
-232.651	-184.13	-232.651	-144.08	-232.651	82.0639	-232.651	82.0639	-232.651	-322.934
-232.646	200.018	-232.646	-194.96	-232.646	73.6499	-232.646	73.6499	-232.646	-127.551
-232.641	149.792	-232.641	57.0907	-232.641	-40.2454	-232.641	-40.2454	-232.641	174.349
-232.637	94.7062	-232.637	39.1773	-232.637	-212.445	-232.637	-212.445	-232.637	41.5137
-232.632	36.9342	-232.632	124.381	-232.632	86.4745	-232.632	86.4745	-232.632	-80.7113
-232.627	-144.876	-232.627	-125.809	-232.627	167.226	-232.627	167.226	-232.627	291.937
-232.623	-125.203	-232.623	-99.5141	-232.623	5.71782	-232.623	5.71782	-232.623	376.007
-232.618	-122.613	-232.618	28.1338	-232.618	110.817	-232.618	110.817	-232.618	-226.899
-232.613	-86.3106	-232.613	19.5402	-232.613	69.7975	-232.613	69.7975	-232.613	-287.854
-232.608	58.1805	-232.608	99.0205	-232.608	92.836	-232.608	92.836	-232.608	-180.41
-232.604	26.6605	-232.604	192.457	-232.604	-46.0002	-232.604	-46.0002	-232.604	13.9297
-232.599	-112.642	-232.599	-102.171	-232.599	235.145	-232.599	235.145	-232.599	58.2002
-232.594	-41.2024	-232.594	127.087	-232.594	199.384	-232.594	199.384	-232.594	119.304
-232.59	21.6532	-232.59	132.684	-232.59	-1.59801	-232.59	-1.59801	-232.59	170.986
-232.585	-5.54912	-232.585	154.366	-232.585	165.484	-232.585	165.484	-232.585	106.006
-232.58	35.8917	-232.58	-73.8445	-232.58	-111.262	-232.58	-111.262	-232.58	-94.0345
-232.575	-102.151	-232.575	-266.674	-232.575	-106.639	-232.575	-106.639	-232.575	-220.794
-232.571	-65.277	-232.571	-257.298	-232.571	-77.6911	-232.571	-77.6911	-232.571	-240.478
-232.566	171.708	-232.566	-39.2778	-232.566	-150.764	-232.566	-150.764	-232.566	211.791
-232.561	79.0936	-232.561	185.954	-232.561	-121.722	-232.561	-121.722	-232.561	-46.1788
-232.557	49.6609	-232.557	-69.5329	-232.557	-58.0251	-232.557	-58.0251	-232.557	-181.057
-232.552	-4.95279	-232.552	-161.82	-232.552	73.134	-232.552	73.134	-232.552	29.3412
-232.547	54.6718	-232.547	-86.4111	-232.547	158.076	-232.547	158.076	-232.547	64.8521
-232.542	-54.1078	-232.542	66.3802	-232.542	-72.9079	-232.542	-72.9079	-232.542	-141.987
-232.538	-136.478	-232.538	-89.897	-232.538	0.86462	-232.538	0.86462	-232.538	-262.329
-232.533	-22.9478	-232.533	123.149	-232.533	88.2289	-232.533	88.2289	-232.533	-194.923
-232.528	-15.9034	-232.528	72.1455	-232.528	-80.7076	-232.528	-80.7076	-232.528	99.0102
-232.524	-144.909	-232.524	-89.3663	-232.524	-39.1618	-232.524	-39.1618	-232.524	131.376
-232.519	41.8578	-232.519	-27.3433	-232.519	43.378	-232.519	43.378	-232.519	85.7779
-232.514	104.241	-232.514	100.693	-232.514	23.6764	-232.514	23.6764	-232.514	152.591
-232.51	9.98005	-232.51	26.1723	-232.51	-27.9237	-232.51	-27.9237	-232.51	176.068
-232.505	-53.418	-232.505	32.085	-232.505	-204.614	-232.505	-204.614	-232.505	-103.557
-232.5	1.10268	-232.5	141.736	-232.5	-16.2979	-232.5	-16.2979	-232.5	-82.808
-232.495	-69.0186	-232.495	11.149	-232.495	230.089	-232.495	230.089	-232.495	-136.225
-232.491	-158.941	-232.491	-90.3216	-232.491	27.4784	-232.491	27.4784	-232.491	-46.7529
-232.486	-85.4947	-232.486	-162.705	-232.486	-267.661	-232.486	-267.661	-232.486	220.072
-232.481	-119.666	-232.481	1.2028	-232.481	-303.069	-232.481	-303.069	-232.481	287.177
-232.477	19.1266	-232.477	151.069	-232.477	-81.6801	-232.477	-81.6801	-232.477	276.643
-232.472	-72.6282	-232.472	39.5568	-232.472	-117.751	-232.472	-117.751	-232.472	91.4744
-232.467	39.8855	-232.467	120.318	-232.467	90.1377	-232.467	90.1377	-232.467	97.5636
-232.462	-78.6513	-232.462	81.8158	-232.462	52.1731	-232.462	52.1731	-232.462	-99.9041
-232.458	-59.2505	-232.458	-62.4632	-232.458	-105.179	-232.458	-105.179	-232.458	-285.234
-232.453	118.168	-232.453	-72.4316	-232.453	113.184	-232.453	113.184	-232.453	-216.497
-232.448	-33.0968	-232.448	-70.0442	-232.448	132.805	-232.448	132.805	-232.448	99.7372
-232.444	6.49318	-232.444	-28.1828	-232.444	46.6144	-232.444	46.6144	-232.444	210.668
-232.439	-149.479	-232.439	48.0708	-232.439	-158.943	-232.439	-158.943	-232.439	79.3502
-232.434	-42.8328	-232.434	-86.1369	-232.434	-310.543	-232.434	-310.543	-232.434	96.8265
-232.429	-36.8938	-232.429	-82.7414	-232.429	-248.139	-232.429	-248.139	-232.429	-102.342
-232.425	-171.982	-232.425	40.3453	-232.425	-153.588	-232.425	-153.588	-232.425	-114.104
-232.42	-19.2915	-232.42	-61.4685	-232.42	37.3312	-232.42	37.3312	-232.42	90.1887
-232.415	-306.79	-232.415	-156.092	-232.415	99.8542	-232.415	99.8542	-232.415	32.9355
-232.411	-122.572	-232.411	17.6772	-232.411	-146.741	-232.411	-146.741	-232.411	-58.6931
-232.406	-236.998	-232.406	51.8916	-232.406	299.613	-232.406	299.613	-232.406	-204.072
-232.401	-176.895	-232.401	-3.22213	-232.401	258.653	-232.401	258.653	-232.401	-21.1511
-232.396	140.635	-232.396	104.519	-232.396	109.838	-232.396	109.838	-232.396	-247.802
-232.392	46.2409	-232.392	200.977	-232.392	332.976	-232.392	332.976	-232.392	154.698
-232.387	59.5406	-232.387	109.847	-232.387	114.746	-232.387	114.746	-232.387	134.371
-232.382	-0.7786	-232.382	58.1622	-232.382	73.7526	-232.382	73.7526	-232.382	-359.746
-232.378	115.85	-232.378	-25.598	-232.378	103.882	-232.378	103.882	-232.378	-188.057
-232.373	-45.848	-232.373	101.82	-232.373	147.763	-232.373	147.763	-232.373	-61.478
-232.368	-133.699	-232.368	-28.3076	-232.368	-56.8881	-232.368	-56.8881	-232.368	115.4
-232.363	-73.3945	-232.363	-88.9016	-232.363	-123.806	-232.363	-123.806	-232.363	210.477
-232.359	-119.619	-232.359	-181.5	-232.359	-86.3401	-232.359	-86.3401	-232.359	-188.839
-232.354	83.4243	-232.354	-119.322	-232.354	25.3671	-232.354	25.3671	-232.354	-170.88
-232.349	57.4045	-232.349	102.574	-232.349	-197.181	-232.349	-197.181	-232.349	230.363
-232.345	-132.762	-232.345	22.8247	-232.345	-197.612	-232.345	-197.612	-232.345	26.2202
-232.34	-143.04	-232.34	-18.5632	-232.34	-120.525	-232.34	-120.525	-232.34	-63.3043
-232.335	22.885	-232.335	-259.004	-232.335	105.891	-232.335	105.891	-232.335	278.745
-232.33	170.325	-232.33	-82.6117	-232.33	-164.975	-232.33	-164.975	-232.33	1.32435
-232.326	46.1475	-232.326	115.241	-232.326	18.759	-232.326	18.759	-232.326	-13.727
-232.321	113.079	-232.321	142.345	-232.321	221.095	-232.321	221.095	-232.321	-189.871
-232.316	-16.5678	-232.316	203.86	-232.316	-262.205	-232.316	-262.205	-232.316	-386.859
-232.312	-222.363	-232.312	130.458	-232.312	52.6294	-232.312	52.6294	-232.312	-389.746
-232.307	-114.465	-232.307	-193.004	-232.307	-144.744	-232.307	-144.744	-232.307	194.671
-232.302	-355.458	-232.302	31.9571	-232.302	150.197	-232.302	150.197	-232.302	226.339
-232.297	-304.421	-232.297	-7.70294	-232.297	7.0616	-232.297	7.0616	-232.297	-235.113
-232.293	-200.989	-232.293	160.297	-232.293	-119.978	-232.293	-119.978	-232.293	246.735
-232.288	-91.0977	-232.288	81.9912	-232.288	-4.60213	-232.288	-4.60213	-232.288	191.48
-232.283	-96.9507	-232.283	-189.808	-232.283	-203.658	-232.283	-203.658	-232.283	221.216
-232.279	-180.44	-232.279	-82.7884	-232.279	105.404	-232.279	105.404	-232.279	238.159
-232.274	-44.8896	-232.274	-144.694	-232.274	47.2983	-232.274	47.2983	-232.274	205.245
-232.269	-260.872	-232.269	-102.997	-232.269	-187.997	-232.269	-187.997	-232.269	-200.757
-232.265	-359.87	-232.265	-197.509	-232.265	-166.567	-232.265	-166.567	-232.265	-3.08721
-232.26	-249.62	-232.26	-54.9692	-232.26	46.5722	-232.26	46.5722	-232.26	222.589
-232.255	130.188	-232.255	-117.929	-232.255	-171.053	-232.255	-171.053	-232.255	-73.0136
-232.25	-23.3414	-232.25	-190.476	-232.25	-450.048	-232.25	-450.048	-232.25	-46.2062
-232.246	-26.2742	-232.246	-149.351	-232.246	-138.194	-232.246	-138.194	-232.246	-168.999
-232.241	110.586	-232.241	-152.787	-232.241	193.127	-232.241	193.127	-232.241	-34.3922
-232.236	-65.9628	-232.236	-51.1302	-232.236	71.3225	-232.236	71.3225	-232.236	-45.2619
-232.232	-137.367	-232.232	-88.1051	-232.232	-135.962	-232.232	-135.962	-232.232	-42.2646
-232.227	-117.617	-232.227	-109.47	-232.227	-33.8012	-232.227	-33.8012	-232.227	-80.6296
-232.222	125.645	-232.222	-70.9502	-232.222	190.494	-232.222	190.494	-232.222	-145.738
-232.217	87.2798	-232.217	17.63	-232.217	259.426	-232.217	259.426	-232.217	144.796
-232.213	-32.9735	-232.213	-151.82	-232.213	94.5983	-232.213	94.5983	-232.213	-72.16
-232.208	107.11	-232.208	-195.68	-232.208	65.8242	-232.208	65.8242	-232.208	-12.2862
-232.203	-22.4489	-232.203	-47.5865	-232.203	-37.6884	-232.203	-37.6884	-232.203	19.3195
-232.199	-38.8256	-232.199	-79.2319	-232.199	-66.3749	-232.199	-66.3749	-232.199	-132.233
-232.194	-116.8	-232.194	-186.04	-232.194	-94.4293	-232.194	-94.4293	-232.194	-143.291
-232.189	13.7435	-232.189	32.5563	-232.189	-2.84135	-232.189	-2.84135	-232.189	111.522
-232.184	27.4267	-232.184	49.1852	-232.184	38.3362	-232.184	38.3362	-232.184	15.999
-232.18	-95.1467	-232.18	107.583	-232.18	-23.4246	-232.18	-23.4246	-232.18	-195.418
-232.175	-83.8492	-232.175	-21.0746	-232.175	185.724	-232.175	185.724	-232.175	39.81
-232.17	49.3377	-232.17	101.818	-232.17	-236.134	-232.17	-236.134	-232.17	-20.9709
-232.166	114.258	-232.166	68.6239	-232.166	-148.364	-232.166	-148.364	-232.166	-31.6395
-232.161	-100.692	-232.161	-67.4773	-232.161	-8.71357	-232.161	-8.71357	-232.161	55.4653
-232.156	-78.3437	-232.156	196.579	-232.156	-368.643	-232.156	-368.643	-232.156	-75.2206
-232.151	-27.466	-232.151	98.1359	-232.151	-377.521	-232.151	-377.521	-232.151	-59.2626
-232.147	-106.457	-232.147	145.478	-232.147	-133.234	-232.147	-133.234	-232.147	-119.631
-232.142	-87.7647	-232.142	111.612	-232.142	97.6617	-232.142	97.6617	-232.142	88.6247
-232.137	82.5551	-232.137	-154.669	-232.137	-49.8476	-232.137	-49.8476	-232.137	53.8314
-232.133	-51.9741	-232.133	-57.1813	-232.133	-1.87624	-232.133	-1.87624	-232.133	-202.298
-232.128	47.4304	-232.128	32.5022	-232.128	100.678	-232.128	100.678	-232.128	-157.066
-232.123	154.857	-232.123	-66.045	-232.123	-131.372	-232.123	-131.372	-232.123	-188.927
-232.118	137.441	-232.118	173.424	-232.118	5.25996	-232.118	5.25996	-232.118	-238.066
-232.114	156.611	-232.114	16.7386	-232.114	117.237	-232.114	117.237	-232.114	-102.877
-232.109	-74.93	-232.109	-78.8936	-232.109	-26.5909	-232.109	-26.5909	-232.109	-10.8307
-232.104	-64.1115	-232.104	-113.007	-232.104	-195.436	-232.104	-195.436	-232.104	75.1903
-232.1	-165.494	-232.1	-115.875	-232.1	-78.8042	-232.1	-78.8042	-232.1	176.469
-232.095	-51.6537	-232.095	18.1963	-232.095	60.2571	-232.095	60.2571	-232.095	128.089
-232.09	14.1464	-232.09	-52.7616	-232.09	-72.2107	-232.09	-72.2107	-232.09	127.84
-232.085	-93.6805	-232.085	13.8111	-232.085	-112.955	-232.085	-112.955	-232.085	247.396
-232.081	55.1026	-232.081	238.821	-232.081	-212.976	-232.081	-212.976	-232.081	-23.3529
-232.076	-65.521	-232.076	68.5455	-232.076	69.2175	-232.076	69.2175	-232.076	-337.369
-232.071	137.04	-232.071	10.7614	-232.071	-61.7205	-232.071	-61.7205	-232.071	-167.744
-232.067	206.078	-232.067	-222.283	-232.067	-153.839	-232.067	-153.839	-232.067	126.426
-232.062	138.417	-232.062	1.04435	-232.062	35.92	-232.062	35.92	-232.062	212.033
-232.057	310.993	-232.057	67.1042	-232.057	182.603	-232.057	182.603	-232.057	-52.7985
-232.052	147.492	-232.052	114.08	-232.052	83.268	-232.052	83.268	-232.052	-11.6579
-232.048	6.58455	-232.048	329.356	-232.048	-258.67	-232.048	-258.67	-232.048	-276.079
-232.043	82.9202	-232.043	39.4835	-232.043	-54.1371	-232.043	-54.1371	-232.043	-51.4491
-232.038	-102.833	-232.038	-72.923	-232.038	-74.2168	-232.038	-74.2168	-232.038	-163.837
-232.034	-198.929	-232.034	36.6774	-232.034	-181.086	-232.034	-181.086	-232.034	-12.2657
-232.029	-90.7171	-232.029	86.7677	-232.029	-47.9751	-232.029	-47.9751	-232.029	71.3595
-232.024	156.706	-232.024	114.211	-232.024	152.26	-232.024	152.26	-232.024	-69.8858
-232.019	-79.6018	-232.019	-228.372	-232.019	-35.9682	-232.019	-35.9682	-232.019	-413.124
-232.015	103.001	-232.015	70.6219	-232.015	-21.0966	-232.015	-21.0966	-232.015	-242.102
-232.01	107.184	-232.01	202.755	-232.01	119.912	-232.01	119.912	-232.01	127.749
-232.005	168.435	-232.005	31.4436	-232.005	-69.7753	-232.005	-69.7753	-232.005	221.312
-232.001	133.319	-232.001	-75.0788	-232.001	-57.2762	-232.001	-57.2762	-232.001	-6.50285
-231.996	65.2587	-231.996	-257.031	-231.996	162.571	-231.996	162.571	-231.996	-234.02
-231.991	64.624	-231.991	34.7403	-231.991	207.085	-231.991	207.085	-231.991	-76.8424
-231.987	7.43307	-231.987	65.6596	-231.987	57.7962	-231.987	57.7962	-231.987	-264.741
-231.982	0.76972	-231.982	23.9573	-231.982	112.255	-231.982	112.255	-231.982	176.646
-231.977	-197.435	-231.977	-28.6496	-231.977	11.1834	-231.977	11.1834	-231.977	44.3042
-231.972	-187.977	-231.972	225.184	-231.972	-55.778	-231.972	-55.778	-231.972	-16.4512
-231.968	-181.234	-231.968	114.984	-231.968	-12.6089	-231.968	-12.6089	-231.968	2.95371
-231.963	-70.0965	-231.963	-48.9498	-231.963	-143.734	-231.963	-143.734	-231.963	216.479
-231.958	133.311	-231.958	137.832	-231.958	-182.725	-231.958	-182.725	-231.958	22.0426
-231.954	15.7314	-231.954	241.126	-231.954	10.8193	-231.954	10.8193	-231.954	-265.294
-231.949	125.552	-231.949	100.174	-231.949	19.0473	-231.949	19.0473	-231.949	-19.9692
-231.944	490.739	-231.944	244.658	-231.944	-125.641	-231.944	-125.641	-231.944	-59.3501
-231.939	-9.78409	-231.939	99.1218	-231.939	47.7785	-231.939	47.7785	-231.939	-67.9746
-231.935	82.8121	-231.935	16.2816	-231.935	-76.6284	-231.935	-76.6284	-231.935	130.201
-231.93	-26.7345	-231.93	9.69339	-231.93	67.355	-231.93	67.355	-231.93	68.5442
-231.925	-148.893	-231.925	-101.061	-231.925	-4.21456	-231.925	-4.21456	-231.925	-37.2438
-231.921	-49.9924	-231.921	-141.692	-231.921	-241.972	-231.921	-241.972	-231.921	-153.534
-231.916	-66.6956	-231.916	-42.0819	-231.916	-19.6616	-231.916	-19.6616	-231.916	44.0383
-231.911	69.5213	-231.911	135.876	-231.911	-152.622	-231.911	-152.622	-231.911	87.8233
-231.906	66.9088	-231.906	-20.5039	-231.906	154.801	-231.906	154.801	-231.906	143.278
-231.902	-171.955	-231.902	-140.609	-231.902	238.735	-231.902	238.735	-231.902	97.7916
-231.897	-123.685	-231.897	70.856	-231.897	93.7238	-231.897	93.7238	-231.897	-26.1343
-231.892	-190.602	-231.892	155.855	-231.892	-67.2693	-231.892	-67.2693	-231.892	195.68
-231.888	-286.441	-231.888	-94.5855	-231.888	-195.993	-231.888	-195.993	-231.888	70.8021
-231.883	22.6733	-231.883	-222.462	-231.883	-80.6324	-231.883	-80.6324	-231.883	178.81
-231.878	0.12975	-231.878	40.9989	-231.878	201.658	-231.878	201.658	-231.878	122.044
-231.873	-151.11	-231.873	311.642	-231.873	154.884	-231.873	154.884	-231.873	13.3277
-231.869	-1.15616	-231.869	83.7341	-231.869	229.746	-231.869	229.746	-231.869	140.786
-231.864	30.5917	-231.864	90.1155	-231.864	161.059	-231.864	161.059	-231.864	124.514
-231.859	-11.8421	-231.859	-57.7408	-231.859	-87.1753	-231.859	-87.1753	-231.859	113.301
-231.855	84.8023	-231.855	-196.44	-231.855	70.6386	-231.855	70.6386	-231.855	-191.478
-231.85	-270.97	-231.85	62.669	-231.85	-5.08099	-231.85	-5.08099	-231.85	-311.376
-231.845	-325.056	-231.845	-172.968	-231.845	-165.395	-231.845	-165.395	-231.845	-32.866
-231.84	-12.7072	-231.84	199.945	-231.84	-57.1699	-231.84	-57.1699	-231.84	46.6452
-231.836	39.4328	-231.836	210.604	-231.836	46.0246	-231.836	46.0246	-231.836	72.7623
-231.831	-97.3135	-231.831	73.4976	-231.831	147.306	-231.831	147.306	-231.831	97.5113
-231.826	-76.0115	-231.826	125.885	-231.826	177.907	-231.826	177.907	-231.826	34.2902
-231.822	129.342	-231.822	-69.9287	-231.822	109.258	-231.822	109.258	-231.822	-99.3698
-231.817	112.371	-231.817	10.0801	-231.817	75.5222	-231.817	75.5222	-231.817	-43.3004
-231.812	329.116	-231.812	-55.8842	-231.812	-140.125	-231.812	-140.125	-231.812	52.3738
-231.807	23.7551	-231.807	18.2762	-231.807	73.9423	-231.807	73.9423	-231.807	-108.912
-231.803	-100.621	-231.803	103.417	-231.803	73.352	-231.803	73.352	-231.803	-353.095
-231.798	276.921	-231.798	37.8515	-231.798	-193.434	-231.798	-193.434	-231.798	-39.3541
-231.793	161.73	-231.793	61.377	-231.793	24.7626	-231.793	24.7626	-231.793	179.666
-231.789	73.9828	-231.789	-124.092	-231.789	-50.3777	-231.789	-50.3777	-231.789	-44.3091
-231.784	-52.9729	-231.784	-44.6954	-231.784	-103.745	-231.784	-103.745	-231.784	105.833
-231.779	13.5471	-231.779	85.432	-231.779	167.547	-231.779	167.547	-231.779	-94.785
-231.774	157.655	-231.774	-6.69175	-231.774	108.896	-231.774	108.896	-231.774	-112.802
-231.77	-87.4052	-231.77	129.565	-231.77	121.944	-231.77	121.944	-231.77	-107.921
-231.765	-129.034	-231.765	127.961	-231.765	139.814	-231.765	139.814	-231.765	-210.696
-231.76	-137.29	-231.76	-130.664	-231.76	-34.0489	-231.76	-34.0489	-231.76	-10.816
-231.756	-144.616	-231.756	-137.517	-231.756	-26.9483	-231.756	-26.9483	-231.756	-169.104
-231.751	-2.35801	-231.751	59.8982	-231.751	86.2987	-231.751	86.2987	-231.751	-190.095
-231.746	-36.7229	-231.746	-30.0984	-231.746	-138.776	-231.746	-138.776	-231.746	33.539
-231.742	38.4945	-231.742	79.1447	-231.742	52.653	-231.742	52.653	-231.742	179.938
-231.737	231.859	-231.737	141.082	-231.737	63.6297	-231.737	63.6297	-231.737	99.8476
-231.732	153.44	-231.732	50.9449	-231.732	-289.329	-231.732	-289.329	-231.732	107.629
-231.727	137.711	-231.727	-0.4938	-231.727	-320.661	-231.727	-320.661	-231.727	-257.573
-231.723	23.4181	-231.723	100.584	-231.723	184.189	-231.723	184.189	-231.723	-259.147
-231.718	52.7669	-231.718	32.8782	-231.718	126.02	-231.718	126.02	-231.718	-108.499
-231.713	236.095	-231.713	-5.09982	-231.713	-211.009	-231.713	-211.009	-231.713	8.50325
-231.709	134.505	-231.709	-126.476	-231.709	-388.746	-231.709	-388.746	-231.709	143.923
-231.704	202.228	-231.704	-189.173	-231.704	-265.644	-231.704	-265.644	-231.704	107.517
-231.699	96.9979	-231.699	41.4751	-231.699	40.8213	-231.699	40.8213	-231.699	-59.0013
-231.694	-191.06	-231.694	41.7627	-231.694	12.0555	-231.694	12.0555	-231.694	24.5408
-231.69	41.3211	-231.69	170.748	-231.69	-8.52103	-231.69	-8.52103	-231.69	-4.79608
-231.685	42.1256	-231.685	301.868	-231.685	167.29	-231.685	167.29	-231.685	-95.2787
-231.68	292.92	-231.68	55.3996	-231.68	-258.986	-231.68	-258.986	-231.68	1.53925
-231.676	-179.667	-231.676	666.741	-231.676	-310.678	-231.676	-310.678	-231.676	350.765
-231.671	-799.405	-231.671	371.419	-231.671	483.097	-231.671	483.097	-231.671	439.828
-231.666	-233.771	-231.666	-33.5526	-231.666	171.792	-231.666	171.792	-231.666	79.7946
-231.661	-78.061	-231.661	62.6027	-231.661	36.5804	-231.661	36.5804	-231.661	196.092
-231.657	68.2262	-231.657	-147.368	-231.657	-64.1067	-231.657	-64.1067	-231.657	-301.062
-231.652	-137.691	-231.652	-192.595	-231.652	120.156	-231.652	120.156	-231.652	-357.485
-231.647	-67.5513	-231.647	-50.7939	-231.647	-11.0475	-231.647	-11.0475	-231.647	-23.9589
-231.643	-85.7837	-231.643	-97.1506	-231.643	-146.852	-231.643	-146.852	-231.643	-7.29446
-231.638	48.3122	-231.638	-55.4179	-231.638	171.187	-231.638	171.187	-231.638	37.4705
-231.633	-19.5544	-231.633	16.4261	-231.633	-170.038	-231.633	-170.038	-231.633	251.725
-231.628	174.453	-231.628	50.8667	-231.628	36.8599	-231.628	36.8599	-231.628	98.923
-231.624	-70.6434	-231.624	39.3816	-231.624	109.529	-231.624	109.529	-231.624	-69.4712
-231.619	-77.1998	-231.619	-209.61	-231.619	227.534	-231.619	227.534	-231.619	5.04318
-231.614	101.151	-231.614	20.0644	-231.614	241.711	-231.614	241.711	-231.614	-60.2894
-231.61	26.046	-231.61	-107.237	-231.61	148.138	-231.61	148.138	-231.61	80.6467
-231.605	97.691	-231.605	-166.562	-231.605	63.7037	-231.605	63.7037	-231.605	-23.0249
-231.6	18.792	-231.6	75.5511	-231.6	47.3554	-231.6	47.3554	-231.6	-41.7778
-231.595	51.4459	-231.595	9.16147	-231.595	158.191	-231.595	158.191	-231.595	-12.2619
-231.591	224.9	-231.591	-15.6821	-231.591	34.4099	-231.591	34.4099	-231.591	21.0111
-231.586	30.4036	-231.586	110.096	-231.586	50.0969	-231.586	50.0969	-231.586	184.391
-231.581	-134.062	-231.581	36.6515	-231.581	-74.412	-231.581	-74.412	-231.581	-127.77
-231.577	-250.713	-231.577	-130.48	-231.577	-4.64964	-231.577	-4.64964	-231.577	-83.1727
-231.572	-247.44	-231.572	-120.766	-231.572	125.844	-231.572	125.844	-231.572	216.27
-231.567	-68.8431	-231.567	-41.0865	-231.567	189.519	-231.567	189.519	-231.567	243.826
-231.562	-13.9617	-231.562	238.41	-231.562	88.9619	-231.562	88.9619	-231.562	-97.6497
-231.558	126.401	-231.558	219.385	-231.558	260.017	-231.558	260.017	-231.558	-13.4373
-231.553	-122.35	-231.553	-158.23	-231.553	113.703	-231.553	113.703	-231.553	-17.6664
-231.548	31.7306	-231.548	-111.782	-231.548	269.002	-231.548	269.002	-231.548	-133.936
-231.544	-115.382	-231.544	-108.035	-231.544	107.977	-231.544	107.977	-231.544	-59.2828
-231.539	16.3343	-231.539	124.389	-231.539	-19.1982	-231.539	-19.1982	-231.539	-153.484
-231.534	-136.558	-231.534	-48.6929	-231.534	0.61184	-231.534	0.61184	-231.534	80.3957
-231.529	23.0902	-231.529	14.962	-231.529	115.976	-231.529	115.976	-231.529	-35.7533
-231.525	-76.2794	-231.525	-19.5569	-231.525	81.3902	-231.525	81.3902	-231.525	29.4859
-231.52	-313.202	-231.52	49.4204	-231.52	-69.0696	-231.52	-69.0696	-231.52	-79.6838
-231.515	-37.6609	-231.515	-111.877	-231.515	-34.704	-231.515	-34.704	-231.515	-139.573
-231.511	200.1	-231.511	119.364	-231.511	92.2505	-231.511	92.2505	-231.511	-90.5089
-231.506	-34.6362	-231.506	98.0719	-231.506	158.791	-231.506	158.791	-231.506	-58.9237
-231.501	-222.503	-231.501	-276.888	-231.501	-218.014	-231.501	-218.014	-231.501	81.5585
-231.496	-24.8509	-231.496	-27.7689	-231.496	-132.928	-231.496	-132.928	-231.496	-207.724
-231.492	-120.802	-231.492	42.6302	-231.492	163.562	-231.492	163.562	-231.492	-52.9138
-231.487	-111.165	-231.487	-58.723	-231.487	177.026	-231.487	177.026	-231.487	70.4959
-231.482	3.80141	-231.482	-20.3567	-231.482	-34.4302	-231.482	-34.4302	-231.482	-73.1455
-231.478	-125.446	-231.478	-82.3401	-231.478	-65.2706	-231.478	-65.2706	-231.478	-113.263
-231.473	-90.6867	-231.473	-147.701	-231.473	-46.5706	-231.473	-46.5706	-231.473	3.75894
-231.468	75.8546	-231.468	32.3814	-231.468	171.502	-231.468	171.502	-231.468	38.0105
-231.464	53.4569	-231.464	-77.3322	-231.464	86.3213	-231.464	86.3213	-231.464	-90.0769
-231.459	-46.3137	-231.459	-158.638	-231.459	58.7652	-231.459	58.7652	-231.459	-252.802
-231.454	-176.892	-231.454	-74.6221	-231.454	-14.6149	-231.454	-14.6149	-231.454	-183.596
-231.449	-288.198	-231.449	41.4114	-231.449	-209.597	-231.449	-209.597	-231.449	119.063
-231.445	170.642	-231.445	-4.16281	-231.445	-32.4426	-231.445	-32.4426	-231.445	247.648
-231.44	158.908	-231.44	15.7109	-231.44	48.8434	-231.44	48.8434	-231.44	152.362
-231.435	-10.6541	-231.435	-83.7841	-231.435	-114.727	-231.435	-114.727	-231.435	423.674
-231.431	10.6202	-231.431	-123.294	-231.431	11.5217	-231.431	11.5217	-231.431	186.418
-231.426	0.493	-231.426	-62.1262	-231.426	48.2941	-231.426	48.2941	-231.426	-2.20431
-231.421	-63.261	-231.421	100.547	-231.421	-125.219	-231.421	-125.219	-231.421	55.9945
-231.416	-119.419	-231.416	160.241	-231.416	-145.306	-231.416	-145.306	-231.416	-267.606
-231.412	-38.939	-231.412	38.858	-231.412	31.3152	-231.412	31.3152	-231.412	-38.5535
-231.407	-181.192	-231.407	135.061	-231.407	62.0572	-231.407	62.0572	-231.407	197.291
-231.402	-320.716	-231.402	-142.482	-231.402	454.702	-231.402	454.702	-231.402	264.461
-231.398	56.4443	-231.398	-535.164	-231.398	209.594	-231.398	209.594	-231.398	-396.36
-231.393	101.637	-231.393	-13.3045	-231.393	-324.636	-231.393	-324.636	-231.393	-203.779
-231.388	-122.77	-231.388	-164.086	-231.388	-300.654	-231.388	-300.654	-231.388	-66.3752
-231.383	-32.9338	-231.383	-44.8272	-231.383	-66.0114	-231.383	-66.0114	-231.383	-20.3333
-231.379	-128.147	-231.379	107.946	-231.379	-145.359	-231.379	-145.359	-231.379	64.2397
-231.374	-14.0029	-231.374	-178.278	-231.374	-282.077	-231.374	-282.077	-231.374	159.927
-231.369	-148.662	-231.369	-136.035	-231.369	4.05504	-231.369	4.05504	-231.369	-11.544
-231.365	-144.382	-231.365	-0.05628	-231.365	27.0328	-231.365	27.0328	-231.365	-200.029
-231.36	-211.251	-231.36	-31.2333	-231.36	-179.117	-231.36	-179.117	-231.36	-118.014
-231.355	30.0297	-231.355	-44.8441	-231.355	156.03	-231.355	156.03	-231.355	-20.0457
-231.35	134.719	-231.35	-96.4187	-231.35	161.878	-231.35	161.878	-231.35	99.727
-231.346	165.776	-231.346	172.086	-231.346	92.6489	-231.346	92.6489	-231.346	-231.657
-231.341	89.5754	-231.341	92.6145	-231.341	125.462	-231.341	125.462	-231.341	-64.3259
-231.336	73.6266	-231.336	110.616	-231.336	-67.2525	-231.336	-67.2525	-231.336	-5.76284
-231.332	107.388	-231.332	166.699	-231.332	46.9758	-231.332	46.9758	-231.332	-162.319
-231.327	134.541	-231.327	-108.204	-231.327	-33.9664	-231.327	-33.9664	-231.327	-234.352
-231.322	-59.6164	-231.322	-163.403	-231.322	-189.419	-231.322	-189.419	-231.322	-198.705
-231.317	47.5381	-231.317	-265.409	-231.317	-54.4538	-231.317	-54.4538	-231.317	-72.1321
-231.313	113.684	-231.313	14.8677	-231.313	-52.6349	-231.313	-52.6349	-231.313	-12.1551
-231.308	65.4834	-231.308	-8.76914	-231.308	-68.4272	-231.308	-68.4272	-231.308	105.196
-231.303	163.782	-231.303	51.5198	-231.303	228.968	-231.303	228.968	-231.303	90.3164
-231.299	-109.234	-231.299	-21.7701	-231.299	376.958	-231.299	376.958	-231.299	-374.919
-231.294	-156.65	-231.294	68.5098	-231.294	155.077	-231.294	155.077	-231.294	-219.506
-231.289	-99.5976	-231.289	91.9026	-231.289	114.148	-231.289	114.148	-231.289	153.749
-231.284	55.7945	-231.284	-96.901	-231.284	247.284	-231.284	247.284	-231.284	29.9435
-231.28	-48.6618	-231.28	-8.41501	-231.28	3.07165	-231.28	3.07165	-231.28	55.0903
-231.275	-112.265	-231.275	23.0252	-231.275	23.4172	-231.275	23.4172	-231.275	25.4019
-231.27	-62.0088	-231.27	-14.8701	-231.27	84.9083	-231.27	84.9083	-231.27	33.9636
-231.266	-11.6358	-231.266	251.237	-231.266	242.49	-231.266	242.49	-231.266	351.403
-231.261	6.86973	-231.261	94.2902	-231.261	-131.258	-231.261	-131.258	-231.261	119.17
-231.256	-213.873	-231.256	-134.753	-231.256	-50.5259	-231.256	-50.5259	-231.256	50.827
-231.251	-291.84	-231.251	-70.0139	-231.251	159.421	-231.251	159.421	-231.251	-17.421
-231.247	-114.801	-231.247	128.47	-231.247	90.9916	-231.247	90.9916	-231.247	203.94
-231.242	-77.9848	-231.242	-69.9519	-231.242	129.492	-231.242	129.492	-231.242	-67.4844
-231.237	-23.6906	-231.237	-21.6043	-231.237	49.4739	-231.237	49.4739	-231.237	127.07
-231.233	-133.286	-231.233	51.4051	-231.233	4.73151	-231.233	4.73151	-231.233	106.216
-231.228	-125.316	-231.228	-132.084	-231.228	-59.4785	-231.228	-59.4785	-231.228	-136.95
-231.223	128.52	-231.223	233.728	-231.223	-156.436	-231.223	-156.436	-231.223	-66.0793
-231.219	-63.5772	-231.219	-63.5185	-231.219	3.33393	-231.219	3.33393	-231.219	-16.2734
-231.214	-21.3174	-231.214	-13.3179	-231.214	-63.7049	-231.214	-63.7049	-231.214	266.252
-231.209	-109.036	-231.209	41.8183	-231.209	28.3144	-231.209	28.3144	-231.209	-120.169
-231.204	-21.9059	-231.204	-4.78487	-231.204	40.722	-231.204	40.722	-231.204	-265.001
-231.2	-83.1438	-231.2	-37.541	-231.2	-102.55	-231.2	-102.55	-231.2	-218.773
-231.195	8.22666	-231.195	-203.733	-231.195	94.9251	-231.195	94.9251	-231.195	-126.008
-231.19	-93.6943	-231.19	-172.623	-231.19	140.947	-231.19	140.947	-231.19	-53.5025
-231.186	-110.745	-231.186	-251.818	-231.186	22.8868	-231.186	22.8868	-231.186	-160.17
-231.181	-83.9361	-231.181	-82.0381	-231.181	51.487	-231.181	51.487	-231.181	-227.844
-231.176	65.3055	-231.176	-10.5983	-231.176	36.53	-231.176	36.53	-231.176	406.556
-231.171	299.122	-231.171	133.948	-231.171	-63.1278	-231.171	-63.1278	-231.171	195.175
-231.167	41.5376	-231.167	97.5141	-231.167	56.084	-231.167	56.084	-231.167	-87.222
-231.162	252.808	-231.162	104.436	-231.162	18.6625	-231.162	18.6625	-231.162	234.899
-231.157	55.8579	-231.157	64.3267	-231.157	15.077	-231.157	15.077	-231.157	-18.3916
-231.153	49.9849	-231.153	-84.2833	-231.153	-47.9986	-231.153	-47.9986	-231.153	-107.033
-231.148	-114.853	-231.148	127.366	-231.148	-74.6476	-231.148	-74.6476	-231.148	54.4532
-231.143	112.47	-231.143	-109.213	-231.143	-95.7661	-231.143	-95.7661	-231.143	139.039
-231.138	15.7321	-231.138	-123.807	-231.138	-109.652	-231.138	-109.652	-231.138	95.2411
-231.134	-162.509	-231.134	3.78255	-231.134	-43.9909	-231.134	-43.9909	-231.134	167.59
-231.129	124.712	-231.129	-69.6817	-231.129	-161.781	-231.129	-161.781	-231.129	72.3205
-231.124	100.215	-231.124	-261.628	-231.124	-330.983	-231.124	-330.983	-231.124	-65.7307
-231.12	47.7399	-231.12	-210.711	-231.12	-183.117	-231.12	-183.117	-231.12	-208.372
-231.115	-135.168	-231.115	-8.92673	-231.115	32.6225	-231.115	32.6225	-231.115	-300.878
-231.11	-232.236	-231.11	80.9107	-231.11	100.014	-231.11	100.014	-231.11	-13.5215
-231.105	-157.99	-231.105	162.074	-231.105	-11.6268	-231.105	-11.6268	-231.105	53.1759
-231.101	-130.991	-231.101	29.5721	-231.101	-125.039	-231.101	-125.039	-231.101	-123.616
-231.096	-56.3391	-231.096	139.644	-231.096	-139.561	-231.096	-139.561	-231.096	-131.222
-231.091	-112.244	-231.091	70.6555	-231.091	-139.892	-231.091	-139.892	-231.091	191.544
-231.087	-107.722	-231.087	-163.515	-231.087	-143.307	-231.087	-143.307	-231.087	18.6745
-231.082	-21.6717	-231.082	-34.0253	-231.082	95.7902	-231.082	95.7902	-231.082	38.1495
-231.077	184.592	-231.077	-10.2224	-231.077	269.776	-231.077	269.776	-231.077	-34.9912
-231.072	101.873	-231.072	-113.225	-231.072	98.8803	-231.072	98.8803	-231.072	-119.008
-231.068	-146.867	-231.068	-187.441	-231.068	30.823	-231.068	30.823	-231.068	-90.0291
-231.063	-236.012	-231.063	-255.74	-231.063	63.8928	-231.063	63.8928	-231.063	32.8214
-231.058	-1.20428	-231.058	-135.638	-231.058	-89.3021	-231.058	-89.3021	-231.058	249.084
-231.054	278.034	-231.054	-211.653	-231.054	146.026	-231.054	146.026	-231.054	116.723
-231.049	68.7279	-231.049	70.1701	-231.049	-313.873	-231.049	-313.873	-231.049	95.0718
-231.044	-78.5553	-231.044	18.4865	-231.044	-246.483	-231.044	-246.483	-231.044	112.998
-231.039	152.395	-231.039	213.875	-231.039	-79.1156	-231.039	-79.1156	-231.039	119.125
-231.035	116.543	-231.035	171.293	-231.035	-70.2934	-231.035	-70.2934	-231.035	142.493
-231.03	-59.9236	-231.03	143.407	-231.03	59.4493	-231.03	59.4493	-231.03	-193.227
-231.025	140.101	-231.025	-67.5567	-231.025	-147.309	-231.025	-147.309	-231.025	-135.633
-231.021	234.411	-231.021	-211.552	-231.021	-65.7967	-231.021	-65.7967	-231.021	37.6389
-231.016	86.4797	-231.016	-115.335	-231.016	36.5693	-231.016	36.5693	-231.016	-35.2224
-231.011	-52.1161	-231.011	0.17797	-231.011	79.4151	-231.011	79.4151	-231.011	-77.2844
-231.006	-158.085	-231.006	141.379	-231.006	-33.9014	-231.006	-33.9014	-231.006	-41.9333
-231.002	-60.4916	-231.002	63.9287	-231.002	46.0133	-231.002	46.0133	-231.002	-145.715
-230.997	-109.17	-230.997	76.2452	-230.997	82.5082	-230.997	82.5082	-230.997	71.9135
-230.992	46.6088	-230.992	21.2199	-230.992	82.5596	-230.992	82.5596	-230.992	231.5
-230.988	287.69	-230.988	-37.1465	-230.988	10.6224	-230.988	10.6224	-230.988	-54.1805
-230.983	58.497	-230.983	-53.1543	-230.983	120.106	-230.983	120.106	-230.983	-190.069
-230.978	44.3388	-230.978	341.173	-230.978	248.698	-230.978	248.698	-230.978	-382.533
-230.974	21.2609	-230.974	193.352	-230.974	148.795	-230.974	148.795	-230.974	154.645
-230.969	73.8276	-230.969	43.3144	-230.969	146.804	-230.969	146.804	-230.969	176.664
-230.964	32.6217	-230.964	-203.096	-230.964	100.039	-230.964	100.039	-230.964	21.1792
-230.959	139.812	-230.959	134.59	-230.959	-8.05283	-230.959	-8.05283	-230.959	69.5614
-230.955	221.431	-230.955	51.8331	-230.955	8.27808	-230.955	8.27808	-230.955	-232.721
-230.95	196.756	-230.95	-44.6498	-230.95	-112.887	-230.95	-112.887	-230.95	92.4068
-230.945	234.945	-230.945	-46.3324	-230.945	18.3366	-230.945	18.3366	-230.945	338.856
-230.941	120.235	-230.941	-272.414	-230.941	-110.47	-230.941	-110.47	-230.941	-219.168
-230.936	44.8834	-230.936	-215.522	-230.936	-179.197	-230.936	-179.197	-230.936	-173.446
-230.931	72.9781	-230.931	3.40806	-230.931	-38.443	-230.931	-38.443	-230.931	-172.043
-230.926	34.81	-230.926	-100.994	-230.926	-148.227	-230.926	-148.227	-230.926	6.95455
-230.922	146.254	-230.922	-81.8968	-230.922	-325.667	-230.922	-325.667	-230.922	-98.1898
-230.917	412.063	-230.917	-64.3802	-230.917	-137.481	-230.917	-137.481	-230.917	-66.5501
-230.912	322.984	-230.912	-123.173	-230.912	-95.0129	-230.912	-95.0129	-230.912	152.355
-230.908	116.314	-230.908	59.6618	-230.908	52.1478	-230.908	52.1478	-230.908	-132.062
-230.903	150.882	-230.903	94.9629	-230.903	-8.60699	-230.903	-8.60699	-230.903	-86.4368
-230.898	246.093	-230.898	-295.709	-230.898	17.2611	-230.898	17.2611	-230.898	62.1368
-230.893	208.587	-230.893	-176.412	-230.893	67.6538	-230.893	67.6538	-230.893	53.1327
-230.889	30.7634	-230.889	169.569	-230.889	-84.5205	-230.889	-84.5205	-230.889	25.3519
-230.884	11.7399	-230.884	93.9912	-230.884	-92.4217	-230.884	-92.4217	-230.884	-96.2735
-230.879	-109.087	-230.879	41.3915	-230.879	-139.846	-230.879	-139.846	-230.879	-117.807
-230.875	-80.5253	-230.875	-124.892	-230.875	75.1538	-230.875	75.1538	-230.875	23.411
-230.87	-39.5775	-230.87	-121.802	-230.87	-43.5998	-230.87	-43.5998	-230.87	1.10262
-230.865	76.0745	-230.865	-99.5491	-230.865	-213.31	-230.865	-213.31	-230.865	151.961
-230.86	55.776	-230.86	356.748	-230.86	-280.256	-230.86	-280.256	-230.86	-121.51
-230.856	-52.9657	-230.856	62.6671	-230.856	-142.117	-230.856	-142.117	-230.856	13.6787
-230.851	-78.2671	-230.851	-150.545	-230.851	31.1349	-230.851	31.1349	-230.851	160.565
-230.846	16.2312	-230.846	-205.331	-230.846	-56.6121	-230.846	-56.6121	-230.846	-78.6346
-230.842	102.245	-230.842	-13.6889	-230.842	-262.785	-230.842	-262.785	-230.842	-32.5061
-230.837	146.089	-230.837	276.724	-230.837	-39.6441	-230.837	-39.6441	-230.837	-12.0415
-230.832	-130.22	-230.832	35.0884	-230.832	-33.0273	-230.832	-33.0273	-230.832	135.029
-230.827	-143.104	-230.827	-26.5618	-230.827	69.5061	-230.827	69.5061	-230.827	130.519
-230.823	-0.67952	-230.823	-63.5288	-230.823	75.5358	-230.823	75.5358	-230.823	-225.303
-230.818	-129.203	-230.818	-66.3343	-230.818	32.1193	-230.818	32.1193	-230.818	-108.536
-230.813	-143.488	-230.813	23.0196	-230.813	33.3285	-230.813	33.3285	-230.813	-88.2631
-230.809	45.0482	-230.809	76.0045	-230.809	-102.206	-230.809	-102.206	-230.809	-19.3442
-230.804	-25.1076	-230.804	19.7927	-230.804	11.3215	-230.804	11.3215	-230.804	117.546
-230.799	-4.90078	-230.799	115.127	-230.799	-39.3597	-230.799	-39.3597	-230.799	77.8649
-230.794	92.896	-230.794	400.745	-230.794	245.318	-230.794	245.318	-230.794	46.9551
-230.79	81.0219	-230.79	18.5604	-230.79	197.336	-230.79	197.336	-230.79	-13.6654
-230.785	185.433	-230.785	-22.2895	-230.785	-96.9373	-230.785	-96.9373	-230.785	-40.8714
-230.78	194.059	-230.78	14.2042	-230.78	-0.06644	-230.78	-0.06644	-230.78	-297.688
-230.776	137.931	-230.776	-31.8292	-230.776	88.0454	-230.776	88.0454	-230.776	-34.1299
-230.771	-20.7536	-230.771	117.278	-230.771	-16.8831	-230.771	-16.8831	-230.771	-151.38
-230.766	-115.108	-230.766	-5.94833	-230.766	61.5931	-230.766	61.5931	-230.766	-60.8913
-230.761	-11.7001	-230.761	157.813	-230.761	150.529	-230.761	150.529	-230.761	-67.6093
-230.757	-31.6228	-230.757	278.179	-230.757	127.676	-230.757	127.676	-230.757	-133.253
-230.752	-28.5661	-230.752	-151.892	-230.752	76.7807	-230.752	76.7807	-230.752	-132.604
-230.747	131.919	-230.747	-156.081	-230.747	185.615	-230.747	185.615	-230.747	-41.3149
-230.743	37.7266	-230.743	16.4545	-230.743	303.346	-230.743	303.346	-230.743	95.8953
-230.738	33.7593	-230.738	12.1578	-230.738	81.4745	-230.738	81.4745	-230.738	-194.548
-230.733	-211.58	-230.733	-17.7312	-230.733	127.958	-230.733	127.958	-230.733	-544.188
-230.728	-76.8383	-230.728	-122.883	-230.728	-7.60845	-230.728	-7.60845	-230.728	-349.37
-230.724	65.821	-230.724	80.2545	-230.724	-201.523	-230.724	-201.523	-230.724	-151.785
-230.719	232.493	-230.719	-42.1826	-230.719	-84.7116	-230.719	-84.7116	-230.719	-234.118
-230.714	4.13863	-230.714	118.627	-230.714	13.6695	-230.714	13.6695	-230.714	383.922
-230.71	6.65871	-230.71	8.65965	-230.71	283.473	-230.71	283.473	-230.71	116.335
-230.705	-152.715	-230.705	12.8929	-230.705	146.843	-230.705	146.843	-230.705	-48.5444
-230.7	-18.6817	-230.7	-183.604	-230.7	68.4181	-230.7	68.4181	-230.7	-41.9557
-230.696	275.572	-230.696	-268.476	-230.696	79.762	-230.696	79.762	-230.696	310.193
-230.691	137.343	-230.691	-49.5942	-230.691	41.9422	-230.691	41.9422	-230.691	138.319
-230.686	-164.584	-230.686	-44.9419	-230.686	214.396	-230.686	214.396	-230.686	-15.43
-230.681	-124.706	-230.681	212.514	-230.681	171.163	-230.681	171.163	-230.681	-52.9849
-230.677	-222.941	-230.677	264.021	-230.677	-12.9947	-230.677	-12.9947	-230.677	-177.389
-230.672	-185.1	-230.672	123.752	-230.672	-71.9111	-230.672	-71.9111	-230.672	206.549
-230.667	-61.5904	-230.667	-59.8563	-230.667	151.726	-230.667	151.726	-230.667	184.654
-230.663	-296.155	-230.663	198.555	-230.663	19.0631	-230.663	19.0631	-230.663	-93.398
-230.658	-172.962	-230.658	35.7341	-230.658	-147.607	-230.658	-147.607	-230.658	56.6289
-230.653	-165.72	-230.653	41.4625	-230.653	-185.15	-230.653	-185.15	-230.653	-122.797
-230.648	-55.9452	-230.648	46.1062	-230.648	28.3399	-230.648	28.3399	-230.648	59.9518
-230.644	-66.8793	-230.644	-203.117	-230.644	117.334	-230.644	117.334	-230.644	54.1122
-230.639	28.2746	-230.639	25.8554	-230.639	41.1497	-230.639	41.1497	-230.639	-192.423
-230.634	46.614	-230.634	114.734	-230.634	-150.013	-230.634	-150.013	-230.634	48.3629
-230.63	-125.444	-230.63	251.622	-230.63	-104.742	-230.63	-104.742	-230.63	-132.409
-230.625	2.93221	-230.625	123.288	-230.625	-19.676	-230.625	-19.676	-230.625	-43.932
-230.62	-192.58	-230.62	-76.5694	-230.62	-198.04	-230.62	-198.04	-230.62	10.7364
-230.615	-234.027	-230.615	-117.635	-230.615	61.6885	-230.615	61.6885	-230.615	179.009
-230.611	34.3875	-230.611	-114.717	-230.611	-164.89	-230.611	-164.89	-230.611	302.487
-230.606	5.84054	-230.606	-2.89295	-230.606	-230.547	-230.606	-230.547	-230.606	166.356
-230.601	-157.099	-230.601	28.0963	-230.601	36.4579	-230.601	36.4579	-230.601	-341.351
-230.597	14.7946	-230.597	65.5213	-230.597	95.366	-230.597	95.366	-230.597	-274.495
-230.592	279.253	-230.592	230.298	-230.592	-18.1313	-230.592	-18.1313	-230.592	-225.467
-230.587	81.4455	-230.587	267.91	-230.587	5.91766	-230.587	5.91766	-230.587	153.218
-230.582	131.398	-230.582	-25.2992	-230.582	77.765	-230.582	77.765	-230.582	64.0331
-230.578	83.9224	-230.578	1.58549	-230.578	-149.982	-230.578	-149.982	-230.578	-29.0153
-230.573	5.28284	-230.573	9.89378	-230.573	-313.503	-230.573	-313.503	-230.573	-234.435
-230.568	-1.00449	-230.568	-41.946	-230.568	-275.851	-230.568	-275.851	-230.568	-251.337
-230.564	280.356	-230.564	-26.7154	-230.564	-268.267	-230.564	-268.267	-230.564	74.1293
-230.559	344.541	-230.559	16.7072	-230.559	22.4657	-230.559	22.4657	-230.559	133.376
-230.554	100.218	-230.554	178.841	-230.554	15.6515	-230.554	15.6515	-230.554	136.581
-230.549	-215.047	-230.549	71.2181	-230.549	16.5368	-230.549	16.5368	-230.549	-92.7795
-230.545	37.1192	-230.545	-190.785	-230.545	108.392	-230.545	108.392	-230.545	-163.092
-230.54	287.147	-230.54	-281.657	-230.54	6.10958	-230.54	6.10958	-230.54	-346.113
-230.535	315.277	-230.535	-80.4629	-230.535	116.043	-230.535	116.043	-230.535	-74.8369
-230.531	172.52	-230.531	-185.198	-230.531	-173.182	-230.531	-173.182	-230.531	-32.6905
-230.526	147.759	-230.526	-27.4053	-230.526	-143.612	-230.526	-143.612	-230.526	40.6721
-230.521	112.069	-230.521	57.8615	-230.521	-141.756	-230.521	-141.756	-230.521	119.045
-230.516	-107.905	-230.516	-105.695	-230.516	-32.6875	-230.516	-32.6875	-230.516	135.488
-230.512	-47.6221	-230.512	-72.6162	-230.512	82.2805	-230.512	82.2805	-230.512	-19.6796
-230.507	-42.9357	-230.507	174.143	-230.507	14.0554	-230.507	14.0554	-230.507	-151.788
-230.502	-208.32	-230.502	262.296	-230.502	8.42686	-230.502	8.42686	-230.502	-157.658
-230.498	-89.8909	-230.498	117.436	-230.498	51.1504	-230.498	51.1504	-230.498	-126.405
-230.493	-370.799	-230.493	22.5182	-230.493	6.96014	-230.493	6.96014	-230.493	149.842
-230.488	-361.34	-230.488	-85.658	-230.488	29.7917	-230.488	29.7917	-230.488	-23.3651
-230.483	-249.714	-230.483	-84.769	-230.483	88.7545	-230.483	88.7545	-230.483	-57.9857
-230.479	-113.215	-230.479	-67.3676	-230.479	189.078	-230.479	189.078	-230.479	32.4871
-230.474	-37.0007	-230.474	-154.02	-230.474	1.45725	-230.474	1.45725	-230.474	189.715
-230.469	-84.4932	-230.469	-103.168	-230.469	-93.673	-230.469	-93.673	-230.469	168.661
-230.465	59.6971	-230.465	-164.567	-230.465	24.8991	-230.465	24.8991	-230.465	-128.585
-230.46	63.3278	-230.46	-126.707	-230.46	-14.4472	-230.46	-14.4472	-230.46	-76.2945
-230.455	-46.2565	-230.455	-122.372	-230.455	-65.8468	-230.455	-65.8468	-230.455	-71.9858
-230.451	-127.62	-230.451	-278.647	-230.451	-176.452	-230.451	-176.452	-230.451	-86.8399
-230.446	-59.2844	-230.446	-253.062	-230.446	-138.659	-230.446	-138.659	-230.446	-22.1599
-230.441	-95.3101	-230.441	-109.097	-230.441	-65.466	-230.441	-65.466	-230.441	-90.399
-230.436	27.1809	-230.436	7.56346	-230.436	63.1398	-230.436	63.1398	-230.436	-182.164
-230.432	9.07903	-230.432	132.748	-230.432	96.5338	-230.432	96.5338	-230.432	-144.448
-230.427	32.408	-230.427	239.714	-230.427	-172.498	-230.427	-172.498	-230.427	-161.462
-230.422	146.793	-230.422	18.5871	-230.422	-149.082	-230.422	-149.082	-230.422	20.2226
-230.418	-12.0163	-230.418	101.831	-230.418	30.8914	-230.418	30.8914	-230.418	56.6741
-230.413	-284.525	-230.413	81.6218	-230.413	4.82364	-230.413	4.82364	-230.413	-30.8744
-230.408	-9.52619	-230.408	170.816	-230.408	-34.937	-230.408	-34.937	-230.408	-109.33
-230.403	-1.90732	-230.403	-117.486	-230.403	-162.994	-230.403	-162.994	-230.403	98.5309
-230.399	-27.5008	-230.399	-252.966	-230.399	-85.773	-230.399	-85.773	-230.399	132.243
-230.394	-126.62	-230.394	-126.635	-230.394	-64.9991	-230.394	-64.9991	-230.394	-249.678
-230.389	-70.2886	-230.389	-212.081	-230.389	58.7963	-230.389	58.7963	-230.389	-97.521
-230.385	124.982	-230.385	-131.502	-230.385	76.0685	-230.385	76.0685	-230.385	39.1123
-230.38	80.5539	-230.38	24.8407	-230.38	179.197	-230.38	179.197	-230.38	22.7488
-230.375	190.408	-230.375	-156.386	-230.375	-13.4221	-230.375	-13.4221	-230.375	-26.1167
-230.37	79.2163	-230.37	36.3584	-230.37	-28.5739	-230.37	-28.5739	-230.37	-62.1096
-230.366	-80.4954	-230.366	-4.86296	-230.366	-92.0153	-230.366	-92.0153	-230.366	-148.43
-230.361	150.459	-230.361	-283.907	-230.361	-136.037	-230.361	-136.037	-230.361	79.3286
-230.356	-154.027	-230.356	-81.9576	-230.356	35.6841	-230.356	35.6841	-230.356	137.006
-230.352	-152.381	-230.352	-168.057	-230.352	5.71378	-230.352	5.71378	-230.352	-228.161
-230.347	-77.1647	-230.347	14.3445	-230.347	63.4639	-230.347	63.4639	-230.347	-225.534
-230.342	104.122	-230.342	-67.0188	-230.342	-49.4845	-230.342	-49.4845	-230.342	-77.6161
-230.337	49.6379	-230.337	-6.83336	-230.337	-149.566	-230.337	-149.566	-230.337	-70.6857
-230.333	56.3587	-230.333	-15.0028	-230.333	23.4056	-230.333	23.4056	-230.333	91.367
-230.328	-99.4529	-230.328	-127.376	-230.328	13.7098	-230.328	13.7098	-230.328	257.888
-230.323	51.4703	-230.323	69.4456	-230.323	296.909	-230.323	296.909	-230.323	-112.281
-230.319	134.504	-230.319	119.31	-230.319	30.1438	-230.319	30.1438	-230.319	-153.841
-230.314	-58.2106	-230.314	114.29	-230.314	-119.637	-230.314	-119.637	-230.314	185.98
-230.309	230.214	-230.309	-21.2342	-230.309	-25.1432	-230.309	-25.1432	-230.309	202.771
-230.304	281.132	-230.304	125.316	-230.304	145.584	-230.304	145.584	-230.304	-28.0653
-230.3	33.2367	-230.3	132.32	-230.3	17.0022	-230.3	17.0022	-230.3	79.5684
-230.295	-118.611	-230.295	51.2223	-230.295	-198.06	-230.295	-198.06	-230.295	-89.1647
-230.29	-39.6589	-230.29	153.243	-230.29	-11.1026	-230.29	-11.1026	-230.29	-7.4276
-230.286	-280.131	-230.286	135.704	-230.286	19.5493	-230.286	19.5493	-230.286	-70.8796
-230.281	-42.6834	-230.281	-138.446	-230.281	27.7383	-230.281	27.7383	-230.281	172.472
-230.276	-93.9429	-230.276	-18.245	-230.276	-68.5033	-230.276	-68.5033	-230.276	211.491
-230.271	-117.127	-230.271	257.911	-230.271	6.64065	-230.271	6.64065	-230.271	-139.22
-230.267	-144.866	-230.267	87.2874	-230.267	106.543	-230.267	106.543	-230.267	-92.7358
-230.262	111.979	-230.262	194.095	-230.262	364.345	-230.262	364.345	-230.262	-186.934
-230.257	-7.58545	-230.257	-7.12235	-230.257	-19.2735	-230.257	-19.2735	-230.257	248.199
-230.253	-63.9546	-230.253	91.1089	-230.253	-253.454	-230.253	-253.454	-230.253	239.937
-230.248	138.934	-230.248	-8.20144	-230.248	-304.22	-230.248	-304.22	-230.248	-74.722
-230.243	-27.0382	-230.243	23.0409	-230.243	-90.5731	-230.243	-90.5731	-230.243	-199.929
-230.238	58.7622	-230.238	93.3883	-230.238	-80.6159	-230.238	-80.6159	-230.238	-59.0549
-230.234	-18.4228	-230.234	-202.89	-230.234	33.8652	-230.234	33.8652	-230.234	-74.3823
-230.229	-207.496	-230.229	-170.103	-230.229	41.0287	-230.229	41.0287	-230.229	105.862
-230.224	-199.077	-230.224	-169.18	-230.224	173.965	-230.224	173.965	-230.224	24.3044
-230.22	-130.302	-230.22	-78.1971	-230.22	125.305	-230.22	125.305	-230.22	-98.4999
-230.215	68.2388	-230.215	81.8292	-230.215	3.28024	-230.215	3.28024	-230.215	-81.4665
-230.21	118.664	-230.21	-5.971	-230.21	-142.976	-230.21	-142.976	-230.21	-0.63681
-230.206	-118.907	-230.206	116.185	-230.206	17.5902	-230.206	17.5902	-230.206	101.901
-230.201	-78.6065	-230.201	118.524	-230.201	191.49	-230.201	191.49	-230.201	91.1784
-230.196	-0.32411	-230.196	-211.918	-230.196	82.2646	-230.196	82.2646	-230.196	208.896
-230.191	-209.269	-230.191	-242.919	-230.191	-26.8079	-230.191	-26.8079	-230.191	149.887
-230.187	-257.63	-230.187	-162.046	-230.187	-103.099	-230.187	-103.099	-230.187	242.652
-230.182	-75.8482	-230.182	-157.688	-230.182	-1.54899	-230.182	-1.54899	-230.182	71.563
-230.177	-164.899	-230.177	-155.545	-230.177	9.96537	-230.177	9.96537	-230.177	92.8779
-230.173	34.346	-230.173	72.6736	-230.173	-43.3932	-230.173	-43.3932	-230.173	141.891
-230.168	6.06854	-230.168	198.364	-230.168	85.3761	-230.168	85.3761	-230.168	-144.235
-230.163	-147.248	-230.163	-59.5743	-230.163	-1.09044	-230.163	-1.09044	-230.163	-272.187
-230.158	19.2313	-230.158	-43.2725	-230.158	56.3969	-230.158	56.3969	-230.158	-100.78
-230.154	-25.6212	-230.154	98.5035	-230.154	186.978	-230.154	186.978	-230.154	-35.0782
-230.149	190.992	-230.149	-19.9224	-230.149	-125.11	-230.149	-125.11	-230.149	42.1303
-230.144	-7.98433	-230.144	-39.2133	-230.144	69.9071	-230.144	69.9071	-230.144	197.534
-230.14	-49.7638	-230.14	-87.9192	-230.14	-46.752	-230.14	-46.752	-230.14	123.829
-230.135	-48.9679	-230.135	159.793	-230.135	-118.557	-230.135	-118.557	-230.135	-43.3655
-230.13	-226.176	-230.13	18.3123	-230.13	2.46176	-230.13	2.46176	-230.13	36.1064
-230.125	-64.4791	-230.125	135.876	-230.125	-58.6106	-230.125	-58.6106	-230.125	-85.7682
-230.121	-5.99934	-230.121	42.5951	-230.121	-175.309	-230.121	-175.309	-230.121	68.7721
-230.116	-106.536	-230.116	-139.456	-230.116	31.9219	-230.116	31.9219	-230.116	193.657
-230.111	-41.224	-230.111	-32.0569	-230.111	245.308	-230.111	245.308	-230.111	-110.159
-230.107	-26.5567	-230.107	10.1844	-230.107	34.2592	-230.107	34.2592	-230.107	29.1535
-230.102	-192.566	-230.102	-16.6463	-230.102	-33.7797	-230.102	-33.7797	-230.102	-34.2764
-230.097	-55.3671	-230.097	96.1896	-230.097	17.6506	-230.097	17.6506	-230.097	-149.419
-230.092	-153.219	-230.092	0.86468	-230.092	-22.3605	-230.092	-22.3605	-230.092	-203.756
-230.088	73.4265	-230.088	-45.3376	-230.088	-49.7606	-230.088	-49.7606	-230.088	-87.2066
-230.083	265.786	-230.083	36.5552	-230.083	-242.725	-230.083	-242.725	-230.083	-41.1353
-230.078	-114.844	-230.078	-92.3655	-230.078	60.0999	-230.078	60.0999	-230.078	-72.9283
-230.074	-123.331	-230.074	-75.6415	-230.074	-37.2364	-230.074	-37.2364	-230.074	-62.025
-230.069	-160.81	-230.069	-256.415	-230.069	36.9413	-230.069	36.9413	-230.069	-192.866
-230.064	-58.7906	-230.064	41.2228	-230.064	52.5933	-230.064	52.5933	-230.064	-44.522
-230.059	-15.6577	-230.059	136.284	-230.059	61.5791	-230.059	61.5791	-230.059	161.683
-230.055	37.8558	-230.055	157.992	-230.055	19.8222	-230.055	19.8222	-230.055	19.6658
-230.05	167	-230.05	121.151	-230.05	-47.4614	-230.05	-47.4614	-230.05	31.4067
-230.045	59.2754	-230.045	173.9	-230.045	68.9958	-230.045	68.9958	-230.045	65.5165
-230.041	-60.1186	-230.041	-73.1715	-230.041	-97.0021	-230.041	-97.0021	-230.041	271.452
-230.036	-133.407	-230.036	-51.4862	-230.036	-36.4928	-230.036	-36.4928	-230.036	121.107
-230.031	-96.7802	-230.031	-149.672	-230.031	-28.9031	-230.031	-28.9031	-230.031	-79.91
-230.026	33.2359	-230.026	-136.831	-230.026	-3.21844	-230.026	-3.21844	-230.026	-88.6425
-230.022	136.77	-230.022	67.3458	-230.022	116.369	-230.022	116.369	-230.022	-2.32857
-230.017	-119.708	-230.017	-57.9249	-230.017	29.6436	-230.017	29.6436	-230.017	21.7761
-230.012	-110.363	-230.012	43.7036	-230.012	27.0188	-230.012	27.0188	-230.012	-9.94841
-230.008	-72.1742	-230.008	-26.6823	-230.008	-87.4801	-230.008	-87.4801	-230.008	-50.5143
-230.003	25.4169	-230.003	47.9556	-230.003	-225.136	-230.003	-225.136	-230.003	-29.3417
-229.998	-93.0472	-229.998	7.8503	-229.998	0.49703	-229.998	0.49703	-229.998	-47.6455
-229.993	-101.567	-229.993	75.2363	-229.993	-272.399	-229.993	-272.399	-229.993	2.70061
-229.989	69.1375	-229.989	-82.8963	-229.989	-234.675	-229.989	-234.675	-229.989	123.692
-229.984	16.0711	-229.984	-215.795	-229.984	56.4416	-229.984	56.4416	-229.984	-99.3763
-229.979	169.905	-229.979	-318.288	-229.979	-80.2144	-229.979	-80.2144	-229.979	-60.8979
-229.975	259.233	-229.975	-125.137	-229.975	162.385	-229.975	162.385	-229.975	20.6344
-229.97	-51.081	-229.97	361.703	-229.97	270.148	-229.97	270.148	-229.97	106.028
-229.965	1.16142	-229.965	160.173	-229.965	153.063	-229.965	153.063	-229.965	-101.969
-229.96	207.677	-229.96	-50.5171	-229.96	137.633	-229.96	137.633	-229.96	-97.5784
-229.956	-64.7761	-229.956	220.03	-229.956	107.229	-229.956	107.229	-229.956	-114.888
-229.951	175.175	-229.951	85.3025	-229.951	81.5362	-229.951	81.5362	-229.951	-157.037
-229.946	107.415	-229.946	-224.818	-229.946	130.934	-229.946	130.934	-229.946	-65.8261
-229.942	-44.0142	-229.942	19.382	-229.942	171.473	-229.942	171.473	-229.942	-93.1392
-229.937	-15.0495	-229.937	350.081	-229.937	-145.607	-229.937	-145.607	-229.937	7.04076
-229.932	49.6553	-229.932	276.567	-229.932	-268.69	-229.932	-268.69	-229.932	-1.6308
-229.928	-20.7618	-229.928	291.826	-229.928	-55.231	-229.928	-55.231	-229.928	-255.709
-229.923	-113.43	-229.923	267.734	-229.923	-53.9838	-229.923	-53.9838	-229.923	-9.37755
-229.918	188.47	-229.918	109.276	-229.918	-36.03	-229.918	-36.03	-229.918	-1.8191
-229.913	106.598	-229.913	35.3827	-229.913	-59.7689	-229.913	-59.7689	-229.913	-34.9688
-229.909	154.276	-229.909	-63.7312	-229.909	-94.175	-229.909	-94.175	-229.909	22.8215
-229.904	281.111	-229.904	6.34993	-229.904	15.1267	-229.904	15.1267	-229.904	86.1597
-229.899	233.15	-229.899	-16.916	-229.899	55.3743	-229.899	55.3743	-229.899	-59.0141
-229.895	-55.7224	-229.895	-99.4597	-229.895	145.826	-229.895	145.826	-229.895	-52.6914
-229.89	-248.564	-229.89	57.9509	-229.89	-70.5825	-229.89	-70.5825	-229.89	18.4429
-229.885	6.25491	-229.885	214.85	-229.885	94.3478	-229.885	94.3478	-229.885	-140.151
-229.88	-31.6723	-229.88	-12.2671	-229.88	131.071	-229.88	131.071	-229.88	144.769
-229.876	-51.7389	-229.876	-27.3325	-229.876	99.6628	-229.876	99.6628	-229.876	135.215
-229.871	21.7882	-229.871	101.603	-229.871	41.5406	-229.871	41.5406	-229.871	29.3438
-229.866	-122.575	-229.866	-223.294	-229.866	37.7663	-229.866	37.7663	-229.866	323.497
-229.862	-89.39	-229.862	26.9609	-229.862	-53.1848	-229.862	-53.1848	-229.862	-162.239
-229.857	-171.738	-229.857	234.854	-229.857	129.69	-229.857	129.69	-229.857	-351.011
-229.852	-21.6947	-229.852	-114.218	-229.852	170.697	-229.852	170.697	-229.852	-344.749
-229.847	-89.1467	-229.847	142.817	-229.847	-83.1141	-229.847	-83.1141	-229.847	-167.918
-229.843	-36.5921	-229.843	253.218	-229.843	9.87274	-229.843	9.87274	-229.843	109.948
-229.838	78.3761	-229.838	128.187	-229.838	92.1168	-229.838	92.1168	-229.838	-30.0897
-229.833	-2.66586	-229.833	-109.695	-229.833	274.253	-229.833	274.253	-229.833	11.8066
-229.829	42.1058	-229.829	-204.989	-229.829	48.7855	-229.829	48.7855	-229.829	-81.7539
-229.824	130.821	-229.824	-77.2823	-229.824	-15.8997	-229.824	-15.8997	-229.824	60.017
-229.819	-35.0946	-229.819	34.6337	-229.819	40.3604	-229.819	40.3604	-229.819	419.569
-229.814	-2.35044	-229.814	24.6697	-229.814	-99.412	-229.814	-99.412	-229.814	262.068
-229.81	75.2592	-229.81	-38.0942	-229.81	-7.6979	-229.81	-7.6979	-229.81	-298.44
-229.805	-24.1737	-229.805	82.8763	-229.805	70.7227	-229.805	70.7227	-229.805	-37.5934
-229.8	2.87977	-229.8	25.108	-229.8	47.9544	-229.8	47.9544	-229.8	152.47
-229.796	-24.2327	-229.796	57.9921	-229.796	27.0399	-229.796	27.0399	-229.796	-58.2033
-229.791	161.077	-229.791	129.876	-229.791	-66.4859	-229.791	-66.4859	-229.791	-100.708
-229.786	221.434	-229.786	-37.3001	-229.786	-164.796	-229.786	-164.796	-229.786	231.857
-229.781	-82.7435	-229.781	180.725	-229.781	20.846	-229.781	20.846	-229.781	-130.648
-229.777	105.933	-229.777	139.568	-229.777	80.4467	-229.777	80.4467	-229.777	-12.6067
-229.772	141.453	-229.772	13.0819	-229.772	-192.989	-229.772	-192.989	-229.772	-185.79
-229.767	306.941	-229.767	-99.1275	-229.767	-209.351	-229.767	-209.351	-229.767	-117.098
-229.763	211.729	-229.763	-187.025	-229.763	-13.5208	-229.763	-13.5208	-229.763	-209.492
-229.758	-151.926	-229.758	136.215	-229.758	-57.2679	-229.758	-57.2679	-229.758	-168.681
-229.753	-110.013	-229.753	105.355	-229.753	54.516	-229.753	54.516	-229.753	166.169
-229.748	-205.815	-229.748	288.011	-229.748	-125.712	-229.748	-125.712	-229.748	-22.5411
-229.744	-100.801	-229.744	-0.44426	-229.744	47.514	-229.744	47.514	-229.744	99.1408
-229.739	-154.109	-229.739	-76.1024	-229.739	151.398	-229.739	151.398	-229.739	82.6425
-229.734	-69.5607	-229.734	-22.4312	-229.734	-92.2421	-229.734	-92.2421	-229.734	-173.99
-229.73	-229.596	-229.73	-17.7202	-229.73	-114.872	-229.73	-114.872	-229.73	-279.885
-229.725	-56.594	-229.725	-13.5442	-229.725	217.214	-229.725	217.214	-229.725	-103.87
-229.72	-143.615	-229.72	-66.5571	-229.72	328.146	-229.72	328.146	-229.72	-46.1702
-229.715	115.323	-229.715	79.3922	-229.715	-148.925	-229.715	-148.925	-229.715	-98.4486
-229.711	13.3321	-229.711	-84.2074	-229.711	177.411	-229.711	177.411	-229.711	-5.89762
-229.706	-200.562	-229.706	-173.842	-229.706	150.663	-229.706	150.663	-229.706	248.29
-229.701	-157.753	-229.701	-56.7655	-229.701	52.4865	-229.701	52.4865	-229.701	43.096
-229.697	216.44	-229.697	-113.897	-229.697	172.32	-229.697	172.32	-229.697	-10.4916
-229.692	-91.5224	-229.692	-169.628	-229.692	93.2839	-229.692	93.2839	-229.692	-42.951
-229.687	-195.998	-229.687	-41.7326	-229.687	-148.205	-229.687	-148.205	-229.687	8.36104
-229.683	67.6759	-229.683	49.8488	-229.683	-19.383	-229.683	-19.383	-229.683	2.95662
-229.678	-12.4139	-229.678	13.2822	-229.678	-30.2079	-229.678	-30.2079	-229.678	-156.233
-229.673	-24.3586	-229.673	188.611	-229.673	-63.496	-229.673	-63.496	-229.673	-151.932
-229.668	112.507	-229.668	272.658	-229.668	-186.684	-229.668	-186.684	-229.668	-111.235
-229.664	-128.434	-229.664	86.3692	-229.664	-101.465	-229.664	-101.465	-229.664	-381.186
-229.659	-202.004	-229.659	269.437	-229.659	88.7163	-229.659	88.7163	-229.659	-117.646
-229.654	-19.7268	-229.654	-94.4547	-229.654	195.697	-229.654	195.697	-229.654	4.53089
-229.65	-212.534	-229.65	-124.123	-229.65	-46.025	-229.65	-46.025	-229.65	80.5101
-229.645	-33.4402	-229.645	-29.8545	-229.645	-79.4202	-229.645	-79.4202	-229.645	-211.362
-229.64	-67.9536	-229.64	-37.8204	-229.64	14.5841	-229.64	14.5841	-229.64	-63.1569
-229.635	-2.90368	-229.635	-46.9658	-229.635	118.272	-229.635	118.272	-229.635	321.494
-229.631	23.6124	-229.631	80.4612	-229.631	159.246	-229.631	159.246	-229.631	105.872
-229.626	160.409	-229.626	244.629	-229.626	-33.6305	-229.626	-33.6305	-229.626	216.103
-229.621	-80.8855	-229.621	152.203	-229.621	64.9574	-229.621	64.9574	-229.621	128.378
-229.617	231.103	-229.617	-56.8097	-229.617	28.3345	-229.617	28.3345	-229.617	-89.1215
-229.612	12.967	-229.612	-185.176	-229.612	18.9224	-229.612	18.9224	-229.612	-121.594
-229.607	-159.786	-229.607	21.141	-229.607	-47.9153	-229.607	-47.9153	-229.607	-11.154
-229.602	-12.9458	-229.602	-132.964	-229.602	20.5832	-229.602	20.5832	-229.602	-47.3647
-229.598	-28.8787	-229.598	71.1968	-229.598	-70.3754	-229.598	-70.3754	-229.598	22.2979
-229.593	-254.069	-229.593	41.9021	-229.593	-100.506	-229.593	-100.506	-229.593	194.961
-229.588	-243.633	-229.588	-81.192	-229.588	-94.0355	-229.588	-94.0355	-229.588	44.5015
-229.584	-304.457	-229.584	192.692	-229.584	153.557	-229.584	153.557	-229.584	-195.109
-229.579	-211.773	-229.579	124.404	-229.579	17.5201	-229.579	17.5201	-229.579	-212.767
-229.574	19.5953	-229.574	44.628	-229.574	-97.0125	-229.574	-97.0125	-229.574	-178.252
-229.569	-11.1805	-229.569	98.8765	-229.569	111.48	-229.569	111.48	-229.569	-99.5758
-229.565	76.5125	-229.565	46.361	-229.565	-49.1848	-229.565	-49.1848	-229.565	-125.492
-229.56	253.956	-229.56	14.7772	-229.56	-58.1918	-229.56	-58.1918	-229.56	196.749
-229.555	211.553	-229.555	97.0007	-229.555	259.463	-229.555	259.463	-229.555	209.725
-229.551	232.774	-229.551	-42.9462	-229.551	219.939	-229.551	219.939	-229.551	-203.809
-229.546	-104.21	-229.546	53.1209	-229.546	124.499	-229.546	124.499	-229.546	-176.996
-229.541	-677.861	-229.541	55.0249	-229.541	249.651	-229.541	249.651	-229.541	-23.1041
-229.536	-119.679	-229.536	-147.413	-229.536	32.5466	-229.536	32.5466	-229.536	206.107
-229.532	-34.2051	-229.532	-227.561	-229.532	20.9365	-229.532	20.9365	-229.532	96.1655
-229.527	-183.284	-229.527	-21.3636	-229.527	-27.1784	-229.527	-27.1784	-229.527	-93.871
-229.522	-97.7407	-229.522	87.5745	-229.522	-93.2001	-229.522	-93.2001	-229.522	60.6461
-229.518	-59.6632	-229.518	-141.084	-229.518	-21.3109	-229.518	-21.3109	-229.518	105.957
-229.513	-65.1583	-229.513	-160.119	-229.513	218.316	-229.513	218.316	-229.513	-148.078
-229.508	-67.1653	-229.508	-110.245	-229.508	90.8608	-229.508	90.8608	-229.508	69.5536
-229.503	126.66	-229.503	-86.6169	-229.503	-90.8569	-229.503	-90.8569	-229.503	134.097
-229.499	-31.8612	-229.499	-234.115	-229.499	108.657	-229.499	108.657	-229.499	-74.3016
-229.494	-45.7181	-229.494	-239.207	-229.494	-65.8694	-229.494	-65.8694	-229.494	179.91
-229.489	-154.279	-229.489	-231.204	-229.489	-97.1754	-229.489	-97.1754	-229.489	10.4852
-229.485	-45.9429	-229.485	-60.608	-229.485	-210.794	-229.485	-210.794	-229.485	-245.817
-229.48	-83.7501	-229.48	-198.271	-229.48	-46.6723	-229.48	-46.6723	-229.48	-243.904
-229.475	-199.916	-229.475	-163.686	-229.475	-299.27	-229.475	-299.27	-229.475	-34.4527
-229.47	-83.7792	-229.47	-123.429	-229.47	-181.907	-229.47	-181.907	-229.47	72.2389
-229.466	137.056	-229.466	-143.334	-229.466	22.3757	-229.466	22.3757	-229.466	61.9206
-229.461	-135.932	-229.461	41.1978	-229.461	13.5486	-229.461	13.5486	-229.461	85.2195
-229.456	-253.728	-229.456	-33.6552	-229.456	-25.3848	-229.456	-25.3848	-229.456	10.9301
-229.452	-130.867	-229.452	49.9989	-229.452	-122.368	-229.452	-122.368	-229.452	0.41675
-229.447	-283.223	-229.447	50.5186	-229.447	-36.7987	-229.447	-36.7987	-229.447	146.424
-229.442	-69.4094	-229.442	-85.7805	-229.442	63.7092	-229.442	63.7092	-229.442	-3.55939
-229.437	-203.146	-229.437	-160.004	-229.437	301.251	-229.437	301.251	-229.437	-213.777
-229.433	-197.358	-229.433	-33.4667	-229.433	174.924	-229.433	174.924	-229.433	109.322
-229.428	-171.313	-229.428	20.3593	-229.428	101.903	-229.428	101.903	-229.428	-32.2343
-229.423	-139.378	-229.423	-169.137	-229.423	211.685	-229.423	211.685	-229.423	-274.027
-229.419	-69.6523	-229.419	-21.2919	-229.419	-22.1807	-229.419	-22.1807	-229.419	18.2621
-229.414	111.025	-229.414	123.003	-229.414	74.297	-229.414	74.297	-229.414	55.1799
-229.409	189.678	-229.409	109.173	-229.409	62.3889	-229.409	62.3889	-229.409	101.524
-229.405	175.876	-229.405	-3.79651	-229.405	-46.5362	-229.405	-46.5362	-229.405	106.009
-229.4	-174.215	-229.4	-62.9726	-229.4	-1.22706	-229.4	-1.22706	-229.4	129.538
-229.395	-152.03	-229.395	-41.6021	-229.395	40.4684	-229.395	40.4684	-229.395	74.5166
-229.39	-231.622	-229.39	-91.6213	-229.39	22.8949	-229.39	22.8949	-229.39	-28.0129
-229.386	70.3472	-229.386	167.071	-229.386	-64.2816	-229.386	-64.2816	-229.386	-50.6415
-229.381	93.3651	-229.381	137.097	-229.381	65.3251	-229.381	65.3251	-229.381	-58.7772
-229.376	-99.254	-229.376	111.607	-229.376	130.282	-229.376	130.282	-229.376	-191.309
-229.372	167.897	-229.372	-51.6634	-229.372	-107.492	-229.372	-107.492	-229.372	-54.697
-229.367	114.446	-229.367	-107.496	-229.367	-312.303	-229.367	-312.303	-229.367	80.5087
-229.362	-177.499	-229.362	-146.261	-229.362	20.5074	-229.362	20.5074	-229.362	113.495
-229.357	-105.209	-229.357	112.288	-229.357	-174.045	-229.357	-174.045	-229.357	267.319
-229.353	231.859	-229.353	123.594	-229.353	-75.4666	-229.353	-75.4666	-229.353	-135.205
-229.348	180.693	-229.348	-171.049	-229.348	87.6821	-229.348	87.6821	-229.348	-73.2523
-229.343	-44.1276	-229.343	-131.753	-229.343	-238.31	-229.343	-238.31	-229.343	-127.516
-229.339	20.5127	-229.339	-37.5781	-229.339	-264.584	-229.339	-264.584	-229.339	-121.544
-229.334	-189.617	-229.334	35.3275	-229.334	-92.4491	-229.334	-92.4491	-229.334	75.2502
-229.329	43.8682	-229.329	-55.4869	-229.329	-130.885	-229.329	-130.885	-229.329	86.6771
-229.324	201.52	-229.324	-13.6054	-229.324	-181.375	-229.324	-181.375	-229.324	107.802
-229.32	143.182	-229.32	-125.518	-229.32	23.9539	-229.32	23.9539	-229.32	-185.47
-229.315	-62.7055	-229.315	70.2431	-229.315	119.275	-229.315	119.275	-229.315	-44.7881
-229.31	-30.762	-229.31	-17.6495	-229.31	-151.866	-229.31	-151.866	-229.31	-23.0181
-229.306	98.3757	-229.306	-248.796	-229.306	-29.8382	-229.306	-29.8382	-229.306	-243.993
-229.301	-40.5307	-229.301	-128.852	-229.301	9.42945	-229.301	9.42945	-229.301	-24.7328
-229.296	142.443	-229.296	-71.2383	-229.296	174.582	-229.296	174.582	-229.296	5.15115
-229.291	-60.8263	-229.291	110.005	-229.291	-32.3586	-229.291	-32.3586	-229.291	-234.382
-229.287	22.2501	-229.287	117.879	-229.287	-161.117	-229.287	-161.117	-229.287	16.9284
-229.282	19.762	-229.282	-24.3998	-229.282	-330.733	-229.282	-330.733	-229.282	253.754
-229.277	128.803	-229.277	-18.6713	-229.277	5.20274	-229.277	5.20274	-229.277	293.701
-229.273	-85.661	-229.273	271.59	-229.273	89.6312	-229.273	89.6312	-229.273	60.15
-229.268	-208.801	-229.268	175.448	-229.268	49.3736	-229.268	49.3736	-229.268	-227.28
-229.263	-105.054	-229.263	-66.7177	-229.263	43.3694	-229.263	43.3694	-229.263	-379.276
-229.258	71.5714	-229.258	179.339	-229.258	-159.909	-229.258	-159.909	-229.258	-50.7312
-229.254	-100.309	-229.254	132.997	-229.254	9.02354	-229.254	9.02354	-229.254	79.1979
-229.249	-32.9855	-229.249	12.0715	-229.249	0.99185	-229.249	0.99185	-229.249	-72.4659
-229.244	-174.356	-229.244	142.913	-229.244	85.5364	-229.244	85.5364	-229.244	131.234
-229.24	-51.4981	-229.24	138.2	-229.24	-9.89983	-229.24	-9.89983	-229.24	86.6825
-229.235	-9.87662	-229.235	-42.5164	-229.235	-115.487	-229.235	-115.487	-229.235	74.5521
-229.23	162.592	-229.23	-32.7517	-229.23	-89.2784	-229.23	-89.2784	-229.23	93.8766
-229.225	130.227	-229.225	-157.547	-229.225	-50.0947	-229.225	-50.0947	-229.225	-89.7502
-229.221	14.3765	-229.221	137.646	-229.221	-26.6503	-229.221	-26.6503	-229.221	12.7061
-229.216	33.4422	-229.216	191.484	-229.216	136.068	-229.216	136.068	-229.216	15.8353
-229.211	3.1674	-229.211	-200.626	-229.211	-109.055	-229.211	-109.055	-229.211	-228.037
-229.207	163.567	-229.207	-78.2854	-229.207	-39.5145	-229.207	-39.5145	-229.207	-30.0971
-229.202	-101.449	-229.202	-90.8926	-229.202	24.5455	-229.202	24.5455	-229.202	35.2902
-229.197	-191.651	-229.197	-79.4712	-229.197	153.303	-229.197	153.303	-229.197	9.90512
-229.192	167.171	-229.192	-98.8011	-229.192	58.8797	-229.192	58.8797	-229.192	151.682
-229.188	101.72	-229.188	-102.944	-229.188	81.9218	-229.188	81.9218	-229.188	-27.6708
-229.183	-61.4446	-229.183	108.838	-229.183	63.1519	-229.183	63.1519	-229.183	33.3691
-229.178	146.112	-229.178	170.262	-229.178	-113.894	-229.178	-113.894	-229.178	-122.379
-229.174	-116.948	-229.174	-8.72434	-229.174	22.8991	-229.174	22.8991	-229.174	-384.243
-229.169	-19.1973	-229.169	-125.193	-229.169	101.023	-229.169	101.023	-229.169	-66.302
-229.164	44.7833	-229.164	-31.5729	-229.164	-55.3067	-229.164	-55.3067	-229.164	-184.318
-229.16	32.161	-229.16	-86.0378	-229.16	-307.58	-229.16	-307.58	-229.16	33.1668
-229.155	-33.5333	-229.155	-52.1685	-229.155	-297.102	-229.155	-297.102	-229.155	-17.4208
-229.15	-274.57	-229.15	-175.62	-229.15	-145.468	-229.15	-145.468	-229.15	-9.09565
-229.145	-90.309	-229.145	141.106	-229.145	-128.039	-229.145	-128.039	-229.145	-76.1766
-229.141	-9.12861	-229.141	182.372	-229.141	31.7312	-229.141	31.7312	-229.141	89.7516
-229.136	-144.754	-229.136	-381.573	-229.136	211.314	-229.136	211.314	-229.136	7.88693
-229.131	19.0273	-229.131	-188.416	-229.131	179.124	-229.131	179.124	-229.131	35.3683
-229.127	-54.6486	-229.127	32.0262	-229.127	12.7957	-229.127	12.7957	-229.127	165.351
-229.122	33.1429	-229.122	31.5491	-229.122	-49.933	-229.122	-49.933	-229.122	-191.35
-229.117	234.682	-229.117	-30.3672	-229.117	-262.451	-229.117	-262.451	-229.117	-208.518
-229.112	127.129	-229.112	34.485	-229.112	-195.619	-229.112	-195.619	-229.112	-370.373
-229.108	-123.33	-229.108	-57.8664	-229.108	-220.624	-229.108	-220.624	-229.108	-192.189
-229.103	-35.4193	-229.103	-8.32792	-229.103	-48.0368	-229.103	-48.0368	-229.103	-29.3776
-229.098	-87.8339	-229.098	-57.5531	-229.098	-51.6295	-229.098	-51.6295	-229.098	47.4394
-229.094	205.615	-229.094	-6.23867	-229.094	-115.087	-229.094	-115.087	-229.094	108.558
-229.089	277.206	-229.089	-14.5581	-229.089	-185.358	-229.089	-185.358	-229.089	334.562
-229.084	284.507	-229.084	-31.4593	-229.084	-276.627	-229.084	-276.627	-229.084	336.489
-229.079	136.465	-229.079	127.527	-229.079	-99.8133	-229.079	-99.8133	-229.079	21.8509
-229.075	86.1725	-229.075	-17.3799	-229.075	117.718	-229.075	117.718	-229.075	-108.454
-229.07	-113.971	-229.07	89.2948	-229.07	115.434	-229.07	115.434	-229.07	9.33396
-229.065	-202.351	-229.065	212.55	-229.065	-165.443	-229.065	-165.443	-229.065	-24.1435
-229.061	84.4908	-229.061	139.092	-229.061	53.9602	-229.061	53.9602	-229.061	-208.354
-229.056	-110.749	-229.056	83.9582	-229.056	180.384	-229.056	180.384	-229.056	-196.904
-229.051	-64.8489	-229.051	69.753	-229.051	244.972	-229.051	244.972	-229.051	-92.1792
-229.046	12.4987	-229.046	-68.6064	-229.046	123.098	-229.046	123.098	-229.046	-271.634
-229.042	-192.418	-229.042	-28.3109	-229.042	57.9436	-229.042	57.9436	-229.042	-175.976
-229.037	-218.494	-229.037	47.4299	-229.037	86.2209	-229.037	86.2209	-229.037	-219.199
-229.032	133.11	-229.032	-54.3265	-229.032	-2.32203	-229.032	-2.32203	-229.032	-103.264
-229.028	147.974	-229.028	-175.966	-229.028	-196.745	-229.028	-196.745	-229.028	-20.8724
-229.023	10.0149	-229.023	54.344	-229.023	-119.305	-229.023	-119.305	-229.023	-40.1117
-229.018	-54.3854	-229.018	73.5485	-229.018	121.135	-229.018	121.135	-229.018	175.62
-229.013	55.1381	-229.013	-149.603	-229.013	-216.944	-229.013	-216.944	-229.013	122.538
-229.009	-141.113	-229.009	103.609	-229.009	-143.223	-229.009	-143.223	-229.009	16.5498
-229.004	-183.467	-229.004	164.33	-229.004	12.0682	-229.004	12.0682	-229.004	-4.71146
-228.999	-98.7781	-228.999	138.953	-228.999	-190.515	-228.999	-190.515	-228.999	-137.117
-228.995	26.4903	-228.995	41.6577	-228.995	-85.6619	-228.995	-85.6619	-228.995	-223.366
-228.99	-95.0351	-228.99	235.912	-228.99	31.3216	-228.99	31.3216	-228.99	-27.9278
-228.985	-103.516	-228.985	177.108	-228.985	-20.3919	-228.985	-20.3919	-228.985	-16.4669
-228.98	87.7996	-228.98	62.4359	-228.98	-194.517	-228.98	-194.517	-228.98	32.9152
-228.976	12.2404	-228.976	44.9709	-228.976	48.8714	-228.976	48.8714	-228.976	38.2269
-228.971	-285.928	-228.971	80.3895	-228.971	104.64	-228.971	104.64	-228.971	10.8152
-228.966	-320.635	-228.966	166.585	-228.966	200.942	-228.966	200.942	-228.966	229.561
-228.962	-268.635	-228.962	-187.658	-228.962	59.5413	-228.962	59.5413	-228.962	3.65609
-228.957	-68.621	-228.957	-33.6889	-228.957	253.824	-228.957	253.824	-228.957	125.117
-228.952	-55.0696	-228.952	131.681	-228.952	177.264	-228.952	177.264	-228.952	-45.5317
-228.947	-226.681	-228.947	85.0173	-228.947	-126.67	-228.947	-126.67	-228.947	50.0971
-228.943	-40.0327	-228.943	-93.5179	-228.943	-8.33564	-228.943	-8.33564	-228.943	83.8654
-228.938	118.524	-228.938	60.1747	-228.938	102.483	-228.938	102.483	-228.938	-102.736
-228.933	153.685	-228.933	84.974	-228.933	180.495	-228.933	180.495	-228.933	-91.754
-228.929	-280.953	-228.929	132.328	-228.929	78.7902	-228.929	78.7902	-228.929	-124.815
-228.924	-348.646	-228.924	295.461	-228.924	-17.6753	-228.924	-17.6753	-228.924	262.916
-228.919	-206.147	-228.919	151.474	-228.919	351.906	-228.919	351.906	-228.919	116.462
-228.915	-3.66316	-228.915	-101.086	-228.915	114.198	-228.915	114.198	-228.915	54.1983
-228.91	-44.5575	-228.91	-83.5895	-228.91	-55.6989	-228.91	-55.6989	-228.91	-255.777
-228.905	107.438	-228.905	74.7238	-228.905	90.3941	-228.905	90.3941	-228.905	212.686
-228.9	102.874	-228.9	58.7351	-228.9	-81.1115	-228.9	-81.1115	-228.9	-21.7075
-228.896	-19.7054	-228.896	59.9214	-228.896	39.7411	-228.896	39.7411	-228.896	-136.38
-228.891	148.642	-228.891	44.905	-228.891	28.5471	-228.891	28.5471	-228.891	121.784
-228.886	-120.8	-228.886	53.5308	-228.886	-23.2319	-228.886	-23.2319	-228.886	-139.356
-228.882	-226.26	-228.882	8.56314	-228.882	38.174	-228.882	38.174	-228.882	86.026
-228.877	-136.24	-228.877	184.268	-228.877	163.794	-228.877	163.794	-228.877	-134.973
-228.872	67.9639	-228.872	46.4395	-228.872	320.944	-228.872	320.944	-228.872	-157.62
-228.867	-5.35045	-228.867	-406.395	-228.867	175.168	-228.867	175.168	-228.867	28.6115
-228.863	-8.36192	-228.863	-215.889	-228.863	64.64	-228.863	64.64	-228.863	70.5443
-228.858	-20.9758	-228.858	-62.5385	-228.858	155.571	-228.858	155.571	-228.858	-94.5889
-228.853	-155.337	-228.853	-173.09	-228.853	151.896	-228.853	151.896	-228.853	3.1989
-228.849	-18.2725	-228.849	-162.17	-228.849	-97.0545	-228.849	-97.0545	-228.849	283.335
-228.844	47.8324	-228.844	-80.1101	-228.844	29.3506	-228.844	29.3506	-228.844	95.3173
-228.839	-75.3758	-228.839	-150.421	-228.839	59.1472	-228.839	59.1472	-228.839	44.6735
-228.834	-155.31	-228.834	26.4899	-228.834	-133.339	-228.834	-133.339	-228.834	-75.2165
-228.83	-139.072	-228.83	179.512	-228.83	54.4952	-228.83	54.4952	-228.83	-485.095
-228.825	-183.567	-228.825	34.0132	-228.825	-133.521	-228.825	-133.521	-228.825	-109.048
-228.82	-75.3083	-228.82	109.043	-228.82	83.7846	-228.82	83.7846	-228.82	-32.5343
-228.816	19.4082	-228.816	227.54	-228.816	41.9726	-228.816	41.9726	-228.816	129.493
-228.811	-123.185	-228.811	20.8833	-228.811	-102.304	-228.811	-102.304	-228.811	21.4094
-228.806	-50.3153	-228.806	-0.16228	-228.806	-221.804	-228.806	-221.804	-228.806	-75.0729
-228.801	317.434	-228.801	162.995	-228.801	-183.249	-228.801	-183.249	-228.801	378.041
-228.797	58.6823	-228.797	-117.806	-228.797	-276.394	-228.797	-276.394	-228.797	156.774
-228.792	-154.446	-228.792	148.69	-228.792	-134.688	-228.792	-134.688	-228.792	21.5232
-228.787	-51.6253	-228.787	82.1729	-228.787	-47.2403	-228.787	-47.2403	-228.787	-59.7084
-228.783	203.522	-228.783	-108.972	-228.783	-43.6535	-228.783	-43.6535	-228.783	3.04765
-228.778	-27.2099	-228.778	-83.4797	-228.778	-36.2237	-228.778	-36.2237	-228.778	-17.973
-228.773	-251.747	-228.773	48.4621	-228.773	151.316	-228.773	151.316	-228.773	101.581
-228.768	110.719	-228.768	-147.545	-228.768	162.174	-228.768	162.174	-228.768	-89.8253
-228.764	-28.1673	-228.764	-88.8117	-228.764	1.91388	-228.764	1.91388	-228.764	195.311
-228.759	108.274	-228.759	103.313	-228.759	-48.9757	-228.759	-48.9757	-228.759	38.3351
-228.754	183.224	-228.754	187.516	-228.754	70.5944	-228.754	70.5944	-228.754	142.601
-228.75	-47.506	-228.75	271.619	-228.75	321.924	-228.75	321.924	-228.75	99.3818
-228.745	3.22213	-228.745	191.77	-228.745	85.9434	-228.745	85.9434	-228.745	35.0665
-228.74	-25.7374	-228.74	-36.1516	-228.74	80.9356	-228.74	80.9356	-228.74	401.481
-228.735	-289.006	-228.735	-238.076	-228.735	257.148	-228.735	257.148	-228.735	39.2182
-228.731	-177.695	-228.731	-40.2649	-228.731	41.8146	-228.731	41.8146	-228.731	75.3691
-228.726	-163.453	-228.726	-38.9656	-228.726	132.209	-228.726	132.209	-228.726	-320.623
-228.721	5.569	-228.721	71.4059	-228.721	115.482	-228.721	115.482	-228.721	-115.662
-228.717	243.936	-228.717	-67.643	-228.717	-41.1614	-228.717	-41.1614	-228.717	-47.2041
-228.712	225.892	-228.712	-63.1479	-228.712	136.238	-228.712	136.238	-228.712	143.822
-228.707	276.159	-228.707	-143.106	-228.707	-102.835	-228.707	-102.835	-228.707	124.457
-228.702	232.601	-228.702	84.8775	-228.702	-46.5634	-228.702	-46.5634	-228.702	-162.503
-228.698	131.718	-228.698	81.1277	-228.698	362.528	-228.698	362.528	-228.698	-262.865
-228.693	-233.594	-228.693	-13.7125	-228.693	144.661	-228.693	144.661	-228.693	-51.8345
-228.688	-59.4989	-228.688	-126.436	-228.688	158.325	-228.688	158.325	-228.688	-302.815
-228.684	26.8012	-228.684	17.472	-228.684	-29.038	-228.684	-29.038	-228.684	-253.272
-228.679	-148.003	-228.679	146.218	-228.679	112.576	-228.679	112.576	-228.679	33.5533
-228.674	2.23019	-228.674	-179.333	-228.674	213.607	-228.674	213.607	-228.674	50.0514
-228.669	68.9161	-228.669	48.2548	-228.669	-131.321	-228.669	-131.321	-228.669	92.1762
-228.665	-162.037	-228.665	307.581	-228.665	-20.4634	-228.665	-20.4634	-228.665	-88.3437
-228.66	-228.695	-228.66	237.442	-228.66	-9.79032	-228.66	-9.79032	-228.66	54.6892
-228.655	55.4805	-228.655	83.0475	-228.655	214.636	-228.655	214.636	-228.655	117.123
-228.651	163.946	-228.651	109.4	-228.651	167.649	-228.651	167.649	-228.651	241.737
-228.646	28.5178	-228.646	53.6392	-228.646	-99.4477	-228.646	-99.4477	-228.646	59.1475
-228.641	-160.932	-228.641	23.9266	-228.641	-301.309	-228.641	-301.309	-228.641	18.7907
-228.637	89.298	-228.637	26.7573	-228.637	-181.676	-228.637	-181.676	-228.637	-146.809
-228.632	-222.3	-228.632	262.885	-228.632	-123.474	-228.632	-123.474	-228.632	-14.968
-228.627	-51.5837	-228.627	20.2892	-228.627	50.6025	-228.627	50.6025	-228.627	-343.723
-228.622	12.726	-228.622	109.762	-228.622	-160.027	-228.622	-160.027	-228.622	-154.978
-228.618	-13.0532	-228.618	185.822	-228.618	-28.0697	-228.618	-28.0697	-228.618	175.073
-228.613	104.303	-228.613	-132.316	-228.613	173.507	-228.613	173.507	-228.613	56.907
-228.608	-24.9537	-228.608	-259.505	-228.608	315.439	-228.608	315.439	-228.608	159.238
-228.604	232.829	-228.604	40.9843	-228.604	27.8016	-228.604	27.8016	-228.604	-170.41
-228.599	161.308	-228.599	55.5893	-228.599	76.4085	-228.599	76.4085	-228.599	-160.736
-228.594	61.694	-228.594	-232.159	-228.594	122.535	-228.594	122.535	-228.594	-101.169
-228.589	80.5415	-228.589	-65.9614	-228.589	179.991	-228.589	179.991	-228.589	191.992
-228.585	135.795	-228.585	-111.786	-228.585	233.014	-228.585	233.014	-228.585	54.7316
-228.58	-24.481	-228.58	27.4316	-228.58	-27.2523	-228.58	-27.2523	-228.58	-117.66
-228.575	-58.1048	-228.575	-49.7676	-228.575	-93.2952	-228.575	-93.2952	-228.575	80.0895
-228.571	-98.2128	-228.571	-55.1497	-228.571	151.617	-228.571	151.617	-228.571	74.9156
-228.566	15.0663	-228.566	243.623	-228.566	362.205	-228.566	362.205	-228.566	229.462
-228.561	-229.081	-228.561	200.859	-228.561	166.611	-228.561	166.611	-228.561	49.1008
-228.556	-288.828	-228.556	31.0533	-228.556	55.2452	-228.556	55.2452	-228.556	-40.8122
-228.552	-53.2794	-228.552	232.178	-228.552	0.78275	-228.552	0.78275	-228.552	-255.604
-228.547	30.036	-228.547	187.836	-228.547	73.1715	-228.547	73.1715	-228.547	-215.654
-228.542	-93.7267	-228.542	-173.338	-228.542	48.9222	-228.542	48.9222	-228.542	-108.41
-228.538	-11.584	-228.538	-187.96	-228.538	-139.719	-228.538	-139.719	-228.538	-168.847
-228.533	-32.111	-228.533	-94.6465	-228.533	-65.1558	-228.533	-65.1558	-228.533	14.1704
-228.528	298.994	-228.528	-36.4314	-228.528	32.5515	-228.528	32.5515	-228.528	-194.203
-228.523	124.978	-228.523	52.9466	-228.523	10.2359	-228.523	10.2359	-228.523	214.115
-228.519	-42.8387	-228.519	-279.171	-228.519	13.1858	-228.519	13.1858	-228.519	267.098
-228.514	-142.569	-228.514	-76.2386	-228.514	-78.5704	-228.514	-78.5704	-228.514	84.6395
-228.509	62.8601	-228.509	37.5236	-228.509	-87.4912	-228.509	-87.4912	-228.509	-19.1216
-228.505	-43.7236	-228.505	-19.8599	-228.505	277.333	-228.505	277.333	-228.505	-341.62
-228.5	-217.925	-228.5	-150.918	-228.5	214.492	-228.5	214.492	-228.5	59.0763
-228.495	49.8997	-228.495	-209.86	-228.495	-4.53621	-228.495	-4.53621	-228.495	-52.7168
-228.49	85.0675	-228.49	22.0239	-228.49	116.512	-228.49	116.512	-228.49	-206.429
-228.486	278.294	-228.486	58.8776	-228.486	-22.0753	-228.486	-22.0753	-228.486	-37.6924
-228.481	-94.1307	-228.481	-12.1183	-228.481	-231.612	-228.481	-231.612	-228.481	-47.849
-228.476	224.928	-228.476	27.5633	-228.476	-228.704	-228.476	-228.704	-228.476	-214.164
-228.472	38.42	-228.472	254.269	-228.472	159.66	-228.472	159.66	-228.472	-205.642
-228.467	-95.0309	-228.467	316.601	-228.467	49.3571	-228.467	49.3571	-228.467	-110.754
-228.462	-147.263	-228.462	117.161	-228.462	-70.8545	-228.462	-70.8545	-228.462	-93.9615
-228.457	-91.315	-228.457	130.608	-228.457	-76.3262	-228.457	-76.3262	-228.457	58.526
-228.453	23.8965	-228.453	331.396	-228.453	20.9589	-228.453	20.9589	-228.453	244.112
-228.448	-42.2993	-228.448	301.395	-228.448	-98.5029	-228.448	-98.5029	-228.448	132.617
-228.443	-65.6815	-228.443	313.021	-228.443	88.2656	-228.443	88.2656	-228.443	-52.0637
-228.439	46.2179	-228.439	158.842	-228.439	-143.586	-228.439	-143.586	-228.439	-102.539
-228.434	-165.91	-228.434	161.172	-228.434	92.3526	-228.434	92.3526	-228.434	-272.673
-228.429	-137.386	-228.429	6.01246	-228.429	83.8944	-228.429	83.8944	-228.429	-172.076
-228.424	-165.245	-228.424	-21.3147	-228.424	151.656	-228.424	151.656	-228.424	-79.0725
-228.42	-148.387	-228.42	-43.4759	-228.42	-13.1283	-228.42	-13.1283	-228.42	146.422
-228.415	-244.233	-228.415	110.833	-228.415	90.026	-228.415	90.026	-228.415	-106.277
-228.41	-3.41795	-228.41	197.35	-228.41	41.1846	-228.41	41.1846	-228.41	-173.885
-228.406	61.3139	-228.406	154.94	-228.406	33.8847	-228.406	33.8847	-228.406	-113.044
-228.401	-100.803	-228.401	109.795	-228.401	-9.19386	-228.401	-9.19386	-228.401	-23.6721
-228.396	3.69953	-228.396	241.202	-228.396	-63.7342	-228.396	-63.7342	-228.396	-34.5512
-228.392	-130.271	-228.392	31.8047	-228.392	229.199	-228.392	229.199	-228.392	126.845
-228.387	-199.946	-228.387	-109.213	-228.387	333.123	-228.387	333.123	-228.387	186.408
-228.382	-217.322	-228.382	27.5385	-228.382	213.924	-228.382	213.924	-228.382	128.478
-228.377	-96.9133	-228.377	-69.4872	-228.377	17.0465	-228.377	17.0465	-228.377	112.57
-228.373	-32.6162	-228.373	110.21	-228.373	141.298	-228.373	141.298	-228.373	68.7437
-228.368	182.029	-228.368	55.2266	-228.368	-104.784	-228.368	-104.784	-228.368	95.0354
-228.363	8.52754	-228.363	-170.946	-228.363	-5.16592	-228.363	-5.16592	-228.363	-86.6452
-228.359	59.937	-228.359	15.8084	-228.359	20.038	-228.359	20.038	-228.359	14.8348
-228.354	233.667	-228.354	70.4457	-228.354	10.1879	-228.354	10.1879	-228.354	-68.5439
-228.349	392.795	-228.349	111.298	-228.349	-190.74	-228.349	-190.74	-228.349	-20.3283
-228.344	275.044	-228.344	204.332	-228.344	10.5078	-228.344	10.5078	-228.344	-127.836
-228.34	180.69	-228.34	84.6067	-228.34	-64.541	-228.34	-64.541	-228.34	-102.189
-228.335	186.352	-228.335	186.988	-228.335	-58.4907	-228.335	-58.4907	-228.335	9.66704
-228.33	30.7795	-228.33	-58.2175	-228.33	-287.531	-228.33	-287.531	-228.33	172.81
-228.326	122.475	-228.326	-21.1715	-228.326	-135.569	-228.326	-135.569	-228.326	-1.37616
-228.321	450.143	-228.321	142.645	-228.321	99.6436	-228.321	99.6436	-228.321	44.162
-228.316	18.0675	-228.316	106.604	-228.316	-11.8221	-228.316	-11.8221	-228.316	-2.59991
-228.311	-44.4526	-228.311	75.0057	-228.311	-81.7078	-228.311	-81.7078	-228.311	-76.017
-228.307	21.7452	-228.307	72.0068	-228.307	76.6718	-228.307	76.6718	-228.307	5.66057
-228.302	-16.3616	-228.302	118.296	-228.302	-14.6821	-228.302	-14.6821	-228.302	53.4526
-228.297	-77.8254	-228.297	-36.0375	-228.297	5.3602	-228.297	5.3602	-228.297	199.635
-228.293	-116.133	-228.293	-102.922	-228.293	-48.2559	-228.293	-48.2559	-228.293	268.11
-228.288	-163.281	-228.288	-33.1998	-228.288	94.172	-228.288	94.172	-228.288	123.548
-228.283	51.4987	-228.283	-84.0063	-228.283	52.9231	-228.283	52.9231	-228.283	-243.553
-228.278	126.71	-228.278	-69.4883	-228.278	12.7871	-228.278	12.7871	-228.278	-207.593
-228.274	-72.5968	-228.274	-81.7952	-228.274	25.4526	-228.274	25.4526	-228.274	-103.214
-228.269	-22.214	-228.269	-230.694	-228.269	-39.0103	-228.269	-39.0103	-228.269	40.2622
-228.264	-81.5436	-228.264	39.0063	-228.264	150.889	-228.264	150.889	-228.264	58.1726
-228.26	12.9414	-228.26	-56.9421	-228.26	153.912	-228.26	153.912	-228.26	-311.883
-228.255	156.931	-228.255	-284.536	-228.255	-116.744	-228.255	-116.744	-228.255	-352.619
-228.25	-12.7643	-228.25	-40.0958	-228.25	-267.267	-228.25	-267.267	-228.25	-37.3692
-228.245	-45.1094	-228.245	26.3873	-228.245	-35.8433	-228.245	-35.8433	-228.245	113.346
-228.241	-128.681	-228.241	168.297	-228.241	-32.0143	-228.241	-32.0143	-228.241	232.63
-228.236	-285.81	-228.236	201.899	-228.236	66.7039	-228.236	66.7039	-228.236	52.5345
-228.231	6.61473	-228.231	-6.30337	-228.231	61.1731	-228.231	61.1731	-228.231	45.022
-228.227	-136.305	-228.227	-90.8576	-228.227	-88.7474	-228.227	-88.7474	-228.227	52.8107
-228.222	-16.2295	-228.222	13.4778	-228.222	-80.0975	-228.222	-80.0975	-228.222	-242.635
-228.217	-90.4427	-228.217	85.231	-228.217	-113.378	-228.217	-113.378	-228.217	-53.0069
-228.212	15.1318	-228.212	-2.73776	-228.212	61.8416	-228.212	61.8416	-228.212	-80.5476
-228.208	56.776	-228.208	0.34907	-228.208	-241.997	-228.208	-241.997	-228.208	-92.2231
-228.203	-264.854	-228.203	12.5921	-228.203	-293.777	-228.203	-293.777	-228.203	-77.6975
-228.198	-202.527	-228.198	-178.13	-228.198	-55.4778	-228.198	-55.4778	-228.198	-113.054
-228.194	-145.978	-228.194	108.96	-228.194	-203.239	-228.194	-203.239	-228.194	-51.2164
-228.189	-194.231	-228.189	-45.5459	-228.189	-145.56	-228.189	-145.56	-228.189	32.5012
-228.184	-174.246	-228.184	-39.7416	-228.184	43.7219	-228.184	43.7219	-228.184	164.25
-228.179	-160.647	-228.179	164.77	-228.179	-43.4157	-228.179	-43.4157	-228.179	6.73208
-228.175	-252.656	-228.175	-131.42	-228.175	-165.074	-228.175	-165.074	-228.175	-48.7157
-228.17	-145.712	-228.17	34.2437	-228.17	21.0418	-228.17	21.0418	-228.17	33.5685
-228.165	140.128	-228.165	42.6017	-228.165	-298.564	-228.165	-298.564	-228.165	-67.9174
-228.161	214.469	-228.161	124.565	-228.161	-103.194	-228.161	-103.194	-228.161	27.2357
-228.156	266.899	-228.156	53.6767	-228.156	-116.732	-228.156	-116.732	-228.156	281.753
-228.151	354.828	-228.151	-309.884	-228.151	-251.138	-228.151	-251.138	-228.151	33.4795
-228.147	0.93164	-228.147	-259.491	-228.147	-136.169	-228.147	-136.169	-228.147	147.707
-228.142	-145.739	-228.142	-157.165	-228.142	33.2745	-228.142	33.2745	-228.142	-256.203
-228.137	-128.185	-228.137	19.3756	-228.137	-138.609	-228.137	-138.609	-228.137	-44.8862
-228.132	-34.1117	-228.132	-179.713	-228.132	33.1466	-228.132	33.1466	-228.132	-26.4116
-228.128	218.446	-228.128	-220.632	-228.128	21.679	-228.128	21.679	-228.128	-0.62367
-228.123	-46.7347	-228.123	-71.3041	-228.123	-64.6294	-228.123	-64.6294	-228.123	5.50165
-228.118	-45.048	-228.118	-148.899	-228.118	125.036	-228.118	125.036	-228.118	-189.017
-228.114	140.849	-228.114	-74.3965	-228.114	219.337	-228.114	219.337	-228.114	5.29858
-228.109	31.3483	-228.109	-70.8183	-228.109	-37.5984	-228.109	-37.5984	-228.109	71.8869
-228.104	-82.1804	-228.104	204.07	-228.104	-42.6447	-228.104	-42.6447	-228.104	226.058
-228.099	232.356	-228.099	-9.7797	-228.099	106.624	-228.099	106.624	-228.099	200.716
-228.095	233.225	-228.095	-180.859	-228.095	-25.8432	-228.095	-25.8432	-228.095	339.286
-228.09	158.612	-228.09	-315.997	-228.09	-103.592	-228.09	-103.592	-228.09	162.287
-228.085	-67.9373	-228.085	-334.33	-228.085	194.821	-228.085	194.821	-228.085	-146.109
-228.081	-221.816	-228.081	-202.726	-228.081	185.074	-228.081	185.074	-228.081	-304.732
-228.076	-62.3747	-228.076	22.0965	-228.076	21.4937	-228.076	21.4937	-228.076	-109.749
-228.071	84.1569	-228.071	0.49055	-228.071	16.8047	-228.071	16.8047	-228.071	-152.841
-228.066	-49.165	-228.066	-73.6464	-228.066	-144.078	-228.066	-144.078	-228.066	-118.838
-228.062	-168.162	-228.062	221.784	-228.062	-3.84017	-228.062	-3.84017	-228.062	-128.597
-228.057	-38.326	-228.057	-9.12373	-228.057	-41.9577	-228.057	-41.9577	-228.057	-117.163
-228.052	-115.076	-228.052	208.077	-228.052	-251.899	-228.052	-251.899	-228.052	134.393
-228.048	-60.0064	-228.048	243.309	-228.048	-146.317	-228.048	-146.317	-228.048	169.452
-228.043	-87.7262	-228.043	16.4638	-228.043	84.5314	-228.043	84.5314	-228.043	119.677
-228.038	-114.571	-228.038	105.094	-228.038	53.8112	-228.038	53.8112	-228.038	11.1386
-228.033	14.6289	-228.033	209.068	-228.033	96.3016	-228.033	96.3016	-228.033	-55.6224
-228.029	-10.5736	-228.029	250.347	-228.029	55.5374	-228.029	55.5374	-228.029	-60.498
-228.024	-28.732	-228.024	364.784	-228.024	237.792	-228.024	237.792	-228.024	-42.0518
-228.019	136.918	-228.019	207.387	-228.019	279.441	-228.019	279.441	-228.019	185.652
-228.015	77.7245	-228.015	22.3591	-228.015	172.361	-228.015	172.361	-228.015	-47.037
-228.01	116.288	-228.01	-81.3175	-228.01	107.212	-228.01	107.212	-228.01	49.1398
-228.005	2.97745	-228.005	-53.7333	-228.005	17.0527	-228.005	17.0527	-228.005	-45.9484
-228	82.1732	-228	-15.2692	-228	73.6584	-228	73.6584	-228	14.747
-227.996	-25.3723	-227.996	-104.119	-227.996	172.396	-227.996	172.396	-227.996	-67.9859
-227.991	-27.3667	-227.991	33.6821	-227.991	-1.34225	-227.991	-1.34225	-227.991	4.66425
-227.986	-58.5493	-227.986	-81.1224	-227.986	127.673	-227.986	127.673	-227.986	182.313
-227.982	-92.8182	-227.982	64.9189	-227.982	-220.413	-227.982	-220.413	-227.982	-43.3374
-227.977	-51.7452	-227.977	41.3858	-227.977	-123.241	-227.977	-123.241	-227.977	150.693
-227.972	-85.26	-227.972	-55.7306	-227.972	224.689	-227.972	224.689	-227.972	192.183
-227.967	-22.0776	-227.967	-16.8366	-227.967	96.7906	-227.967	96.7906	-227.967	112.878
-227.963	232.147	-227.963	255.75	-227.963	262.425	-227.963	262.425	-227.963	-1.7939
-227.958	106.604	-227.958	-5.16567	-227.958	320.35	-227.958	320.35	-227.958	-234.199
-227.953	-44.8215	-227.953	-137.946	-227.953	-195.908	-227.953	-195.908	-227.953	-271.439
-227.949	-131.882	-227.949	285.914	-227.949	-261.25	-227.949	-261.25	-227.949	35.0592
-227.944	-253.792	-227.944	84.9402	-227.944	23.3689	-227.944	23.3689	-227.944	-75.6856
-227.939	-136.887	-227.939	116.614	-227.939	130.533	-227.939	130.533	-227.939	-47.0467
-227.934	7.56544	-227.934	333.098	-227.934	82.0312	-227.934	82.0312	-227.934	43.8133
-227.93	102.976	-227.93	101.335	-227.93	-51.335	-227.93	-51.335	-227.93	266.135
-227.925	46.03	-227.925	-190.167	-227.925	-41.7281	-227.925	-41.7281	-227.925	-44.4791
-227.92	105.202	-227.92	19.0822	-227.92	-128.276	-227.92	-128.276	-227.92	53.058
-227.916	-65.9375	-227.916	-28.9222	-227.916	-14.8526	-227.916	-14.8526	-227.916	-43.7946
-227.911	-145.107	-227.911	101.362	-227.911	-145.07	-227.911	-145.07	-227.911	-104.213
-227.906	-82.4	-227.906	92	-227.906	-20.3642	-227.906	-20.3642	-227.906	82.564
-227.901	-55.2413	-227.901	-65.7626	-227.901	26.3805	-227.901	26.3805	-227.901	-144.735
-227.897	-82.0826	-227.897	-11.518	-227.897	-306.584	-227.897	-306.584	-227.897	-70.7727
-227.892	-172.558	-227.892	-48.4386	-227.892	-172.133	-227.892	-172.133	-227.892	-223.612
-227.887	-27.3063	-227.887	-204.198	-227.887	-18.387	-227.887	-18.387	-227.887	124.237
-227.883	90.1487	-227.883	-91.4151	-227.883	-72.1019	-227.883	-72.1019	-227.883	54.6756
-227.878	-77.482	-227.878	57.6838	-227.878	62.6736	-227.878	62.6736	-227.878	-92.8796
-227.873	-9.83868	-227.873	-136.897	-227.873	32.2405	-227.873	32.2405	-227.873	-130.727
-227.869	-87.8634	-227.869	-99.4693	-227.869	110.29	-227.869	110.29	-227.869	-40.3207
-227.864	-63.3228	-227.864	-300.167	-227.864	115.912	-227.864	115.912	-227.864	70.3862
-227.859	-125.806	-227.859	-223.211	-227.859	-174.648	-227.859	-174.648	-227.859	125.931
-227.854	-45.7792	-227.854	-144.007	-227.854	43.5084	-227.854	43.5084	-227.854	27.0575
-227.85	28.3212	-227.85	194.345	-227.85	184.848	-227.85	184.848	-227.85	-66.6777
-227.845	4.68479	-227.845	49.1736	-227.845	149.164	-227.845	149.164	-227.845	-20.3538
-227.84	-85.294	-227.84	-35.8928	-227.84	34.6179	-227.84	34.6179	-227.84	-202.411
-227.836	82.2648	-227.836	91.4062	-227.836	47.2469	-227.836	47.2469	-227.836	-151.675
-227.831	-60.5265	-227.831	103.759	-227.831	96.5147	-227.831	96.5147	-227.831	-41.8082
-227.826	-315.299	-227.826	295.747	-227.826	-114.409	-227.826	-114.409	-227.826	139.975
-227.821	78.763	-227.821	-33.0676	-227.821	-25.1643	-227.821	-25.1643	-227.821	-38.6734
-227.817	9.40454	-227.817	-91.4324	-227.817	-14.4717	-227.817	-14.4717	-227.817	-55.8208
-227.812	7.10415	-227.812	124.276	-227.812	262.548	-227.812	262.548	-227.812	29.0716
-227.807	1.6202	-227.807	-29.5357	-227.807	210.896	-227.807	210.896	-227.807	-112.159
-227.803	90.39	-227.803	-144.048	-227.803	28.0513	-227.803	28.0513	-227.803	-146.796
-227.798	74.0121	-227.798	-11.4448	-227.798	62.2756	-227.798	62.2756	-227.798	-59.8415
-227.793	88.0005	-227.793	86.9358	-227.793	-128.525	-227.793	-128.525	-227.793	76.3437
-227.788	-21.1555	-227.788	-63.6416	-227.788	114.293	-227.788	114.293	-227.788	133.258
-227.784	60.107	-227.784	-98.9105	-227.784	42.5905	-227.784	42.5905	-227.784	47.3188
-227.779	200.582	-227.779	82.4491	-227.779	-106.236	-227.779	-106.236	-227.779	-109.83
-227.774	-55.5604	-227.774	-209.974	-227.774	41.152	-227.774	41.152	-227.774	14.5619
-227.77	-134.157	-227.77	31.7055	-227.77	94.6467	-227.77	94.6467	-227.77	18.4119
-227.765	-328.075	-227.765	-99.9598	-227.765	-128.018	-227.765	-128.018	-227.765	-30.6862
-227.76	-82.2947	-227.76	-218.931	-227.76	-12.5743	-227.76	-12.5743	-227.76	80.157
-227.755	-104.659	-227.755	-210.099	-227.755	15.036	-227.755	15.036	-227.755	-56.771
-227.751	14.1578	-227.751	-200.786	-227.751	91.3792	-227.751	91.3792	-227.751	-147.834
-227.746	-134.284	-227.746	133.742	-227.746	192.455	-227.746	192.455	-227.746	-162.676
-227.741	-185.816	-227.741	102.045	-227.741	-85.368	-227.741	-85.368	-227.741	-62.341
-227.737	-141.755	-227.737	5.07249	-227.737	-125.805	-227.737	-125.805	-227.737	-216.199
-227.732	-2.15323	-227.732	0.94465	-227.732	97.0216	-227.732	97.0216	-227.732	-69.6332
-227.727	55.803	-227.727	-143.662	-227.727	374.699	-227.727	374.699	-227.727	76.889
-227.722	-54.7419	-227.722	-60.5193	-227.722	304.016	-227.722	304.016	-227.722	55.4606
-227.718	194.435	-227.718	56.6321	-227.718	296.043	-227.718	296.043	-227.718	-95.1968
-227.713	90.8093	-227.713	-33.4958	-227.713	125.158	-227.713	125.158	-227.713	-39.519
-227.708	-43.3758	-227.708	-86.9103	-227.708	158.746	-227.708	158.746	-227.708	119.617
-227.704	-3.35835	-227.704	-134.341	-227.704	-217.145	-227.704	-217.145	-227.704	164.479
-227.699	108.329	-227.699	-59.8911	-227.699	-227.455	-227.699	-227.455	-227.699	-41.3321
-227.694	-79.0853	-227.694	33.4518	-227.694	-207.318	-227.694	-207.318	-227.694	-338.415
-227.689	55.0942	-227.689	62.7153	-227.689	78.2524	-227.689	78.2524	-227.689	-241.391
-227.685	-172.962	-227.685	154.726	-227.685	-7.48017	-227.685	-7.48017	-227.685	-204.748
-227.68	-91.7081	-227.68	148.375	-227.68	-70.0049	-227.68	-70.0049	-227.68	89.5132
-227.675	79.7125	-227.675	-149.071	-227.675	-38.8144	-227.675	-38.8144	-227.675	-123.644
-227.671	-269.878	-227.671	-182.964	-227.671	-100.39	-227.671	-100.39	-227.671	8.58887
-227.666	-72.537	-227.666	131.951	-227.666	-118.904	-227.666	-118.904	-227.666	183.365
-227.661	-42.5047	-227.661	86.1658	-227.661	92.4482	-227.661	92.4482	-227.661	27.5911
-227.656	-205.298	-227.656	53.7954	-227.656	31.78	-227.656	31.78	-227.656	34.0051
-227.652	172.718	-227.652	-83.8614	-227.652	-184.038	-227.652	-184.038	-227.652	159.74
-227.647	109.137	-227.647	-135.214	-227.647	20.2473	-227.647	20.2473	-227.647	337.629
-227.642	-143.69	-227.642	-76.8732	-227.642	79.5873	-227.642	79.5873	-227.642	-53.4825
-227.638	-139.673	-227.638	-181.909	-227.638	337.853	-227.638	337.853	-227.638	-271.4
-227.633	186.157	-227.633	26.7082	-227.633	-191.876	-227.633	-191.876	-227.633	-17.0107
-227.628	175.216	-227.628	41.737	-227.628	-150.947	-227.628	-150.947	-227.628	57.1229
-227.624	-41.9947	-227.624	71.7325	-227.624	-59.7096	-227.624	-59.7096	-227.624	64.8865
-227.619	-16.1678	-227.619	-34.3974	-227.619	-91.3498	-227.619	-91.3498	-227.619	-5.88782
-227.614	94.3049	-227.614	-153.575	-227.614	-157.718	-227.614	-157.718	-227.614	44.5162
-227.609	-42.0944	-227.609	-69.5464	-227.609	-166.642	-227.609	-166.642	-227.609	-162.306
-227.605	-56.4239	-227.605	12.6301	-227.605	-185.37	-227.605	-185.37	-227.605	-130.359
-227.6	12.8342	-227.6	-18.1094	-227.6	271.57	-227.6	271.57	-227.6	-81.9015
-227.595	97.6934	-227.595	-108.163	-227.595	64.528	-227.595	64.528	-227.595	-68.1561
-227.591	-10.1359	-227.591	-162.392	-227.591	-173.826	-227.591	-173.826	-227.591	87.771
-227.586	-95.0188	-227.586	-261.706	-227.586	88.4021	-227.586	88.4021	-227.586	-330.644
-227.581	60.6824	-227.581	-224.503	-227.581	189.753	-227.581	189.753	-227.581	-336.61
-227.576	-334.138	-227.576	57.3755	-227.576	99.6089	-227.576	99.6089	-227.576	87.1232
-227.572	33.2396	-227.572	21.7738	-227.572	-238.251	-227.572	-238.251	-227.572	197.761
-227.567	48.2869	-227.567	147.396	-227.567	45.659	-227.567	45.659	-227.567	206.853
-227.562	-79.6103	-227.562	188.584	-227.562	113.697	-227.562	113.697	-227.562	20.8321
-227.558	162.28	-227.558	219.531	-227.558	141.599	-227.558	141.599	-227.558	-165.338
-227.553	44.8853	-227.553	187.675	-227.553	377.329	-227.553	377.329	-227.553	70.2266
-227.548	-94.7148	-227.548	225.543	-227.548	-50.5479	-227.548	-50.5479	-227.548	119.646
-227.543	-129.77	-227.543	61.4001	-227.543	-104.713	-227.543	-104.713	-227.543	-26.4094
-227.539	-173.015	-227.539	3.04269	-227.539	-204.409	-227.539	-204.409	-227.539	-107.343
-227.534	-76.1975	-227.534	-118.648	-227.534	-112.813	-227.534	-112.813	-227.534	27.8907
-227.529	-102.998	-227.529	33.5074	-227.529	7.00173	-227.529	7.00173	-227.529	-189.04
-227.525	10.2645	-227.525	125.22	-227.525	23.4038	-227.525	23.4038	-227.525	17.6146
-227.52	-36.4339	-227.52	87.866	-227.52	233.342	-227.52	233.342	-227.52	13.3638
-227.515	5.01024	-227.515	336.554	-227.515	152.134	-227.515	152.134	-227.515	-107.317
-227.51	175.787	-227.51	114.382	-227.51	234.37	-227.51	234.37	-227.51	-10.9274
-227.506	-13.5955	-227.506	237.053	-227.506	159.491	-227.506	159.491	-227.506	-86.5969
-227.501	247.408	-227.501	175.932	-227.501	16.0995	-227.501	16.0995	-227.501	4.66077
-227.496	121.231	-227.496	-250.527	-227.496	-258.762	-227.496	-258.762	-227.496	84.4239
-227.492	109.571	-227.492	-50.2894	-227.492	-224.563	-227.492	-224.563	-227.492	243.818
-227.487	27.5533	-227.487	62.8771	-227.487	-58.2854	-227.487	-58.2854	-227.487	-61.4129
-227.482	-16.8141	-227.482	-66.2363	-227.482	-126.974	-227.482	-126.974	-227.482	-5.03527
-227.477	-115.007	-227.477	185.877	-227.477	-51.5048	-227.477	-51.5048	-227.477	55.2669
-227.473	-85.6268	-227.473	-0.1731	-227.473	365.837	-227.473	365.837	-227.473	44.1424
-227.468	-3.63663	-227.468	-99.232	-227.468	-182.213	-227.468	-182.213	-227.468	-61.1854
-227.463	40.5684	-227.463	-143.933	-227.463	-189.53	-227.463	-189.53	-227.463	43.5661
-227.459	89.9419	-227.459	-208.887	-227.459	-53.1487	-227.459	-53.1487	-227.459	-19.1434
-227.454	-126.064	-227.454	-248.014	-227.454	-204.111	-227.454	-204.111	-227.454	-135.806
-227.449	0.16521	-227.449	-107.613	-227.449	-21.0218	-227.449	-21.0218	-227.449	-114.323
-227.444	-19.6859	-227.444	133.036	-227.444	-254.218	-227.444	-254.218	-227.444	-233.827
-227.44	37.6942	-227.44	26.7889	-227.44	-210.041	-227.44	-210.041	-227.44	-60.0843
-227.435	84.3804	-227.435	46.6943	-227.435	-57.0424	-227.435	-57.0424	-227.435	77.2059
-227.43	-30.1065	-227.43	198.306	-227.43	152.586	-227.43	152.586	-227.43	-173.561
-227.426	-22.946	-227.426	69.7615	-227.426	34.2588	-227.426	34.2588	-227.426	53.7935
-227.421	329.347	-227.421	87.7882	-227.421	-32.3825	-227.421	-32.3825	-227.421	208.244
-227.416	251.354	-227.416	67.4274	-227.416	-58.695	-227.416	-58.695	-227.416	182.116
-227.411	71.5341	-227.411	97.9442	-227.411	-4.08804	-227.411	-4.08804	-227.411	144.546
-227.407	-118.423	-227.407	-188.802	-227.407	-69.6299	-227.407	-69.6299	-227.407	-173.675
-227.402	102.58	-227.402	59.5534	-227.402	75.5758	-227.402	75.5758	-227.402	48.0073
-227.397	18.0173	-227.397	35.2895	-227.397	-25.9276	-227.397	-25.9276	-227.397	164.09
-227.393	-48.7543	-227.393	15.2397	-227.393	-430.259	-227.393	-430.259	-227.393	86.2082
-227.388	12.3132	-227.388	14.0794	-227.388	-32.1125	-227.388	-32.1125	-227.388	-24.0845
-227.383	-123.866	-227.383	12.7105	-227.383	47.0301	-227.383	47.0301	-227.383	-103.918
-227.378	-109.505	-227.378	76.1223	-227.378	101.52	-227.378	101.52	-227.378	-234.483
-227.374	99.9286	-227.374	83.7438	-227.374	-77.7882	-227.374	-77.7882	-227.374	150.284
-227.369	52.3414	-227.369	177.203	-227.369	23.9023	-227.369	23.9023	-227.369	78.6581
-227.364	-89.2571	-227.364	-170.555	-227.364	-139.052	-227.364	-139.052	-227.364	-1.7201
-227.36	-106.399	-227.36	-79.9684	-227.36	-15.6971	-227.36	-15.6971	-227.36	57.9588
-227.355	54.6095	-227.355	-8.16118	-227.355	-97.6635	-227.355	-97.6635	-227.355	-21.7785
-227.35	23.917	-227.35	8.73562	-227.35	-379.105	-227.35	-379.105	-227.35	-16.2546
-227.346	-206.385	-227.346	80.4	-227.346	-4.58432	-227.346	-4.58432	-227.346	190.462
-227.341	22.9329	-227.341	161.886	-227.341	91.9114	-227.341	91.9114	-227.341	39.9512
-227.336	-78.9519	-227.336	-77.2488	-227.336	18.6812	-227.336	18.6812	-227.336	42.4241
-227.331	-0.36986	-227.331	0.45405	-227.331	-117.582	-227.331	-117.582	-227.331	71.6901
-227.327	-18.3707	-227.327	32.0629	-227.327	-22.2622	-227.327	-22.2622	-227.327	-26.0316
-227.322	-127.94	-227.322	57.7847	-227.322	-34.2909	-227.322	-34.2909	-227.322	-177.969
-227.317	-155.158	-227.317	-57.7016	-227.317	21.3004	-227.317	21.3004	-227.317	-371.485
-227.313	10.6594	-227.313	-4.60841	-227.313	141.717	-227.313	141.717	-227.313	-1.9687
-227.308	-117.221	-227.308	44.1889	-227.308	-6.77785	-227.308	-6.77785	-227.308	-33.1885
-227.303	-49.7002	-227.303	-121.835	-227.303	-188.367	-227.303	-188.367	-227.303	-150.066
-227.298	-225.254	-227.298	72.4991	-227.298	-116.527	-227.298	-116.527	-227.298	60.8062
-227.294	-306.291	-227.294	-61.4502	-227.294	201.103	-227.294	201.103	-227.294	38.3576
-227.289	-310.755	-227.289	-264.638	-227.289	183.166	-227.289	183.166	-227.289	9.65847
-227.284	-137.461	-227.284	-34.9664	-227.284	-36.5377	-227.284	-36.5377	-227.284	92.0502
-227.28	20.2624	-227.28	140.73	-227.28	104.235	-227.28	104.235	-227.28	83.5265
-227.275	-21.0535	-227.275	90.4331	-227.275	189.583	-227.275	189.583	-227.275	50.336
-227.27	-171.922	-227.27	-77.7825	-227.27	265.778	-227.27	265.778	-227.27	-54.1808
-227.265	-73.5807	-227.265	64.1874	-227.265	91.0468	-227.265	91.0468	-227.265	11.8996
-227.261	-30.5233	-227.261	-54.6542	-227.261	201.377	-227.261	201.377	-227.261	31.1383
-227.256	80.4013	-227.256	-249.038	-227.256	-2.83372	-227.256	-2.83372	-227.256	125.153
-227.251	93.6109	-227.251	69.3362	-227.251	24.8865	-227.251	24.8865	-227.251	-5.53273
-227.247	-45.1682	-227.247	150.308	-227.247	154.941	-227.247	154.941	-227.247	-96.9176
-227.242	132.199	-227.242	268.958	-227.242	-46.9624	-227.242	-46.9624	-227.242	-256.436
-227.237	149.364	-227.237	105.749	-227.237	7.46096	-227.237	7.46096	-227.237	-226.607
-227.232	134.93	-227.232	160.513	-227.232	3.73077	-227.232	3.73077	-227.232	108.608
-227.228	-25.2821	-227.228	169.223	-227.228	3.42121	-227.228	3.42121	-227.228	107.33
-227.223	-53.1501	-227.223	183.92	-227.223	59.1794	-227.223	59.1794	-227.223	-41.0792
-227.218	-204.291	-227.218	226.019	-227.218	-64.2146	-227.218	-64.2146	-227.218	42.8876
-227.214	199.47	-227.214	202.035	-227.214	-37.6057	-227.214	-37.6057	-227.214	25.8023
-227.209	144.429	-227.209	199.537	-227.209	-111.968	-227.209	-111.968	-227.209	-124.382
-227.204	4.20147	-227.204	9.05249	-227.204	-207.519	-227.204	-207.519	-227.204	-110.608
-227.199	64.1281	-227.199	115.39	-227.199	12.8978	-227.199	12.8978	-227.199	57.1682
-227.195	22.4029	-227.195	48.8972	-227.195	-232.757	-227.195	-232.757	-227.195	90.0792
-227.19	-54.6531	-227.19	-18.3667	-227.19	-175.061	-227.19	-175.061	-227.19	104.845
-227.185	-72.5373	-227.185	-126.07	-227.185	-80.0547	-227.185	-80.0547	-227.185	-7.97012
-227.181	26.1813	-227.181	262.416	-227.181	159.636	-227.181	159.636	-227.181	-91.7041
-227.176	168.928	-227.176	190.152	-227.176	279.23	-227.176	279.23	-227.176	-119.025
-227.171	287.978	-227.171	42.5932	-227.171	7.14169	-227.171	7.14169	-227.171	179.777
-227.166	206.669	-227.166	93.3752	-227.166	63.6494	-227.166	63.6494	-227.166	-100.045
-227.162	-56.8215	-227.162	64.106	-227.162	-67.0643	-227.162	-67.0643	-227.162	-3.01295
-227.157	129.85	-227.157	135.441	-227.157	1.32129	-227.157	1.32129	-227.157	236.622
-227.152	65.8978	-227.152	156.878	-227.152	37.3895	-227.152	37.3895	-227.152	83.0637
-227.148	-209.67	-227.148	-12.604	-227.148	133.002	-227.148	133.002	-227.148	-105.288
-227.143	-6.98552	-227.143	-152.601	-227.143	43.8611	-227.143	43.8611	-227.143	70.9626
-227.138	91.5508	-227.138	-96.6672	-227.138	49.0262	-227.138	49.0262	-227.138	28.3961
-227.133	-57.0492	-227.133	-45.3129	-227.133	237.368	-227.133	237.368	-227.133	-64.0899
-227.129	-78.6763	-227.129	-80.5695	-227.129	96.7626	-227.129	96.7626	-227.129	144.873
-227.124	150.983	-227.124	-177.856	-227.124	16.9934	-227.124	16.9934	-227.124	365.607
-227.119	19.9544	-227.119	-45.271	-227.119	148.433	-227.119	148.433	-227.119	-80.7305
-227.115	-179.6	-227.115	14.6748	-227.115	139.784	-227.115	139.784	-227.115	-347.36
-227.11	-55.9787	-227.11	220.563	-227.11	-5.42483	-227.11	-5.42483	-227.11	77.2718
-227.105	28.8184	-227.105	353.845	-227.105	47.3526	-227.105	47.3526	-227.105	-238.718
-227.101	13.9487	-227.101	53.9124	-227.101	191.974	-227.101	191.974	-227.101	-45.5
-227.096	15.8504	-227.096	-3.55145	-227.096	24.4072	-227.096	24.4072	-227.096	210.667
-227.091	-181.99	-227.091	119.041	-227.091	-139.839	-227.091	-139.839	-227.091	369.957
-227.086	-156.991	-227.086	253.424	-227.086	-7.98203	-227.086	-7.98203	-227.086	-46.3104
-227.082	-193.914	-227.082	244.604	-227.082	1.1618	-227.082	1.1618	-227.082	66.0972
-227.077	-40.6695	-227.077	85.4329	-227.077	-140.248	-227.077	-140.248	-227.077	-81.4942
-227.072	71.0968	-227.072	200.762	-227.072	-225.448	-227.072	-225.448	-227.072	-47.3833
-227.068	-31.6951	-227.068	134.033	-227.068	-42.7281	-227.068	-42.7281	-227.068	-208.409
-227.063	-191.61	-227.063	279.222	-227.063	73.1548	-227.063	73.1548	-227.063	-222.312
-227.058	-148.306	-227.058	-23.8143	-227.058	53.1224	-227.058	53.1224	-227.058	-36.9724
-227.053	-66.2655	-227.053	116.093	-227.053	-128.33	-227.053	-128.33	-227.053	227.318
-227.049	68.6623	-227.049	107.818	-227.049	-90.3576	-227.049	-90.3576	-227.049	96.5718
-227.044	-93.1813	-227.044	-128.56	-227.044	78.8992	-227.044	78.8992	-227.044	-190.745
-227.039	-167.932	-227.039	57.1356	-227.039	142.832	-227.039	142.832	-227.039	-218.944
-227.035	21.1074	-227.035	153.121	-227.035	1.55128	-227.035	1.55128	-227.035	180.939
-227.03	96.3712	-227.03	-90.1403	-227.03	111.137	-227.03	111.137	-227.03	-15.4423
-227.025	272.91	-227.025	73.9117	-227.025	0.13665	-227.025	0.13665	-227.025	-215.586
-227.02	199.847	-227.02	-49.7293	-227.02	-15.2978	-227.02	-15.2978	-227.02	28.4457
-227.016	-21.4602	-227.016	-167.451	-227.016	201.681	-227.016	201.681	-227.016	-208.828
-227.011	33.7787	-227.011	-67.4805	-227.011	46.3327	-227.011	46.3327	-227.011	-9.60813
-227.006	-34.132	-227.006	-124.97	-227.006	-218.357	-227.006	-218.357	-227.006	-103.33
-227.002	-247.304	-227.002	61.8662	-227.002	-68.2973	-227.002	-68.2973	-227.002	45.9616
-226.997	-160.72	-226.997	41.0271	-226.997	-152.303	-226.997	-152.303	-226.997	-291.611
-226.992	-139.265	-226.992	176.712	-226.992	-117.752	-226.992	-117.752	-226.992	-41.9381
-226.987	-142.117	-226.987	-2.36931	-226.987	-105.416	-226.987	-105.416	-226.987	-21.6509
-226.983	-234.427	-226.983	120.321	-226.983	-42.9574	-226.983	-42.9574	-226.983	-51.0449
-226.978	48.5809	-226.978	-22.6887	-226.978	4.19209	-226.978	4.19209	-226.978	65.493
-226.973	71.7808	-226.973	-32.5482	-226.973	-221.346	-226.973	-221.346	-226.973	-20.4336
-226.969	85.8418	-226.969	43.6831	-226.969	-10.3051	-226.969	-10.3051	-226.969	-153.846
-226.964	-107.05	-226.964	-130.42	-226.964	239.1	-226.964	239.1	-226.964	-369.21
-226.959	-67.6945	-226.959	-74.9753	-226.959	134.654	-226.959	134.654	-226.959	-336.379
-226.954	59.9978	-226.954	-114.033	-226.954	146.299	-226.954	146.299	-226.954	-39.725
-226.95	72.7144	-226.95	15.9999	-226.95	172.759	-226.95	172.759	-226.95	262.994
-226.945	-176.906	-226.945	97.7515	-226.945	-85.416	-226.945	-85.416	-226.945	236.343
-226.94	-195.887	-226.94	226.872	-226.94	-296.348	-226.94	-296.348	-226.94	191.302
-226.936	-102.189	-226.936	-162.598	-226.936	-290.857	-226.936	-290.857	-226.936	245.052
-226.931	-28.2664	-226.931	-115.718	-226.931	-119.1	-226.931	-119.1	-226.931	-125.597
-226.926	-75.4067	-226.926	131.453	-226.926	-44.5493	-226.926	-44.5493	-226.926	-120.9
-226.921	-282.866	-226.921	-144.362	-226.921	129.554	-226.921	129.554	-226.921	-204.588
-226.917	42.1037	-226.917	5.53645	-226.917	106.615	-226.917	106.615	-226.917	-91.9726
-226.912	59.1052	-226.912	-87.0542	-226.912	-31.5992	-226.912	-31.5992	-226.912	-68.8182
-226.907	-133.877	-226.907	91.2054	-226.907	-199.259	-226.907	-199.259	-226.907	-97.9245
-226.903	-136.328	-226.903	123.1	-226.903	135.517	-226.903	135.517	-226.903	90.1439
-226.898	317.118	-226.898	-96.3883	-226.898	115.053	-226.898	115.053	-226.898	-90.8455
-226.893	164.43	-226.893	-143.654	-226.893	107.956	-226.893	107.956	-226.893	74.465
-226.888	-28.9008	-226.888	-9.20582	-226.888	-114.208	-226.888	-114.208	-226.888	-183.896
-226.884	-237.559	-226.884	-14.2622	-226.884	-63.5348	-226.884	-63.5348	-226.884	-100.681
-226.879	-205.654	-226.879	-100.463	-226.879	-261.427	-226.879	-261.427	-226.879	32.9713
-226.874	106.399	-226.874	127.776	-226.874	-202.634	-226.874	-202.634	-226.874	36.4588
-226.87	117.193	-226.87	113.558	-226.87	153.189	-226.87	153.189	-226.87	118.517
-226.865	49.0815	-226.865	50.5076	-226.865	-57.4328	-226.865	-57.4328	-226.865	83.3422
-226.86	-180.415	-226.86	-61.6393	-226.86	154.057	-226.86	154.057	-226.86	308.096
-226.856	-338.861	-226.856	-300.784	-226.856	234.773	-226.856	234.773	-226.856	43.8848
-226.851	-156.208	-226.851	-48.0771	-226.851	184.092	-226.851	184.092	-226.851	-176.85
-226.846	-101.159	-226.846	-15.5675	-226.846	143.57	-226.846	143.57	-226.846	-55.0484
-226.841	-52.431	-226.841	-188.698	-226.841	6.57302	-226.841	6.57302	-226.841	78.826
-226.837	-128.555	-226.837	-144.153	-226.837	181.898	-226.837	181.898	-226.837	15.7113
-226.832	-30.6721	-226.832	-64.6049	-226.832	98.9904	-226.832	98.9904	-226.832	4.93161
-226.827	-204.329	-226.827	32.5784	-226.827	-39.7927	-226.827	-39.7927	-226.827	201.103
-226.823	16.2718	-226.823	113.666	-226.823	167.813	-226.823	167.813	-226.823	-84.695
-226.818	54.9328	-226.818	-41.6217	-226.818	51.3444	-226.818	51.3444	-226.818	123.269
-226.813	-53.2112	-226.813	-124.213	-226.813	-91.859	-226.813	-91.859	-226.813	70.4426
-226.808	28.4826	-226.808	-97.3177	-226.808	-160.961	-226.808	-160.961	-226.808	-72.9272
-226.804	-51.6002	-226.804	-95.0778	-226.804	28.4304	-226.804	28.4304	-226.804	-26.4886
-226.799	-152.415	-226.799	-4.06503	-226.799	78.8983	-226.799	78.8983	-226.799	-15.2049
-226.794	-134.153	-226.794	1.40702	-226.794	128.417	-226.794	128.417	-226.794	-61.0886
-226.79	201.023	-226.79	-18.7341	-226.79	-145.924	-226.79	-145.924	-226.79	-86.1466
-226.785	111.392	-226.785	216.796	-226.785	-171.338	-226.785	-171.338	-226.785	-94.6019
-226.78	83.1108	-226.78	85.3883	-226.78	69.5974	-226.78	69.5974	-226.78	45.5364
-226.775	-0.83499	-226.775	-133.281	-226.775	-110.464	-226.775	-110.464	-226.775	85.0811
-226.771	51.257	-226.771	-150.679	-226.771	-5.18021	-226.771	-5.18021	-226.771	95.8378
-226.766	10.4053	-226.766	-7.51097	-226.766	87.6674	-226.766	87.6674	-226.766	251.027
-226.761	-48.212	-226.761	-55.4617	-226.761	-184.597	-226.761	-184.597	-226.761	158.1
-226.757	-37.9913	-226.757	79.2429	-226.757	-268.301	-226.757	-268.301	-226.757	-195.66
-226.752	-57.2525	-226.752	149.89	-226.752	-217.848	-226.752	-217.848	-226.752	-373.849
-226.747	0.53066	-226.747	0.3568	-226.747	-167.91	-226.747	-167.91	-226.747	-233.255
-226.742	115.426	-226.742	109.62	-226.742	-121.63	-226.742	-121.63	-226.742	-53.3909
-226.738	115.501	-226.738	37.0264	-226.738	82.8773	-226.738	82.8773	-226.738	-78.3257
-226.733	204.466	-226.733	14.8239	-226.733	113.126	-226.733	113.126	-226.733	12.8989
-226.728	-87.9779	-226.728	-273.639	-226.728	189.076	-226.728	189.076	-226.728	-506.772
-226.724	47.5053	-226.724	-164.975	-226.724	109.305	-226.724	109.305	-226.724	-410.457
-226.719	79.6384	-226.719	2.57657	-226.719	92.3265	-226.719	92.3265	-226.719	468.586
-226.714	196.277	-226.714	118.524	-226.714	-115.243	-226.714	-115.243	-226.714	-22.154
-226.709	380.826	-226.709	-13.0909	-226.709	-47.9612	-226.709	-47.9612	-226.709	87.8667
-226.705	134.291	-226.705	61.1419	-226.705	3.1195	-226.705	3.1195	-226.705	80.369
-226.7	-169.24	-226.7	124.85	-226.7	-160.582	-226.7	-160.582	-226.7	272.809
-226.695	205.984	-226.695	233.973	-226.695	-480.082	-226.695	-480.082	-226.695	103.821
-226.691	258.363	-226.691	-106.519	-226.691	-411.561	-226.691	-411.561	-226.691	13.078
-226.686	184.792	-226.686	47.6842	-226.686	-87.7193	-226.686	-87.7193	-226.686	-48.0551
-226.681	9.77076	-226.681	-8.72864	-226.681	-66.4722	-226.681	-66.4722	-226.681	-113.015
-226.676	-63.1295	-226.676	-42.0823	-226.676	36.5785	-226.676	36.5785	-226.676	76.6815
-226.672	112.483	-226.672	156.097	-226.672	-121.232	-226.672	-121.232	-226.672	-7.95333
-226.667	-1.68558	-226.667	118.861	-226.667	146.909	-226.667	146.909	-226.667	24.9272
-226.662	83.2377	-226.662	44.7162	-226.662	131.291	-226.662	131.291	-226.662	-46.3847
-226.658	-79.5613	-226.658	-278.859	-226.658	-62.8116	-226.658	-62.8116	-226.658	-88.4203
-226.653	11.5873	-226.653	-15.0226	-226.653	-232.269	-226.653	-232.269	-226.653	-234.045
-226.648	-83.7628	-226.648	6.79752	-226.648	-139.026	-226.648	-139.026	-226.648	-8.15043
-226.643	-142.318	-226.643	31.3734	-226.643	-154.293	-226.643	-154.293	-226.643	23.6402
-226.639	-77.4505	-226.639	-128.553	-226.639	65.0599	-226.639	65.0599	-226.639	-30.6055
-226.634	-19.5708	-226.634	-100.534	-226.634	136.128	-226.634	136.128	-226.634	5.58012
-226.629	-195.233	-226.629	-94.2849	-226.629	-16.8141	-226.629	-16.8141	-226.629	7.80083
-226.625	-53.3442	-226.625	-120.608	-226.625	50.6809	-226.625	50.6809	-226.625	-61.3027
-226.62	7.69705	-226.62	-283.602	-226.62	104.641	-226.62	104.641	-226.62	-62.6507
-226.615	-128.827	-226.615	10.824	-226.615	120.485	-226.615	120.485	-226.615	41.9325
-226.61	-167.243	-226.61	33.0536	-226.61	224.047	-226.61	224.047	-226.61	-155.76
-226.606	-100.212	-226.606	-174.179	-226.606	162.426	-226.606	162.426	-226.606	-74.6275
-226.601	-136.027	-226.601	-64.5584	-226.601	155.386	-226.601	155.386	-226.601	418.498
-226.596	124.74	-226.596	104.253	-226.596	1.92418	-226.596	1.92418	-226.596	258.353
-226.592	-30.5275	-226.592	30.126	-226.592	-14.7102	-226.592	-14.7102	-226.592	-39.6163
-226.587	-14.1594	-226.587	-117.113	-226.587	-65.7898	-226.587	-65.7898	-226.587	9.93199
-226.582	-153.09	-226.582	184.377	-226.582	-77.8915	-226.582	-77.8915	-226.582	-230.987
-226.578	-157.443	-226.578	-70.5544	-226.578	294.736	-226.578	294.736	-226.578	-115.201
-226.573	59.9775	-226.573	-275.132	-226.573	100.504	-226.573	100.504	-226.573	281.996
-226.568	170.095	-226.568	-1.3132	-226.568	-261.156	-226.568	-261.156	-226.568	29.121
-226.563	144.126	-226.563	1.80783	-226.563	-128.282	-226.563	-128.282	-226.563	-107.77
-226.559	16.6452	-226.559	-9.06455	-226.559	-29.2804	-226.559	-29.2804	-226.559	-150.908
-226.554	-141.257	-226.554	37.0179	-226.554	-37.0637	-226.554	-37.0637	-226.554	21.6582
-226.549	-27.997	-226.549	-29.7062	-226.549	-17.9504	-226.549	-17.9504	-226.549	51.4814
-226.545	147.768	-226.545	-158.39	-226.545	-54.6232	-226.545	-54.6232	-226.545	-22.855
-226.54	-53.4755	-226.54	-238.709	-226.54	-29.5569	-226.54	-29.5569	-226.54	85.9706
-226.535	14.4024	-226.535	156.636	-226.535	-111.552	-226.535	-111.552	-226.535	-35.0526
-226.53	-51.7157	-226.53	140.464	-226.53	130.739	-226.53	130.739	-226.53	10.6339
-226.526	81.0921	-226.526	-69.8436	-226.526	-97.8306	-226.526	-97.8306	-226.526	112.741
-226.521	-103.089	-226.521	2.07677	-226.521	38.9993	-226.521	38.9993	-226.521	-258.976
-226.516	33.1192	-226.516	-236.219	-226.516	41.5144	-226.516	41.5144	-226.516	-138.37
-226.512	81.617	-226.512	-259.578	-226.512	-84.7273	-226.512	-84.7273	-226.512	-279.902
-226.507	-30.8333	-226.507	-122.602	-226.507	-148.056	-226.507	-148.056	-226.507	-91.2475
-226.502	-108.108	-226.502	128.499	-226.502	-33.571	-226.502	-33.571	-226.502	116.454
-226.497	96.2933	-226.497	-50.6918	-226.497	-62.2079	-226.497	-62.2079	-226.497	241.047
-226.493	-77.5513	-226.493	-215.301	-226.493	-46.5895	-226.493	-46.5895	-226.493	-14.3867
-226.488	-181.622	-226.488	-103.465	-226.488	-71.822	-226.488	-71.822	-226.488	-121.164
-226.483	-98.5414	-226.483	-184.809	-226.483	-148.581	-226.483	-148.581	-226.483	138.134
-226.479	-119.355	-226.479	-209.928	-226.479	74.336	-226.479	74.336	-226.479	108.203
-226.474	-71.8114	-226.474	-134.922	-226.474	-137.79	-226.474	-137.79	-226.474	354.511
-226.469	-312.429	-226.469	145.245	-226.469	20.8839	-226.469	20.8839	-226.469	18.2053
-226.464	-187.812	-226.464	381.773	-226.464	-147.509	-226.464	-147.509	-226.464	-105.12
-226.46	132.132	-226.46	298.894	-226.46	-168.194	-226.46	-168.194	-226.46	-202.572
-226.455	-13.9598	-226.455	-115.185	-226.455	-72.0422	-226.455	-72.0422	-226.455	-252.022
-226.45	98.2144	-226.45	-155.239	-226.45	-150.913	-226.45	-150.913	-226.45	-143.624
-226.446	20.6114	-226.446	-143.667	-226.446	-336.21	-226.446	-336.21	-226.446	-76.9279
-226.441	46.2658	-226.441	-39.4286	-226.441	-162.514	-226.441	-162.514	-226.441	-115.109
-226.436	26.7919	-226.436	34.7151	-226.436	-30.1838	-226.436	-30.1838	-226.436	31.1805
-226.431	-77.405	-226.431	85.3362	-226.431	92.5421	-226.431	92.5421	-226.431	-135.972
-226.427	59.16	-226.427	-199.798	-226.427	305.716	-226.427	305.716	-226.427	16.2028
-226.422	-95.6917	-226.422	-100.497	-226.422	161.516	-226.422	161.516	-226.422	-160.688
-226.417	-151.26	-226.417	193.743	-226.417	-33.4903	-226.417	-33.4903	-226.417	70.5443
-226.413	-94.4	-226.413	-153.809	-226.413	6.99508	-226.413	6.99508	-226.413	224.778
-226.408	59.8143	-226.408	-156.119	-226.408	-41.9599	-226.408	-41.9599	-226.408	13.1834
-226.403	106.744	-226.403	81.7083	-226.403	-314.855	-226.403	-314.855	-226.403	-90.4573
-226.398	18.8591	-226.398	-25.8458	-226.398	-145.571	-226.398	-145.571	-226.398	-54.5383
-226.394	-229.816	-226.394	43.2131	-226.394	104.747	-226.394	104.747	-226.394	75.7972
-226.389	-250.755	-226.389	240.438	-226.389	177	-226.389	177	-226.389	0.06329
-226.384	-161.868	-226.384	123.396	-226.384	-217.256	-226.384	-217.256	-226.384	268.435
-226.38	-66.1724	-226.38	-19.36	-226.38	-128.755	-226.38	-128.755	-226.38	126.887
-226.375	-49.0938	-226.375	40.4039	-226.375	-66.534	-226.375	-66.534	-226.375	-21.6926
-226.37	55.2119	-226.37	150.049	-226.37	59.316	-226.37	59.316	-226.37	78.6101
-226.365	15.0513	-226.365	230.643	-226.365	-35.8991	-226.365	-35.8991	-226.365	242.225
-226.361	172.048	-226.361	257.85	-226.361	-37.3194	-226.361	-37.3194	-226.361	145.248
-226.356	100.899	-226.356	205.142	-226.356	31.4513	-226.356	31.4513	-226.356	-50.8847
-226.351	-119.831	-226.351	414.615	-226.351	5.43744	-226.351	5.43744	-226.351	-143.756
-226.347	-169.634	-226.347	117.572	-226.347	-2.85716	-226.347	-2.85716	-226.347	189.356
-226.342	-17.3917	-226.342	174.913	-226.342	-209.608	-226.342	-209.608	-226.342	106.935
-226.337	-36.0721	-226.337	106.782	-226.337	0.20779	-226.337	0.20779	-226.337	-57.5564
-226.333	-95.8854	-226.333	-23.3606	-226.333	-26.713	-226.333	-26.713	-226.333	12.2174
-226.328	-141.541	-226.328	106.856	-226.328	225.226	-226.328	225.226	-226.328	-164.17
-226.323	-219.556	-226.323	103.731	-226.323	138.367	-226.323	138.367	-226.323	14.6548
-226.318	218.887	-226.318	-41.1101	-226.318	149.98	-226.318	149.98	-226.318	-110.926
-226.314	172.647	-226.314	-166.725	-226.314	51.7475	-226.314	51.7475	-226.314	61.2935
-226.309	76.3165	-226.309	40.4722	-226.309	31.5983	-226.309	31.5983	-226.309	-18.5146
-226.304	292.878	-226.304	102.603	-226.304	1.33287	-226.304	1.33287	-226.304	-100.491
-226.3	7.85101	-226.3	-6.50297	-226.3	20.0574	-226.3	20.0574	-226.3	-58.6355
-226.295	62.9475	-226.295	65.665	-226.295	118.968	-226.295	118.968	-226.295	91.2772
-226.29	50.1556	-226.29	-6.28881	-226.29	-77.9135	-226.29	-77.9135	-226.29	-218.614
-226.285	202.595	-226.285	24.8887	-226.285	123.407	-226.285	123.407	-226.285	-273.624
-226.281	-28.437	-226.281	228.133	-226.281	125.427	-226.281	125.427	-226.281	34.4979
-226.276	34.512	-226.276	176.235	-226.276	192.492	-226.276	192.492	-226.276	259.416
-226.271	106.501	-226.271	105.594	-226.271	90.1504	-226.271	90.1504	-226.271	268.426
-226.267	-125.691	-226.267	-11.654	-226.267	29.8453	-226.267	29.8453	-226.267	-130.411
-226.262	214.124	-226.262	-148.353	-226.262	101.045	-226.262	101.045	-226.262	-18.7277
-226.257	-47.6365	-226.257	-97.3667	-226.257	-69.3553	-226.257	-69.3553	-226.257	-149.491
-226.252	147.508	-226.252	-145.167	-226.252	143.685	-226.252	143.685	-226.252	166.288
-226.248	64.1245	-226.248	37.1229	-226.248	6.8539	-226.248	6.8539	-226.248	94.9924
-226.243	-178.805	-226.243	194.981	-226.243	-166.887	-226.243	-166.887	-226.243	102.262
-226.238	97.2048	-226.238	21.1401	-226.238	-129.072	-226.238	-129.072	-226.238	-21.313
-226.234	72.9873	-226.234	216.736	-226.234	-174.745	-226.234	-174.745	-226.234	30.603
-226.229	-21.5762	-226.229	63.8158	-226.229	24.8361	-226.229	24.8361	-226.229	-80.5133
-226.224	112.191	-226.224	-113.712	-226.224	-159.699	-226.224	-159.699	-226.224	97.1086
-226.219	-51.7345	-226.219	-226.596	-226.219	-80.9802	-226.219	-80.9802	-226.219	-237.732
-226.215	114.453	-226.215	60.3842	-226.215	59.8018	-226.215	59.8018	-226.215	-114.955
-226.21	81.604	-226.21	-53.2623	-226.21	61.114	-226.21	61.114	-226.21	-91.7266
-226.205	94.8683	-226.205	-100.491	-226.205	-84.4448	-226.205	-84.4448	-226.205	-199.386
-226.201	11.4959	-226.201	-184.395	-226.201	-97.1683	-226.201	-97.1683	-226.201	68.8272
-226.196	38.0333	-226.196	-85.9069	-226.196	141.51	-226.196	141.51	-226.196	-107.088
-226.191	28.8468	-226.191	-91.8891	-226.191	-86.5135	-226.191	-86.5135	-226.191	-89.4238
-226.186	-44.4496	-226.186	-103.397	-226.186	-56.1434	-226.186	-56.1434	-226.186	-148.93
-226.182	-46.4293	-226.182	-22.864	-226.182	-166.454	-226.182	-166.454	-226.182	28.1124
-226.177	-232.909	-226.177	-90.1878	-226.177	-99.3055	-226.177	-99.3055	-226.177	265.27
-226.172	14.2474	-226.172	14.1211	-226.172	79.4374	-226.172	79.4374	-226.172	344.839
-226.168	-253.825	-226.168	-15.675	-226.168	63.7578	-226.168	63.7578	-226.168	88.768
-226.163	-284.621	-226.163	115.379	-226.163	99.9012	-226.163	99.9012	-226.163	-4.97132
-226.158	43.7028	-226.158	114.814	-226.158	185.601	-226.158	185.601	-226.158	-67.585
-226.153	24.5127	-226.153	187.069	-226.153	78.745	-226.153	78.745	-226.153	-59.073
-226.149	-176.301	-226.149	134.14	-226.149	-172.87	-226.149	-172.87	-226.149	-103.518
-226.144	-139.618	-226.144	81.6835	-226.144	-243.451	-226.144	-243.451	-226.144	198.701
-226.139	-65.9152	-226.139	269.634	-226.139	-71.7536	-226.139	-71.7536	-226.139	53.4089
-226.135	-89.174	-226.135	204.009	-226.135	-43.2505	-226.135	-43.2505	-226.135	-66.2753
-226.13	-160.466	-226.13	-42.2535	-226.13	102.822	-226.13	102.822	-226.13	-81.8193
-226.125	-235.088	-226.125	103.062	-226.125	16.9562	-226.125	16.9562	-226.125	120.009
-226.12	-108.29	-226.12	-154.457	-226.12	85.1198	-226.12	85.1198	-226.12	177.266
-226.116	-68.5402	-226.116	-6.89549	-226.116	124.207	-226.116	124.207	-226.116	29.4168
-226.111	-21.9344	-226.111	94.8579	-226.111	-215.22	-226.111	-215.22	-226.111	-147.934
-226.106	103.93	-226.106	-21.3305	-226.106	-71.4389	-226.106	-71.4389	-226.106	-35.8793
-226.102	74.8821	-226.102	111.247	-226.102	-102.943	-226.102	-102.943	-226.102	5.98505
-226.097	312.417	-226.097	124.071	-226.097	72.1036	-226.097	72.1036	-226.097	-38.625
-226.092	322.64	-226.092	65.5618	-226.092	-115.892	-226.092	-115.892	-226.092	-237.526
-226.088	127.045	-226.088	-13.3739	-226.088	46.1075	-226.088	46.1075	-226.088	-176.198
-226.083	148.759	-226.083	-320.363	-226.083	-109.784	-226.083	-109.784	-226.083	139.212
-226.078	-104.725	-226.078	-114.529	-226.078	62.1442	-226.078	62.1442	-226.078	105.758
-226.073	133.512	-226.073	-76.7501	-226.073	53.4994	-226.073	53.4994	-226.073	-59.8385
-226.069	89.1128	-226.069	-53.5632	-226.069	71.6536	-226.069	71.6536	-226.069	-10.9488
-226.064	-188.021	-226.064	64.1726	-226.064	122.847	-226.064	122.847	-226.064	125.041
-226.059	37.7665	-226.059	118.426	-226.059	73.3661	-226.059	73.3661	-226.059	-102.685
-226.055	216.206	-226.055	227.091	-226.055	16.452	-226.055	16.452	-226.055	9.67108
-226.05	62.7908	-226.05	86.8601	-226.05	-42.3745	-226.05	-42.3745	-226.05	16.4751
-226.045	-52.3677	-226.045	75.4456	-226.045	-53.2386	-226.045	-53.2386	-226.045	-125.238
-226.04	163.144	-226.04	33.2535	-226.04	88.2004	-226.04	88.2004	-226.04	45.4432
-226.036	245.512	-226.036	-22.809	-226.036	191.36	-226.036	191.36	-226.036	-205.741
-226.031	23.0999	-226.031	129.976	-226.031	-47.2452	-226.031	-47.2452	-226.031	-204.687
-226.026	-83.9073	-226.026	104.694	-226.026	-54.8571	-226.026	-54.8571	-226.026	39.3274
-226.022	-215.774	-226.022	-65.791	-226.022	-101.696	-226.022	-101.696	-226.022	27.1497
-226.017	-134.838	-226.017	173.639	-226.017	116.575	-226.017	116.575	-226.017	20.7182
-226.012	30.1797	-226.012	199.885	-226.012	-109.437	-226.012	-109.437	-226.012	172.273
-226.007	191.428	-226.007	384.829	-226.007	55.7731	-226.007	55.7731	-226.007	248.562
-226.003	3.20078	-226.003	60.2165	-226.003	-63.46	-226.003	-63.46	-226.003	-138.109
-225.998	-154.527	-225.998	29.2345	-225.998	-90.7504	-225.998	-90.7504	-225.998	-177.132
-225.993	86.6677	-225.993	40.5806	-225.993	-84.0318	-225.993	-84.0318	-225.993	-186.678
-225.989	-112.592	-225.989	-3.04362	-225.989	-48.2846	-225.989	-48.2846	-225.989	7.07248
-225.984	-10.3219	-225.984	-57.7648	-225.984	-85.4101	-225.984	-85.4101	-225.984	-138.731
-225.979	80.5607	-225.979	-25.2539	-225.979	147.553	-225.979	147.553	-225.979	-125.179
-225.974	26.9688	-225.974	-24.3438	-225.974	-24.9	-225.974	-24.9	-225.974	-131.103
-225.97	-139.954	-225.97	-58.6754	-225.97	-154.921	-225.97	-154.921	-225.97	-75.1694
-225.965	15.0887	-225.965	148.025	-225.965	-96.9348	-225.965	-96.9348	-225.965	113.652
-225.96	67.7051	-225.96	136.998	-225.96	-56.9365	-225.96	-56.9365	-225.96	-280.458
-225.956	92.4242	-225.956	93.8322	-225.956	-48.3158	-225.956	-48.3158	-225.956	-339.696
-225.951	-120.048	-225.951	-182.024	-225.951	93.7175	-225.951	93.7175	-225.951	6.64524
-225.946	-174.226	-225.946	47.5085	-225.946	133.181	-225.946	133.181	-225.946	96.5866
-225.941	-64.2039	-225.941	81.8961	-225.941	141.478	-225.941	141.478	-225.941	6.38455
-225.937	34.8153	-225.937	251.362	-225.937	-1.46609	-225.937	-1.46609	-225.937	240.205
-225.932	24.7774	-225.932	236.168	-225.932	36.1902	-225.932	36.1902	-225.932	158.974
-225.927	29.8399	-225.927	234.453	-225.927	213.173	-225.927	213.173	-225.927	-54.9645
-225.923	-190.912	-225.923	338.001	-225.923	31.8887	-225.923	31.8887	-225.923	147.147
-225.918	74.1723	-225.918	74.4242	-225.918	30.0921	-225.918	30.0921	-225.918	188.409
-225.913	130.654	-225.913	219.713	-225.913	-87.9026	-225.913	-87.9026	-225.913	-29.446
-225.908	-4.30182	-225.908	123.446	-225.908	111.697	-225.908	111.697	-225.908	-150.827
-225.904	77.6142	-225.904	3.48014	-225.904	94.77	-225.904	94.77	-225.904	-93.3388
-225.899	203.779	-225.899	-56.4503	-225.899	-22.5969	-225.899	-22.5969	-225.899	95.7443
-225.894	367.888	-225.894	-38.1457	-225.894	-235.009	-225.894	-235.009	-225.894	236.909
-225.89	132.388	-225.89	-3.16591	-225.89	73.9114	-225.89	73.9114	-225.89	-114.358
-225.885	11.4085	-225.885	65.4041	-225.885	173.411	-225.885	173.411	-225.885	-137.35
-225.88	-10.4868	-225.88	22.8676	-225.88	139.69	-225.88	139.69	-225.88	-66.274
-225.875	56.639	-225.875	-219.448	-225.875	78.0937	-225.875	78.0937	-225.875	-50.9751
-225.871	14.1402	-225.871	-12.089	-225.871	43.4431	-225.871	43.4431	-225.871	120.949
-225.866	236.192	-225.866	-197.504	-225.866	-231.778	-225.866	-231.778	-225.866	-12.5548
-225.861	43.51	-225.861	44.1483	-225.861	-106.613	-225.861	-106.613	-225.861	-119.465
-225.857	-24.0619	-225.857	157.203	-225.857	-15.0195	-225.857	-15.0195	-225.857	6.04559
-225.852	-335.266	-225.852	138.59	-225.852	73.9871	-225.852	73.9871	-225.852	62.7661
-225.847	-144.079	-225.847	330.392	-225.847	250.927	-225.847	250.927	-225.847	-364.984
-225.842	-111.371	-225.842	36.9318	-225.842	97.8035	-225.842	97.8035	-225.842	-297.579
-225.838	-155.969	-225.838	16.4039	-225.838	-192.229	-225.838	-192.229	-225.838	-131.001
-225.833	-204.446	-225.833	139.965	-225.833	-214.241	-225.833	-214.241	-225.833	-131.289
-225.828	-98.3419	-225.828	85.0104	-225.828	-78.3817	-225.828	-78.3817	-225.828	123.089
-225.824	-7.45584	-225.824	-133.377	-225.824	-89.4245	-225.824	-89.4245	-225.824	-61.0314
-225.819	100.102	-225.819	-148.837	-225.819	-72.9786	-225.819	-72.9786	-225.819	60.3629
-225.814	211.627	-225.814	-138.913	-225.814	-114.51	-225.814	-114.51	-225.814	23.7214
-225.81	138.981	-225.81	-11.6672	-225.81	-11.5215	-225.81	-11.5215	-225.81	-174.637
-225.805	75.9626	-225.805	-85.6887	-225.805	-34.0725	-225.805	-34.0725	-225.805	16.3855
-225.8	-31.0599	-225.8	-220.831	-225.8	-22.9063	-225.8	-22.9063	-225.8	131.464
-225.795	-29.101	-225.795	-99.6533	-225.795	-136.912	-225.795	-136.912	-225.795	-8.71262
-225.791	-14.6427	-225.791	55.1569	-225.791	151.655	-225.791	151.655	-225.791	9.14139
-225.786	-152.951	-225.786	-28.631	-225.786	227.909	-225.786	227.909	-225.786	142.662
-225.781	-219.323	-225.781	60.7198	-225.781	112.4	-225.781	112.4	-225.781	-208.604
-225.777	-282.253	-225.777	57.9564	-225.777	-97.2361	-225.777	-97.2361	-225.777	-43.1582
-225.772	-86.3393	-225.772	-211.554	-225.772	-173.333	-225.772	-173.333	-225.772	19.7392
-225.767	86.2723	-225.767	-18.2075	-225.767	-203.357	-225.767	-203.357	-225.767	201.846
-225.762	-238.976	-225.762	74.8005	-225.762	-178.636	-225.762	-178.636	-225.762	227.531
-225.758	-180.578	-225.758	154.573	-225.758	-208.691	-225.758	-208.691	-225.758	100.375
-225.753	135.752	-225.753	340.543	-225.753	-74.0414	-225.753	-74.0414	-225.753	121.215
-225.748	334.917	-225.748	16.0599	-225.748	41.8065	-225.748	41.8065	-225.748	-95.6337
-225.744	213.316	-225.744	47.2507	-225.744	-52.8674	-225.744	-52.8674	-225.744	170.7
-225.739	192.59	-225.739	-75.8586	-225.739	-237.322	-225.739	-237.322	-225.739	39.4706
-225.734	40.8533	-225.734	-162.811	-225.734	-103.039	-225.734	-103.039	-225.734	-183.199
-225.729	-23.4452	-225.729	-115.466	-225.729	-93.0709	-225.729	-93.0709	-225.729	-306.19
-225.725	13.7684	-225.725	-124.539	-225.725	-113.08	-225.725	-113.08	-225.725	-269.316
-225.72	6.24452	-225.72	-14.7667	-225.72	-114.591	-225.72	-114.591	-225.72	135.802
-225.715	-140.646	-225.715	-109.347	-225.715	-249.345	-225.715	-249.345	-225.715	100.338
-225.711	-57.1921	-225.711	29.8406	-225.711	-52.3137	-225.711	-52.3137	-225.711	157.74
-225.706	4.88351	-225.706	52.8756	-225.706	-88.3475	-225.706	-88.3475	-225.706	8.13531
-225.701	40.1556	-225.701	28.5316	-225.701	160.81	-225.701	160.81	-225.701	115.345
-225.696	154.685	-225.696	-45.3445	-225.696	160.072	-225.696	160.072	-225.696	162.013
-225.692	32.6224	-225.692	-7.37849	-225.692	-28.4866	-225.692	-28.4866	-225.692	-40.0321
-225.687	-17.9194	-225.687	44.6935	-225.687	-160.88	-225.687	-160.88	-225.687	117.018
-225.682	-116.136	-225.682	129.226	-225.682	-118.379	-225.682	-118.379	-225.682	100.814
-225.678	-163.172	-225.678	211.348	-225.678	-47.7509	-225.678	-47.7509	-225.678	-63.6188
-225.673	26.2987	-225.673	115.177	-225.673	-93.8265	-225.673	-93.8265	-225.673	48.0098
-225.668	58.4717	-225.668	173.345	-225.668	-231.351	-225.668	-231.351	-225.668	-20.9637
-225.663	59.8104	-225.663	29.6547	-225.663	-36.6995	-225.663	-36.6995	-225.663	216.285
-225.659	-37.9309	-225.659	54.8015	-225.659	-11.0826	-225.659	-11.0826	-225.659	422.578
-225.654	137.02	-225.654	108.792	-225.654	-51.8967	-225.654	-51.8967	-225.654	-226.884
-225.649	235.848	-225.649	-192.425	-225.649	20.3504	-225.649	20.3504	-225.649	-166.775
-225.645	228.463	-225.645	-97.7701	-225.645	137.783	-225.645	137.783	-225.645	-227.767
-225.64	211.446	-225.64	21.7277	-225.64	133.473	-225.64	133.473	-225.64	-96.6035
-225.635	60.1835	-225.635	44.9624	-225.635	187.489	-225.635	187.489	-225.635	36.2803
-225.63	3.21412	-225.63	-26.1947	-225.63	-4.60223	-225.63	-4.60223	-225.63	-21.3115
-225.626	76.5382	-225.626	118.607	-225.626	-41.5804	-225.626	-41.5804	-225.626	13.0192
-225.621	154.043	-225.621	97.0102	-225.621	-262.852	-225.621	-262.852	-225.621	-138.573
-225.616	256.536	-225.616	235.694	-225.616	-21.0958	-225.616	-21.0958	-225.616	-332.943
-225.612	-8.9429	-225.612	314.061	-225.612	314.498	-225.612	314.498	-225.612	-213.907
-225.607	-56.7467	-225.607	90.9939	-225.607	204.637	-225.607	204.637	-225.607	-34.7123
-225.602	61.9694	-225.602	30.4353	-225.602	33.9467	-225.602	33.9467	-225.602	-102.411
-225.597	146.303	-225.597	112.056	-225.597	-309.871	-225.597	-309.871	-225.597	-248.081
-225.593	97.7663	-225.593	124.493	-225.593	70.497	-225.593	70.497	-225.593	63.7312
-225.588	94.0418	-225.588	-25.224	-225.588	-120.228	-225.588	-120.228	-225.588	352.916
-225.583	75.3554	-225.583	62.6987	-225.583	-112.145	-225.583	-112.145	-225.583	197.737
-225.579	60.3247	-225.579	-27.5376	-225.579	-175.754	-225.579	-175.754	-225.579	291.359
-225.574	10.3716	-225.574	13.5127	-225.574	75.4026	-225.574	75.4026	-225.574	-99.0791
-225.569	-138.035	-225.569	-59.6411	-225.569	77.2146	-225.569	77.2146	-225.569	-106.35
-225.565	-32.673	-225.565	-211.577	-225.565	-149.333	-225.565	-149.333	-225.565	-145.421
-225.56	76.7379	-225.56	116.782	-225.56	-63.8137	-225.56	-63.8137	-225.56	-175.148
-225.555	-149.895	-225.555	169.646	-225.555	9.49537	-225.555	9.49537	-225.555	-69.0177
-225.55	-93.333	-225.55	-135.602	-225.55	303.462	-225.55	303.462	-225.55	-246.09
-225.546	55.595	-225.546	-173.182	-225.546	27.7289	-225.546	27.7289	-225.546	-194.38
-225.541	-221.327	-225.541	48.3278	-225.541	-330.188	-225.541	-330.188	-225.541	157.926
-225.536	-25.7034	-225.536	224.709	-225.536	-224.513	-225.536	-224.513	-225.536	137.411
-225.532	-166.741	-225.532	140.075	-225.532	-158.288	-225.532	-158.288	-225.532	-52.2474
-225.527	-277.889	-225.527	204.892	-225.527	38.5518	-225.527	38.5518	-225.527	83.0149
-225.522	-197.793	-225.522	38.9063	-225.522	-116.608	-225.522	-116.608	-225.522	9.63478
-225.517	91.8024	-225.517	4.34179	-225.517	-118.676	-225.517	-118.676	-225.517	83.2287
-225.513	-25.6957	-225.513	5.75263	-225.513	19.2617	-225.513	19.2617	-225.513	-230.937
-225.508	-34.3074	-225.508	-89.0055	-225.508	-90.638	-225.508	-90.638	-225.508	-79.8495
-225.503	32.6026	-225.503	-227.855	-225.503	-217.029	-225.503	-217.029	-225.503	212.492
-225.499	-45.1101	-225.499	-132.914	-225.499	4.59966	-225.499	4.59966	-225.499	-132.606
-225.494	249.379	-225.494	-178.827	-225.494	113.989	-225.494	113.989	-225.494	-70.8083
-225.489	269.15	-225.489	-283.376	-225.489	-66.8578	-225.489	-66.8578	-225.489	-25.1727
-225.484	347.802	-225.484	89.2748	-225.484	-42.2717	-225.484	-42.2717	-225.484	-129.273
-225.48	-5.62917	-225.48	-35.5031	-225.48	186.188	-225.48	186.188	-225.48	-164.424
-225.475	-135.148	-225.475	-45.3618	-225.475	204.656	-225.475	204.656	-225.475	-64.9218
-225.47	-96.5465	-225.47	-119.646	-225.47	107.7	-225.47	107.7	-225.47	-279.525
-225.466	-94.8787	-225.466	-224.345	-225.466	56.3716	-225.466	56.3716	-225.466	-233.803
-225.461	83.4666	-225.461	-131.003	-225.461	-12.063	-225.461	-12.063	-225.461	-15.8178
-225.456	-310.667	-225.456	240.36	-225.456	17.692	-225.456	17.692	-225.456	-288.635
-225.451	-262.379	-225.451	74.0506	-225.451	-39.1238	-225.451	-39.1238	-225.451	-161.768
-225.447	-374.394	-225.447	136.762	-225.447	86.938	-225.447	86.938	-225.447	323.502
-225.442	-166.626	-225.442	-39.904	-225.442	9.39889	-225.442	9.39889	-225.442	310.629
-225.437	-36.8916	-225.437	-114.685	-225.437	-48.0674	-225.437	-48.0674	-225.437	237.964
-225.433	-44.9057	-225.433	-44.9266	-225.433	-83.7854	-225.433	-83.7854	-225.433	-94.6548
-225.428	40.8307	-225.428	-242.705	-225.428	103.923	-225.428	103.923	-225.428	-233.336
-225.423	239.654	-225.423	-98.0297	-225.423	-95.0129	-225.423	-95.0129	-225.423	-285.392
-225.418	12.3727	-225.418	-98.5257	-225.418	-145.129	-225.418	-145.129	-225.418	-103.054
-225.414	-27.5709	-225.414	267.843	-225.414	-259.531	-225.414	-259.531	-225.414	132.715
-225.409	-65.9678	-225.409	1.23848	-225.409	-25.3987	-225.409	-25.3987	-225.409	-12.0413
-225.404	-116.812	-225.404	-124.839	-225.404	86.7706	-225.404	86.7706	-225.404	88.9791
-225.4	118.011	-225.4	38.178	-225.4	62.6213	-225.4	62.6213	-225.4	44.5887
-225.395	7.80779	-225.395	-101.932	-225.395	-4.1037	-225.395	-4.1037	-225.395	-24.6442
-225.39	113.575	-225.39	-99.3757	-225.39	-347.324	-225.39	-347.324	-225.39	-86.6102
-225.385	-8.94862	-225.385	155.193	-225.385	36.2441	-225.385	36.2441	-225.385	102.468
-225.381	137.65	-225.381	-18.019	-225.381	53.0989	-225.381	53.0989	-225.381	-42.2902
-225.376	71.6295	-225.376	-245.484	-225.376	-129.905	-225.376	-129.905	-225.376	-137.073
-225.371	34.5006	-225.371	-128.741	-225.371	-82.9843	-225.371	-82.9843	-225.371	49.6951
-225.367	60.4941	-225.367	-8.29543	-225.367	88.7243	-225.367	88.7243	-225.367	-167.845
-225.362	-12.0451	-225.362	75.6945	-225.362	-75.2994	-225.362	-75.2994	-225.362	-16.8896
-225.357	-54.0578	-225.357	157.117	-225.357	-11.2899	-225.357	-11.2899	-225.357	223.744
-225.352	-148.644	-225.352	34.2281	-225.352	115.84	-225.352	115.84	-225.352	29.2741
-225.348	-1.594	-225.348	118.881	-225.348	76.6866	-225.348	76.6866	-225.348	-37.3908
-225.343	66.401	-225.343	138.566	-225.343	-151.826	-225.343	-151.826	-225.343	-277.083
-225.338	39.8384	-225.338	131.175	-225.338	-90.3633	-225.338	-90.3633	-225.338	-50.5396
-225.334	-13.4398	-225.334	-79.0623	-225.334	53.191	-225.334	53.191	-225.334	-41.2364
-225.329	-115.386	-225.329	92.0979	-225.329	-50.56	-225.329	-50.56	-225.329	81.7929
-225.324	221.328	-225.324	-225.86	-225.324	253.671	-225.324	253.671	-225.324	-117.682
-225.32	246.65	-225.32	-404.789	-225.32	-117.809	-225.32	-117.809	-225.32	-118.112
-225.315	33.9411	-225.315	-194.323	-225.315	-99.3175	-225.315	-99.3175	-225.315	77.7904
-225.31	87.8909	-225.31	-57.2218	-225.31	139.593	-225.31	139.593	-225.31	-51.5391
-225.305	158.109	-225.305	152.302	-225.305	131.252	-225.305	131.252	-225.305	-75.1782
-225.301	82.8587	-225.301	105.744	-225.301	-107.176	-225.301	-107.176	-225.301	-232.098
-225.296	276.139	-225.296	84.9132	-225.296	184.077	-225.296	184.077	-225.296	-320.582
-225.291	87.5209	-225.291	-164.444	-225.291	-39.6047	-225.291	-39.6047	-225.291	-138.47
-225.287	48.3297	-225.287	-42.7744	-225.287	-261.841	-225.287	-261.841	-225.287	167.15
-225.282	-58.1181	-225.282	-138.377	-225.282	-21.9682	-225.282	-21.9682	-225.282	70.0005
-225.277	-76.7076	-225.277	-141.502	-225.277	93.3646	-225.277	93.3646	-225.277	89.8761
-225.272	23.3032	-225.272	-54.2637	-225.272	82.7544	-225.272	82.7544	-225.272	141.406
-225.268	-67.3046	-225.268	32.9578	-225.268	-190.92	-225.268	-190.92	-225.268	-113.219
-225.263	8.16622	-225.263	215.421	-225.263	-122.282	-225.263	-122.282	-225.263	-175.466
-225.258	-80.4289	-225.258	66.2378	-225.258	-98.3946	-225.258	-98.3946	-225.258	-40.1192
-225.254	-210.725	-225.254	-45.5125	-225.254	171.973	-225.254	171.973	-225.254	-200.522
-225.249	-102.569	-225.249	25.8286	-225.249	136.633	-225.249	136.633	-225.249	-137.498
-225.244	-142.361	-225.244	180.003	-225.244	0.21088	-225.244	0.21088	-225.244	-77.3922
-225.239	-12.8526	-225.239	170.62	-225.239	-91.5415	-225.239	-91.5415	-225.239	112.854
-225.235	-3.69824	-225.235	-291.853	-225.235	-3.17945	-225.235	-3.17945	-225.235	-186.113
-225.23	-27.9046	-225.23	-200.598	-225.23	38.8975	-225.23	38.8975	-225.23	34.5795
-225.225	114.288	-225.225	-393.599	-225.225	3.7489	-225.225	3.7489	-225.225	320.09
-225.221	-7.16086	-225.221	-145.362	-225.221	51.6783	-225.221	51.6783	-225.221	-4.79806
-225.216	230.026	-225.216	-144.179	-225.216	132.256	-225.216	132.256	-225.216	-30.7607
-225.211	383.787	-225.211	-243.364	-225.211	-195.855	-225.211	-195.855	-225.211	47.8367
-225.206	263.029	-225.206	-125.8	-225.206	51.4417	-225.206	51.4417	-225.206	-108.25
-225.202	26.2412	-225.202	180.547	-225.202	150.953	-225.202	150.953	-225.202	-260.513
-225.197	-13.899	-225.197	-51.4578	-225.197	-20.54	-225.197	-20.54	-225.197	-253.033
-225.192	-206.925	-225.192	-47.5357	-225.192	-90.4971	-225.192	-90.4971	-225.192	196.522
-225.188	-149.638	-225.188	183.657	-225.188	267.914	-225.188	267.914	-225.188	-174.772
-225.183	-112.726	-225.183	-115.914	-225.183	67.362	-225.183	67.362	-225.183	-123.766
-225.178	-347.796	-225.178	4.73499	-225.178	-238.894	-225.178	-238.894	-225.178	-62.4875
-225.173	-21.2421	-225.173	43.3606	-225.173	65.189	-225.173	65.189	-225.173	-206.917
-225.169	-6.01234	-225.169	-173.673	-225.169	-115.23	-225.169	-115.23	-225.169	105.248
-225.164	-71.1525	-225.164	-93.9242	-225.164	-24.3409	-225.164	-24.3409	-225.164	140.708
-225.159	86.1531	-225.159	-87.5284	-225.159	-13.8183	-225.159	-13.8183	-225.159	118.008
-225.155	54.9294	-225.155	-198.793	-225.155	-145.419	-225.155	-145.419	-225.155	-197.646
-225.15	-106.194	-225.15	34.9774	-225.15	-139.095	-225.15	-139.095	-225.15	-124.047
-225.145	23.6111	-225.145	-152.26	-225.145	-299.691	-225.145	-299.691	-225.145	91.2107
-225.14	153.587	-225.14	-101.481	-225.14	-279.199	-225.14	-279.199	-225.14	196.245
-225.136	216.588	-225.136	-9.12953	-225.136	-142.696	-225.136	-142.696	-225.136	76.0256
-225.131	370.269	-225.131	95.296	-225.131	-23.8852	-225.131	-23.8852	-225.131	17.2302
-225.126	108.077	-225.126	-134.831	-225.126	186.656	-225.126	186.656	-225.126	-58.5993
-225.122	94.3004	-225.122	-150.973	-225.122	260.299	-225.122	260.299	-225.122	202.708
-225.117	14.1086	-225.117	4.11524	-225.117	66.6286	-225.117	66.6286	-225.117	-115.894
-225.112	76.0106	-225.112	60.3067	-225.112	6.8686	-225.112	6.8686	-225.112	-240.658
-225.107	-49.6532	-225.107	39.3811	-225.107	126.105	-225.107	126.105	-225.107	-77.8895
-225.103	-257.9	-225.103	149.105	-225.103	-11.0794	-225.103	-11.0794	-225.103	16.2943
-225.098	-299.269	-225.098	74.6143	-225.098	14.7437	-225.098	14.7437	-225.098	119.514
-225.093	-89.4351	-225.093	48.2343	-225.093	-14.6193	-225.093	-14.6193	-225.093	56.7651
-225.089	-52.7924	-225.089	-70.9226	-225.089	-284.64	-225.089	-284.64	-225.089	207.466
-225.084	-167.452	-225.084	-315.419	-225.084	-287.62	-225.084	-287.62	-225.084	160.678
-225.079	-84.7218	-225.079	-207.548	-225.079	56.1172	-225.079	56.1172	-225.079	-263.598
-225.074	-46.4656	-225.074	100.892	-225.074	109.38	-225.074	109.38	-225.074	-273.649
-225.07	-58.1361	-225.07	-67.5905	-225.07	60.4659	-225.07	60.4659	-225.07	134.093
-225.065	-12.1218	-225.065	51.4668	-225.065	28.0148	-225.065	28.0148	-225.065	172.863
-225.06	-77.6315	-225.06	-33.5482	-225.06	136.001	-225.06	136.001	-225.06	-78.3344
-225.056	-21.4388	-225.056	-49.9366	-225.056	-30.7329	-225.056	-30.7329	-225.056	-159.127
-225.051	103.966	-225.051	63.9311	-225.051	-6.98771	-225.051	-6.98771	-225.051	-98.8603
-225.046	59.9064	-225.046	61.3791	-225.046	4.91343	-225.046	4.91343	-225.046	-96.072
-225.042	41.4431	-225.042	46.8211	-225.042	9.71035	-225.042	9.71035	-225.042	-158.678
-225.037	248.47	-225.037	-85.8852	-225.037	12.3057	-225.037	12.3057	-225.037	8.91126
-225.032	145.992	-225.032	-115.427	-225.032	-86.1726	-225.032	-86.1726	-225.032	0.37554
-225.027	-106.312	-225.027	31.4713	-225.027	221.317	-225.027	221.317	-225.027	-59.7934
-225.023	-287.563	-225.023	92.8011	-225.023	-157.999	-225.023	-157.999	-225.023	190.863
-225.018	-135.012	-225.018	-227.752	-225.018	-186.153	-225.018	-186.153	-225.018	73.3584
-225.013	-131.797	-225.013	31.6377	-225.013	147.947	-225.013	147.947	-225.013	-301.655
-225.009	-178.654	-225.009	66.4412	-225.009	-104.036	-225.009	-104.036	-225.009	-47.3188
-225.004	21.8722	-225.004	79.9717	-225.004	-189.267	-225.004	-189.267	-225.004	33.8914
-224.999	-48.3837	-224.999	-38.7873	-224.999	-205.464	-224.999	-205.464	-224.999	6.14188
-224.994	71.3121	-224.994	59.7963	-224.994	-64.5964	-224.994	-64.5964	-224.994	112.205
-224.99	82.0846	-224.99	106.126	-224.99	73.0672	-224.99	73.0672	-224.99	68.9368
-224.985	25.0991	-224.985	139.706	-224.985	52.1882	-224.985	52.1882	-224.985	27.8847
-224.98	23.2416	-224.98	138.144	-224.98	160.131	-224.98	160.131	-224.98	-282.831
-224.976	-168.599	-224.976	75.3817	-224.976	70.0922	-224.976	70.0922	-224.976	-48.1866
-224.971	-293.157	-224.971	115.998	-224.971	-72.0312	-224.971	-72.0312	-224.971	-136.296
-224.966	155.685	-224.966	146.446	-224.966	319.414	-224.966	319.414	-224.966	-131.808
-224.961	155.862	-224.961	36.2609	-224.961	241.048	-224.961	241.048	-224.961	4.6204
-224.957	83.1035	-224.957	-301.741	-224.957	65.8597	-224.957	65.8597	-224.957	-156.119
-224.952	-87.6474	-224.952	-40.1532	-224.952	104.166	-224.952	104.166	-224.952	-129.126
-224.947	-138.888	-224.947	-68.7678	-224.947	126.41	-224.947	126.41	-224.947	-165.824
-224.943	199.769	-224.943	-152.092	-224.943	-90.5655	-224.943	-90.5655	-224.943	0.85478
-224.938	196.958	-224.938	-49.5213	-224.938	-33.3106	-224.938	-33.3106	-224.938	-189.759
-224.933	-34.0952	-224.933	-79.7431	-224.933	-172.837	-224.933	-172.837	-224.933	-103.31
-224.928	54.3246	-224.928	87.9912	-224.928	5.55615	-224.928	5.55615	-224.928	-71.5424
-224.924	124.474	-224.924	62.831	-224.924	145.197	-224.924	145.197	-224.924	-106.116
-224.919	17.6017	-224.919	16.2547	-224.919	-123.24	-224.919	-123.24	-224.919	338.013
-224.914	-162.591	-224.914	20.8649	-224.914	77.4915	-224.914	77.4915	-224.914	96.168
-224.91	-88.1651	-224.91	-105.166	-224.91	83.8178	-224.91	83.8178	-224.91	-0.80329
-224.905	15.2401	-224.905	-181.448	-224.905	88.2981	-224.905	88.2981	-224.905	26.8559
-224.9	-8.57308	-224.9	-11.6619	-224.9	-25.9091	-224.9	-25.9091	-224.9	-108.803
-224.895	81.6957	-224.895	-184.778	-224.895	1.41762	-224.895	1.41762	-224.895	-109.818
-224.891	-32.2523	-224.891	98.4597	-224.891	-280.49	-224.891	-280.49	-224.891	-158.266
-224.886	-2.86998	-224.886	-90.3587	-224.886	-204.932	-224.886	-204.932	-224.886	38.2815
-224.881	25.473	-224.881	-119.674	-224.881	-10.8354	-224.881	-10.8354	-224.881	-210.151
-224.877	-9.37835	-224.877	22.7473	-224.877	10.4555	-224.877	10.4555	-224.877	-91.3642
-224.872	45.514	-224.872	-79.7296	-224.872	-74.5311	-224.872	-74.5311	-224.872	211.65
-224.867	-107.133	-224.867	154.067	-224.867	-167.226	-224.867	-167.226	-224.867	41.4054
-224.862	-308.734	-224.862	56.6764	-224.862	-42.5357	-224.862	-42.5357	-224.862	175.156
-224.858	-205.946	-224.858	62.7683	-224.858	-237.161	-224.858	-237.161	-224.858	59.7935
-224.853	241.301	-224.853	-32.8278	-224.853	-116.456	-224.853	-116.456	-224.853	297.373
-224.848	174.255	-224.848	14.0655	-224.848	-163.755	-224.848	-163.755	-224.848	217.56
-224.844	4.50593	-224.844	38.1744	-224.844	-206.075	-224.844	-206.075	-224.844	-195.813
-224.839	90.3592	-224.839	0.93487	-224.839	9.15336	-224.839	9.15336	-224.839	-105.345
-224.834	111.401	-224.834	-110.831	-224.834	81.2974	-224.834	81.2974	-224.834	-16.9421
-224.829	-107.438	-224.829	108.643	-224.829	374.78	-224.829	374.78	-224.829	-205.816
-224.825	-99.8874	-224.825	68.068	-224.825	234.019	-224.825	234.019	-224.825	81.0057
-224.82	-81.5551	-224.82	135.598	-224.82	30.9721	-224.82	30.9721	-224.82	-96.4151
-224.815	-67.1364	-224.815	102.922	-224.815	-103.365	-224.815	-103.365	-224.815	70.6431
-224.811	-108.196	-224.811	-121.295	-224.811	59.4324	-224.811	59.4324	-224.811	-10.7453
-224.806	140.349	-224.806	-73.8851	-224.806	131.362	-224.806	131.362	-224.806	36.4284
-224.801	120.527	-224.801	7.12934	-224.801	244.074	-224.801	244.074	-224.801	120.596
-224.797	-142.676	-224.797	81.6123	-224.797	-57.5858	-224.797	-57.5858	-224.797	-34.568
-224.792	-66.4634	-224.792	81.4383	-224.792	-35.8686	-224.792	-35.8686	-224.792	144.695
-224.787	42.3366	-224.787	257.776	-224.787	-68.774	-224.787	-68.774	-224.787	-184.993
-224.782	-179.656	-224.782	303.138	-224.782	146.274	-224.782	146.274	-224.782	-69.5425
-224.778	-78.7869	-224.778	96.5027	-224.778	2.78174	-224.778	2.78174	-224.778	117.445
-224.773	-46.9029	-224.773	-14.3317	-224.773	-188.151	-224.773	-188.151	-224.773	60.0146
-224.768	-270.68	-224.768	-39.0869	-224.768	26.5489	-224.768	26.5489	-224.768	-41.8026
-224.764	-13.0204	-224.764	-18.3154	-224.764	-0.5002	-224.764	-0.5002	-224.764	113.098
-224.759	-97.772	-224.759	132.042	-224.759	221.686	-224.759	221.686	-224.759	-174.995
-224.754	32.9432	-224.754	-21.1995	-224.754	91.1246	-224.754	91.1246	-224.754	-42.699
-224.749	-151.58	-224.749	96.3286	-224.749	27.9532	-224.749	27.9532	-224.749	-77.2817
-224.745	64.0578	-224.745	288.476	-224.745	-30.3799	-224.745	-30.3799	-224.745	163.318
-224.74	24.332	-224.74	295.497	-224.74	303.875	-224.74	303.875	-224.74	330.257
-224.735	-18.1304	-224.735	240.169	-224.735	146.718	-224.735	146.718	-224.735	-30.4705
-224.731	44.682	-224.731	169.428	-224.731	49.2292	-224.731	49.2292	-224.731	-39.4997
-224.726	311.828	-224.726	85.3005	-224.726	54.9609	-224.726	54.9609	-224.726	158.389
-224.721	78.7948	-224.721	14.1557	-224.721	206.864	-224.721	206.864	-224.721	-162.014
-224.716	-39.0639	-224.716	11.7831	-224.716	230.235	-224.716	230.235	-224.716	-339.76
-224.712	201.474	-224.712	-53.3674	-224.712	211.198	-224.712	211.198	-224.712	-155.887
-224.707	66.8411	-224.707	185.657	-224.707	17.9602	-224.707	17.9602	-224.707	-71.1521
-224.702	-55.7283	-224.702	139.275	-224.702	14.5311	-224.702	14.5311	-224.702	-125.515
-224.698	-114.878	-224.698	43.6484	-224.698	181.198	-224.698	181.198	-224.698	189.869
-224.693	55.6116	-224.693	117.997	-224.693	119.478	-224.693	119.478	-224.693	190.911
-224.688	257.514	-224.688	143.192	-224.688	76.8411	-224.688	76.8411	-224.688	-87.0357
-224.683	136.399	-224.683	51.3936	-224.683	31.6843	-224.683	31.6843	-224.683	-134.325
-224.679	21.4505	-224.679	-19.3057	-224.679	-85.092	-224.679	-85.092	-224.679	-181.598
-224.674	-45.0583	-224.674	149.358	-224.674	-134.217	-224.674	-134.217	-224.674	119.302
-224.669	100.349	-224.669	-38.2098	-224.669	-105.214	-224.669	-105.214	-224.669	19.185
-224.665	181.134	-224.665	158.113	-224.665	-112.467	-224.665	-112.467	-224.665	107.923
-224.66	110.392	-224.66	3.97841	-224.66	195.77	-224.66	195.77	-224.66	144.715
-224.655	294.518	-224.655	-110.241	-224.655	73.3161	-224.655	73.3161	-224.655	-32.7967
-224.65	312.387	-224.65	-219.155	-224.65	-58.6099	-224.65	-58.6099	-224.65	-34.5997
-224.646	108.984	-224.646	-349.322	-224.646	-40.0071	-224.646	-40.0071	-224.646	-266.001
-224.641	114.51	-224.641	-157.586	-224.641	-225.569	-224.641	-225.569	-224.641	-158.543
-224.636	-30.2331	-224.636	-21.3398	-224.636	-92.7338	-224.636	-92.7338	-224.636	159.215
-224.632	-116.841	-224.632	3.29177	-224.632	1.92614	-224.632	1.92614	-224.632	-21.9098
-224.627	151.87	-224.627	97.7488	-224.627	-87.0641	-224.627	-87.0641	-224.627	-108.992
-224.622	112.656	-224.622	8.81448	-224.622	-118.225	-224.622	-118.225	-224.622	-120.459
-224.617	125.531	-224.617	-213.694	-224.617	-106.924	-224.617	-106.924	-224.617	-142.343
-224.613	-40.8835	-224.613	116.352	-224.613	-24.95	-224.613	-24.95	-224.613	209.233
-224.608	36.8614	-224.608	-114.596	-224.608	157.324	-224.608	157.324	-224.608	209.909
-224.603	-77.4983	-224.603	-101.742	-224.603	51.8426	-224.603	51.8426	-224.603	-79.8099
-224.599	87.6871	-224.599	-107.074	-224.599	-1.17976	-224.599	-1.17976	-224.599	189.334
-224.594	-52.1568	-224.594	-113.726	-224.594	150.188	-224.594	150.188	-224.594	-130.258
-224.589	9.51652	-224.589	-279.658	-224.589	11.8578	-224.589	11.8578	-224.589	-101.87
-224.584	100.693	-224.584	-160.797	-224.584	55.614	-224.584	55.614	-224.584	-156.538
-224.58	-99.6067	-224.58	12.7352	-224.58	35.9928	-224.58	35.9928	-224.58	-175.778
-224.575	216.655	-224.575	76.5977	-224.575	-213.075	-224.575	-213.075	-224.575	-32.1678
-224.57	135.769	-224.57	55.2494	-224.57	-211.197	-224.57	-211.197	-224.57	161.19
-224.566	77.07	-224.566	178.259	-224.566	110.172	-224.566	110.172	-224.566	90.8362
-224.561	60.8911	-224.561	44.6018	-224.561	244.705	-224.561	244.705	-224.561	7.48387
-224.556	69.6389	-224.556	-134.394	-224.556	-11.1904	-224.556	-11.1904	-224.556	-25.6419
-224.551	-274.943	-224.551	-61.2879	-224.551	-233.793	-224.551	-233.793	-224.551	-240.174
-224.547	-300.751	-224.547	191.844	-224.547	-70.7928	-224.547	-70.7928	-224.547	12.3598
-224.542	-47.9732	-224.542	86.4453	-224.542	-15.8437	-224.542	-15.8437	-224.542	-168.38
-224.537	-91.1972	-224.537	-13.6871	-224.537	39.2373	-224.537	39.2373	-224.537	-82.8557
-224.533	155.781	-224.533	145.591	-224.533	14.6632	-224.533	14.6632	-224.533	182.313
-224.528	-262.286	-224.528	-201.245	-224.528	-191.639	-224.528	-191.639	-224.528	261.656
-224.523	-344.207	-224.523	-131.965	-224.523	-7.7712	-224.523	-7.7712	-224.523	0.73237
-224.519	-212.556	-224.519	-58.0074	-224.519	45.3939	-224.519	45.3939	-224.519	-72.1786
-224.514	-208.93	-224.514	57.7808	-224.514	79.7168	-224.514	79.7168	-224.514	75.5127
-224.509	-86.9072	-224.509	-211.667	-224.509	-39.2849	-224.509	-39.2849	-224.509	79.6536
-224.504	-126.604	-224.504	-179.649	-224.504	88.5561	-224.504	88.5561	-224.504	-142.085
-224.5	-46.9636	-224.5	-47.7608	-224.5	14.3249	-224.5	14.3249	-224.5	114.643
-224.495	222.353	-224.495	-47.7966	-224.495	-29.1208	-224.495	-29.1208	-224.495	260.744
-224.49	-153.368	-224.49	-151.054	-224.49	49.6052	-224.49	49.6052	-224.49	5.31504
-224.486	33.2365	-224.486	-169.73	-224.486	97.575	-224.486	97.575	-224.486	20.9957
-224.481	40.3471	-224.481	-40.4859	-224.481	-120.729	-224.481	-120.729	-224.481	115.754
-224.476	-212.167	-224.476	15.5031	-224.476	-120.34	-224.476	-120.34	-224.476	41.5249
-224.471	-129.374	-224.471	47.7451	-224.471	57.3725	-224.471	57.3725	-224.471	-42.7008
-224.467	-150.427	-224.467	304.039	-224.467	-186.086	-224.467	-186.086	-224.467	-19.9864
-224.462	70.1032	-224.462	208.16	-224.462	-22.5805	-224.462	-22.5805	-224.462	-101.958
-224.457	259.547	-224.457	332.77	-224.457	74.0321	-224.457	74.0321	-224.457	-66.3794
-224.453	166.059	-224.453	189.127	-224.453	112.861	-224.453	112.861	-224.453	35.2528
-224.448	-98.6272	-224.448	13.68	-224.448	-223.451	-224.448	-223.451	-224.448	46.5186
-224.443	-21.5101	-224.443	-144.161	-224.443	-39.7273	-224.443	-39.7273	-224.443	365.825
-224.438	-143.575	-224.438	-20.7984	-224.438	-57.6047	-224.438	-57.6047	-224.438	59.0373
-224.434	-153.979	-224.434	224.508	-224.434	111.869	-224.434	111.869	-224.434	-218.744
-224.429	-58.6	-224.429	73.3594	-224.429	43.9227	-224.429	43.9227	-224.429	-110.523
-224.424	-72.1817	-224.424	85.1231	-224.424	-28.6896	-224.424	-28.6896	-224.424	51.0116
-224.42	-175.034	-224.42	-3.28071	-224.42	67.1177	-224.42	67.1177	-224.42	187.696
-224.415	36.8713	-224.415	25.8982	-224.415	70.3661	-224.415	70.3661	-224.415	-191.605
-224.41	122.901	-224.41	102.404	-224.41	120.861	-224.41	120.861	-224.41	-192.457
-224.405	132.652	-224.405	161.387	-224.405	64.6524	-224.405	64.6524	-224.405	-125.641
-224.401	-71.2984	-224.401	174.825	-224.401	-168.453	-224.401	-168.453	-224.401	179.88
-224.396	-48.5991	-224.396	128.089	-224.396	-138.823	-224.396	-138.823	-224.396	9.01326
-224.391	1.68912	-224.391	-125.25	-224.391	175.038	-224.391	175.038	-224.391	-8.31068
-224.387	-114.463	-224.387	-112.017	-224.387	188.764	-224.387	188.764	-224.387	-100.574
-224.382	242.29	-224.382	-77.9898	-224.382	96.2649	-224.382	96.2649	-224.382	-3.666
-224.377	140.066	-224.377	2.56095	-224.377	22.188	-224.377	22.188	-224.377	-97.185
-224.372	-284.855	-224.372	-106.857	-224.372	140.423	-224.372	140.423	-224.372	-203.578
-224.368	-20.1698	-224.368	-114.832	-224.368	56.9344	-224.368	56.9344	-224.368	68.1598
-224.363	188.565	-224.363	-3.52126	-224.363	-52.177	-224.363	-52.177	-224.363	75.7869
[truncated: 129,072 more rows]
