# Supplementary material for: Direct conversion of various phosphate sources to a versatile P-X reagent [TBA][PO2X2] via redox-neutral halogenation
Source: Nat Commun. 2025 Feb 26;16:2004. doi: 10.1038/s41467-025-57255-1 (PMC11865473; doi:10.1038/s41467-025-57255-1)
Supplement: Supplementary file 3 — Source Data [file 41467_2025_57255_MOESM3_ESM.zip › Source Data/fig.2d.xlsx]

## Sheet: fig.2d
-233.782	75.7793	-233.782	162.499	-233.782	44.6943
-233.777	225.829	-233.777	162.499	-233.777	44.6943
-233.772	215.111	-233.772	108.422	-233.772	67.3522
-233.768	204.393	-233.768	54.3445	-233.768	90.0101
-233.763	211.092	-233.763	85.4389	-233.763	108.892
-233.758	89.1766	-233.758	116.533	-233.758	127.773
-233.753	27.549	-233.753	155.739	-233.753	76.793
-233.749	30.2284	-233.749	65.16	-233.749	25.8128
-233.744	166.881	-233.744	115.688	-233.744	31.4772
-233.739	174.919	-233.739	166.217	-233.739	127.773
-233.735	83.8177	-233.735	143.741	-233.735	123.997
-233.73	57.023	-233.73	121.265	-233.73	29.5891
-233.725	69.7505	-233.725	158.274	-233.725	-0.62142
-233.72	82.4779	-233.72	195.283	-233.72	59.7996
-233.716	26.8791	-233.716	59.2453	-233.716	103.227
-233.711	99.8944	-233.711	52.9926	-233.711	146.655
-233.706	87.6694	-233.706	145.853	-233.706	150.992
-233.702	75.4443	-233.702	368.499	-233.702	64.697
-233.697	124.847	-233.697	274.794	-233.697	165.33
-233.692	174.25	-233.692	181.088	-233.692	114.91
-233.687	145.278	-233.687	296.256	-233.687	117.359
-233.683	116.306	-233.683	195.114	-233.683	210.439
-233.678	75.2769	-233.678	296.762	-233.678	197.783
-233.673	98.5547	-233.673	268.625	-233.673	185.126
-233.669	223.15	-233.669	192.495	-233.669	133.408
-233.664	219.131	-233.664	246.15	-233.664	81.6904
-233.659	57.023	-233.659	113.238	-233.659	188.578
-233.654	109.273	-233.654	110.112	-233.654	83.9916
-233.65	105.253	-233.65	79.2707	-233.65	134.706
-233.645	165.541	-233.645	48.4298	-233.645	94.7895
-233.64	278.079	-233.64	82.4816	-233.64	124.734
-233.636	176.259	-233.636	116.533	-233.636	154.679
-233.631	52.4177	-233.631	145.769	-233.631	82.0297
-233.626	57.1905	-233.626	45.219	-233.626	160.432
-233.621	94.1169	-233.621	139.347	-233.621	59.4603
-233.617	131.043	-233.617	233.475	-233.617	109.541
-233.612	125.433	-233.612	84.256	-233.612	223.346
-233.607	119.823	-233.607	151.346	-233.607	186.1
-233.603	82.0593	-233.603	169.766	-233.603	45.0041
-233.598	44.2956	-233.598	58.4003	-233.598	175.803
-233.593	76.1979	-233.593	57.2174	-233.593	107.284
-233.588	108.1	-233.588	56.0344	-233.588	38.7643
-233.584	156.079	-233.584	46.7399	-233.584	57.1001
-233.579	204.059	-233.579	37.4454	-233.579	75.4359
-233.574	190.745	-233.574	55.1895	-233.574	111.237
-233.57	177.431	-233.57	72.9336	-233.57	56.4068
-233.565	118.567	-233.565	82.5661	-233.565	148.853
-233.56	59.7025	-233.56	92.1986	-233.56	150.667
-233.555	-4.64645	-233.555	149.233	-233.555	113.45
-233.551	59.6188	-233.551	76.4824	-233.551	76.2324
-233.546	51.5385	-233.546	3.73165	-233.546	5.0283
-233.541	43.4583	-233.541	60.7662	-233.541	24.4557
-233.537	107.054	-233.537	62.3716	-233.537	111.385
-233.532	170.649	-233.532	63.977	-233.532	198.314
-233.527	141.803	-233.527	146.698	-233.527	149.295
-233.523	112.957	-233.523	99.6342	-233.523	100.277
-233.518	112.747	-233.518	82.3126	-233.518	184.374
-233.513	176.845	-233.513	64.991	-233.513	177.839
-233.508	231.565	-233.508	12.5192	-233.508	146.758
-233.504	157.67	-233.504	176.356	-233.504	115.677
-233.499	98.5128	-233.499	298.959	-233.499	124.248
-233.494	167.97	-233.494	205.254	-233.494	132.818
-233.49	179.818	-233.49	122.364	-233.49	105.514
-233.485	63.0518	-233.485	169.259	-233.485	78.2091
-233.48	39.46	-233.48	30.8125	-233.48	14.801
-233.475	80.1753	-233.475	108.675	-233.475	102.445
-233.471	108.833	-233.471	32.4179	-233.471	110.787
-233.466	137.491	-233.466	85.9459	-233.466	28.4975
-233.461	101.841	-233.461	76.6091	-233.461	64.6896
-233.457	66.1918	-233.457	67.2724	-233.457	100.882
-233.452	105.567	-233.452	44.4163	-233.452	210.712
-233.447	144.943	-233.447	151.346	-233.447	229.911
-233.442	96.7335	-233.442	212.985	-233.442	158.95
-233.438	48.5241	-233.438	58.3158	-233.438	178.621
-233.433	53.904	-233.433	176.736	-233.433	141.647
-233.428	59.2838	-233.428	295.157	-233.428	14.0413
-233.424	69.3528	-233.424	289.2	-233.424	85.1643
-233.419	79.4217	-233.419	153.458	-233.419	65.6558
-233.414	76.0933	-233.414	155.613	-233.414	91.4631
-233.409	72.7649	-233.409	157.767	-233.409	117.27
-233.405	183.565	-233.405	179.778	-233.405	99.178
-233.4	80.0078	-233.4	201.789	-233.4	81.0856
-233.395	114.443	-233.395	115.646	-233.395	62.9932
-233.391	213.185	-233.391	29.5028	-233.391	44.9008
-233.386	147.811	-233.386	139.389	-233.386	72.1242
-233.381	82.4361	-233.381	249.276	-233.381	99.3476
-233.376	53.2341	-233.376	251.008	-233.376	149.229
-233.372	24.0322	-233.372	252.74	-233.372	199.11
-233.367	27.6536	-233.367	223.378	-233.367	146.559
-233.362	31.2751	-233.362	194.016	-233.362	94.0077
-233.358	88.4858	-233.358	164.654	-233.358	115.095
-233.353	145.697	-233.353	135.291	-233.353	45.5499
-233.348	79.6519	-233.348	168.118	-233.348	85.9904
-233.343	13.6074	-233.343	200.944	-233.343	126.431
-233.339	35.9851	-233.339	125.617	-233.339	166.871
-233.334	58.3628	-233.334	50.2887	-233.334	116.68
-233.329	183.879	-233.329	60.555	-233.329	91.4262
-233.325	180.781	-233.325	70.8212	-233.325	66.1721
-233.32	124.093	-233.32	8.08317	-233.32	57.9114
-233.315	196.02	-233.315	75.1305	-233.315	49.6507
-233.31	150.051	-233.31	70.5254	-233.31	67.3522
-233.306	104.081	-233.306	65.9204	-233.306	85.0537
-233.301	200.123	-233.301	69.427	-233.301	57.4394
-233.296	167.551	-233.296	72.9336	-233.296	29.8251
-233.292	80.0497	-233.292	82.5238	-233.292	62.1598
-233.287	121.163	-233.287	92.1141	-233.287	94.4945
-233.282	154.237	-233.282	93.5927	-233.282	30.5332
-233.278	123.005	-233.278	95.0714	-233.278	57.2034
-233.273	64.9777	-233.273	168.878	-233.273	106.531
-233.268	71.2577	-233.268	112.9	-233.268	155.86
-233.263	46.7239	-233.263	0.14058	-233.263	135.326
-233.259	86.4971	-233.259	103.69	-233.259	114.792
-233.254	207.157	-233.254	127.729	-233.254	124.144
-233.249	199.202	-233.249	21.9827	-233.249	133.497
-233.245	70.6716	-233.245	116.322	-233.245	148.513
-233.24	6.4482	-233.24	80.8762	-233.24	72.8987
-233.235	95.624	-233.235	75.8487	-233.235	72.3381
-233.23	184.8	-233.23	200.606	-233.23	71.7776
-233.226	160.099	-233.226	187.467	-233.226	90.0986
-233.221	135.397	-233.221	174.328	-233.221	199.051
-233.216	138.161	-233.216	69.258	-233.216	179.491
-233.212	140.924	-233.212	93.973	-233.212	159.931
-233.207	63.303	-233.207	110.576	-233.207	208.344
-233.202	114.297	-233.202	127.18	-233.202	105.705
-233.197	191.415	-233.197	101.197	-233.197	111.163
-233.193	139.919	-233.193	75.215	-233.193	116.621
-233.188	129.955	-233.188	33.0094	-233.188	122.079
-233.183	55.6833	-233.183	120.589	-233.183	127.537
-233.179	117.96	-233.179	152.317	-233.179	35.7256
-233.174	180.236	-233.174	54.26	-233.174	94.9665
-233.169	91.1234	-233.169	134.658	-233.169	69.2404
-233.164	130.625	-233.164	85.2699	-233.164	43.5142
-233.16	130.939	-233.16	219.069	-233.16	38.5578
-233.155	131.253	-233.155	223.082	-233.155	33.6014
-233.15	155.682	-233.15	240.615	-233.15	73.9608
-233.146	180.111	-233.146	258.148	-233.146	114.32
-233.141	122.147	-233.141	79.82	-233.141	127.891
-233.136	64.1822	-233.136	117.801	-233.136	141.462
-233.131	157.608	-233.131	142.262	-233.131	124.823
-233.127	122.419	-233.127	166.724	-233.127	17.5521
-233.122	38.9995	-233.122	212.816	-233.122	129.307
-233.117	19.8874	-233.117	258.908	-233.117	150.431
-233.113	31.5891	-233.113	183.327	-233.113	84.6996
-233.108	43.2908	-233.108	107.746	-233.108	109.6
-233.103	60.5189	-233.103	251.684	-233.103	105.794
-233.098	77.747	-233.098	179.314	-233.098	11.3566
-233.094	78.8983	-233.094	104.239	-233.094	100.07
-233.089	80.0497	-233.089	158.95	-233.089	98.1528
-233.084	78.1866	-233.084	49.4015	-233.084	120.781
-233.08	76.3235	-233.08	156.162	-233.08	143.41
-233.075	170.921	-233.075	181.806	-233.075	84.8472
-233.07	265.519	-233.07	77.6653	-233.07	26.2848
-233.065	229.492	-233.065	198.452	-233.065	22.125
-233.061	193.466	-233.061	189.453	-233.061	17.9651
-233.056	165.478	-233.056	58.7805	-233.056	53.4566
-233.051	137.491	-233.051	144.417	-233.051	88.948
-233.047	127.589	-233.047	164.485	-233.047	114.055
-233.042	246.302	-233.042	184.552	-233.042	48.5296
-233.037	182.811	-233.037	182.989	-233.037	88.7415
-233.033	119.321	-233.033	51.6407	-233.033	128.953
-233.028	55.3065	-233.028	130.053	-233.028	45.9924
-233.023	119.907	-233.023	208.465	-233.023	114.084
-233.018	220.68	-233.018	97.6063	-233.018	87.7679
-233.014	192.838	-233.014	116.533	-233.014	61.4517
-233.009	95.331	-233.009	150.332	-233.009	188.548
-233.004	62.1308	-233.004	184.13	-233.004	164.592
-233	102.616	-233	117.885	-233	89.6561
-232.995	143.101	-232.995	51.6407	-232.995	14.7199
-232.99	84.7806	-232.99	89.4947	-232.99	47.8806
-232.985	26.4604	-232.985	127.349	-232.985	81.0413
-232.981	35.1268	-232.981	173.314	-232.981	6.57718
-232.976	43.7932	-232.976	219.28	-232.976	83.1655
-232.971	108.728	-232.971	171.962	-232.971	72.4266
-232.967	45.0492	-232.967	254.43	-232.967	61.6877
-232.962	49.6964	-232.962	272.005	-232.962	111.37
-232.957	118.651	-232.957	159.795	-232.957	70.4205
-232.952	144.064	-232.952	165.921	-232.952	60.9797
-232.948	169.477	-232.948	172.047	-232.948	51.5389
-232.943	123.884	-232.943	97.0571	-232.943	55.3152
-232.938	78.2913	-232.938	22.0672	-232.938	149.723
-232.934	113.082	-232.934	132.292	-232.934	129.897
-232.929	147.874	-232.929	112.731	-232.929	19.4402
-232.924	56.73	-232.924	44.5008	-232.924	92.1343
-232.919	94.2006	-232.919	192.579	-232.919	74.1968
-232.915	110.403	-232.915	126.546	-232.915	102.401
-232.91	126.605	-232.91	60.5127	-232.91	130.605
-232.905	118.693	-232.905	116.153	-232.905	77.6191
-232.901	110.78	-232.901	171.793	-232.901	24.6327
-232.896	85.4505	-232.896	135.503	-232.896	87.2959
-232.891	60.1212	-232.891	99.2117	-232.891	149.959
-232.886	168.765	-232.886	135.925	-232.886	86.1158
-232.882	148.795	-232.882	42.8531	-232.882	112.904
-232.877	72.43	-232.877	106.521	-232.877	88.8595
-232.872	124.679	-232.872	170.188	-232.872	64.815
-232.868	100.564	-232.868	117.59	-232.868	197.487
-232.863	12.1421	-232.863	64.991	-232.863	118.686
-232.858	87.167	-232.858	38.0791	-232.858	54.0466
-232.853	162.192	-232.853	11.1673	-232.853	140.459
-232.849	115.301	-232.849	49.148	-232.849	83.372
-232.844	68.4108	-232.844	87.1288	-232.844	26.2848
-232.839	128.196	-232.839	142.685	-232.839	55.4627
-232.835	187.982	-232.835	198.241	-232.835	84.6406
-232.83	151.307	-232.83	145.642	-232.83	96.8251
-232.825	114.631	-232.825	93.0435	-232.825	109.01
-232.82	115.469	-232.82	68.8355	-232.82	37.6432
-232.816	116.306	-232.816	44.6275	-232.816	56.9083
-232.811	111.785	-232.811	85.3122	-232.811	100.719
-232.806	235.877	-232.806	125.997	-232.806	144.531
-232.802	200.667	-232.802	132.672	-232.802	125.797
-232.797	36.8433	-232.797	139.347	-232.797	107.062
-232.792	43.1652	-232.792	146.022	-232.792	93.9929
-232.787	113.794	-232.787	152.697	-232.787	80.9233
-232.783	260.788	-232.783	174.92	-232.783	54.1646
-232.778	193.424	-232.778	197.142	-232.778	118.037
-232.773	14.8634	-232.773	268.034	-232.773	85.6142
-232.769	136.402	-232.769	209.141	-232.769	53.191
-232.764	81.0963	-232.764	104.788	-232.764	57.7049
-232.759	154.405	-232.759	130.222	-232.759	62.2188
-232.755	200.919	-232.755	217.844	-232.755	83.7261
-232.75	118.818	-232.75	305.466	-232.75	105.233
-232.745	12.6026	-232.745	322.111	-232.745	203.683
-232.74	35.0012	-232.74	208.972	-232.74	211.501
-232.736	15.8682	-232.736	233.729	-232.736	113.583
-232.731	61.0422	-232.731	258.486	-232.731	106.295
-232.726	113.459	-232.726	165.71	-232.726	88.3137
-232.722	165.876	-232.722	72.9336	-232.722	70.332
-232.717	168.723	-232.717	131.574	-232.717	46.6857
-232.712	171.57	-232.712	190.213	-232.712	113.671
-232.707	123.507	-232.707	132.587	-232.707	132.508
-232.703	75.4443	-232.703	74.9615	-232.703	60.7142
-232.698	94.368	-232.698	125.49	-232.698	189.065
-232.693	113.292	-232.693	176.018	-232.693	166.362
-232.689	151.307	-232.689	90.6776	-232.689	47.3643
-232.684	60.7073	-232.684	5.33706	-232.684	139.84
-232.679	117.478	-232.679	63.3011	-232.679	188.888
-232.674	174.25	-232.674	121.265	-232.674	86.8828
-232.67	147.622	-232.67	155.57	-232.67	132.154
-232.665	120.995	-232.665	60.0902	-232.665	177.426
-232.66	123.842	-232.66	110.619	-232.66	213.257
-232.656	126.689	-232.656	161.147	-232.656	249.087
-232.651	20.0548	-232.651	58.7383	-232.651	220.131
-232.646	127.778	-232.646	86.1149	-232.646	191.174
-232.641	155.116	-232.641	81.0451	-232.641	122.566
-232.637	53.8412	-232.637	75.9754	-232.637	53.9581
-232.632	66.1081	-232.632	83.749	-232.632	33.0261
-232.627	78.375	-232.627	221.308	-232.627	102.726
-232.623	122.795	-232.623	312.901	-232.623	76.1292
-232.618	167.216	-232.618	188.186	-232.618	49.5327
-232.613	85.0318	-232.613	24.4331	-232.613	82.4132
-232.608	131.462	-232.608	76.9894	-232.608	115.294
-232.604	173.873	-232.604	189.031	-232.604	134.957
-232.599	87.6694	-232.599	171.286	-232.599	154.62
-232.594	130.08	-232.594	24.4331	-232.594	67.1309
-232.59	108.184	-232.59	93.8885	-232.59	130.694
-232.585	114.422	-232.585	66.0049	-232.585	165.935
-232.58	120.66	-232.58	38.1214	-232.58	110.544
-232.575	153.316	-232.575	59.0763	-232.575	53.191
-232.571	185.972	-232.571	80.0312	-232.571	86.4698
-232.566	122.167	-232.566	100.986	-232.566	148.071
-232.561	58.3628	-232.561	121.941	-232.561	58.6195
-232.557	75.6118	-232.557	117.885	-232.557	61.2157
-232.552	92.8608	-232.552	113.829	-232.552	63.8119
-232.547	110.11	-232.547	109.774	-232.547	85.2897
-232.542	127.359	-232.542	105.718	-232.542	106.767
-232.538	105.756	-232.538	84.594	-232.538	43.7503
-232.533	84.1526	-232.533	63.4701	-232.533	71.3645
-232.528	66.5686	-232.528	115.35	-232.528	8.34732
-232.524	48.9847	-232.524	37.4454	-232.524	96.3826
-232.519	18.0034	-232.519	105.549	-232.519	118.332
-232.514	51.3292	-232.514	173.652	-232.514	140.282
-232.51	88.6742	-232.51	133.601	-232.51	177.337
-232.505	61.7121	-232.505	93.5505	-232.505	123.761
-232.5	52.1247	-232.5	72.2576	-232.5	119.631
-232.495	106.844	-232.495	180.75	-232.495	115.5
-232.491	40.9881	-232.491	151.346	-232.491	32.0673
-232.486	103.746	-232.486	121.941	-232.486	39.2659
-232.481	141.719	-232.481	114.167	-232.481	21.4464
-232.477	51.078	-232.477	106.394	-232.477	3.62693
-232.472	36.8015	-232.472	98.6202	-232.472	36.7877
-232.467	22.525	-232.467	90.8466	-232.467	69.9484
-232.462	112.078	-232.462	99.2962	-232.462	81.8674
-232.458	137.323	-232.458	107.746	-232.458	93.7864
-232.453	126.396	-232.453	189.2	-232.453	105.705
-232.448	179.776	-232.448	140.868	-232.448	117.624
-232.444	194.304	-232.444	123.631	-232.444	87.0598
-232.439	144.524	-232.439	106.394	-232.439	56.4953
-232.434	18.3802	-232.434	94.5644	-232.434	126.003
-232.429	106.593	-232.429	82.7351	-232.429	195.511
-232.425	67.7409	-232.425	11.3785	-232.425	176.246
-232.42	93.1958	-232.42	156.331	-232.42	66.3491
-232.415	149.464	-232.415	187.721	-232.415	52.7485
-232.411	205.733	-232.411	89.3257	-232.411	39.1479
-232.406	169.56	-232.406	70.6944	-232.406	60.9502
-232.401	133.388	-232.401	52.0631	-232.401	82.7525
-232.396	97.215	-232.396	52.3589	-232.396	127.213
-232.392	61.0422	-232.392	182.44	-232.392	171.673
-232.387	38.6017	-232.387	261.148	-232.387	128.334
-232.382	16.1612	-232.382	210.07	-232.382	84.9947
-232.378	39.2716	-232.378	131.954	-232.378	171.938
-232.373	62.382	-232.373	53.8376	-232.373	258.882
-232.368	151.809	-232.368	121.054	-232.368	259.915
-232.363	112.622	-232.363	188.27	-232.363	170.316
-232.359	77.4539	-232.359	147.332	-232.359	109.039
-232.354	106.593	-232.354	106.394	-232.354	47.7626
-232.349	74.3139	-232.349	112.435	-232.349	85.2602
-232.345	42.0348	-232.345	118.477	-232.345	122.758
-232.34	45.9284	-232.34	92.0718	-232.34	58.295
-232.335	49.822	-232.335	65.6669	-232.335	84.4636
-232.33	49.6964	-232.33	103.479	-232.33	147.451
-232.326	49.5708	-232.326	141.291	-232.326	119.808
-232.321	49.4452	-232.321	122.321	-232.321	27.9664
-232.316	49.3196	-232.316	103.352	-232.316	26.7568
-232.312	55.8927	-232.312	60.048	-232.312	26.0193
-232.307	62.4657	-232.307	146.529	-232.307	115.913
-232.302	61.0004	-232.302	160.006	-232.302	194.478
-232.297	59.535	-232.297	173.483	-232.297	182.412
-232.293	168.598	-232.293	253.881	-232.293	127.39
-232.288	149.046	-232.288	334.279	-232.288	162.999
-232.283	75.9049	-232.283	219.998	-232.283	187.28
-232.279	131.378	-232.279	105.718	-232.279	211.56
-232.274	110.78	-232.274	86.3261	-232.274	141.875
-232.269	90.1814	-232.269	66.9344	-232.269	72.1906
-232.265	49.4871	-232.265	88.1005	-232.265	47.8216
-232.26	73.0998	-232.26	109.267	-232.26	23.4526
-232.255	49.1521	-232.255	79.0595	-232.255	28.35
-232.25	153.819	-232.25	178.638	-232.25	33.2474
-232.246	212.934	-232.246	164.654	-232.246	38.1448
-232.241	143.436	-232.241	150.67	-232.241	43.0422
-232.236	54.6785	-232.236	227.265	-232.236	45.5794
-232.232	30.2284	-232.232	174.075	-232.232	48.1166
-232.227	36.5921	-232.227	128.996	-232.227	95.9696
-232.222	42.9559	-232.222	83.918	-232.222	143.823
-232.217	96.2102	-232.217	127.391	-232.217	132.199
-232.213	149.464	-232.213	170.864	-232.213	120.575
-232.208	68.7457	-232.208	198.114	-232.208	154.266
-232.203	116.641	-232.203	355.149	-232.203	187.958
-232.199	238.557	-232.199	274.92	-232.199	126.416
-232.194	231.858	-232.194	64.9065	-232.194	64.874
-232.189	202.384	-232.189	87.4246	-232.189	48.6477
-232.184	108.603	-232.184	109.943	-232.184	32.4213
-232.18	84.4875	-232.18	94.6067	-232.18	67.1752
-232.175	60.3724	-232.175	79.2707	-232.175	101.929
-232.17	85.8273	-232.17	128.827	-232.17	61.1567
-232.166	111.282	-232.166	48.5988	-232.166	20.3843
-232.161	77.2865	-232.161	154.261	-232.161	67.5292
-232.156	43.2908	-232.156	130.137	-232.156	114.674
-232.151	40.1089	-232.151	97.902	-232.151	116.503
-232.147	101.234	-232.147	195.452	-232.147	118.332
-232.142	151.642	-232.142	186.876	-232.142	109.777
-232.137	73.4348	-232.137	178.3	-232.137	101.221
-232.133	39.4391	-232.133	112.942	-232.133	77.5601
-232.128	5.4434	-232.128	47.5849	-232.128	144.531
-232.123	121.33	-232.123	69.3003	-232.123	195.658
-232.118	237.217	-232.118	91.0156	-232.118	95.7336
-232.114	192.336	-232.114	153.289	-232.114	95.8811
-232.109	147.455	-232.109	85.7769	-232.109	96.0286
-232.104	85.1574	-232.104	143.318	-232.104	8.84887
-232.1	22.8599	-232.1	200.86	-232.1	72.7216
-232.095	18.1708	-232.095	69.1313	-232.095	51.6274
-232.09	13.4818	-232.09	67.1879	-232.09	30.5332
-232.085	53.6737	-232.085	89.5792	-232.085	63.6054
-232.081	158.173	-232.081	111.971	-232.081	96.6776
-232.076	170.23	-232.076	150.585	-232.076	22.125
-232.071	117.981	-232.071	59.4143	-232.071	98.6248
-232.067	96.5451	-232.067	84.5095	-232.067	121.784
-232.062	139.417	-232.062	109.605	-232.062	144.944
-232.057	152.814	-232.057	61.6956	-232.057	96.3531
-232.052	37.5969	-232.052	13.7866	-232.052	47.7626
-232.048	142.263	-232.048	95.8319	-232.048	122.846
-232.043	118.316	-232.043	177.877	-232.043	107.299
-232.038	47.4775	-232.038	159.88	-232.038	67.2047
-232.034	40.9463	-232.034	141.882	-232.034	27.1109
-232.029	124.177	-232.029	67.7793	-232.029	55.9348
-232.024	207.408	-232.024	123.462	-232.024	84.7587
-232.019	211.595	-232.019	138.587	-232.019	62.6023
-232.015	215.781	-232.015	23.9261	-232.015	40.446
-232.01	78.6262	-232.01	201.282	-232.01	93.5799
-232.005	155.828	-232.005	248.853	-232.005	56.0823
-232.001	246.428	-232.001	166.639	-232.001	18.5847
-231.996	208.413	-231.996	84.425	-231.996	71.7186
-231.991	64.559	-231.991	97.5218	-231.991	105.027
-231.987	49.3196	-231.987	110.619	-231.987	138.335
-231.982	86.3297	-231.982	253.501	-231.982	162.203
-231.977	59.0326	-231.977	180.074	-231.977	95.4385
-231.972	53.2132	-231.972	159.795	-231.972	17.9504
-231.968	47.3937	-231.968	269.301	-231.968	91.5147
-231.963	69.7086	-231.963	184.13	-231.963	63.1186
-231.958	92.0235	-231.958	98.9582	-231.958	125.354
-231.954	56.0601	-231.954	79.3552	-231.954	172.484
-231.949	20.0967	-231.949	59.7522	-231.949	128.983
-231.944	37.7225	-231.944	145.6	-231.944	66.5999
-231.939	55.3484	-231.939	101.662	-231.939	4.21698
-231.935	45.0073	-231.935	135.46	-231.935	45.4466
-231.93	34.6663	-231.93	169.259	-231.93	86.6763
-231.925	28.3444	-231.925	130.053	-231.925	92.031
-231.921	22.0226	-231.921	90.8466	-231.921	97.3857
-231.916	41.8255	-231.916	139.516	-231.916	15.4132
-231.911	125.935	-231.911	188.186	-231.911	84.4931
-231.906	171.193	-231.906	204.409	-231.906	147.909
-231.902	87.8369	-231.902	220.632	-231.902	120.693
-231.897	114.59	-231.897	238.714	-231.897	28.9253
-231.892	141.342	-231.892	256.796	-231.892	27.7894
-231.888	219.005	-231.888	166.724	-231.888	24.7654
-231.883	168.053	-231.883	76.6514	-231.883	112.373
-231.878	50.1151	-231.878	95.4094	-231.878	72.0578
-231.873	232.277	-231.873	114.167	-231.873	31.7428
-231.869	151.851	-231.869	59.9212	-231.869	21.6382
-231.864	200.039	-231.864	135.46	-231.864	102.165
-231.859	265.477	-231.859	94.3955	-231.859	159.09
-231.855	116.557	-231.855	53.3306	-231.855	216.015
-231.85	52.0409	-231.85	171.793	-231.85	178.532
-231.845	51.8316	-231.845	160.471	-231.845	141.049
-231.84	131.336	-231.84	78.8483	-231.84	40.3132
-231.836	82.2267	-231.836	213.534	-231.836	30.2086
-231.831	73.3092	-231.831	131.911	-231.831	44.6501
-231.826	128.699	-231.826	180.074	-231.826	59.0915
-231.822	94.9123	-231.822	202.296	-231.822	93.1078
-231.817	61.126	-231.817	8.20991	-231.817	127.124
-231.812	150.595	-231.812	125.067	-231.812	161.14
-231.807	175.757	-231.807	112.14	-231.807	195.157
-231.803	73.6441	-231.803	95.8319	-231.803	128.157
-231.798	100.146	-231.798	79.5242	-231.798	61.1567
-231.793	118.609	-231.793	87.5513	-231.793	18.7027
-231.789	72.7649	-231.789	95.5784	-231.789	66.8802
-231.784	82.8547	-231.784	96.5078	-231.784	100.896
-231.779	92.9446	-231.779	97.4373	-231.779	134.913
-231.774	26.6698	-231.774	106.478	-231.774	99.0673
-231.77	89.0091	-231.77	115.519	-231.77	63.2219
-231.765	81.6825	-231.765	56.2879	-231.765	75.9964
-231.76	74.3558	-231.76	126.842	-231.76	88.771
-231.756	115.259	-231.756	146.022	-231.756	67.5587
-231.751	91.8561	-231.751	294.988	-231.751	136.978
-231.746	30.354	-231.746	383.455	-231.746	188.224
-231.742	33.1591	-231.742	255.613	-231.742	148.838
-231.737	115.008	-231.737	127.771	-231.737	120.781
-231.732	132.55	-231.732	129.715	-231.732	92.7243
-231.727	38.2249	-231.727	97.1838	-231.727	84.0211
-231.723	72.5137	-231.723	194.438	-231.723	75.3179
-231.718	62.5913	-231.718	275.47	-231.718	21.2989
-231.713	52.6689	-231.713	226.716	-231.713	118.332
-231.709	81.2638	-231.709	88.0583	-231.709	182.795
-231.704	109.859	-231.704	79.1862	-231.704	156.627
-231.699	157.21	-231.699	91.9451	-231.699	64.3725
-231.694	75.9467	-231.694	234.489	-231.694	62.7498
-231.69	44.2537	-231.69	362.838	-231.69	70.568
-231.685	12.5607	-231.685	188.355	-231.685	78.3861
-231.68	108.142	-231.68	295.073	-231.68	76.7635
-231.676	203.724	-231.676	618.099	-231.676	165.772
-231.671	142.619	-231.671	511.931	-231.671	266.862
-231.666	17.2079	-231.666	189.453	-231.666	216.9
-231.661	73.9999	-231.661	153.585	-231.661	112.181
-231.657	66.4849	-231.657	117.716	-231.657	7.46225
-231.652	164.809	-231.652	107.535	-231.652	126.49
-231.647	134.518	-231.647	97.3528	-231.647	94.465
-231.643	50.6384	-231.643	87.1711	-231.643	17.1243
-231.638	95.3728	-231.638	76.9894	-231.638	90.8362
-231.633	44.9864	-231.633	60.555	-231.633	87.6056
-231.628	58.907	-231.628	44.1206	-231.628	84.3751
-231.624	115.699	-231.624	135.841	-231.624	181.217
-231.619	172.491	-231.619	227.561	-231.619	127.006
-231.614	213.876	-231.614	165.837	-231.614	60.5224
-231.61	190.954	-231.61	104.112	-231.61	84.6701
-231.605	74.2512	-231.605	74.8347	-231.605	72.9429
-231.6	86.1622	-231.6	45.557	-231.6	151.847
-231.595	122.021	-231.595	80.4959	-231.595	102.003
-231.591	93.5726	-231.591	115.435	-231.591	52.1585
-231.586	105.316	-231.586	85.4812	-231.586	-7.12671
-231.581	117.06	-231.581	55.5275	-231.581	84.6406
-231.577	118.755	-231.577	99.254	-231.577	138.173
-231.572	56.1438	-231.572	142.98	-231.572	101.074
-231.567	21.6667	-231.567	113.703	-231.567	16.7703
-231.562	51.4967	-231.562	84.425	-231.562	83.5195
-231.558	68.9341	-231.558	128.996	-231.558	85.8355
-231.553	22.0644	-231.553	43.7826	-231.553	88.1514
-231.548	91.7514	-231.548	212.732	-231.548	99.9081
-231.544	97.1312	-231.544	251.895	-231.544	111.665
-231.539	36.1944	-231.539	170.737	-231.539	111.621
-231.534	103.872	-231.534	89.5792	-231.534	111.576
-231.529	46.9541	-231.529	108.464	-231.529	162.512
-231.525	118.651	-231.525	127.349	-231.525	122.817
-231.52	179.399	-231.52	108.506	-231.52	145.386
-231.515	111.533	-231.515	89.6637	-231.515	167.956
-231.511	168.263	-231.511	70.8212	-231.511	114.999
-231.506	160.685	-231.506	51.9786	-231.506	62.0418
-231.501	89.4697	-231.501	129.123	-231.501	4.36449
-231.496	146.869	-231.496	206.268	-231.496	37.3187
-231.492	95.7496	-231.492	213.112	-231.492	64.6085
-231.487	44.6305	-231.487	90.1707	-231.487	91.8982
-231.482	84.4457	-231.482	73.356	-231.482	80.4808
-231.478	124.261	-231.478	186.327	-231.478	69.0633
-231.473	51.5385	-231.473	234.405	-231.473	12.3302
-231.468	107.43	-231.468	152.697	-231.468	106.649
-231.464	123.13	-231.464	87.2133	-231.464	138.66
-231.459	10.2162	-231.459	151.514	-231.459	80.0383
-231.454	129.075	-231.454	53.5841	-231.454	132.818
-231.449	119.321	-231.449	85.4389	-231.449	94.9665
-231.445	51.9572	-231.445	133.348	-231.445	91.1607
-231.44	48.9009	-231.44	51.4717	-231.44	87.3549
-231.435	102.113	-231.435	50.7112	-231.435	32.5688
-231.431	26.7116	-231.431	49.9508	-231.431	68.4143
-231.426	154.949	-231.426	70.8212	-231.426	47.6151
-231.421	218.879	-231.421	91.6916	-231.421	117.447
-231.416	112.664	-231.416	204.493	-231.416	58.885
-231.412	135.062	-231.412	187.51	-231.412	90.9542
-231.407	168.346	-231.407	73.863	-231.407	11.3861
-231.402	73.0161	-231.402	263.049	-231.402	143.291
-231.398	111.659	-231.398	395.453	-231.398	201.559
-231.393	150.302	-231.393	311.549	-231.393	259.826
-231.388	83.1059	-231.388	199.93	-231.388	219.909
-231.383	15.91	-231.383	88.3118	-231.383	89.361
-231.379	53.2132	-231.379	114.59	-231.379	145.74
-231.374	90.5163	-231.374	140.868	-231.374	202.119
-231.369	33.0963	-231.369	134.658	-231.369	122.817
-231.365	104.29	-231.365	128.447	-231.365	43.5142
-231.36	207.638	-231.36	89.7904	-231.36	75.6129
-231.355	182.372	-231.355	51.1337	-231.355	107.712
-231.35	118.923	-231.35	53.0348	-231.35	69.0043
-231.346	55.474	-231.346	54.936	-231.346	120.929
-231.341	36.2363	-231.341	89.2835	-231.341	206.84
-231.336	81.3057	-231.336	123.631	-231.336	141.698
-231.332	159.198	-231.332	162.71	-231.332	84.3456
-231.327	108.477	-231.327	201.789	-231.327	26.9929
-231.322	97.9476	-231.322	132.714	-231.322	116.916
-231.317	151.725	-231.317	63.639	-231.317	116.208
-231.313	100.334	-231.313	158.823	-231.313	112.668
-231.308	48.9428	-231.308	254.008	-231.308	109.128
-231.303	0.23101	-231.303	197.776	-231.303	48.9427
-231.299	80.1334	-231.299	141.544	-231.299	79.3892
-231.294	135.921	-231.294	105.253	-231.294	86.8828
-231.289	127.401	-231.289	68.9623	-231.289	94.3764
-231.284	117.541	-231.284	146.234	-231.284	107.535
-231.28	107.682	-231.28	7.19597	-231.28	120.693
-231.275	26.1464	-231.275	183.158	-231.275	109.305
-231.27	73.2254	-231.27	229.335	-231.27	97.9167
-231.266	120.304	-231.266	183.581	-231.266	146.95
-231.261	38.7692	-231.261	137.826	-231.261	105.351
-231.256	115.657	-231.256	114.886	-231.256	25.7538
-231.251	192.545	-231.251	91.9451	-231.251	97.2087
-231.247	122.063	-231.247	85.2277	-231.247	129.012
-231.242	51.5804	-231.242	208.296	-231.242	70.1844
-231.237	54.7832	-231.237	340.827	-231.237	114.261
-231.233	57.986	-231.233	170.526	-231.233	158.338
-231.228	57.1696	-231.228	186.791	-231.228	140.105
-231.223	56.3532	-231.223	203.057	-231.223	212.504
-231.219	198.323	-231.219	45.8105	-231.219	239.174
-231.214	275.985	-231.214	18.3494	-231.214	175.213
-231.209	214.316	-231.209	69.3003	-231.209	86.7058
-231.204	88.3393	-231.204	120.251	-231.204	-1.80152
-231.2	154.614	-231.2	175.258	-231.2	92.8423
-231.195	92.2747	-231.195	230.264	-231.195	96.8547
-231.19	33.9546	-231.19	133.855	-231.19	55.5512
-231.186	104.249	-231.186	37.4454	-231.186	104.879
-231.181	36.0479	-231.181	48.0074	-231.181	89.302
-231.176	96.4614	-231.176	58.5693	-231.176	73.7247
-231.171	128.741	-231.171	125.912	-231.171	63.8119
-231.167	96.7126	-231.167	193.255	-231.167	53.8991
-231.162	110.905	-231.162	184.89	-231.162	77.9731
-231.157	125.098	-231.157	46.7399	-231.157	102.047
-231.153	135.272	-231.153	89.7482	-231.153	131.786
-231.148	145.445	-231.148	132.756	-231.148	161.524
-231.143	142.389	-231.143	74.201	-231.143	73.8132
-231.138	139.333	-231.138	15.6455	-231.138	76.734
-231.134	39.8159	-231.134	65.2445	-231.134	124.97
-231.129	154.656	-231.129	114.843	-231.129	82.5755
-231.124	172.366	-231.124	71.1592	-231.124	110.986
-231.12	61.4609	-231.12	27.4749	-231.12	139.397
-231.115	32.2799	-231.115	48.6833	-231.115	86.6173
-231.11	67.406	-231.11	199.677	-231.11	33.8374
-231.105	49.6127	-231.105	269.555	-231.105	66.4966
-231.101	31.8194	-231.101	123.124	-231.101	99.1558
-231.096	50.1988	-231.096	119.998	-231.096	86.4993
-231.091	68.5782	-231.091	116.871	-231.091	73.8427
-231.087	37.3876	-231.087	42.7686	-231.087	59.298
-231.082	6.197	-231.082	184.975	-231.082	44.7533
-231.077	28.5956	-231.077	140.615	-231.077	81.1889
-231.072	50.9943	-231.072	96.2544	-231.072	117.624
-231.068	78.689	-231.068	122.448	-231.068	50.0638
-231.063	106.384	-231.063	148.642	-231.063	73.1347
-231.058	80.4893	-231.058	215.393	-231.058	141.521
-231.054	54.5948	-231.054	282.145	-231.054	119.277
-231.049	36.0688	-231.049	136.643	-231.049	77.206
-231.044	17.5428	-231.044	120.927	-231.044	35.1355
-231.039	31.1704	-231.039	178.215	-231.039	62.9268
-231.035	44.798	-231.035	105.718	-231.035	90.7181
-231.03	50.7221	-231.03	69.0468	-231.03	106.472
-231.025	56.6462	-231.025	162.161	-231.025	122.227
-231.021	62.5704	-231.021	141.713	-231.021	137.981
-231.016	68.4945	-231.016	121.265	-231.016	153.735
-231.011	66.3802	-231.011	106.225	-231.011	97.7397
-231.006	64.266	-231.006	91.1846	-231.006	41.7441
-231.002	134.497	-231.002	76.1444	-231.002	55.6102
-230.997	76.1142	-230.997	61.1042	-230.997	69.4764
-230.992	119.216	-230.992	60.5972	-230.992	129.16
-230.988	162.318	-230.988	60.0902	-230.988	98.2118
-230.983	165.227	-230.983	173.145	-230.983	67.2637
-230.978	168.137	-230.978	156.415	-230.978	126.947
-230.974	99.3711	-230.974	161.992	-230.974	81.8379
-230.969	30.6052	-230.969	297.354	-230.969	36.7287
-230.964	40.8835	-230.964	200.184	-230.964	87.9154
-230.959	51.1617	-230.959	103.014	-230.959	48.4706
-230.955	51.8944	-230.955	174.159	-230.955	125.147
-230.95	116.934	-230.95	245.305	-230.95	111.193
-230.945	37.2829	-230.945	194.776	-230.945	97.2382
-230.941	86.2459	-230.941	144.248	-230.941	83.2835
-230.936	114.443	-230.936	274.878	-230.936	163.737
-230.931	78.3331	-230.931	189.2	-230.931	244.19
-230.926	86.4343	-230.926	100.817	-230.926	171.702
-230.922	94.5355	-230.922	142.22	-230.922	99.2148
-230.917	75.3606	-230.917	97.4373	-230.917	23.6886
-230.912	56.1857	-230.912	268.963	-230.912	159.636
-230.908	141.51	-230.908	240.404	-230.908	182.294
-230.903	98.2198	-230.903	82.0591	-230.903	114.32
-230.898	121.246	-230.898	210.323	-230.898	163.412
-230.893	144.273	-230.893	208.803	-230.893	212.504
-230.889	50.7431	-230.889	91.0156	-230.889	267.261
-230.884	85.8273	-230.884	103.014	-230.884	231.386
-230.879	168.807	-230.879	140.023	-230.879	131.077
-230.875	187.479	-230.875	177.032	-230.875	121.401
-230.87	153.902	-230.87	113.998	-230.87	160.816
-230.865	120.325	-230.865	50.9647	-230.865	200.231
-230.86	120.242	-230.86	102.845	-230.86	143.35
-230.856	120.158	-230.856	154.725	-230.856	86.4698
-230.851	87.9206	-230.851	98.4512	-230.851	125.885
-230.846	55.6833	-230.846	42.1772	-230.846	74.6688
-230.842	50.0732	-230.842	60.7662	-230.842	49.6507
-230.837	44.4631	-230.837	79.3552	-230.837	24.6327
-230.832	71.0065	-230.832	97.9443	-230.832	39.2659
-230.827	97.5499	-230.827	116.533	-230.827	53.8991
-230.823	78.5425	-230.823	76.9894	-230.823	71.3645
-230.818	59.535	-230.818	37.4454	-230.818	88.83
-230.813	115.553	-230.813	62.7941	-230.813	60.9797
-230.809	171.57	-230.809	88.1428	-230.809	33.1294
-230.804	111.031	-230.804	191.227	-230.804	52.955
-230.799	50.4919	-230.799	294.312	-230.799	72.7807
-230.794	129.285	-230.794	232.461	-230.794	92.6063
-230.79	208.078	-230.79	40.8252	-230.79	112.432
-230.785	136.151	-230.785	91.1846	-230.785	65.228
-230.78	64.2241	-230.78	141.544	-230.78	18.0241
-230.776	67.3222	-230.776	13.4486	-230.776	46.3465
-230.771	70.4204	-230.771	188.186	-230.771	74.6688
-230.766	65.6266	-230.766	180.412	-230.766	94.0814
-230.761	60.8329	-230.761	172.638	-230.761	113.494
-230.757	128.385	-230.757	191.903	-230.757	87.5909
-230.752	67.3222	-230.752	81.3831	-230.752	61.6877
-230.747	71.9066	-230.747	74.9615	-230.747	71.6596
-230.743	76.491	-230.743	68.5398	-230.743	81.6314
-230.738	73.037	-230.738	118.899	-230.738	40.623
-230.733	69.583	-230.733	169.259	-230.733	90.2461
-230.728	78.0191	-230.728	104.704	-230.728	109.423
-230.724	86.4553	-230.724	40.1493	-230.724	128.599
-230.719	127.045	-230.719	40.4872	-230.719	96.7956
-230.714	167.635	-230.714	40.8252	-230.714	155.624
-230.71	139.228	-230.71	46.5709	-230.71	218.228
-230.705	110.822	-230.705	52.3166	-230.705	190.2
-230.7	74.3767	-230.7	122.955	-230.7	179.166
-230.696	37.9319	-230.696	193.593	-230.696	168.133
-230.691	112.015	-230.691	129.546	-230.691	69.0633
-230.686	57.4836	-230.686	65.4979	-230.686	60.6257
-230.681	83.3362	-230.681	152.866	-230.681	76.734
-230.677	109.189	-230.677	110.45	-230.677	92.8423
-230.672	82.7919	-230.672	54.5135	-230.672	135.385
-230.667	185.009	-230.667	214.886	-230.667	177.927
-230.663	161.292	-230.663	180.581	-230.663	175.154
-230.658	137.574	-230.658	146.276	-230.658	172.381
-230.653	138.809	-230.653	197.142	-230.653	121.932
-230.648	140.045	-230.648	248.008	-230.648	71.4826
-230.644	109.126	-230.644	190.72	-230.644	126.77
-230.639	78.2075	-230.639	133.432	-230.639	182.058
-230.634	67.385	-230.634	153.204	-230.634	101.398
-230.63	56.5625	-230.63	172.976	-230.63	20.7383
-230.625	26.9838	-230.625	192.748	-230.625	45.8154
-230.62	126.019	-230.62	212.52	-230.62	70.8925
-230.615	86.2041	-230.615	137.868	-230.615	98.6543
-230.611	46.3889	-230.611	63.2166	-230.611	126.416
-230.606	68.2014	-230.606	53.4573	-230.606	114.527
-230.601	90.0139	-230.601	43.6981	-230.601	102.637
-230.597	74.9838	-230.597	74.4967	-230.597	43.5437
-230.592	59.9537	-230.592	105.295	-230.592	75.0818
-230.587	44.9236	-230.587	144.206	-230.587	155.712
-230.582	29.8935	-230.582	53.3306	-230.582	236.342
-230.578	79.5054	-230.578	60.3015	-230.578	189.05
-230.573	129.117	-230.573	67.2724	-230.573	51.1259
-230.568	146.576	-230.568	66.1317	-230.568	39.7084
-230.564	164.034	-230.564	64.991	-230.564	28.291
-230.559	152.688	-230.559	66.5541	-230.559	36.6992
-230.554	141.342	-230.554	68.1173	-230.554	45.1074
-230.549	81.7662	-230.549	61.5689	-230.549	53.5156
-230.545	150.804	-230.545	55.0205	-230.545	61.9238
-230.54	186.181	-230.54	200.564	-230.54	69.6239
-230.535	92.9446	-230.535	216.323	-230.535	77.324
-230.531	47.938	-230.531	153.669	-230.531	39.7084
-230.526	2.9314	-230.526	91.0156	-230.526	2.09281
-230.521	68.4526	-230.521	137.868	-230.521	19.2337
-230.516	133.974	-230.516	184.721	-230.516	36.3746
-230.512	124.47	-230.512	180.201	-230.512	47.8511
-230.507	114.966	-230.507	175.68	-230.507	149.959
-230.502	119.53	-230.502	44.2473	-230.502	123.2
-230.498	124.093	-230.498	129.123	-230.498	96.4416
-230.493	48.2729	-230.493	76.1022	-230.493	203.742
-230.488	101.067	-230.488	152.866	-230.488	99.5689
-230.483	161.229	-230.483	202.592	-230.483	0.11614
-230.479	92.7771	-230.479	122.533	-230.479	51.7159
-230.474	64.5172	-230.474	115.477	-230.474	192.059
-230.469	164.871	-230.469	108.422	-230.469	241.771
-230.465	108.31	-230.465	187.045	-230.465	258.971
-230.46	51.7479	-230.46	135.883	-230.46	276.171
-230.455	137.198	-230.455	157.725	-230.455	102.667
-230.451	94.0331	-230.451	179.567	-230.451	80.2153
-230.446	16.7055	-230.446	177.074	-230.446	40.7705
-230.441	67.9921	-230.441	174.582	-230.441	91.9572
-230.436	92.4841	-230.436	101.789	-230.436	90.2756
-230.432	116.976	-230.432	245.305	-230.432	179.225
-230.427	95.2472	-230.427	261.739	-230.427	154.414
-230.422	73.5185	-230.422	61.8646	-230.422	38.9709
-230.418	124.135	-230.418	178.342	-230.418	0.94221
-230.413	46.1377	-230.413	165.034	-230.413	113.966
-230.408	102.783	-230.408	190.932	-230.408	147.687
-230.403	159.429	-230.403	216.83	-230.403	181.409
-230.399	133.011	-230.399	177.835	-230.399	273.663
-230.394	106.593	-230.394	138.84	-230.394	154.443
-230.389	90.0558	-230.389	80.9184	-230.389	64.7265
-230.385	73.5185	-230.385	152.782	-230.385	65.6411
-230.38	110.57	-230.38	151.641	-230.38	77.8846
-230.375	147.622	-230.375	150.501	-230.375	90.1281
-230.37	134.434	-230.37	149.36	-230.37	100.483
-230.366	121.246	-230.366	148.219	-230.366	110.839
-230.361	108.058	-230.361	155.19	-230.361	81.5429
-230.356	94.8704	-230.356	162.161	-230.356	52.247
-230.352	50.8687	-230.352	106.943	-230.352	74.8753
-230.347	6.86686	-230.347	181.51	-230.347	188.135
-230.342	102.197	-230.342	239.855	-230.342	174.889
-230.337	197.527	-230.337	81.8901	-230.337	161.642
-230.333	187.689	-230.333	96.9726	-230.333	170.109
-230.328	177.85	-230.328	112.055	-230.328	178.576
-230.323	301.984	-230.323	113.618	-230.323	141.728
-230.319	297.505	-230.319	115.181	-230.319	104.879
-230.314	146.314	-230.314	80.4114	-230.314	120.398
-230.309	123.737	-230.309	45.6415	-230.309	135.916
-230.304	74.3663	-230.304	119.026	-230.304	145.77
-230.3	24.9951	-230.3	192.41	-230.3	155.624
-230.295	34.5721	-230.295	164.4	-230.295	162.645
-230.29	44.1491	-230.29	136.39	-230.29	79.0352
-230.286	77.8412	-230.286	254.388	-230.286	40.741
-230.281	111.533	-230.281	242.601	-230.281	93.0783
-230.276	127.809	-230.276	118.603	-230.276	84.9947
-230.271	15.4704	-230.271	124.391	-230.271	76.911
-230.267	93.3737	-230.267	113.956	-230.267	125.472
-230.262	171.277	-230.262	103.521	-230.262	174.033
-230.257	126.595	-230.257	148.515	-230.257	63.9889
-230.253	81.9127	-230.253	193.509	-230.253	44.5763
-230.248	120.294	-230.248	203.353	-230.248	136.565
-230.243	158.675	-230.243	83.411	-230.243	137.922
-230.238	68.6096	-230.238	71.7929	-230.238	63.0448
-230.234	107.158	-230.234	60.1747	-230.234	78.7992
-230.229	145.707	-230.229	40.445	-230.229	137.981
-230.224	55.6414	-230.224	20.7153	-230.224	197.163
-230.22	73.4243	-230.22	55.7387	-230.22	156.273
-230.215	91.2071	-230.215	90.7621	-230.215	24.7507
-230.21	133.105	-230.21	52.7814	-230.21	49.9458
-230.206	175.003	-230.206	14.8006	-230.206	75.1409
-230.201	226.614	-230.201	106.605	-230.201	86.1748
-230.196	278.225	-230.196	68.6243	-230.196	97.2087
-230.191	169.069	-230.191	152.317	-230.191	62.9268
-230.187	59.9118	-230.187	106.225	-230.187	28.645
-230.182	78.0296	-230.182	125.701	-230.182	28.822
-230.177	96.1474	-230.177	274.963	-230.177	28.999
-230.173	146.419	-230.173	183.581	-230.173	68.8273
-230.168	196.69	-230.168	92.1986	-230.168	108.656
-230.163	122	-230.163	224.054	-230.163	140.548
-230.158	47.31	-230.158	226.124	-230.158	81.8084
-230.154	166.881	-230.154	149.782	-230.154	96.7071
-230.149	157.838	-230.149	73.4405	-230.149	111.606
-230.144	90.5163	-230.144	71.4549	-230.144	69.3879
-230.14	87.5019	-230.14	69.4692	-230.14	27.1699
-230.135	116.641	-230.135	59.372	-230.135	30.2676
-230.13	81.4731	-230.13	49.2748	-230.13	33.3654
-230.125	7.78793	-230.125	183.665	-230.125	26.5503
-230.121	62.7169	-230.121	188.27	-230.121	19.7353
-230.116	113.627	-230.116	114.463	-230.116	67.6767
-230.111	35.9223	-230.111	40.6562	-230.111	115.618
-230.107	104.918	-230.107	106.098	-230.107	46.494
-230.102	173.915	-230.102	171.54	-230.102	128.422
-230.097	159.847	-230.097	128.827	-230.097	131.048
-230.092	145.78	-230.092	86.1149	-230.092	43.0422
-230.088	104.583	-230.088	182.862	-230.088	69.3584
-230.083	63.3868	-230.083	279.61	-230.083	95.6746
-230.078	-0.58539	-230.078	349.319	-230.078	76.675
-230.074	64.0566	-230.074	289.242	-230.074	57.6754
-230.069	93.1958	-230.069	184.552	-230.069	28.291
-230.064	58.0278	-230.064	209.647	-230.064	89.538
-230.059	22.8599	-230.059	153.627	-230.059	54.4891
-230.055	116.306	-230.055	97.6063	-230.055	110.072
-230.05	116.306	-230.05	141.122	-230.05	94.3764
-230.045	51.9991	-230.045	184.637	-230.045	169.313
-230.041	31.9031	-230.041	119.998	-230.041	178.163
-230.036	11.8071	-230.036	55.3585	-230.036	35.9616
-230.031	45.9703	-230.031	55.612	-230.031	82.1034
-230.026	80.1334	-230.026	55.8654	-230.026	128.245
-230.022	60.7073	-230.022	56.1189	-230.022	129.071
-230.017	41.2812	-230.017	56.3724	-230.017	129.897
-230.012	70.5983	-230.012	29.7985	-230.012	44.5763
-230.008	99.9154	-230.008	3.22467	-230.008	110.308
-230.003	75.6432	-230.003	49.655	-230.003	204.362
-229.998	51.3711	-229.998	96.0854	-229.998	147.363
-229.993	104.803	-229.993	37.7411	-229.993	48.8247
-229.989	158.236	-229.989	109.182	-229.989	40.918
-229.984	175.495	-229.984	196.846	-229.984	78.3271
-229.979	192.755	-229.979	68.2018	-229.979	115.736
-229.975	210.684	-229.975	89.2835	-229.975	93.9044
-229.97	164.306	-229.97	110.365	-229.97	72.0726
-229.965	34.8652	-229.965	117.927	-229.965	21.9184
-229.96	205.524	-229.96	125.49	-229.96	62.3958
-229.956	168.524	-229.956	151.303	-229.956	102.401
-229.951	67.2176	-229.951	177.117	-229.951	142.406
-229.946	245.915	-229.946	67.7371	-229.946	82.3394
-229.942	210.255	-229.942	174.666	-229.942	22.2725
-229.937	57.3684	-229.937	248.431	-229.937	63.4874
-229.932	33.0963	-229.932	105.887	-229.932	104.702
-229.928	83.8491	-229.928	125.574	-229.928	161.022
-229.923	134.602	-229.923	275.047	-229.923	126.711
-229.918	98.942	-229.918	255.529	-229.918	38.1153
-229.913	63.2821	-229.913	106.225	-229.913	100.572
-229.909	59.7758	-229.909	29.9253	-229.909	104.496
-229.904	56.2695	-229.904	83.411	-229.904	108.42
-229.899	67.5002	-229.899	50.0353	-229.899	27.3764
-229.895	78.7309	-229.895	16.6595	-229.895	97.3857
-229.89	13.5969	-229.89	56.2879	-229.89	76.7635
-229.885	77.0771	-229.885	95.9164	-229.885	56.1413
-229.88	110.413	-229.88	147.712	-229.88	159.665
-229.876	79.4426	-229.876	199.508	-229.876	172.558
-229.871	60.5294	-229.871	143.149	-229.871	130.694
-229.866	41.6161	-229.866	86.7908	-229.866	88.83
-229.862	100.355	-229.862	84.763	-229.862	72.5741
-229.857	159.094	-229.857	82.7351	-229.857	56.3183
-229.852	121.372	-229.852	72.5956	-229.852	85.3782
-229.847	83.6502	-229.847	62.4561	-229.847	114.438
-229.843	91.4793	-229.843	171.286	-229.843	67.9718
-229.838	99.3083	-229.838	150.332	-229.838	21.5054
-229.833	79.003	-229.833	151.008	-229.833	80.7758
-229.829	58.6977	-229.829	151.683	-229.829	140.046
-229.824	34.7082	-229.824	15.8145	-229.824	91.9277
-229.819	75.0257	-229.819	96.2544	-229.819	43.8093
-229.814	109.984	-229.814	55.0205	-229.814	71.217
-229.81	209.25	-229.81	13.7866	-229.81	98.6248
-229.805	194.639	-229.805	56.3724	-229.805	129.809
-229.8	51.4129	-229.8	98.9582	-229.8	160.993
-229.796	135.942	-229.796	76.6514	-229.796	116.651
-229.791	91.8561	-229.791	54.3445	-229.791	72.3086
-229.786	52.5852	-229.786	50.6267	-229.786	88.6235
-229.781	77.6214	-229.781	46.9089	-229.781	104.938
-229.777	90.6001	-229.777	43.1911	-229.777	160.904
-229.772	103.579	-229.772	39.4733	-229.772	65.8181
-229.767	84.4038	-229.767	44.543	-229.767	114.232
-229.763	65.2289	-229.763	49.6128	-229.763	162.645
-229.758	78.2075	-229.758	87.1288	-229.758	9.02588
-229.753	91.1862	-229.753	124.645	-229.753	127.301
-229.748	48.9009	-229.748	110.112	-229.748	94.524
-229.744	6.61566	-229.744	95.5784	-229.744	152.378
-229.739	103.662	-229.739	145.938	-229.739	157.364
-229.734	200.709	-229.734	196.297	-229.734	71.7186
-229.73	191.917	-229.73	125.659	-229.73	72.9282
-229.725	183.125	-229.725	55.0205	-229.725	164.769
-229.72	197.109	-229.72	130.391	-229.72	148.985
-229.715	82.4779	-229.715	75.9754	-229.715	133.202
-229.711	120.754	-229.711	5.33706	-229.711	177.765
-229.706	223.338	-229.706	64.484	-229.706	131.697
-229.701	185.25	-229.701	158.781	-229.701	96.9579
-229.697	147.162	-229.697	253.078	-229.697	62.2188
-229.692	140.557	-229.692	262.204	-229.692	52.9698
-229.687	133.953	-229.687	401.115	-229.687	134.352
-229.683	167.54	-229.683	431.871	-229.683	119.439
-229.678	136.821	-229.678	332.842	-229.678	104.525
-229.673	50.5023	-229.673	270.991	-229.673	96.4564
-229.668	28.491	-229.668	209.141	-229.668	88.3875
-229.664	85.5237	-229.664	139.178	-229.664	85.983
-229.659	78.2494	-229.659	69.2158	-229.659	83.5786
-229.654	35.4722	-229.654	110.112	-229.654	67.0129
-229.65	121.309	-229.65	151.008	-229.65	141.079
-229.645	85.2307	-229.645	200.015	-229.645	139.618
-229.64	49.1521	-229.64	249.022	-229.64	47.5266
-229.635	28.648	-229.635	142.516	-229.635	54.4449
-229.631	136.758	-229.631	165.794	-229.631	61.3632
-229.626	125.632	-229.626	180.961	-229.626	107.933
-229.621	50.1988	-229.621	196.128	-229.621	154.502
-229.617	135.533	-229.617	188.988	-229.617	162.837
-229.612	92.2538	-229.612	181.848	-229.612	171.171
-229.607	99.884	-229.607	69.258	-229.607	185.17
-229.602	43.2071	-229.602	86.4529	-229.602	108.538
-229.598	63.0623	-229.598	103.986	-229.598	122.064
-229.593	82.9175	-229.593	121.519	-229.593	135.591
-229.588	66.6	-229.588	82.2703	-229.588	120.796
-229.584	50.2825	-229.584	43.0221	-229.584	106
-229.579	49.3719	-229.579	60.555	-229.579	103.95
-229.574	48.4613	-229.574	78.0878	-229.574	101.9
-229.569	79.7043	-229.569	71.2859	-229.569	99.8491
-229.565	110.947	-229.565	64.484	-229.565	97.7987
-229.56	110.068	-229.56	6.52	-229.56	76.793
-229.555	109.189	-229.555	78.3413	-229.555	55.7873
-229.551	100.271	-229.551	60.9352	-229.551	23.4526
-229.546	91.3537	-229.546	173.314	-229.546	81.7494
-229.541	126.647	-229.541	171.455	-229.541	116.916
-229.536	33.3266	-229.536	39.8113	-229.536	61.4517
-229.532	65.9406	-229.532	170.442	-229.532	189.138
-229.527	98.5547	-229.527	171.286	-229.527	226.193
-229.522	79.4217	-229.522	107.577	-229.522	194.567
-229.518	60.2886	-229.518	43.8671	-229.518	162.94
-229.513	41.1556	-229.513	158.612	-229.513	97.3267
-229.508	22.0226	-229.508	273.357	-229.508	122.345
-229.503	67.8665	-229.503	325.238	-229.503	82.6935
-229.499	113.71	-229.499	247.333	-229.499	43.0422
-229.494	105.965	-229.494	134.277	-229.494	114.792
-229.489	98.2198	-229.489	21.2222	-229.489	186.542
-229.485	80.5939	-229.485	80.2424	-229.485	116.68
-229.48	62.9681	-229.48	139.263	-229.48	46.8185
-229.475	1.13114	-229.475	84.7207	-229.475	103.463
-229.47	67.9084	-229.47	159.964	-229.47	69.4764
-229.466	111.91	-229.466	168.287	-229.466	62.3958
-229.461	91.6049	-229.461	46.8244	-229.461	55.3152
-229.456	79.3379	-229.456	71.3704	-229.456	14.2478
-229.452	67.071	-229.452	95.9164	-229.452	63.8119
-229.447	115.092	-229.447	65.7092	-229.447	74.1968
-229.442	98.8059	-229.442	35.502	-229.442	84.5816
-229.437	18.2127	-229.437	121.561	-229.437	43.9863
-229.433	66.2337	-229.433	207.62	-229.433	94.0224
-229.428	33.201	-229.428	123.335	-229.428	154.915
-229.423	64.4753	-229.423	168.836	-229.423	125.177
-229.419	67.6153	-229.419	276.526	-229.419	57.6754
-229.414	70.7553	-229.414	167.907	-229.414	141.226
-229.409	97.9162	-229.409	36.3892	-229.409	199.361
-229.405	125.077	-229.405	121.181	-229.405	106.443
-229.4	142.86	-229.4	70.7789	-229.4	56.9526
-229.395	96.3358	-229.395	20.3773	-229.395	98.0938
-229.39	22.347	-229.39	47.0357	-229.39	138.291
-229.386	76.9725	-229.386	73.694	-229.386	178.488
-229.381	127.579	-229.381	100.352	-229.381	118.613
-229.376	49.5708	-229.376	127.011	-229.376	58.7375
-229.372	84.2677	-229.372	81.3409	-229.372	61.6435
-229.367	118.965	-229.367	35.671	-229.367	64.5495
-229.362	25.0474	-229.362	54.8937	-229.362	112.771
-229.357	145.487	-229.357	74.1165	-229.357	70.3615
-229.353	143.342	-229.353	95.3672	-229.353	178.06
-229.348	141.196	-229.348	116.618	-229.348	195.127
-229.343	152.447	-229.343	113.534	-229.343	151.773
-229.339	163.699	-229.339	110.45	-229.339	108.42
-229.334	147.444	-229.334	27.3482	-229.334	70.4942
-229.329	131.19	-229.329	74.032	-229.329	32.5688
-229.324	82.7815	-229.324	112.604	-229.324	43.7355
-229.32	34.3732	-229.32	151.177	-229.32	145.534
-229.315	182.905	-229.315	162.034	-229.315	174.166
-229.31	331.438	-229.31	172.892	-229.31	112.166
-229.306	254.895	-229.306	118.857	-229.306	33.1736
-229.301	49.7383	-229.301	64.822	-229.301	44.8123
-229.296	115.375	-229.296	131.109	-229.296	92.7981
-229.291	52.3968	-229.291	197.396	-229.291	140.784
-229.287	17.5533	-229.287	155.528	-229.287	88.6972
-229.282	47.0169	-229.282	113.66	-229.282	36.6107
-229.277	114.663	-229.277	76.5246	-229.277	69.4911
-229.273	182.309	-229.273	39.3888	-229.273	102.372
-229.268	122.68	-229.268	42.8109	-229.268	112.594
-229.263	63.0518	-229.263	46.2329	-229.263	122.817
-229.258	46.1796	-229.258	41.7124	-229.258	84.1686
-229.254	157.922	-229.254	166.977	-229.254	45.5204
-229.249	250.907	-229.249	240.869	-229.249	52.188
-229.244	215.279	-229.244	98.4512	-229.244	58.8555
-229.24	53.7156	-229.24	96.6346	-229.24	74.9638
-229.235	106.509	-229.235	224.603	-229.235	91.0722
-229.23	127.15	-229.23	157.894	-229.23	84.5226
-229.225	147.79	-229.225	91.1846	-229.225	77.9731
-229.221	92.9027	-229.221	115.055	-229.221	89.597
-229.216	38.0156	-229.216	138.925	-229.216	101.221
-229.211	58.1534	-229.211	57.3441	-229.211	73.1937
-229.207	78.2913	-229.207	105.549	-229.207	45.1664
-229.202	80.3427	-229.202	131.447	-229.202	18.5552
-229.197	82.3942	-229.197	157.345	-229.197	82.5755
-229.192	84.4457	-229.192	264.358	-229.192	146.596
-229.188	86.4971	-229.188	241.587	-229.188	119.985
-229.183	129.662	-229.183	128.489	-229.183	135.975
-229.178	172.826	-229.178	15.392	-229.178	151.965
-229.174	119.53	-229.174	45.5992	-229.174	33.8964
-229.169	66.2337	-229.169	75.8064	-229.169	127.301
-229.164	71.8857	-229.164	68.1596	-229.164	199.936
-229.16	77.5377	-229.16	60.5127	-229.16	121.519
-229.155	83.1897	-229.155	125.87	-229.155	22.3315
-229.15	88.8417	-229.15	61.4422	-229.15	134.618
-229.145	75.0676	-229.145	126.8	-229.145	119.69
-229.141	61.2934	-229.141	192.157	-229.141	104.761
-229.136	202.928	-229.136	184.51	-229.136	103.05
-229.131	215.949	-229.131	176.863	-229.131	101.339
-229.127	78.9193	-229.127	216.534	-229.127	85.4667
-229.122	70.5041	-229.122	256.205	-229.122	69.5944
-229.117	92.9027	-229.117	174.202	-229.117	53.7221
-229.112	50.9943	-229.112	92.1986	-229.112	37.8498
-229.108	58.8652	-229.108	281.976	-229.108	66.5261
-229.103	66.7361	-229.103	255.444	-229.103	95.2025
-229.098	70.5878	-229.098	82.9041	-229.098	78.5631
-229.094	74.4396	-229.094	40.1493	-229.094	61.9238
-229.089	74.2721	-229.089	75.1305	-229.089	69.3584
-229.084	74.1046	-229.084	110.112	-229.084	76.793
-229.079	73.9371	-229.079	88.3118	-229.079	61.5697
-229.075	73.7697	-229.075	66.5119	-229.075	46.3465
-229.07	135.732	-229.07	98.7892	-229.07	81.1593
-229.065	197.695	-229.065	131.067	-229.065	115.972
-229.061	116.306	-229.061	222.829	-229.061	165.89
-229.056	34.9175	-229.056	184.806	-229.056	125.177
-229.051	76.7841	-229.051	17.6734	-229.051	71.2465
-229.046	54.3436	-229.046	153.373	-229.046	168.369
-229.042	180.613	-229.042	183.623	-229.042	150.313
-229.037	178.269	-229.037	84.087	-229.037	41.6261
-229.032	96.2102	-229.032	88.1428	-229.032	40.151
-229.028	142.766	-229.028	92.1986	-229.028	38.6758
-229.023	108.938	-229.023	88.1428	-229.023	110.839
-229.018	75.1094	-229.018	84.087	-229.018	92.3703
-229.013	64.0566	-229.013	59.7522	-229.013	30.0021
-229.009	53.0039	-229.009	35.4175	-229.009	58.2655
-229.004	49.9895	-229.004	75.9754	-229.004	126.18
-228.999	46.9751	-228.999	116.533	-228.999	103.463
-228.995	28.5538	-228.995	130.053	-228.995	159.341
-228.99	138.747	-228.99	143.572	-228.99	215.218
-228.985	116.306	-228.985	238.207	-228.985	103.05
-228.98	29.5586	-228.98	203.057	-228.98	81.5134
-228.976	45.3004	-228.976	223.336	-228.976	101.516
-228.971	61.0422	-228.971	373.4	-228.971	30.8872
-228.966	72.7649	-228.966	290.932	-228.966	86.7648
-228.962	84.4875	-228.962	208.465	-228.962	142.642
-228.957	111.24	-228.957	159.204	-228.957	202.562
-228.952	137.993	-228.952	109.943	-228.952	171.85
-228.947	108.477	-228.947	125.574	-228.947	116.592
-228.943	78.9611	-228.943	141.206	-228.943	61.3337
-228.938	31.3588	-228.938	186.58	-228.938	107.092
-228.933	112.371	-228.933	231.954	-228.933	152.85
-228.929	121.037	-228.929	285.44	-228.929	92.8718
-228.924	1.08927	-228.924	209.141	-228.924	32.8934
-228.919	99.1827	-228.919	120.505	-228.919	36.6402
-228.915	68.662	-228.915	31.8687	-228.915	40.387
-228.91	70.2948	-228.91	78.4258	-228.91	44.1338
-228.905	71.9276	-228.905	124.983	-228.905	47.8806
-228.9	51.4548	-228.9	159.373	-228.9	118.657
-228.896	30.982	-228.896	63.977	-228.896	189.433
-228.891	42.6628	-228.891	41.5857	-228.891	175.243
-228.886	54.3436	-228.886	19.1943	-228.886	70.4205
-228.882	77.2446	-228.882	95.6629	-228.882	44.8418
-228.877	100.146	-228.877	172.131	-228.877	19.2632
-228.872	90.8931	-228.872	183.707	-228.872	93.7569
-228.867	81.6406	-228.867	195.283	-228.867	77.6191
-228.863	64.3497	-228.863	198.748	-228.863	35.5191
-228.858	47.0588	-228.858	202.212	-228.858	144.472
-228.853	53.8831	-228.853	205.676	-228.853	191.115
-228.849	60.7073	-228.849	209.141	-228.849	147.127
-228.844	136.695	-228.844	151.599	-228.844	83.077
-228.839	84.0689	-228.839	94.0575	-228.839	19.0272
-228.834	71.6345	-228.834	101.409	-228.834	85.2602
-228.83	59.2001	-228.83	108.76	-228.83	151.493
-228.825	111.073	-228.825	120.167	-228.825	111.517
-228.82	162.946	-228.82	131.574	-228.82	71.5416
-228.816	107.64	-228.816	142.98	-228.816	71.217
-228.811	52.334	-228.811	24.6021	-228.811	70.8925
-228.806	54.3855	-228.806	95.8108	-228.806	90.0691
-228.801	56.4369	-228.801	37.2342	-228.801	18.6142
-228.797	58.4884	-228.797	100.331	-228.797	134.087
-228.792	60.5398	-228.792	163.428	-228.792	249.559
-228.787	132.257	-228.787	181.912	-228.787	159.223
-228.783	203.975	-228.783	70.6099	-228.783	68.8863
-228.778	176.552	-228.778	148.578	-228.778	3.09589
-228.773	149.13	-228.773	226.547	-228.773	27.9369
-228.768	93.2376	-228.768	129.102	-228.768	56.7903
-228.764	165.96	-228.764	161.443	-228.764	85.6437
-228.759	166.337	-228.759	112.668	-228.759	74.8458
-228.754	166.714	-228.754	63.8925	-228.754	64.0479
-228.75	177.808	-228.75	136.791	-228.75	109.895
-228.745	188.903	-228.745	79.9045	-228.745	155.742
-228.74	135.69	-228.74	177.138	-228.74	207.253
-228.735	82.4779	-228.735	144.586	-228.735	168.133
-228.731	83.6083	-228.731	46.6343	-228.731	108.272
-228.726	84.7387	-228.726	78.468	-228.726	48.4116
-228.721	85.8691	-228.721	94.0786	-228.721	79.1827
-228.717	86.9995	-228.717	109.689	-228.717	109.954
-228.712	90.1395	-228.712	56.3513	-228.712	136.948
-228.707	93.2795	-228.707	3.01343	-228.707	12.8907
-228.702	64.266	-228.702	57.83	-228.702	130.517
-228.698	35.2524	-228.698	112.647	-228.698	157.512
-228.693	82.4361	-228.693	167.125	-228.693	107.092
-228.688	129.62	-228.688	221.604	-228.688	56.6723
-228.684	192.88	-228.684	167.928	-228.684	76.1144
-228.679	127.526	-228.679	114.252	-228.679	95.5565
-228.674	30.689	-228.674	79.5031	-228.674	103.198
-228.669	62.4657	-228.669	44.7543	-228.669	110.839
-228.665	5.8202	-228.665	110.048	-228.665	73.1642
-228.66	77.7889	-228.66	175.342	-228.66	35.4896
-228.655	66.6105	-228.655	169.829	-228.655	59.4751
-228.651	55.4321	-228.651	34.5303	-228.651	83.4605
-228.646	60.3305	-228.646	158.802	-228.646	84.7881
-228.641	65.2289	-228.641	283.074	-228.641	86.1158
-228.637	37.9737	-228.637	284.32	-228.637	124.734
-228.632	139.333	-228.632	155.782	-228.632	163.353
-228.627	104.039	-228.627	100.247	-228.627	147.215
-228.622	68.7457	-228.622	44.712	-228.622	40.446
-228.618	60.9166	-228.618	71.983	-228.618	62.3073
-228.613	53.0876	-228.613	99.254	-228.613	84.1686
-228.608	117.604	-228.608	61.6323	-228.608	49.3852
-228.604	53.5063	-228.604	24.0106	-228.604	105.233
-228.599	72.4718	-228.599	85.7558	-228.599	94.0519
-228.594	91.4374	-228.594	147.501	-228.594	82.8705
-228.589	30.0191	-228.589	176.8	-228.589	122.669
-228.585	97.215	-228.585	206.099	-228.585	162.468
-228.58	75.5699	-228.58	128.257	-228.58	96.4121
-228.575	53.9249	-228.575	50.4155	-228.575	30.3561
-228.571	219.842	-228.571	7.72406	-228.571	39.8264
-228.566	257.145	-228.566	94.8179	-228.566	49.2967
-228.561	188.61	-228.561	116.343	-228.561	66.3196
-228.556	120.074	-228.556	137.868	-228.556	83.3425
-228.552	78.3331	-228.552	102.613	-228.552	145.681
-228.547	165.206	-228.547	67.3569	-228.547	208.02
-228.542	123.13	-228.542	124.37	-228.542	114.114
-228.538	81.0545	-228.538	181.384	-228.538	20.2073
-228.533	183.669	-228.533	100.5	-228.533	52.8075
-228.528	157.67	-228.528	149.402	-228.528	85.4077
-228.523	115.594	-228.523	123.272	-228.523	183.149
-228.519	73.5185	-228.519	97.1416	-228.519	129.838
-228.514	87.7113	-228.514	111.569	-228.514	76.5275
-228.509	101.904	-228.509	125.997	-228.509	174.269
-228.505	131.378	-228.505	118.244	-228.505	110.042
-228.5	160.852	-228.5	110.492	-228.5	45.8154
-228.495	83.1478	-228.495	102.739	-228.495	81.6609
-228.49	5.4434	-228.49	94.9869	-228.49	26.8749
-228.486	30.2284	-228.486	85.2066	-228.486	94.3469
-228.481	55.0135	-228.481	75.4262	-228.481	71.1875
-228.476	47.6449	-228.476	57.5342	-228.476	70.686
-228.472	40.2764	-228.472	39.6423	-228.472	70.1844
-228.467	29.5586	-228.467	156.774	-228.467	122.079
-228.462	18.8407	-228.462	144.121	-228.462	173.974
-228.457	64.3916	-228.457	66.5753	-228.457	89.9216
-228.453	109.942	-228.453	118.815	-228.453	5.86912
-228.448	139.417	-228.448	139.96	-228.448	72.3971
-228.443	40.2764	-228.443	161.105	-228.443	138.925
-228.439	77.7889	-228.439	125.469	-228.439	94.0519
-228.434	115.301	-228.434	89.8327	-228.434	49.1787
-228.429	117.478	-228.429	60.5338	-228.429	74.6393
-228.424	119.655	-228.424	31.235	-228.424	9.46842
-228.42	153.986	-228.42	66.8288	-228.42	121.784
-228.415	188.317	-228.415	102.423	-228.415	143.469
-228.41	121.498	-228.41	73.1237	-228.41	109.452
-228.406	54.6785	-228.406	43.8248	-228.406	75.4359
-228.401	95.0379	-228.401	79.4186	-228.401	75.4064
-228.396	135.397	-228.396	115.012	-228.396	75.3769
-228.392	123.507	-228.392	95.177	-228.392	127.508
-228.387	111.617	-228.387	75.3417	-228.387	89.007
-228.382	99.727	-228.382	120.399	-228.382	107.151
-228.377	87.8369	-228.377	165.456	-228.377	125.295
-228.373	126.857	-228.373	114.527	-228.373	42.4226
-228.368	165.876	-228.368	63.5968	-228.368	50.1818
-228.363	97.7174	-228.363	91.079	-228.363	22.066
-228.359	29.5586	-228.359	118.561	-228.359	145.003
-228.354	39.6065	-228.354	0.26733	-228.354	139.486
-228.349	49.6545	-228.349	98.2822	-228.349	43.3372
-228.344	59.7025	-228.344	74.6235	-228.344	52.9255
-228.34	69.7505	-228.34	50.9647	-228.34	62.5138
-228.335	85.1574	-228.335	61.1042	-228.335	150.461
-228.33	100.564	-228.33	71.2437	-228.33	238.407
-228.326	83.8177	-228.326	121.941	-228.326	250.828
-228.321	2.76394	-228.321	42.8531	-228.321	112.196
-228.316	88.5067	-228.316	66.6809	-228.316	82.369
-228.311	109.942	-228.311	90.5087	-228.311	143.173
-228.307	26.8791	-228.307	146.783	-228.307	52.9255
-228.302	72.43	-228.302	73.2715	-228.302	113.73
-228.297	69.0806	-228.297	77.4963	-228.297	159.429
-228.293	65.7313	-228.293	81.7211	-228.293	114.497
-228.288	174.919	-228.288	110.281	-228.288	45.0189
-228.283	219.8	-228.283	138.84	-228.283	126.593
-228.278	183.795	-228.278	79.6087	-228.278	106.177
-228.274	212.097	-228.274	20.3773	-228.274	85.7617
-228.269	248.437	-228.269	69.3003	-228.269	120.103
-228.264	156.163	-228.264	118.223	-228.264	154.443
-228.26	71.9276	-228.26	110.365	-228.26	102.873
-228.255	116.306	-228.255	102.507	-228.255	51.3029
-228.25	223.652	-228.25	62.2026	-228.25	24.2786
-228.245	266.691	-228.245	21.8982	-228.245	87.8859
-228.241	247.265	-228.241	54.936	-228.241	62.7498
-228.236	227.839	-228.236	87.9738	-228.236	37.6137
-228.231	172.24	-228.231	121.012	-228.231	57.7934
-228.227	116.641	-228.227	154.049	-228.227	77.9731
-228.222	130.038	-228.222	158.021	-228.222	159.99
-228.217	143.436	-228.217	161.992	-228.217	151.375
-228.212	92.5259	-228.212	157.852	-228.212	216.399
-228.208	41.6161	-228.208	153.711	-228.208	281.422
-228.203	64.7684	-228.203	218.984	-228.203	196.337
-228.198	87.9206	-228.198	154.472	-228.198	111.252
-228.194	111.073	-228.194	162.964	-228.194	71.4826
-228.189	134.225	-228.189	171.455	-228.189	31.7133
-228.184	165.416	-228.184	136.686	-228.184	74.5508
-228.179	196.606	-228.179	101.916	-228.179	117.388
-228.175	195.643	-228.175	45.5147	-228.175	211.206
-228.17	130.373	-228.17	205.423	-228.17	214.392
-228.165	175.966	-228.165	256.162	-228.165	131.195
-228.161	157.252	-228.161	177.117	-228.161	47.9986
-228.156	34.0383	-228.156	200.818	-228.156	176.275
-228.151	39.4391	-228.151	94.7334	-228.151	213.92
-228.147	56.2276	-228.147	78.5525	-228.147	159.99
-228.142	73.0161	-228.142	192.157	-228.142	106.059
-228.137	85.7854	-228.137	159.753	-228.137	40.8
-228.132	162.862	-228.132	127.349	-228.132	66.1721
-228.128	220.01	-228.128	105.084	-228.128	91.5442
-228.123	148.543	-228.123	82.8195	-228.123	116.916
-228.118	32.866	-228.118	93.0013	-228.118	102.637
-228.114	131.546	-228.114	103.183	-228.114	88.3579
-228.109	131.755	-228.109	91.0579	-228.109	109.01
-228.104	131.964	-228.104	78.9328	-228.104	129.661
-228.099	113.417	-228.099	66.8076	-228.099	104.997
-228.095	94.8704	-228.095	54.6825	-228.095	80.3333
-228.09	67.1129	-228.09	76.0177	-228.09	75.0228
-228.085	39.3553	-228.085	97.3528	-228.085	69.7124
-228.081	43.7513	-228.081	118.688	-228.081	70.0664
-228.076	48.1473	-228.076	140.023	-228.076	70.4205
-228.071	31.7775	-228.071	112.689	-228.071	12.7137
-228.066	15.4076	-228.066	85.3544	-228.066	45.6384
-228.062	39.2297	-228.062	58.0201	-228.062	106.885
-228.057	63.0518	-228.057	30.6857	-228.057	77.501
-228.052	93.6982	-228.052	68.0962	-228.052	25.6653
-228.048	252.959	-228.048	105.507	-228.048	64.461
-228.043	254.131	-228.043	215.921	-228.043	97.5922
-228.038	126.689	-228.038	196.551	-228.038	130.723
-228.033	200.877	-228.033	120.399	-228.033	70.391
-228.029	146.45	-228.029	44.2473	-228.029	100.69
-228.024	148.292	-228.024	68.1384	-228.024	102.667
-228.019	278.749	-228.019	92.0296	-228.019	104.643
-228.015	282.265	-228.015	207.176	-228.015	84.9062
-228.01	285.782	-228.01	322.322	-228.01	65.169
-228.005	175.422	-228.005	359.057	-228.005	51.0964
-228	0.75434	-228	266.006	-228	37.0237
-227.996	118.148	-227.996	191.882	-227.996	20.1188
-227.991	106.928	-227.991	117.758	-227.991	93.8454
-227.986	99.727	-227.986	135.566	-227.986	133.585
-227.982	92.5259	-227.982	153.373	-227.982	173.325
-227.977	80.1334	-227.977	159.52	-227.977	159.252
-227.972	67.7409	-227.972	35.8822	-227.972	54.5481
-227.967	55.3484	-227.967	101.514	-227.967	91.4557
-227.963	42.9559	-227.963	167.146	-227.963	37.7318
-227.958	102.909	-227.958	120.568	-227.958	152.998
-227.953	162.862	-227.953	203.775	-227.953	177.632
-227.949	115.636	-227.949	213.978	-227.949	111.635
-227.944	68.4108	-227.944	224.181	-227.944	45.6384
-227.939	90.1814	-227.939	140.762	-227.939	63.4284
-227.934	111.952	-227.934	57.3441	-227.934	81.2184
-227.93	133.723	-227.93	155.084	-227.93	121.666
-227.925	155.493	-227.925	123.039	-227.925	162.114
-227.92	131.043	-227.92	134.256	-227.92	124.675
-227.916	106.593	-227.916	145.473	-227.916	87.2369
-227.911	82.143	-227.911	148.578	-227.911	68.6798
-227.906	57.6929	-227.906	151.683	-227.906	140.754
-227.901	64.8102	-227.901	108.379	-227.901	123.967
-227.897	71.9276	-227.897	65.0755	-227.897	16.549
-227.892	46.8913	-227.892	216.449	-227.892	71.5121
-227.887	21.8551	-227.887	151.514	-227.887	126.475
-227.883	38.3505	-227.883	167.695	-227.883	102.608
-227.878	54.846	-227.878	313.662	-227.878	78.7402
-227.873	103.495	-227.873	200.057	-227.873	128.511
-227.869	152.144	-227.869	216.238	-227.869	87.6499
-227.864	96.9638	-227.864	125.448	-227.864	110.278
-227.859	41.7836	-227.859	164.442	-227.859	132.907
-227.854	119.237	-227.854	203.437	-227.854	64.9035
-227.85	68.0758	-227.85	112.647	-227.85	147.953
-227.845	118.734	-227.845	254.388	-227.845	183.798
-227.84	105.086	-227.84	266.344	-227.84	219.644
-227.836	100.816	-227.836	199.888	-227.836	178.075
-227.831	96.5451	-227.831	133.432	-227.831	227.137
-227.826	35.1687	-227.826	65.7092	-227.826	255.784
-227.821	188.149	-227.821	127.771	-227.821	72.9577
-227.817	177.683	-227.817	197.945	-227.817	120.486
-227.812	38.6017	-227.812	138.333	-227.812	168.015
-227.807	149.381	-227.807	77.3696	-227.807	98.9493
-227.803	131.546	-227.803	146.191	-227.803	29.8841
-227.798	-6.86538	-227.798	60.8929	-227.798	9.91095
-227.793	69.0806	-227.793	105.38	-227.793	80.5693
-227.788	60.6236	-227.788	96.6346	-227.788	134.234
-227.784	52.1665	-227.784	87.8893	-227.784	97.2677
-227.779	57.1068	-227.779	160.26	-227.779	31.9788
-227.774	62.047	-227.774	102.845	-227.774	117.742
-227.77	87.0833	-227.77	95.4517	-227.77	92.1048
-227.765	112.119	-227.765	88.0583	-227.765	66.4671
-227.76	64.8102	-227.76	64.4418	-227.76	4.95454
-227.755	146.115	-227.755	40.8252	-227.755	94.4945
-227.751	116.233	-227.751	90.1707	-227.751	120.634
-227.746	86.3506	-227.746	9.73084	-227.746	56.1413
-227.741	56.4683	-227.741	136.136	-227.741	52.0699
-227.737	26.586	-227.737	132.756	-227.737	47.9986
-227.732	93.8343	-227.732	139.516	-227.732	35.4306
-227.727	32.4683	-227.727	81.3831	-227.727	22.8625
-227.722	79.6205	-227.722	94.9024	-227.722	106.59
-227.718	62.4657	-227.718	238.207	-227.718	99.6869
-227.713	54.5215	-227.713	149.318	-227.713	69.6534
-227.708	46.5773	-227.708	190.213	-227.708	39.6199
-227.704	62.7483	-227.704	141.882	-227.704	58.6785
-227.699	78.9193	-227.699	93.5505	-227.699	168.369
-227.694	128.584	-227.694	81.7211	-227.694	198.756
-227.689	113.941	-227.689	199.677	-227.689	229.144
-227.685	10.8756	-227.685	82.3971	-227.685	199.11
-227.68	122.167	-227.68	181.426	-227.68	169.077
-227.675	203.985	-227.675	259.753	-227.675	85.8207
-227.671	221.496	-227.671	208.296	-227.671	153.617
-227.666	200.154	-227.666	292.031	-227.666	147.776
-227.661	178.813	-227.661	159.457	-227.661	51.3029
-227.656	64.3602	-227.656	197.903	-227.656	3.92196
-227.652	78.5215	-227.652	106.563	-227.652	47.1725
-227.647	73.9267	-227.647	185.566	-227.647	69.6534
-227.642	69.3318	-227.642	329.462	-227.642	92.1343
-227.638	89.0196	-227.638	354.389	-227.638	157.571
-227.633	108.707	-227.633	314.422	-227.633	71.9546
-227.628	70.7867	-227.628	85.1854	-227.628	110.957
-227.624	32.866	-227.624	72.2576	-227.624	149.959
-227.619	90.0663	-227.619	70.1452	-227.619	205.011
-227.614	82.9594	-227.614	68.0328	-227.614	169.431
-227.609	99.9677	-227.609	152.444	-227.609	133.851
-227.605	181.283	-227.605	107.07	-227.605	188.902
-227.6	194.513	-227.6	69.1735	-227.6	161.347
-227.595	79.1286	-227.595	31.2772	-227.595	133.792
-227.591	72.2625	-227.591	46.1062	-227.591	151.552
-227.586	65.3964	-227.586	60.9352	-227.586	169.313
-227.581	85.3249	-227.581	164.992	-227.581	234.277
-227.576	105.253	-227.576	204.155	-227.576	208.61
-227.572	93.0283	-227.572	90.5509	-227.572	116.857
-227.567	80.8033	-227.567	106.732	-227.567	115.736
-227.562	122.837	-227.562	126.969	-227.562	27.2879
-227.558	164.871	-227.558	17.4199	-227.558	89.8921
-227.553	131.881	-227.553	130.94	-227.553	129.838
-227.548	98.8896	-227.548	114.674	-227.548	79.1532
-227.543	142.263	-227.543	126.8	-227.543	56.7903
-227.539	185.637	-227.539	203.817	-227.539	125.059
-227.534	140.589	-227.534	68.582	-227.534	136.683
-227.529	95.5403	-227.529	63.1321	-227.529	148.307
-227.525	69.2481	-227.525	46.6977	-227.525	85.2897
-227.52	171.57	-227.52	246.572	-227.52	22.2725
-227.515	161.355	-227.515	307.198	-227.515	34.7815
-227.51	151.139	-227.51	151.514	-227.51	47.2905
-227.506	250.782	-227.506	105.338	-227.506	32.4213
-227.501	221.81	-227.501	124.053	-227.501	17.5521
-227.496	93.6982	-227.496	35.9667	-227.496	102.755
-227.492	29.8935	-227.492	164.189	-227.492	187.958
-227.487	11.4722	-227.487	110.576	-227.487	201.411
-227.482	57.358	-227.482	56.9639	-227.482	124.233
-227.477	222.48	-227.477	158.823	-227.477	143.35
-227.473	258.988	-227.473	130.898	-227.473	162.468
-227.468	125.349	-227.468	169.216	-227.468	168.369
-227.463	56.0182	-227.463	272.428	-227.463	174.269
-227.459	124.679	-227.459	179.609	-227.459	104.643
-227.454	193.341	-227.454	86.7908	-227.454	35.0175
-227.449	154.687	-227.449	60.386	-227.449	77.147
-227.444	116.034	-227.444	33.9811	-227.444	119.277
-227.44	238.148	-227.44	27.8551	-227.44	91.5442
-227.435	145.906	-227.435	86.6219	-227.435	63.8119
-227.43	41.6057	-227.43	162.964	-227.43	31.3592
-227.426	65.9197	-227.426	109.52	-227.426	89.538
-227.421	155.881	-227.421	96.6346	-227.421	153.381
-227.416	117.227	-227.416	148.642	-227.416	126.593
-227.411	42.9035	-227.411	107.366	-227.411	36.5517
-227.407	32.887	-227.407	66.0894	-227.407	37.1417
-227.402	49.665	-227.402	137.023	-227.402	32.0673
-227.397	66.443	-227.397	207.958	-227.397	26.9929
-227.393	127.432	-227.393	155.866	-227.393	-2.62758
-227.388	124.114	-227.388	103.774	-227.388	58.3835
-227.383	31.0344	-227.383	116.576	-227.383	132.612
-227.378	66.5686	-227.378	129.377	-227.378	116.208
-227.374	36.0374	-227.374	76.2711	-227.374	34.0144
-227.369	5.5062	-227.369	23.1656	-227.369	163.294
-227.364	32.5834	-227.364	160.682	-227.364	177.396
-227.36	59.6606	-227.36	298.199	-227.36	40.446
-227.355	118.222	-227.355	209.267	-227.355	57.3804
-227.35	112.475	-227.35	55.443	-227.35	74.3148
-227.346	70.5564	-227.346	205.803	-227.346	138.453
-227.341	157.252	-227.341	226.378	-227.341	111.96
-227.336	88.2032	-227.336	233.095	-227.336	59.0325
-227.331	19.1547	-227.331	239.812	-227.331	96.7366
-227.327	33.1696	-227.327	205.972	-227.327	138.217
-227.322	47.1844	-227.322	172.131	-227.322	89.066
-227.317	92.6829	-227.317	140.319	-227.317	38.0268
-227.313	138.181	-227.313	108.506	-227.313	138.04
-227.308	155.546	-227.308	64.5263	-227.308	71.8956
-227.303	44.2956	-227.303	150.332	-227.303	5.75111
-227.298	193.424	-227.298	178.342	-227.298	49.2082
-227.294	278.246	-227.294	141.46	-227.294	92.6653
-227.289	226.415	-227.289	149.191	-227.289	83.254
-227.284	174.584	-227.284	156.922	-227.284	224.895
-227.28	177.683	-227.28	115.984	-227.28	329.717
-227.275	116.474	-227.275	75.046	-227.275	223.066
-227.27	19.0919	-227.27	21.9405	-227.27	157.954
-227.265	50.3244	-227.265	98.6202	-227.265	183.474
-227.261	77.5377	-227.261	166.681	-227.261	80.1268
-227.256	104.751	-227.256	169.85	-227.256	127.832
-227.251	67.6572	-227.251	152.74	-227.251	101.9
-227.247	159.178	-227.247	135.629	-227.247	75.9669
-227.242	101.988	-227.242	123.927	-227.242	32.0968
-227.237	44.798	-227.237	112.224	-227.237	78.8582
-227.232	164.453	-227.232	100.521	-227.232	80.3038
-227.228	155.493	-227.228	88.8187	-227.228	81.7494
-227.223	115.259	-227.223	119.871	-227.223	26.9044
-227.218	75.0257	-227.218	150.923	-227.218	62.6908
-227.214	58.907	-227.214	117.083	-227.214	98.4773
-227.209	42.7884	-227.209	83.242	-227.209	43.6322
-227.204	81.5987	-227.204	96.0431	-227.204	61.4812
-227.199	120.409	-227.199	108.844	-227.199	79.3302
-227.195	50.7012	-227.195	89.199	-227.195	91.5147
-227.19	109.607	-227.19	69.5537	-227.19	103.699
-227.185	176.552	-227.185	97.902	-227.185	65.8476
-227.181	179.19	-227.181	126.25	-227.181	27.996
-227.176	108.142	-227.176	154.599	-227.176	126.092
-227.171	37.0945	-227.171	182.947	-227.171	133.556
-227.166	35.713	-227.166	111.928	-227.166	44.7238
-227.162	34.3314	-227.162	40.9097	-227.162	106.944
-227.157	82.5198	-227.157	164.569	-227.157	174.83
-227.152	130.708	-227.152	288.228	-227.152	152.083
-227.148	142.933	-227.148	202.888	-227.148	133.113
-227.143	90.8513	-227.143	117.547	-227.143	114.143
-227.138	30.7308	-227.138	97.0993	-227.138	95.173
-227.133	99.2246	-227.133	76.6514	-227.133	76.2029
-227.129	153.651	-227.129	141.375	-227.129	97.8282
-227.124	143.771	-227.124	206.099	-227.124	210.085
-227.119	190.159	-227.119	176.187	-227.119	165.625
-227.115	172.24	-227.115	146.276	-227.115	121.165
-227.11	77.2865	-227.11	41.6702	-227.11	83.313
-227.105	110.947	-227.105	153.373	-227.105	45.4614
-227.101	104.416	-227.101	135.291	-227.101	113.347
-227.096	33.5778	-227.096	117.209	-227.096	90.6001
-227.091	59.2001	-227.091	251.895	-227.091	17.8176
-227.086	84.8225	-227.086	256.796	-227.086	96.0876
-227.082	106.426	-227.082	153.542	-227.082	129.042
-227.077	128.029	-227.077	180.074	-227.077	161.996
-227.072	84.3619	-227.072	199.339	-227.072	145.622
-227.068	40.6951	-227.068	218.604	-227.068	129.248
-227.063	49.2777	-227.063	172.976	-227.063	61.8943
-227.058	122.167	-227.058	127.349	-227.058	85.1717
-227.053	161.564	-227.053	177.708	-227.053	71.6301
-227.049	72.3462	-227.049	98.2822	-227.049	58.0884
-227.044	23.3204	-227.044	105.38	-227.044	50.2113
-227.039	38.6017	-227.039	112.478	-227.039	42.3341
-227.035	74.3139	-227.035	57.8933	-227.035	63.0153
-227.03	110.026	-227.03	219.618	-227.03	83.6966
-227.025	96.1683	-227.025	216.407	-227.025	43.9568
-227.02	82.3105	-227.02	83.411	-227.02	94.8485
-227.016	101.946	-227.016	184.299	-227.016	171.23
-227.011	121.581	-227.011	155.401	-227.011	96.5596
-227.006	141.217	-227.006	53.4996	-227.006	61.5402
-227.002	160.852	-227.002	81.3831	-227.002	117.152
-226.997	128.196	-226.997	144.628	-226.997	75.9964
-226.992	95.5403	-226.992	207.873	-226.992	34.8405
-226.987	36.0897	-226.987	214.337	-226.987	74.8753
-226.983	105.253	-226.983	220.801	-226.983	114.91
-226.978	118.818	-226.978	148.853	-226.978	69.9779
-226.973	3.76874	-226.973	76.9049	-226.973	25.0457
-226.969	101.737	-226.969	77.9611	-226.969	65.0805
-226.964	135.397	-226.964	79.0172	-226.964	105.115
-226.959	87.5019	-226.959	54.5558	-226.959	50.9784
-226.954	39.6065	-226.954	159.88	-226.954	147.894
-226.95	84.1526	-226.95	127.307	-226.95	165.507
-226.945	128.699	-226.945	94.7334	-226.945	183.12
-226.94	100.229	-226.94	70.2719	-226.94	80.8348
-226.936	71.7601	-226.936	45.8105	-226.936	69.1814
-226.931	43.2908	-226.931	86.2416	-226.931	163.265
-226.926	14.8215	-226.926	126.673	-226.926	166.716
-226.921	24.1159	-226.921	108.126	-226.921	114.35
-226.917	33.4103	-226.917	89.5792	-226.917	61.9828
-226.912	74.8582	-226.912	62.9208	-226.912	139.899
-226.907	116.306	-226.907	166.048	-226.907	217.815
-226.903	104.835	-226.903	118.434	-226.903	132.405
-226.898	93.3633	-226.898	70.8212	-226.898	46.9955
-226.893	143.519	-226.893	63.7658	-226.893	67.3227
-226.888	193.676	-226.888	56.7104	-226.888	87.6499
-226.884	89.2603	-226.884	77.8766	-226.884	87.4434
-226.879	113.459	-226.879	99.0427	-226.879	87.2369
-226.874	187.228	-226.874	120.209	-226.874	143.675
-226.87	132.383	-226.87	141.375	-226.87	109.482
-226.865	109.021	-226.865	155.106	-226.865	67.7357
-226.86	21.3527	-226.86	168.836	-226.86	116.621
-226.856	36.8433	-226.856	190.678	-226.856	159.842
-226.851	52.334	-226.851	82.7351	-226.851	112.432
-226.846	62.7588	-226.846	116.491	-226.846	91.9277
-226.841	73.1835	-226.841	150.247	-226.841	71.4235
-226.837	75.5699	-226.837	102.887	-226.837	96.2351
-226.832	77.9563	-226.832	185.313	-226.832	121.047
-226.827	194.89	-226.827	141.333	-226.827	82.605
-226.823	183.209	-226.823	97.3528	-226.823	134.795
-226.818	125.977	-226.818	93.9307	-226.818	175.656
-226.813	68.7457	-226.813	90.5087	-226.813	65.4641
-226.808	82.5198	-226.808	125.279	-226.808	109.393
-226.804	96.2939	-226.804	160.049	-226.804	153.322
-226.799	5.569	-226.799	121.814	-226.799	57.5279
-226.794	43.4583	-226.794	83.58	-226.794	112.786
-226.79	67.9502	-226.79	140.657	-226.79	81.1889
-226.785	92.4422	-226.785	67.9483	-226.785	49.5917
-226.78	137.03	-226.78	100.69	-226.78	97.2972
-226.775	117.311	-226.775	133.432	-226.775	145.003
-226.771	113.92	-226.771	133.052	-226.771	150.874
-226.766	239.143	-226.766	132.672	-226.766	66.1131
-226.761	230.393	-226.761	164.738	-226.761	87.0893
-226.757	221.643	-226.757	196.804	-226.757	198.697
-226.752	212.223	-226.752	116.66	-226.752	164.917
-226.747	138.495	-226.747	36.5159	-226.747	131.136
-226.742	68.7876	-226.742	137.53	-226.742	97.3562
-226.738	63.3868	-226.738	108.76	-226.738	63.5759
-226.733	117.604	-226.733	114.632	-226.733	124.203
-226.728	236.128	-226.728	120.505	-226.728	94.1994
-226.724	276.948	-226.724	118.265	-226.724	64.1955
-226.719	189.154	-226.719	116.026	-226.719	124.823
-226.714	143.561	-226.714	93.5082	-226.714	81.6019
-226.709	97.9686	-226.709	70.9902	-226.709	38.3808
-226.705	140.798	-226.705	48.4721	-226.705	97.1202
-226.7	183.628	-226.7	25.954	-226.7	65.228
-226.695	131.797	-226.695	51.2604	-226.695	63.0153
-226.691	79.9659	-226.691	76.5669	-226.691	60.8027
-226.686	60.2886	-226.686	28.8691	-226.686	98.2413
-226.681	40.6113	-226.681	110.957	-226.681	135.68
-226.676	70.5041	-226.676	93.0013	-226.676	96.6481
-226.672	100.397	-226.672	75.046	-226.672	57.6164
-226.667	98.136	-226.667	48.9791	-226.667	12.9202
-226.662	95.8752	-226.662	152.697	-226.662	58.8555
-226.658	54.9297	-226.658	169.892	-226.658	46.73
-226.653	13.9842	-226.653	57.3019	-226.653	34.6045
-226.648	69.4993	-226.648	258.359	-226.648	33.8079
-226.643	125.014	-226.643	329.631	-226.643	33.0114
-226.639	72.0113	-226.639	200.818	-226.639	18.9977
-226.634	19.0082	-226.634	201.789	-226.634	95.6155
-226.629	85.2411	-226.629	302.804	-226.629	166.569
-226.625	87.167	-226.625	274.033	-226.625	86.4698
-226.62	27.9676	-226.62	201.663	-226.62	48.6772
-226.615	97.3824	-226.615	129.292	-226.615	101.516
-226.61	158.759	-226.61	156.964	-226.61	8.96688
-226.606	155.828	-226.606	184.637	-226.606	67.4702
-226.601	160.266	-226.601	146.065	-226.601	145.799
-226.596	164.704	-226.596	107.492	-226.596	224.128
-226.592	165.123	-226.592	68.92	-226.592	140.076
-226.587	165.541	-226.587	30.3478	-226.587	56.0233
-226.582	108.854	-226.582	104.831	-226.582	120.899
-226.578	52.1665	-226.578	179.314	-226.578	95.1435
-226.573	121.414	-226.573	107.788	-226.573	75.0523
-226.568	62.047	-226.568	166.048	-226.568	54.9612
-226.563	68.9969	-226.563	183.074	-226.563	86.7943
-226.559	75.9467	-226.559	70.3142	-226.559	118.627
-226.554	2.51274	-226.554	71.1169	-226.554	80.5988
-226.549	57.6929	-226.549	71.9196	-226.549	42.5702
-226.545	44.3689	-226.545	76.0599	-226.545	3.25815
-226.54	31.0448	-226.54	80.2002	-226.54	54.5776
-226.535	25.7592	-226.535	92.4521	-226.535	54.9169
-226.53	20.4735	-226.53	104.704	-226.53	55.2562
-226.526	63.4182	-226.526	68.9623	-226.526	48.0429
-226.521	106.363	-226.521	163.006	-226.521	40.8295
-226.516	117.154	-226.516	257.05	-226.516	27.9517
-226.512	127.945	-226.512	221.308	-226.512	15.0739
-226.507	77.4435	-226.507	180.327	-226.507	56.5986
-226.502	26.9419	-226.502	139.347	-226.502	7.49175
-226.497	102.375	-226.497	155.148	-226.497	54.6809
-226.493	49.194	-226.493	170.948	-226.493	101.87
-226.488	34.1953	-226.488	148.895	-226.488	99.9672
-226.483	19.1966	-226.483	126.842	-226.483	98.0642
-226.479	28.313	-226.479	104.788	-226.479	50.8456
-226.474	37.4295	-226.474	82.7351	-226.474	94.2584
-226.469	36.6654	-226.469	41.5434	-226.469	68.3995
-226.464	35.9014	-226.464	0.35182	-226.464	133.172
-226.46	35.1373	-226.46	67.3146	-226.46	118.642
-226.455	34.3732	-226.455	134.277	-226.455	13.4807
-226.45	38.9681	-226.45	189.073	-226.45	134.898
-226.446	43.5629	-226.446	243.868	-226.446	105.263
-226.441	48.1578	-226.441	220.252	-226.441	34.0882
-226.436	52.7527	-226.436	196.635	-226.436	53.5451
-226.431	51.9886	-226.431	346.573	-226.431	45.7417
-226.427	51.2245	-226.427	280.201	-226.427	128.57
-226.422	104.05	-226.422	148.937	-226.422	166.082
-226.417	156.875	-226.417	233.982	-226.417	203.594
-226.413	103.191	-226.413	179.778	-226.413	117.433
-226.408	49.508	-226.408	125.574	-226.408	31.2707
-226.403	49.4138	-226.403	76.7781	-226.403	50.8456
-226.398	49.3196	-226.398	27.9819	-226.398	70.4205
-226.394	58.8652	-226.394	159.161	-226.394	131.048
-226.389	68.4108	-226.389	160.556	-226.389	191.675
-226.384	110.11	-226.384	83.5378	-226.384	116.356
-226.38	151.809	-226.38	6.52	-226.38	41.036
-226.375	91.6886	-226.375	59.2875	-226.375	73.3412
-226.37	31.5682	-226.37	112.055	-226.37	105.646
-226.365	132.215	-226.365	164.823	-226.365	81.3069
-226.361	232.863	-226.361	217.59	-226.361	147.599
-226.356	155.828	-226.356	147.332	-226.356	208.344
-226.351	78.7937	-226.351	77.0739	-226.351	178.458
-226.347	55.3484	-226.347	152.824	-226.347	76.8225
-226.342	31.9031	-226.342	98.7892	-226.342	186.66
-226.337	58.0278	-226.337	70.4409	-226.337	207.754
-226.333	84.1526	-226.333	171.878	-226.333	77.7961
-226.328	102.239	-226.328	300.354	-226.328	34.693
-226.323	120.325	-226.323	212.52	-226.323	82.2214
-226.318	187.144	-226.318	94.9869	-226.318	137.184
-226.314	125.349	-226.314	280.286	-226.314	101.516
-226.309	15.3239	-226.309	249.276	-226.309	77.1765
-226.304	119.655	-226.304	218.266	-226.304	52.837
-226.3	100.062	-226.3	162.245	-226.3	127.626
-226.295	80.4683	-226.295	106.225	-226.295	202.414
-226.29	74.2721	-226.29	96.1699	-226.29	197.901
-226.285	68.0758	-226.285	86.1149	-226.285	102.755
-226.281	79.1286	-226.281	17.2509	-226.281	72.1611
-226.276	90.1814	-226.276	164.696	-226.276	132.199
-226.271	47.6449	-226.271	198.579	-226.271	84.6111
-226.267	5.10847	-226.267	102.676	-226.267	127.655
-226.262	61.0422	-226.262	75.046	-226.262	90.4526
-226.257	116.976	-226.257	47.4159	-226.257	53.25
-226.252	221.14	-226.252	76.5669	-226.252	91.5737
-226.248	196.69	-226.248	105.718	-226.248	129.897
-226.243	61.9424	-226.243	112.562	-226.243	177.854
-226.238	55.8089	-226.238	119.406	-226.238	135.178
-226.234	49.6755	-226.234	61.3577	-226.234	47.1873
-226.229	172.156	-226.229	3.30917	-226.229	49.8278
-226.224	224.301	-226.224	27.0524	-226.224	92.1195
-226.219	147.832	-226.219	50.7957	-226.219	134.411
-226.215	98.157	-226.215	42.0927	-226.215	76.6307
-226.21	48.4823	-226.21	33.3896	-226.21	18.8502
-226.205	70.1482	-226.205	61.1887	-226.205	87.5761
-226.201	91.8142	-226.201	88.9877	-226.201	156.302
-226.196	113.48	-226.196	60.0057	-226.196	209.923
-226.191	135.146	-226.191	31.0237	-226.191	172.912
-226.186	89.1557	-226.186	18.9409	-226.186	62.263
-226.182	43.1652	-226.182	136.643	-226.182	102.667
-226.177	93.6354	-226.177	189.453	-226.177	97.7545
-226.172	144.106	-226.172	112.478	-226.172	92.8423
-226.168	203.158	-226.168	117.294	-226.168	69.1666
-226.163	262.211	-226.163	122.11	-226.163	45.4909
-226.158	168.535	-226.158	118.815	-226.158	127.552
-226.153	74.8582	-226.153	115.519	-226.153	209.613
-226.149	19.364	-226.149	86.5374	-226.149	183.105
-226.144	92.4841	-226.144	57.5554	-226.144	156.597
-226.139	173.642	-226.139	166.47	-226.139	130.089
-226.135	126.187	-226.135	145.6	-226.135	103.581
-226.13	22.1272	-226.13	123.884	-226.13	125.929
-226.125	46.682	-226.125	102.169	-226.125	148.277
-226.12	14.9681	-226.12	180.496	-226.12	125.31
-226.116	111.868	-226.116	258.824	-226.116	102.342
-226.111	120.346	-226.111	177.624	-226.111	91.6475
-226.106	128.824	-226.106	96.4233	-226.106	80.9528
-226.102	145.341	-226.102	80.1157	-226.102	24.9424
-226.097	161.857	-226.097	63.808	-226.097	59.5636
-226.092	102.658	-226.092	38.3326	-226.092	14.6608
-226.088	43.4583	-226.088	12.8572	-226.088	60.3896
-226.083	37.8481	-226.083	52.2744	-226.083	55.1382
-226.078	32.238	-226.078	91.6916	-226.078	49.8868
-226.073	50.7431	-226.073	100.014	-226.073	131.491
-226.069	69.2481	-226.069	108.337	-226.069	122.463
-226.064	168.137	-226.064	116.66	-226.064	124.764
-226.059	138.412	-226.059	124.983	-226.059	127.065
-226.055	54.4273	-226.055	84.8052	-226.055	52.424
-226.05	99.0571	-226.05	44.6275	-226.05	68.4143
-226.045	44.5468	-226.045	147.754	-226.045	108.951
-226.04	118.651	-226.04	250.881	-226.04	149.487
-226.036	121.079	-226.036	203.944	-226.036	108.833
-226.031	123.507	-226.031	27.2214	-226.031	68.1783
-226.026	101.82	-226.026	191.185	-226.026	46.4055
-226.022	80.1334	-226.022	225.364	-226.022	115.264
-226.017	108.351	-226.017	227.772	-226.017	196.396
-226.012	136.57	-226.012	230.18	-226.012	186.896
-226.007	38.8529	-226.007	167.695	-226.007	67.8833
-226.003	69.7505	-226.003	105.211	-226.003	99.9229
-225.998	94.6192	-225.998	65.0332	-225.998	165.949
-225.993	119.488	-225.993	154.641	-225.993	141.344
-225.989	98.8059	-225.989	65.7937	-225.989	177.16
-225.984	78.1238	-225.984	106.732	-225.984	212.976
-225.979	87.5857	-225.979	135.503	-225.979	183.415
-225.974	97.0475	-225.974	164.273	-225.974	153.853
-225.97	106.509	-225.97	166.005	-225.97	124.292
-225.965	115.971	-225.965	37.9524	-225.965	94.7305
-225.96	109.356	-225.96	75.5107	-225.96	84.0506
-225.956	102.741	-225.956	113.069	-225.956	73.3707
-225.951	96.1264	-225.951	12.7304	-225.951	102.342
-225.946	89.5115	-225.946	128.701	-225.946	131.314
-225.941	71.624	-225.941	226.547	-225.941	126.003
-225.937	53.7365	-225.937	194.607	-225.937	30.0611
-225.932	89.4383	-225.932	68.0328	-225.932	30.4152
-225.927	125.14	-225.927	71.2437	-225.927	30.7692
-225.923	130.698	-225.923	67.0189	-225.923	36.7877
-225.918	136.256	-225.918	62.7941	-225.918	42.8062
-225.913	88.2241	-225.913	99.1272	-225.913	48.8247
-225.908	40.1927	-225.908	135.46	-225.908	54.8432
-225.904	65.679	-225.904	174.835	-225.904	63.4579
-225.899	91.1653	-225.899	214.21	-225.899	72.0726
-225.894	123.35	-225.894	145.431	-225.894	86.3518
-225.89	48.3567	-225.89	76.6514	-225.89	100.631
-225.885	46.3785	-225.885	66.6809	-225.885	86.5878
-225.88	44.4003	-225.88	56.7104	-225.88	163.176
-225.875	35.7234	-225.875	46.7399	-225.875	143.469
-225.871	27.0466	-225.871	36.7694	-225.871	123.761
-225.866	77.5691	-225.866	118.73	-225.866	168.841
-225.861	128.092	-225.861	200.691	-225.861	213.92
-225.857	82.1535	-225.857	209.647	-225.857	213.684
-225.852	36.2154	-225.852	218.604	-225.852	213.448
-225.847	44.5363	-225.847	201.874	-225.847	146.183
-225.842	52.8573	-225.842	55.3585	-225.842	78.9172
-225.838	67.877	-225.838	133.263	-225.838	138.158
-225.833	82.8966	-225.833	211.168	-225.833	106.767
-225.828	28.7526	-225.828	151.008	-225.828	94.4945
-225.824	81.7871	-225.824	90.8466	-225.824	82.2214
-225.819	67.8351	-225.819	182.102	-225.819	64.284
-225.814	53.8831	-225.814	273.357	-225.814	46.3465
-225.81	127.014	-225.81	270.653	-225.81	29.3531
-225.805	92.9655	-225.805	267.949	-225.805	12.3597
-225.8	83.0327	-225.8	205.761	-225.8	70.8925
-225.795	73.0998	-225.795	273.357	-225.795	129.425
-225.791	117.437	-225.791	370.654	-225.791	131.579
-225.786	97.4662	-225.786	165.118	-225.786	133.733
-225.781	113.669	-225.781	146.149	-225.781	39.5904
-225.777	194.178	-225.777	127.18	-225.777	36.0796
-225.772	137.365	-225.772	92.6633	-225.772	20.2958
-225.767	144.859	-225.767	187.932	-225.767	4.51201
-225.762	184.507	-225.762	218.308	-225.762	39.7084
-225.758	116.976	-225.758	248.684	-225.758	74.9048
-225.753	42.914	-225.753	106.859	-225.753	66.2016
-225.748	33.1591	-225.748	94.8179	-225.748	57.4984
-225.744	34.122	-225.744	74.6657	-225.744	48.7952
-225.739	35.0849	-225.739	54.5135	-225.739	40.0919
-225.734	60.8329	-225.734	126.969	-225.734	26.6683
-225.729	86.5809	-225.729	199.424	-225.729	13.2447
-225.725	80.1753	-225.725	120.462	-225.725	45.1369
-225.72	73.7697	-225.72	41.5012	-225.72	77.029
-225.715	105.379	-225.715	62.2449	-225.715	52.2765
-225.711	136.988	-225.711	82.9885	-225.711	27.5239
-225.706	86.8739	-225.706	71.2859	-225.706	102.844
-225.701	36.7596	-225.701	59.5833	-225.701	178.163
-225.696	115.259	-225.696	97.2261	-225.696	187.398
-225.692	86.5809	-225.692	134.869	-225.692	106
-225.687	32.4474	-225.687	107.619	-225.687	69.9189
-225.682	42.6209	-225.682	80.3692	-225.682	124.469
-225.678	19.4687	-225.678	70.3564	-225.678	153.529
-225.673	60.6236	-225.673	60.3437	-225.673	182.589
-225.668	37.4713	-225.668	34.1078	-225.668	117.241
-225.663	121.498	-225.663	137.657	-225.663	51.8929
-225.659	155.284	-225.659	147.923	-225.659	48.8542
-225.654	124.763	-225.654	28.4044	-225.654	136.447
-225.649	104.96	-225.649	179.271	-225.649	224.04
-225.645	85.1574	-225.645	200.353	-225.645	221.001
-225.64	103.955	-225.64	112.182	-225.64	225.957
-225.635	122.754	-225.635	153.796	-225.635	230.914
-225.63	141.552	-225.63	195.41	-225.63	230.206
-225.626	160.35	-225.626	107.239	-225.626	229.498
-225.621	191.875	-225.621	31.235	-225.621	208.964
-225.616	223.401	-225.616	85.0164	-225.616	188.43
-225.612	130.331	-225.612	122.575	-225.612	77.265
-225.607	37.262	-225.607	160.133	-225.607	117.152
-225.602	136.779	-225.602	107.112	-225.602	117.624
-225.597	129.117	-225.597	54.091	-225.597	27.4649
-225.593	63.8473	-225.593	195.748	-225.593	129.897
-225.588	105.756	-225.588	207.62	-225.588	141.698
-225.583	151.683	-225.583	82.9463	-225.583	60.0356
-225.579	133.304	-225.579	174.582	-225.579	69.0043
-225.574	104.207	-225.574	128.32	-225.574	142.17
-225.569	75.1094	-225.569	82.0591	-225.569	124.705
-225.565	99.099	-225.565	166.597	-225.565	141.816
-225.56	123.089	-225.56	121.35	-225.56	68.2963
-225.555	114.925	-225.555	84.2137	-225.555	94.8485
-225.55	106.761	-225.55	47.0779	-225.55	121.401
-225.546	133.43	-225.546	61.3154	-225.546	62.0418
-225.541	160.099	-225.541	75.5529	-225.541	153.735
-225.536	154.614	-225.536	89.7904	-225.536	130.251
-225.532	149.13	-225.532	104.028	-225.532	16.136
-225.527	118.525	-225.527	141.924	-225.527	91.5442
-225.522	87.9206	-225.522	179.821	-225.522	76.321
-225.517	89.4697	-225.517	152.824	-225.517	106.413
-225.513	91.0187	-225.513	125.828	-225.513	136.506
-225.508	93.9075	-225.508	143.445	-225.508	111.842
-225.503	96.7963	-225.503	161.063	-225.503	87.1778
-225.499	91.6467	-225.499	194.903	-225.499	113.494
-225.494	150.804	-225.494	98.9582	-225.494	139.81
-225.489	185.177	-225.489	-7.29503	-225.489	60.9797
-225.484	155.242	-225.484	16.237	-225.484	72.7807
-225.48	79.7566	-225.48	66.8076	-225.48	118.568
-225.475	111.45	-225.475	117.378	-225.475	13.3037
-225.47	48.6916	-225.47	95.6206	-225.47	43.0422
-225.466	93.1121	-225.466	73.863	-225.466	72.7807
-225.461	113.417	-225.461	206.225	-225.461	93.0783
-225.456	69.4156	-225.456	122.279	-225.456	113.376
-225.451	129.578	-225.451	141.755	-225.451	115.618
-225.447	82.5617	-225.447	161.231	-225.447	117.86
-225.442	52.962	-225.442	94.1842	-225.442	6.8132
-225.437	23.3623	-225.437	156.922	-225.437	107.24
-225.433	107.64	-225.433	143.276	-225.433	64.1659
-225.428	84.7387	-225.428	129.63	-225.428	111.724
-225.423	47.1007	-225.423	132.207	-225.423	115.854
-225.418	9.46259	-225.418	4.99908	-225.418	119.985
-225.414	35.1687	-225.414	113.872	-225.414	171.673
-225.409	60.8748	-225.409	222.744	-225.409	132.73
-225.404	86.5809	-225.404	288.355	-225.404	54.1351
-225.4	112.287	-225.4	224.181	-225.4	126.593
-225.395	85.0737	-225.395	231.659	-225.395	159.4
-225.39	57.8604	-225.39	239.136	-225.39	101.575
-225.385	62.8006	-225.385	76.2711	-225.385	53.191
-225.381	67.7409	-225.381	129.715	-225.381	95.4385
-225.376	95.7915	-225.376	154.092	-225.376	91.3082
-225.371	123.842	-225.371	48.6833	-225.371	87.1778
-225.367	98.3035	-225.367	54.1333	-225.367	98.1528
-225.362	72.7649	-225.362	59.5833	-225.362	109.128
-225.357	74.6908	-225.357	160.344	-225.357	34.1915
-225.352	76.6166	-225.352	131.32	-225.352	110.308
-225.348	50.4081	-225.348	110.407	-225.348	152.437
-225.343	24.1996	-225.343	89.4947	-225.343	103.935
-225.338	15.4914	-225.338	140.488	-225.338	58.236
-225.334	71.0902	-225.334	191.481	-225.334	12.5367
-225.329	74.4396	-225.329	128.912	-225.329	31.0347
-225.324	206.403	-225.324	196.128	-225.324	49.5327
-225.32	245.925	-225.32	204.535	-225.32	89.2725
-225.315	156.833	-225.315	83.1575	-225.315	38.3808
-225.31	43.6257	-225.31	151.05	-225.31	44.1338
-225.305	59.0326	-225.305	218.942	-225.305	49.8868
-225.301	85.4923	-225.301	185.439	-225.301	12.4482
-225.296	111.952	-225.296	151.937	-225.296	65.6411
-225.291	82.143	-225.291	183.327	-225.291	90.5116
-225.287	52.334	-225.287	214.717	-225.287	115.382
-225.282	58.6977	-225.282	246.107	-225.282	100.601
-225.277	65.0614	-225.277	277.497	-225.277	85.8207
-225.272	71.4252	-225.272	208.845	-225.272	227.757
-225.268	77.7889	-225.268	140.192	-225.268	279.062
-225.263	69.7505	-225.263	49.2325	-225.263	244.809
-225.258	61.7121	-225.258	88.0583	-225.258	210.557
-225.254	85.8273	-225.254	80.9184	-225.254	147.982
-225.249	109.942	-225.249	203.564	-225.249	85.4077
-225.244	67.7409	-225.244	176.145	-225.244	70.509
-225.239	25.5394	-225.239	18.9409	-225.239	55.6102
-225.235	43.6257	-225.235	172.681	-225.235	137.007
-225.23	61.7121	-225.23	110.112	-225.23	127.773
-225.225	104.249	-225.225	116.153	-225.225	91.0427
-225.221	82.4779	-225.221	122.195	-225.221	54.3121
-225.216	80.8033	-225.216	106.605	-225.216	62.8973
-225.211	207.743	-225.211	91.0156	-225.211	71.4826
-225.206	236.882	-225.206	201.832	-225.206	42.3046
-225.202	137.407	-225.202	182.862	-225.202	103.758
-225.197	21.8551	-225.197	25.9962	-225.197	68.9158
-225.192	120.66	-225.192	171.962	-225.192	34.0735
-225.188	149.339	-225.188	167.188	-225.188	50.6538
-225.183	49.4033	-225.183	32.6292	-225.183	67.2342
-225.178	67.3641	-225.178	141.417	-225.178	64.933
-225.173	85.3249	-225.173	250.205	-225.173	213.684
-225.169	74.4814	-225.169	162.964	-225.169	222.24
-225.164	63.638	-225.164	75.7219	-225.164	79.7432
-225.159	202.844	-225.159	88.523	-225.159	192.148
-225.155	213.437	-225.155	101.324	-225.155	153.499
-225.15	61.5865	-225.15	162.457	-225.15	143.764
-225.145	124.093	-225.145	93.804	-225.145	134.028
-225.14	170.523	-225.14	65.7092	-225.14	97.8577
-225.136	88.3393	-225.136	37.6144	-225.136	61.6877
-225.131	49.6964	-225.131	31.8264	-225.131	42.9832
-225.126	139.668	-225.126	26.0385	-225.126	114.91
-225.122	84.9481	-225.122	85.1432	-225.122	65.9951
-225.117	30.2284	-225.117	144.248	-225.117	17.08
-225.112	60.7492	-225.112	179.06	-225.112	29.2941
-225.107	91.2699	-225.107	213.872	-225.107	132.14
-225.103	121.791	-225.103	213.534	-225.103	189.669
-225.098	152.311	-225.098	83.411	-225.098	156.568
-225.093	136.611	-225.093	129.715	-225.093	150.372
-225.089	120.911	-225.089	176.018	-225.089	144.177
-225.084	173.538	-225.084	181.764	-225.084	132.317
-225.079	226.164	-225.079	187.51	-225.079	120.457
-225.074	155.368	-225.074	166.893	-225.074	105.764
-225.07	148.878	-225.07	146.276	-225.07	91.0722
-225.065	210.715	-225.065	117.547	-225.065	99.0378
-225.06	143.938	-225.06	218.604	-225.06	16.372
-225.056	135.439	-225.056	132.418	-225.056	159.813
-225.051	126.94	-225.051	46.2329	-225.051	212.622
-225.046	38.0575	-225.046	154.725	-225.046	144.59
-225.042	77.7889	-225.042	263.218	-225.042	76.557
-225.037	96.7126	-225.037	232.419	-225.037	59.7406
-225.032	115.636	-225.032	71.8351	-225.032	42.9242
-225.027	78.2913	-225.027	84.2982	-225.027	75.1999
-225.023	40.9463	-225.023	96.7613	-225.023	198.107
-225.018	64.559	-225.018	209.267	-225.018	193.564
-225.013	88.1718	-225.013	191.988	-225.013	98.3888
-225.009	111.785	-225.009	147.67	-225.009	14.5428
-225.004	135.397	-225.004	103.352	-225.004	81.7494
-224.999	125.349	-224.999	65.7937	-224.999	98.9198
-224.994	115.301	-224.994	158.021	-224.994	25.4587
-224.99	73.0998	-224.99	112.351	-224.99	63.3989
-224.985	30.8983	-224.985	66.6809	-224.985	10.7075
-224.98	83.1478	-224.98	115.646	-224.98	35.4306
-224.976	135.397	-224.976	164.611	-224.976	60.1536
-224.971	80.4683	-224.971	148.684	-224.971	135.857
-224.966	25.5394	-224.966	132.756	-224.966	120.929
-224.961	28.3026	-224.961	105.887	-224.961	33.6604
-224.957	31.0658	-224.957	79.0173	-224.957	37.0237
-224.952	33.829	-224.952	117.04	-224.952	114.025
-224.947	36.5921	-224.947	155.063	-224.947	191.026
-224.943	48.7335	-224.943	206.606	-224.943	181.645
-224.938	60.8748	-224.938	258.148	-224.938	81.6314
-224.933	117.227	-224.933	150.163	-224.933	55.2562
-224.928	109.273	-224.928	42.1772	-224.928	28.881
-224.924	28.3026	-224.924	129.884	-224.924	39.3249
-224.919	75.9467	-224.919	87.8048	-224.919	49.7688
-224.914	75.3606	-224.914	53.8376	-224.914	14.8969
-224.91	139.082	-224.91	19.8703	-224.91	131.077
-224.905	112.371	-224.905	56.8794	-224.905	175.508
-224.9	85.6598	-224.9	93.8885	-224.9	129.307
-224.895	207.659	-224.895	98.4512	-224.895	126.534
-224.891	201.044	-224.891	103.014	-224.891	123.761
-224.886	108.435	-224.886	141.333	-224.886	66.6737
-224.881	144.441	-224.881	179.652	-224.881	100.218
-224.877	88.0043	-224.877	80.0734	-224.877	77.1175
-224.872	95.8752	-224.872	110.281	-224.872	54.0171
-224.867	172.742	-224.867	158.739	-224.867	115.412
-224.862	120.995	-224.862	207.197	-224.862	86.1748
-224.858	65.2289	-224.858	155.613	-224.858	107.918
-224.853	138.077	-224.853	104.028	-224.853	129.661
-224.848	166.044	-224.848	123.758	-224.848	108.449
-224.844	65.3964	-224.844	143.487	-224.844	87.2369
-224.839	73.2673	-224.839	98.3245	-224.839	111.34
-224.834	145.445	-224.834	53.1616	-224.834	135.444
-224.829	127.861	-224.829	100.606	-224.829	132.169
-224.825	110.277	-224.825	148.05	-224.825	128.894
-224.82	96.7126	-224.82	171.16	-224.82	170.935
-224.815	83.1478	-224.815	194.269	-224.815	212.976
-224.811	48.2311	-224.811	68.8355	-224.811	147.864
-224.806	13.3143	-224.806	73.1871	-224.806	82.7525
-224.801	85.5761	-224.801	112.689	-224.801	8.19981
-224.797	157.838	-224.797	152.19	-224.797	84.6996
-224.792	143.017	-224.792	116.66	-224.792	110.219
-224.787	128.196	-224.787	81.1296	-224.787	135.739
-224.782	105.337	-224.782	53.7108	-224.782	180.14
-224.778	82.4779	-224.778	26.292	-224.778	73.4887
-224.773	139.165	-224.773	24.0528	-224.773	78.4746
-224.768	67.2385	-224.768	151.599	-224.768	83.4605
-224.764	67.6572	-224.764	214.252	-224.764	128.098
-224.759	68.0758	-224.759	147.121	-224.759	263.366
-224.754	61.7958	-224.754	113.787	-224.754	257.967
-224.749	55.5159	-224.749	80.4537	-224.749	161.937
-224.745	49.2359	-224.745	74.1588	-224.745	122.551
-224.74	42.9559	-224.74	197.649	-224.74	83.1655
-224.735	114.841	-224.735	118.561	-224.735	54.6662
-224.731	186.726	-224.731	39.4733	-224.731	26.1668
-224.726	159.471	-224.726	76.6514	-224.726	103.404
-224.721	132.215	-224.721	113.829	-224.721	90.0101
-224.716	63.4286	-224.716	119.913	-224.716	62.4548
-224.712	123.256	-224.712	125.997	-224.712	185.952
-224.707	150.93	-224.707	59.0763	-224.707	137.627
-224.702	49.9895	-224.702	121.941	-224.702	89.302
-224.698	63.4286	-224.698	81.8901	-224.698	125.708
-224.693	76.8678	-224.693	41.8392	-224.693	71.4826
-224.688	50.1151	-224.688	109.943	-224.688	164.533
-224.683	23.3623	-224.683	178.046	-224.683	166.952
-224.679	72.9742	-224.679	195.452	-224.679	120.28
-224.674	122.586	-224.674	83.073	-224.674	73.6067
-224.669	65.0196	-224.669	76.1444	-224.669	66.5851
-224.665	7.453	-224.665	69.2158	-224.665	59.5636
-224.66	30.1447	-224.66	41.2477	-224.66	62.4548
-224.655	52.8364	-224.655	13.2797	-224.655	65.346
-224.65	75.5281	-224.65	50.2042	-224.65	104.112
-224.646	98.2198	-224.646	87.1288	-224.646	142.878
-224.641	70.0017	-224.641	76.0599	-224.641	164.651
-224.636	41.7836	-224.636	64.991	-224.636	35.3716
-224.632	118.065	-224.632	118.815	-224.632	87.3549
-224.627	65.7313	-224.627	172.638	-224.627	48.7067
-224.622	93.9494	-224.622	189.115	-224.622	117.447
-224.617	122.167	-224.617	205.592	-224.617	186.188
-224.613	37.8481	-224.613	157.176	-224.613	143.528
-224.608	82.143	-224.608	108.76	-224.608	100.867
-224.603	114.38	-224.603	184.045	-224.603	52.542
-224.599	146.618	-224.599	259.331	-224.599	4.21698
-224.594	122.586	-224.594	248.093	-224.594	55.9643
-224.589	98.5547	-224.589	107.07	-224.589	107.712
-224.584	117.353	-224.584	234.193	-224.584	129.086
-224.58	136.151	-224.58	231.532	-224.58	59.8291
-224.575	90.6419	-224.575	261.317	-224.575	86.8681
-224.57	45.1329	-224.57	291.101	-224.57	113.907
-224.566	54.5529	-224.566	226.927	-224.566	76.7487
-224.561	63.9729	-224.561	162.752	-224.561	39.5904
-224.556	81.4313	-224.556	206.732	-224.556	87.3991
-224.551	98.8896	-224.551	250.712	-224.551	135.208
-224.547	65.6057	-224.547	200.733	-224.547	45.5352
-224.542	160.936	-224.542	150.754	-224.542	106.915
-224.537	111.575	-224.537	92.6633	-224.537	128.644
-224.533	62.2145	-224.533	164.358	-224.533	150.372
-224.528	146.827	-224.528	244.164	-224.528	117.344
-224.523	102.825	-224.523	323.97	-224.523	84.3161
-224.519	131.169	-224.519	217.21	-224.519	45.6237
-224.514	159.512	-224.514	110.45	-224.514	97.5627
-224.509	203.054	-224.509	171.413	-224.509	68.193
-224.504	246.595	-224.504	232.377	-224.504	38.8233
-224.5	140.086	-224.5	185.186	-224.5	60.4339
-224.495	33.5778	-224.495	137.995	-224.495	82.0444
-224.49	91.8561	-224.49	85.3967	-224.49	87.6056
-224.486	150.134	-224.486	32.7981	-224.486	93.1668
-224.481	101.234	-224.481	204.62	-224.481	13.761
-224.476	52.334	-224.476	246.657	-224.476	85.4077
-224.471	105.588	-224.471	132.038	-224.471	144.191
-224.467	158.843	-224.467	17.4199	-224.467	202.975
-224.462	225.494	-224.462	89.368	-224.462	220.219
-224.457	77.7889	-224.457	161.316	-224.457	86.4108
-224.453	157.838	-224.453	152.824	-224.453	90.4379
-224.448	237.887	-224.448	144.332	-224.448	94.465
-224.443	159.847	-224.443	168.287	-224.443	89.0513
-224.438	210.422	-224.438	192.241	-224.438	83.6376
-224.434	169.226	-224.434	166.005	-224.434	111.591
-224.429	-0.58539	-224.429	139.77	-224.429	139.545
-224.424	132.383	-224.424	113.534	-224.424	91.972
-224.42	136.737	-224.42	87.2978	-224.42	44.3993
-224.415	87.5019	-224.415	122.575	-224.415	75.6571
-224.41	38.2668	-224.41	157.852	-224.41	106.915
-224.405	88.1718	-224.405	128.236	-224.405	115.515
-224.401	138.077	-224.401	98.6202	-224.401	124.115
-224.396	87.8369	-224.396	122.913	-224.396	92.8276
-224.391	37.5969	-224.391	147.205	-224.391	61.5402
-224.387	59.7025	-224.387	106.605	-224.387	54.7989
-224.382	81.8081	-224.382	66.0049	-224.382	138.689
-224.377	24.8695	-224.377	45.6837	-224.377	137.612
-224.372	96.5451	-224.372	25.3625	-224.372	136.535
-224.368	87.8369	-224.368	37.4876	-224.368	175.11
-224.363	79.1286	-224.363	49.6128	-224.363	123.053
[truncated: 129,072 more rows]
