# Supplementary material for: Direct conversion of various phosphate sources to a versatile P-X reagent [TBA][PO2X2] via redox-neutral halogenation
Source: Nat Commun. 2025 Feb 26;16:2004. doi: 10.1038/s41467-025-57255-1 (PMC11865473; doi:10.1038/s41467-025-57255-1)
Supplement: Supplementary file 3 — Source Data [file 41467_2025_57255_MOESM3_ESM.zip › Source Data/fig.2f.xlsx]

## Sheet: Sheet1
-233.782	-80.3172
-233.777	-0.234818
-233.772	-48.4418
-233.768	-31.8469
-233.763	92.1557
-233.758	93.5957
-233.753	10.9965
-233.749	-130.461
-233.744	245.166
-233.739	-146.387
-233.735	-162.183
-233.73	57.9211
-233.725	9.97769
-233.72	-30.5835
-233.716	18.6728
-233.711	142.066
-233.706	381.677
-233.702	321.574
-233.697	97.9107
-233.692	-103.601
-233.687	-144.449
-233.683	-18.113
-233.678	73.2979
-233.673	230.715
-233.669	124.651
-233.664	34.9176
-233.659	-38.9134
-233.654	174.139
-233.65	-9.10796
-233.645	138.773
-233.64	137.24
-233.636	13.1432
-233.631	-147.169
-233.626	-269.766
-233.621	-100.967
-233.617	-35.6435
-233.612	-8.3676
-233.607	-172.039
-233.603	-69.674
-233.598	66.8999
-233.593	120.673
-233.588	11.6733
-233.584	-127.946
-233.579	5.7642
-233.574	161.4
-233.57	-23.7912
-233.565	-48.5079
-233.56	181.044
-233.555	75.344
-233.551	3.70726
-233.546	-68.4084
-233.541	-38.1281
-233.537	33.0454
-233.532	-175.557
-233.527	-24.1887
-233.523	-245.898
-233.518	-84.0144
-233.513	-91.3922
-233.508	-57.4174
-233.504	-79.8732
-233.499	3.57906
-233.494	121.88
-233.49	69.4351
-233.485	87.8969
-233.48	-94.6375
-233.475	114.696
-233.471	-119.036
-233.466	-9.75073
-233.461	-158.886
-233.457	-169.327
-233.452	-240.04
-233.447	-298.774
-233.442	65.766
-233.438	-79.0451
-233.433	-34.0133
-233.428	17.7934
-233.424	139.017
-233.419	77.6194
-233.414	104.689
-233.409	117.866
-233.405	24.431
-233.4	-28.6295
-233.395	130.872
-233.391	228.546
-233.386	-50.3468
-233.381	-73.3543
-233.376	-212.811
-233.372	87.3395
-233.367	346.609
-233.362	153.791
-233.358	129.861
-233.353	104.379
-233.348	6.48629
-233.343	-173.094
-233.339	-18.2971
-233.334	186.043
-233.329	-155.61
-233.325	18.704
-233.32	64.3861
-233.315	60.8795
-233.31	123.352
-233.306	-7.40174
-233.301	-1.4865
-233.296	36.6973
-233.292	-68.3997
-233.287	188.967
-233.282	216.036
-233.278	171.803
-233.273	-66.86
-233.268	-320.27
-233.263	-335.821
-233.259	-297.383
-233.254	184.491
-233.249	-25.7381
-233.245	23.4258
-233.24	110.114
-233.235	187.172
-233.23	18.5155
-233.226	-13.1555
-233.221	-93.4594
-233.216	-62.9552
-233.212	-14.9809
-233.207	121.838
-233.202	67.9795
-233.197	-209.299
-233.193	205.599
-233.188	-36.4426
-233.183	-228.2
-233.179	-1.52694
-233.174	-157.927
-233.169	-140.023
-233.164	-57.7326
-233.16	52.1495
-233.155	117.962
-233.15	91.0693
-233.146	222.758
-233.141	14.1993
-233.136	-96.3778
-233.131	-106.709
-233.127	-167.159
-233.122	-143.473
-233.117	74.0749
-233.113	326.871
-233.108	335.523
-233.103	258.028
-233.098	-74.6683
-233.094	-74.4322
-233.089	113.319
-233.084	72.9468
-233.08	96.5153
-233.075	93.5542
-233.07	57.3295
-233.065	-131.271
-233.061	-111.736
-233.056	334.847
-233.051	314.571
-233.047	-154.827
-233.042	18.0706
-233.037	-93.4792
-233.033	55.9965
-233.028	113.257
-233.023	102.653
-233.018	45.9046
-233.014	-308.691
-233.009	-0.578391
-233.004	-59.5963
-233	-65.7132
-232.995	-132.767
-232.99	-94.9183
-232.985	-324.992
-232.981	-342.222
-232.976	-208.949
-232.971	-214.162
-232.967	161.673
-232.962	124.579
-232.957	50.9373
-232.952	28.1213
-232.948	164.578
-232.943	154.48
-232.938	212.953
-232.934	257.315
-232.929	63.989
-232.924	-47.5257
-232.919	27.8004
-232.915	-0.736206
-232.91	202.704
-232.905	205.263
-232.901	71.0391
-232.896	147.953
-232.891	-100.115
-232.886	143.319
-232.882	65.115
-232.877	-91.6146
-232.872	28.4878
-232.868	-173.902
-232.863	-240.024
-232.858	-60.2616
-232.853	-65.2734
-232.849	-81.366
-232.844	-9.76551
-232.839	113.991
-232.835	-6.24229
-232.83	-114.105
-232.825	-200.985
-232.82	-289.41
-232.816	3.93232
-232.811	-203.539
-232.806	-72.238
-232.802	-146.705
-232.797	-150.058
-232.792	46.2433
-232.787	144.988
-232.783	200.919
-232.778	173.219
-232.773	172.325
-232.769	148.335
-232.764	114.519
-232.759	-202.597
-232.755	178.54
-232.75	263.605
-232.745	40.8518
-232.74	-2.66846
-232.736	201.43
-232.731	42.1046
-232.726	50.1466
-232.722	104.128
-232.717	-36.3463
-232.712	-82.6025
-232.707	-304.592
-232.703	-27.6675
-232.698	-187.75
-232.693	-16.9402
-232.689	173.337
-232.684	184.777
-232.679	119.519
-232.674	-159.688
-232.67	-114.212
-232.665	-232.287
-232.66	-8.10653
-232.656	-110.993
-232.651	31.2429
-232.646	-156.544
-232.641	-172.42
-232.637	114.441
-232.632	97.1822
-232.627	254.272
-232.623	210.319
-232.618	207.111
-232.613	39.7008
-232.608	-119.752
-232.604	-3.42758
-232.599	-138.781
-232.594	-229.312
-232.59	-187.844
-232.585	-243.842
-232.58	-95.6491
-232.575	-167.742
-232.571	119.82
-232.566	103.556
-232.561	-17.4486
-232.557	-214.337
-232.552	-79.7993
-232.547	25.0682
-232.542	-91.8873
-232.538	-113.32
-232.533	-129.999
-232.528	-92.418
-232.524	-169.994
-232.519	-130.115
-232.514	-9.89977
-232.51	-84.1512
-232.505	101.638
-232.5	273.784
-232.495	0.761455
-232.491	4.93836
-232.486	-43.758
-232.481	-239.936
-232.477	-29.9902
-232.472	-86.8359
-232.467	-267.186
-232.462	-260.531
-232.458	-172.306
-232.453	-39.3925
-232.448	20.8844
-232.444	59.3985
-232.439	-252.711
-232.434	-110.609
-232.429	-45.4323
-232.425	79.2116
-232.42	134.395
-232.415	190.684
-232.411	214.86
-232.406	-160.217
-232.401	-272.444
-232.396	-126.481
-232.392	80.3976
-232.387	61.3721
-232.382	0.67206
-232.378	-113.298
-232.373	80.5662
-232.368	251.101
-232.363	-12.1188
-232.359	116.081
-232.354	166.313
-232.349	14.8462
-232.345	-265.96
-232.34	-151.771
-232.335	25.6046
-232.33	99.0686
-232.326	-54.5449
-232.321	-9.93045
-232.316	-95.1495
-232.312	-94.1934
-232.307	367.854
-232.302	224.332
-232.297	296.038
-232.293	283.656
-232.288	73.924
-232.283	303.467
-232.279	138.954
-232.274	179.97
-232.269	197.938
-232.265	-86.156
-232.26	-66.9402
-232.255	5.21052
-232.25	114.74
-232.246	69.236
-232.241	75.0504
-232.236	111.372
-232.232	41.4932
-232.227	-163.779
-232.222	-346.451
-232.217	-102.182
-232.213	-54.6586
-232.208	-267.71
-232.203	-51.3088
-232.199	-232.013
-232.194	42.3366
-232.189	-19.1606
-232.184	-93.3857
-232.18	41.2022
-232.175	135.624
-232.17	126.625
-232.166	-20.7584
-232.161	-174.839
-232.156	-84.1788
-232.151	-152.348
-232.147	-309.26
-232.142	-234.512
-232.137	-43.0838
-232.133	-145.116
-232.128	117.11
-232.123	211.249
-232.118	57.1457
-232.114	80.504
-232.109	120.154
-232.104	9.14376
-232.1	-158.312
-232.095	147.929
-232.09	-2.24613
-232.085	153.568
-232.081	125.957
-232.076	186.316
-232.071	-35.8472
-232.067	87.3034
-232.062	12.4644
-232.057	-49.0018
-232.052	63.249
-232.048	128.28
-232.043	-72.665
-232.038	89.5074
-232.034	317.16
-232.029	75.4731
-232.024	-183.337
-232.019	-246.443
-232.015	-65.2252
-232.01	32.6333
-232.005	64.987
-232.001	117.451
-231.996	169.476
-231.991	-179.693
-231.987	-374.306
-231.982	-136.457
-231.977	95.5957
-231.972	239.148
-231.968	-63.1621
-231.963	105.641
-231.958	221.585
-231.954	-413.691
-231.949	-200.406
-231.944	-177.341
-231.939	75.6479
-231.935	29.0806
-231.93	30.1352
-231.925	269.835
-231.921	264.496
-231.916	99.7509
-231.911	-240.571
-231.906	-65.0669
-231.902	88.3281
-231.897	192.778
-231.892	6.76595
-231.888	-10.6387
-231.883	30.6579
-231.878	28.4301
-231.873	157.339
-231.869	38.6477
-231.864	3.56324
-231.859	55.0092
-231.855	-200.638
-231.85	-301.35
-231.845	-82.1306
-231.84	-55.4789
-231.836	207.125
-231.831	144.17
-231.826	264.084
-231.822	174.04
-231.817	173.506
-231.812	9.2992
-231.807	28.5168
-231.803	-147.4
-231.798	-143.649
-231.793	-243.22
-231.789	-22.5297
-231.784	248.328
-231.779	-32.0779
-231.774	64.6471
-231.77	-238.77
-231.765	-86.5934
-231.76	-129.218
-231.756	101.616
-231.751	101.186
-231.746	-185.728
-231.742	-46.6857
-231.737	133.3
-231.732	-293.862
-231.727	-197.726
-231.723	-96.5024
-231.718	-157.547
-231.713	-211.458
-231.709	-123.227
-231.704	-92.7171
-231.699	49.8665
-231.694	156.424
-231.69	-81.2261
-231.685	-139.565
-231.68	143.278
-231.676	-440.523
-231.671	-730.164
-231.666	-206.738
-231.661	-364.973
-231.657	-172.823
-231.652	-97.4213
-231.647	75.3549
-231.643	163.079
-231.638	258.657
-231.633	0.741086
-231.628	4.75307
-231.624	-59.5958
-231.619	-135.468
-231.614	1.44146
-231.61	-252.676
-231.605	-167.484
-231.6	-51.0004
-231.595	32.5859
-231.591	-101.941
-231.586	-209.766
-231.581	-154.644
-231.577	-70.3052
-231.572	-78.4766
-231.567	-266.28
-231.562	-1.81758
-231.558	121.342
-231.553	17.8156
-231.548	110.633
-231.544	51.2156
-231.539	-122.653
-231.534	-181.718
-231.529	-130.178
-231.525	31.8564
-231.52	-128.784
-231.515	186.086
-231.511	181.597
-231.506	83.2944
-231.501	285.218
-231.496	43.0256
-231.492	146.583
-231.487	-113.419
-231.482	-180.191
-231.478	-132.988
-231.473	112.399
-231.468	7.06189
-231.464	-188.119
-231.459	-213.787
-231.454	-75.3887
-231.449	204.423
-231.445	88.0336
-231.44	73.5321
-231.435	215.443
-231.431	39.0736
-231.426	-38.1255
-231.421	116.72
-231.416	-147.105
-231.412	-146.243
-231.407	-338.86
-231.402	-323.88
-231.398	199.074
-231.393	324.528
-231.388	18.3585
-231.383	325.486
-231.379	-72.9997
-231.374	-194.987
-231.369	52.7089
-231.365	117.15
-231.36	76.9741
-231.355	-88.3807
-231.35	-63.9353
-231.346	-107.54
-231.341	140.465
-231.336	-18.6711
-231.332	64.274
-231.327	-104.051
-231.322	-134.849
-231.317	-147.293
-231.313	-13.6689
-231.308	-168.011
-231.303	6.57144
-231.299	106.389
-231.294	24.5838
-231.289	158.422
-231.284	-38.5701
-231.28	2.62369
-231.275	138.141
-231.27	188.72
-231.266	-74.6838
-231.261	52.621
-231.256	167.528
-231.251	106.057
-231.247	-48.1148
-231.242	-64.6574
-231.237	24.3297
-231.233	9.90875
-231.228	-183.672
-231.223	-8.05828
-231.219	185.579
-231.214	-257.38
-231.209	-131.574
-231.204	203.345
-231.2	125.59
-231.195	107.791
-231.19	152.463
-231.186	15.0767
-231.181	-236.915
-231.176	-160.123
-231.171	-143.718
-231.167	-11.4988
-231.162	121.531
-231.157	-81.1916
-231.153	-170.943
-231.148	-151.425
-231.143	-129.446
-231.138	42.3894
-231.134	85.4939
-231.129	-245.041
-231.124	-174.091
-231.12	82.0026
-231.115	-132.263
-231.11	-172.04
-231.105	106.998
-231.101	38.55
-231.096	133.323
-231.091	208.82
-231.087	7.74197
-231.082	104.523
-231.077	33.9464
-231.072	20.9216
-231.068	-2.56587
-231.063	65.024
-231.058	-107.086
-231.054	-137.303
-231.049	-97.781
-231.044	-195.32
-231.039	149.193
-231.035	51.9987
-231.03	-2.69127
-231.025	-285.079
-231.021	-128.685
-231.016	-176.789
-231.011	-69.6427
-231.006	79.8435
-231.002	77.9283
-230.997	159.464
-230.992	109.614
-230.988	20.2592
-230.983	116.96
-230.978	226.701
-230.974	96.5296
-230.969	112.832
-230.964	33.026
-230.959	255.173
-230.955	113.643
-230.95	124.918
-230.945	-126.793
-230.941	70.4371
-230.936	19.997
-230.931	173.906
-230.926	334.971
-230.922	-14.0141
-230.917	220.209
-230.912	231.582
-230.908	-72.8783
-230.903	65.5661
-230.898	-284.119
-230.893	-273.437
-230.889	-44.455
-230.884	-266.19
-230.879	-140.108
-230.875	105.256
-230.87	-2.74607
-230.865	-48.836
-230.86	112.476
-230.856	53.2991
-230.851	-84.2361
-230.846	-80.6149
-230.842	-247.877
-230.837	-398.321
-230.832	188.26
-230.827	118.414
-230.823	29.8657
-230.818	111.997
-230.813	374.925
-230.809	136.055
-230.804	-41.4688
-230.799	-197.816
-230.794	-72.8544
-230.79	-89.5302
-230.785	46.3934
-230.78	79.9984
-230.776	83.7842
-230.771	-19.3355
-230.766	2.62888
-230.761	126.029
-230.757	64.3962
-230.752	44.2899
-230.747	-108.57
-230.743	-159.237
-230.738	-150.693
-230.733	23.671
-230.728	-30.8177
-230.724	66.0342
-230.719	31.8489
-230.714	17.7247
-230.71	33.8931
-230.705	142.75
-230.7	12.4593
-230.696	60.8096
-230.691	-139.633
-230.686	-250.549
-230.681	-104.354
-230.677	187.705
-230.672	-33.1082
-230.667	169.843
-230.663	61.6183
-230.658	-80.803
-230.653	-65.7701
-230.648	43.1502
-230.644	158.177
-230.639	58.032
-230.634	149.696
-230.63	158.993
-230.625	-32.8834
-230.62	-360.418
-230.615	-143.843
-230.611	-21.0632
-230.606	32.6892
-230.601	-104.808
-230.597	-113.153
-230.592	21.2717
-230.587	139.65
-230.582	70.4309
-230.578	96.8501
-230.573	-2.12123
-230.568	-331.037
-230.564	-278.982
-230.559	108.901
-230.554	181.011
-230.549	90.8991
-230.545	190.629
-230.54	-95.7619
-230.535	-55.1119
-230.531	78.7599
-230.526	-150.28
-230.521	114.263
-230.516	111.819
-230.512	156.458
-230.507	324.101
-230.502	177.875
-230.498	-44.4203
-230.493	118.275
-230.488	84.065
-230.483	20.5817
-230.479	269.444
-230.474	85.5994
-230.469	-193.412
-230.465	-36.4073
-230.46	-145.181
-230.455	-31.9186
-230.451	-89.0106
-230.446	32.9164
-230.441	233.227
-230.436	34.031
-230.432	-185.47
-230.427	128.438
-230.422	229.468
-230.418	-81.6694
-230.413	69.4953
-230.408	123.658
-230.403	151.747
-230.399	6.81129
-230.394	90.3313
-230.389	21.6104
-230.385	-95.4799
-230.38	-230.581
-230.375	-131.943
-230.37	-200.096
-230.366	-143.591
-230.361	-146.506
-230.356	7.44062
-230.352	29.468
-230.347	-195.159
-230.342	-97.6153
-230.337	32.7226
-230.333	-217.592
-230.328	3.04851
-230.323	19.0733
-230.319	135.9
-230.314	41.1487
-230.309	-413.15
-230.304	-200.701
-230.3	124.093
-230.295	41.7381
-230.29	-25.7516
-230.286	54.4767
-230.281	-50.7236
-230.276	65.3012
-230.271	75.22
-230.267	130.777
-230.262	-103.849
-230.257	48.7289
-230.253	31.7503
-230.248	35.6477
-230.243	-138.689
-230.238	-92.0311
-230.234	-19.8109
-230.229	28.5461
-230.224	31.5072
-230.22	110.474
-230.215	73.1943
-230.21	91.2644
-230.206	5.28022
-230.201	12.9582
-230.196	58.2433
-230.191	37.5762
-230.187	71.1731
-230.182	-47.1818
-230.177	309.891
-230.173	134.648
-230.168	-95.9993
-230.163	65.4653
-230.158	171.929
-230.154	104.869
-230.149	86.1336
-230.144	85.9157
-230.14	83.515
-230.135	85.1187
-230.13	84.7625
-230.125	-57.2922
-230.121	27.4713
-230.116	-163.865
-230.111	-143.058
-230.107	1.31436
-230.102	73.9283
-230.097	23.4696
-230.092	20.8417
-230.088	-118.058
-230.083	43.3927
-230.078	-194.145
-230.074	-118.729
-230.069	-106.109
-230.064	-50.3566
-230.059	54.5226
-230.055	-392.462
-230.05	-91.2514
-230.045	-8.2604
-230.041	110.707
-230.036	-21.4264
-230.031	4.5253
-230.026	69.7254
-230.022	99.0337
-230.017	219.535
-230.012	145.326
-230.008	-14.1793
-230.003	-16.8098
-229.998	122.31
-229.993	288.122
-229.989	-78.8807
-229.984	90.7892
-229.979	74.696
-229.975	369.523
-229.97	300.045
-229.965	17.5561
-229.96	-123.217
-229.956	-334.656
-229.951	-51.0594
-229.946	-29.5439
-229.942	-125.249
-229.937	-25.8915
-229.932	-33.2737
-229.928	-346.612
-229.923	-9.23033
-229.918	-85.4984
-229.913	49.1181
-229.909	-38.0112
-229.904	50.4404
-229.899	100.887
-229.895	36.3939
-229.89	-53.1368
-229.885	89.8718
-229.88	132.655
-229.876	-94.0438
-229.871	201.193
-229.866	268.488
-229.862	254.649
-229.857	119.777
-229.852	-43.806
-229.847	113.941
-229.843	93.6988
-229.838	-19.844
-229.833	-151.84
-229.829	-180.889
-229.824	-27.3161
-229.819	-195.902
-229.814	192.56
-229.81	-66.8184
-229.805	4.66774
-229.8	232.858
-229.796	-4.07962
-229.791	-28.8191
-229.786	-205.072
-229.781	-156.362
-229.777	133.764
-229.772	-82.6995
-229.767	128.821
-229.763	265.33
-229.758	39.3183
-229.753	15.704
-229.748	-474.465
-229.744	-39.0263
-229.739	-221.085
-229.734	-306.926
-229.73	-122.076
-229.725	-67.7457
-229.72	147.654
-229.715	28.7707
-229.711	-248.548
-229.706	-115.379
-229.701	-165.244
-229.697	-158.593
-229.692	-59.1991
-229.687	35.5094
-229.683	23.6852
-229.678	44.1192
-229.673	342.444
-229.668	69.5486
-229.664	46.9198
-229.659	-119.023
-229.654	65.2003
-229.65	-2.91944
-229.645	-243.981
-229.64	-36.9456
-229.635	-94.8481
-229.631	-34.1901
-229.626	-93.8442
-229.621	-173.014
-229.617	17.9328
-229.612	-87.7697
-229.607	-26.2636
-229.602	-10.3148
-229.598	-2.13823
-229.593	-108.779
-229.588	120.673
-229.584	210.027
-229.579	142.658
-229.574	-111.707
-229.569	-189.693
-229.565	-132.381
-229.56	-96.5987
-229.555	102.779
-229.551	178.741
-229.546	-7.53895
-229.541	-62.983
-229.536	96.7605
-229.532	5.0107
-229.527	83.6637
-229.522	-6.81959
-229.518	-26.7797
-229.513	15.5671
-229.508	-2.85526
-229.503	-43.4895
-229.499	150.949
-229.494	-0.528806
-229.489	25.1799
-229.485	20.4805
-229.48	84.2553
-229.475	176.967
-229.47	154.295
-229.466	-30.2396
-229.461	-170.64
-229.456	-155.994
-229.452	23.0102
-229.447	-117.542
-229.442	-120.742
-229.437	33.5452
-229.433	-216.36
-229.428	-56.1187
-229.423	-125.62
-229.419	58.5136
-229.414	-41.7029
-229.409	25.5817
-229.405	386.39
-229.4	257.708
-229.395	49.0967
-229.39	-38.4087
-229.386	-129.642
-229.381	18.7109
-229.376	36.0665
-229.372	102.003
-229.367	191.388
-229.362	-279.899
-229.357	155.392
-229.353	25.7336
-229.348	-82.1518
-229.343	-18.1871
-229.339	-253.538
-229.334	-114.9
-229.329	-3.97761
-229.324	-21.6032
-229.32	183.478
-229.315	345.967
-229.31	280.243
-229.306	486.082
-229.301	58.0255
-229.296	-250.363
-229.291	153.444
-229.287	114.398
-229.282	-33.2097
-229.277	74.361
-229.273	-68.1697
-229.268	160.728
-229.263	111.98
-229.258	115.17
-229.254	-39.7209
-229.249	-70.2489
-229.244	-297.651
-229.24	-567.472
-229.235	-206.762
-229.23	279.059
-229.225	78.6934
-229.221	-3.04642
-229.216	73.4149
-229.211	13.4735
-229.207	27.3016
-229.202	-121.169
-229.197	0.539676
-229.192	-0.562581
-229.188	67.6933
-229.183	266.084
-229.178	135.276
-229.174	-32.2626
-229.169	-15.9794
-229.164	21.2775
-229.16	95.4572
-229.155	5.44411
-229.15	102.532
-229.145	189.763
-229.141	138.542
-229.136	191.107
-229.131	312.781
-229.127	83.7088
-229.122	80.3857
-229.117	-178.956
-229.112	-177.675
-229.108	100.032
-229.103	-123.606
-229.098	-80.3953
-229.094	-125.649
-229.089	-180.545
-229.084	-234.074
-229.079	5.72352
-229.075	270.221
-229.07	-199.323
-229.065	-69.4042
-229.061	-152.338
-229.056	-118.993
-229.051	153.593
-229.046	196.378
-229.042	101.971
-229.037	99.7737
-229.032	26.3662
-229.028	-99.6842
-229.023	-73.8702
-229.018	-43.4311
-229.013	-75.0837
-229.009	-229.87
-229.004	-52.5331
-228.999	152.45
-228.995	54.4928
-228.99	145.04
-228.985	282.276
-228.98	90.8571
-228.976	407.03
-228.971	159.219
-228.966	-94.7358
-228.962	-94.0309
-228.957	34.5783
-228.952	-130.784
-228.947	-193.234
-228.943	-120.278
-228.938	-108.701
-228.933	43.2629
-228.929	-8.21895
-228.924	96.0398
-228.919	-41.359
-228.915	-79.8457
-228.91	14.6713
-228.905	-124.937
-228.9	-163.268
-228.896	-161.344
-228.891	-217.74
-228.886	-285.681
-228.882	-205.45
-228.877	89.097
-228.872	64.1773
-228.867	-251.147
-228.863	9.91337
-228.858	61.4259
-228.853	29.9475
-228.849	-34.9551
-228.844	26.1974
-228.839	-32.8542
-228.834	-57.0139
-228.83	90.3836
-228.825	87.7062
-228.82	185.402
-228.816	-138.277
-228.811	61.7919
-228.806	30.3335
-228.801	8.44974
-228.797	106.873
-228.792	44.9645
-228.787	-54.8923
-228.783	-173.807
-228.778	-37.6373
-228.773	216.957
-228.768	156.942
-228.764	-46.0548
-228.759	-117.43
-228.754	-245.963
-228.75	-314.979
-228.745	-222.26
-228.74	-5.03851
-228.735	84.8796
-228.731	-118.881
-228.726	125.939
-228.721	176.085
-228.717	-18.7641
-228.712	52.9545
-228.707	58.3896
-228.702	-156.75
-228.698	-60.8674
-228.693	50.8085
-228.688	-30.6597
-228.684	29.1723
-228.679	-65.6336
-228.674	-7.48663
-228.669	112.779
-228.665	-1.46198
-228.66	-127.828
-228.655	-188.003
-228.651	7.72058
-228.646	263.754
-228.641	111.689
-228.637	29.8431
-228.632	82.6416
-228.627	211.9
-228.622	204.948
-228.618	240.382
-228.613	-46.0362
-228.608	145.559
-228.604	78.3979
-228.599	-13.7839
-228.594	170.398
-228.589	-27.7473
-228.585	-33.4755
-228.58	66.7077
-228.575	-105.366
-228.571	148.897
-228.566	72.7314
-228.561	-44.0866
-228.556	-106.675
-228.552	-149.775
-228.547	101.973
-228.542	-96.839
-228.538	-40.7437
-228.533	-7.14426
-228.528	129.029
-228.523	-9.38358
-228.519	52.4047
-228.514	-75.6552
-228.509	21.4965
-228.505	15.8555
-228.5	-77.1971
-228.495	54.5568
-228.49	128.545
-228.486	5.1866
-228.481	-96.5763
-228.476	42.0739
-228.472	-42.1001
-228.467	5.42253
-228.462	-214.938
-228.457	-385.452
-228.453	-131.508
-228.448	25.362
-228.443	-83.4927
-228.439	-1.22505
-228.434	54.4949
-228.429	162.784
-228.424	128.812
-228.42	-93.4407
-228.415	-150.831
-228.41	42.7797
-228.406	217.194
-228.401	14.7126
-228.396	28.7317
-228.392	-109.315
-228.387	-97.9115
-228.382	-43.3648
-228.377	86.5258
-228.373	186.227
-228.368	45.0766
-228.363	75.6153
-228.359	-102.763
-228.354	22.5189
-228.349	-60.7437
-228.344	247.15
-228.34	189.975
-228.335	-17.706
-228.33	-21.143
-228.326	-248.032
-228.321	-20.0576
-228.316	-94.8381
-228.311	98.3491
-228.307	39.4529
-228.302	-78.4067
-228.297	-153.833
-228.293	-38.9621
-228.288	-104.041
-228.283	-0.947057
-228.278	37.1246
-228.274	-102.147
-228.269	62.0335
-228.264	45.2702
-228.26	207.939
-228.255	-94.7973
-228.25	-34.5614
-228.245	-334.946
-228.241	-225.259
-228.236	-219.493
-228.231	-390.578
-228.227	-55.923
-228.222	103.078
-228.217	14.1556
-228.212	-9.85911
-228.208	-99.1856
-228.203	-110.233
-228.198	17.5727
-228.194	-139.041
-228.189	115.702
-228.184	1.90087
-228.179	-220.862
-228.175	-164.384
-228.17	32.4777
-228.165	9.85613
-228.161	-7.97914
-228.156	56.8977
-228.151	287.626
-228.147	-127.688
-228.142	-101.859
-228.137	28.2699
-228.132	-52.4494
-228.128	176.551
-228.123	-184.452
-228.118	-48.1615
-228.114	-128.178
-228.109	108
-228.104	147.249
-228.099	-31.6958
-228.095	153.365
-228.09	38.4301
-228.085	23.1335
-228.081	-119.538
-228.076	29.5246
-228.071	20.4528
-228.066	86.091
-228.062	-173.281
-228.057	-196.88
-228.052	-24.4609
-228.048	-171.548
-228.043	38.7516
-228.038	156.189
-228.033	220.464
-228.029	209.595
-228.024	99.7348
-228.019	-26.1041
-228.015	-115.498
-228.01	64.8358
-228.005	4.58046
-228	-148.825
-227.996	121.064
-227.991	12.0464
-227.986	-11.6301
-227.982	54.5284
-227.977	178.864
-227.972	312.98
-227.967	111.463
-227.963	-77.3701
-227.958	88.9054
-227.953	218.338
-227.949	-210.181
-227.944	-279.038
-227.939	-133.7
-227.934	-143.451
-227.93	-75.468
-227.925	45.7818
-227.92	515.684
-227.916	186.41
-227.911	66.4835
-227.906	34.9228
-227.901	-26.5724
-227.897	24.2433
-227.892	-81.3364
-227.887	-194.921
-227.883	-69.4284
-227.878	179.984
-227.873	-86.5975
-227.869	-97.0997
-227.864	58.4639
-227.859	356.324
-227.854	102.139
-227.85	-80.826
-227.845	-17.8955
-227.84	-110.97
-227.836	112.444
-227.831	39.5159
-227.826	285.9
-227.821	101.395
-227.817	146.358
-227.812	391.131
-227.807	124.794
-227.803	30.4191
-227.798	-235.831
-227.793	-85.8118
-227.788	-77.6864
-227.784	12.0133
-227.779	-136.171
-227.774	109.141
-227.77	109.08
-227.765	233.485
-227.76	191.289
-227.755	327.796
-227.751	132.609
-227.746	29.0517
-227.741	22.6015
-227.737	-172.343
-227.732	62.064
-227.727	-51.3442
-227.722	-139.555
-227.718	1.57345
-227.713	173.888
-227.708	-282.819
-227.704	7.55669
-227.699	307.089
-227.694	32.4871
-227.689	-82.1657
-227.685	-81.8847
-227.68	-289.145
-227.675	-127.345
-227.671	-220.425
-227.666	21.3767
-227.661	177.143
-227.656	-117.762
-227.652	-184.138
-227.647	-12.6193
-227.642	22.6457
-227.638	127.766
-227.633	-167.468
-227.628	-9.81237
-227.624	70.8289
-227.619	-210.603
-227.614	-84.9271
-227.609	139.136
-227.605	343.745
-227.6	183.86
-227.595	106.489
-227.591	96.94
-227.586	145.111
-227.581	56.5184
-227.576	20.159
-227.572	124.194
-227.567	206.996
-227.562	151.528
-227.558	154.749
-227.553	-19.5534
-227.548	145.574
-227.543	5.52464
-227.539	302.165
-227.534	226.533
-227.529	100.811
-227.525	196.254
-227.52	6.38154
-227.515	224.527
-227.51	178.249
-227.506	197.074
-227.501	28.784
-227.496	-121.75
-227.492	-90.2276
-227.487	-49.6753
-227.482	-88.7745
-227.477	-132.093
-227.473	-17.843
-227.468	131.554
-227.463	185.375
-227.459	9.34078
-227.454	23.8038
-227.449	-19.9023
-227.444	-12.3774
-227.44	-10.4363
-227.435	165.365
-227.43	171.671
-227.426	-4.76859
-227.421	204.013
-227.416	183.874
-227.411	70.0404
-227.407	48.0598
-227.402	230.551
-227.397	-43.008
-227.393	-110.112
-227.388	31.4784
-227.383	-88.2867
-227.378	-240.641
-227.374	-173.843
-227.369	-163.661
-227.364	-87.8252
-227.36	-69.2299
-227.355	-57.0681
-227.35	245.449
-227.346	-15.6624
-227.341	44.1015
-227.336	220.825
-227.331	24.7234
-227.327	-119.308
-227.322	31.6541
-227.317	126.252
-227.313	97.9135
-227.308	66.8014
-227.303	-290.641
-227.298	-214.576
-227.294	-5.06762
-227.289	208.584
-227.284	138.867
-227.28	-56.4897
-227.275	-4.72435
-227.27	-33.9648
-227.265	90.3581
-227.261	67.4263
-227.256	58.5387
-227.251	33.0031
-227.247	-90.8971
-227.242	-144.712
-227.237	-96.7796
-227.232	-51.5577
-227.228	43.3044
-227.223	48.6954
-227.218	-89.6441
-227.214	-238.318
-227.209	-80.8018
-227.204	81.7822
-227.199	-81.7619
-227.195	133.762
-227.19	194.328
-227.185	-26.0528
-227.181	52.0614
-227.176	-147.908
-227.171	-149.585
-227.166	67.0464
-227.162	-58.4778
-227.157	-258.732
-227.152	-229.271
-227.148	38.5785
-227.143	131.507
-227.138	22.5533
-227.133	63.1381
-227.129	-13.1224
-227.124	99.6521
-227.119	156.139
-227.115	-207.318
-227.11	-63.0265
-227.105	5.8993
-227.101	96.9832
-227.096	64.3307
-227.091	47.7238
-227.086	47.6822
-227.082	146.694
-227.077	32.4101
-227.072	-333.432
-227.068	-318.151
-227.063	-311.059
-227.058	-193.859
-227.053	-73.8276
-227.049	-9.2621
-227.044	-200.11
-227.039	-133.001
-227.035	-18.9807
-227.03	-215.136
-227.025	-136.997
-227.02	6.3334
-227.016	145.118
-227.011	103.075
-227.006	129.87
-227.002	110.907
-226.997	-137.678
-226.992	-61.3114
-226.987	-20.2672
-226.983	-97.0165
-226.978	-178.442
-226.973	-120.319
-226.969	51.6665
-226.964	103.154
-226.959	133.184
-226.954	-52.154
-226.95	32.6371
-226.945	177.572
-226.94	-168.182
-226.936	55.6237
-226.931	92.5324
-226.926	205.408
-226.921	287.942
-226.917	23.7993
-226.912	-59.9561
-226.907	74.0815
-226.903	14.4284
-226.898	116.573
-226.893	35.4964
-226.888	25.0127
-226.884	275.686
-226.879	225.157
-226.874	24.4211
-226.87	89.4984
-226.865	164.175
-226.86	-57.2914
-226.856	176.049
-226.851	82.752
-226.846	-14.5264
-226.841	-214.935
-226.837	-141.077
-226.832	105.614
-226.827	144.663
-226.823	-249.825
-226.818	-98.4359
-226.813	186.973
-226.808	56.9032
-226.804	77.2344
-226.799	-35.7664
-226.794	12.6106
-226.79	-9.30774
-226.785	-227.65
-226.78	-113.301
-226.775	-133.592
-226.771	-78.4018
-226.766	-13.6728
-226.761	88.0415
-226.757	252.592
-226.752	257.811
-226.747	-175.157
-226.742	-15.5426
-226.738	-141.558
-226.733	-204.34
-226.728	-73.1329
-226.724	-423.783
-226.719	-227.299
-226.714	-207.785
-226.709	60.7012
-226.705	-173.983
-226.7	136.81
-226.695	-31.9815
-226.691	-242.428
-226.686	-44.9594
-226.681	123.478
-226.676	123.728
-226.672	200.608
-226.667	59.8047
-226.662	-264.448
-226.658	-286.502
-226.653	-243.555
-226.648	31.0414
-226.643	112.296
-226.639	53.3639
-226.634	-60.3493
-226.629	-2.52999
-226.625	70.9692
-226.62	111.016
-226.615	-132.759
-226.61	-386.628
-226.606	-308.209
-226.601	55.6604
-226.596	12.1374
-226.592	-145.515
-226.587	49.3627
-226.582	-172.472
-226.578	-198.093
-226.573	-29.7978
-226.568	-168.303
-226.563	-205.409
-226.559	-37.8085
-226.554	98.1883
-226.549	-73.5431
-226.545	13.3562
-226.54	111.6
-226.535	-30.9279
-226.53	-44.7755
-226.526	12.7075
-226.521	-184.982
-226.516	-104.418
-226.512	-71.1412
-226.507	105.837
-226.502	110.751
-226.497	12.3933
-226.493	-267.325
-226.488	-148.785
-226.483	18.3717
-226.479	-183.748
-226.474	-46.3067
-226.469	-267.993
-226.464	-165.268
-226.46	-396.466
-226.455	-343.175
-226.45	180.896
-226.446	67.8511
-226.441	157.979
-226.436	23.4412
-226.431	6.1358
-226.427	22.3379
-226.422	-136.606
-226.417	-6.87817
-226.413	6.78417
-226.408	127.503
-226.403	77.7665
-226.398	250.067
-226.394	230.283
-226.389	-40.8244
-226.384	-13.0896
-226.38	-36.8178
-226.375	-56.6027
-226.37	74.6673
-226.365	144.519
-226.361	-175.234
-226.356	24.7695
-226.351	183.488
-226.347	-16.8104
-226.342	12.6233
-226.337	-156.716
-226.333	149.279
-226.328	256.24
-226.323	44.3359
-226.318	238.828
-226.314	153.042
-226.309	31.4964
-226.304	11.9054
-226.3	251.666
-226.295	372.315
-226.29	-87.7274
-226.285	-225.274
-226.281	-175.348
-226.276	-111.443
-226.271	-23.992
-226.267	5.60931
-226.262	-149.768
-226.257	72.1075
-226.252	-56.3132
-226.248	110.425
-226.243	-59.7118
-226.238	-197.575
-226.234	-162.337
-226.229	-99.0499
-226.224	-4.82415
-226.219	-198.561
-226.215	-5.56065
-226.21	81.3482
-226.205	214.938
-226.201	-127.291
-226.196	-168.958
-226.191	63.2821
-226.186	194.477
-226.182	232.805
-226.177	5.48623
-226.172	-440.182
-226.168	-270.79
-226.163	-34.2838
-226.158	78.0424
-226.153	-15.0141
-226.149	16.6569
-226.144	-91.5816
-226.139	-127.435
-226.135	12.8298
-226.13	251.461
-226.125	-141.9
-226.12	196.103
-226.116	245.81
-226.111	-216.615
-226.106	65.9368
-226.102	191.561
-226.097	298.858
-226.092	204.433
-226.088	183.278
-226.083	-174.224
-226.078	-51.0398
-226.073	47.7049
-226.069	30.7682
-226.064	127.461
-226.059	109.539
-226.055	31.2975
-226.05	-90.205
-226.045	-83.5562
-226.04	-36.5398
-226.036	-344.661
-226.031	-203.171
-226.026	140.67
-226.022	-41.3311
-226.017	-114.015
-226.012	90.5359
-226.007	-140.233
-226.003	78.9981
-225.998	190.405
-225.993	-26.9226
-225.989	-147.177
-225.984	-170.582
-225.979	64.1233
-225.974	276.583
-225.97	-39.4575
-225.965	124.253
-225.96	182.207
-225.956	88.4521
-225.951	-78.732
-225.946	-154.902
-225.941	61.402
-225.937	-162.52
-225.932	104.865
-225.927	276.452
-225.923	52.934
-225.918	-117.299
-225.913	-78.0292
-225.908	64.5526
-225.904	-11.662
-225.899	-158.876
-225.894	94.8529
-225.89	-111.582
-225.885	-26.8697
-225.88	-78.6643
-225.875	49.4326
-225.871	45.4009
-225.866	-58.761
-225.861	105.876
-225.857	261.038
-225.852	-28.9596
-225.847	-119.449
-225.842	-258.758
-225.838	-134.191
-225.833	152.364
-225.828	193.377
-225.824	502.94
-225.819	178.265
-225.814	-134.42
-225.81	-251.1
-225.805	24.9729
-225.8	148.708
-225.795	124.315
-225.791	-258.008
-225.786	-309.019
-225.781	-171.975
-225.777	-219.973
-225.772	36.1082
-225.767	112.869
-225.762	111.167
-225.758	75.6872
-225.753	365.309
-225.748	221.934
-225.744	88.7446
-225.739	71.4514
-225.734	64.9655
-225.729	228.259
-225.725	-85.5433
-225.72	164.974
-225.715	100.45
-225.711	119.267
-225.706	-30.6908
-225.701	60.6798
-225.696	127.39
-225.692	17.3227
-225.687	91.3776
-225.682	-71.6166
-225.678	-36.065
-225.673	-114.315
-225.668	78.1362
-225.663	-28.2741
-225.659	30.5212
-225.654	-182.45
-225.649	-125.981
-225.645	209.493
-225.64	132.518
-225.635	210.697
-225.63	-106.165
-225.626	-10.0927
-225.621	132.711
-225.616	-205.458
-225.612	-150.785
-225.607	-94.7354
-225.602	-220.686
-225.597	-100.054
-225.593	-176.866
-225.588	-152.301
-225.583	-145.082
-225.579	-67.059
-225.574	210.212
-225.569	23.4162
-225.565	-126.063
-225.56	-113.935
-225.555	-512.803
-225.55	-574.589
-225.546	-156.865
-225.541	-180.928
-225.536	33.7673
-225.532	86.7582
-225.527	67.8571
-225.522	-28.9352
-225.517	75.6229
-225.513	182.664
-225.508	9.09683
-225.503	213.341
-225.499	104.449
-225.494	-88.4439
-225.489	-65.2505
-225.484	-13.4725
-225.48	288.734
-225.475	163.071
-225.47	-0.427766
-225.466	88.9422
-225.461	9.4674
-225.456	-89.3599
-225.451	11.3318
-225.447	197.514
-225.442	-37.1921
-225.437	-12.3013
-225.433	-84.5184
-225.428	-429.486
-225.423	-233.613
-225.418	-92.9488
-225.414	-252.466
-225.409	-102.533
-225.404	2.34461
-225.4	-35.8281
-225.395	-319.845
-225.39	-130.853
-225.385	-44.4372
-225.381	-218.046
-225.376	-170.283
-225.371	42.458
-225.367	143.291
-225.362	8.75814
-225.357	227.919
-225.352	88.6939
-225.348	-69.4031
-225.343	-71.7357
-225.338	-101.277
-225.334	-181.31
-225.329	138.056
-225.324	187.362
-225.32	73.0337
-225.315	-5.22943
-225.31	-126.699
-225.305	-1.46597
-225.301	103.635
-225.296	144.204
-225.291	203.04
-225.287	185.929
-225.282	-174.055
-225.277	48.9141
-225.272	236.474
-225.268	-159.862
-225.263	20.2099
-225.258	281.497
-225.254	405.013
-225.249	274.681
-225.244	149.104
-225.239	21.5116
-225.235	107.315
-225.23	21.0141
-225.225	51.115
-225.221	203.057
-225.216	74.0897
-225.211	277.092
-225.206	-120.723
-225.202	-53.8456
-225.197	-62.7718
-225.192	244.828
-225.188	100.215
-225.183	1.34541
-225.178	55.4532
-225.173	225.702
-225.169	-123.826
-225.164	-110.782
-225.159	70.2108
-225.155	-28.7761
-225.15	-45.7989
-225.145	24.2578
-225.14	205.457
-225.136	-41.3362
-225.131	66.6227
-225.126	-156.719
-225.122	-59.8201
-225.117	-87.8858
-225.112	41.4401
-225.107	-154.058
-225.103	196.298
-225.098	77.3436
-225.093	71.633
-225.089	11.8742
-225.084	6.06516
-225.079	-79.0914
-225.074	-128.071
-225.07	78.6203
-225.065	-70.091
-225.06	-108.571
-225.056	-7.78791
-225.051	50.1532
-225.046	-199.159
-225.042	-148.513
-225.037	13.4401
-225.032	-154.597
-225.027	-204.023
-225.023	-219.576
-225.018	-245.553
-225.013	-230.478
-225.009	-227.202
-225.004	-77.222
-224.999	-186.521
-224.994	-1.62123
-224.99	-83.2937
-224.985	71.9209
-224.98	116.247
-224.976	187.813
-224.971	159.083
-224.966	-78.8362
-224.961	86.1845
-224.957	110.649
-224.952	189.922
-224.947	92.6719
-224.943	88.7952
-224.938	207.383
-224.933	19.8202
-224.928	-80.6316
-224.924	-267.592
-224.919	113.762
-224.914	-2.99833
-224.91	-142.842
-224.905	10.2639
-224.9	-129.671
-224.895	-191.49
-224.891	-70.2548
-224.886	207.878
-224.881	-64.4788
-224.877	-112.475
-224.872	44.7588
-224.867	180.486
-224.862	382.618
-224.858	293.095
-224.853	71.247
-224.848	-15.55
-224.844	57.7934
-224.839	126.224
-224.834	128.815
-224.829	-241.181
-224.825	-131.151
-224.82	-28.7569
-224.815	-3.712
-224.811	-208.461
-224.806	-34.841
-224.801	109.428
-224.797	141.236
-224.792	97.0605
-224.787	114.613
-224.782	332.058
-224.778	264.087
-224.773	182.723
-224.768	-55.3895
-224.764	132.577
-224.759	4.70095
-224.754	172.416
-224.749	83.7814
-224.745	8.80673
-224.74	-121.714
-224.735	14.596
-224.731	172.79
-224.726	155.913
-224.721	233.566
-224.716	272.705
-224.712	65.1222
-224.707	143.191
-224.702	-113.448
-224.698	-72.0604
-224.693	-152.466
-224.688	146.582
-224.683	201.368
-224.679	74.001
-224.674	328.324
-224.669	331.96
-224.665	202.906
-224.66	-4.70963
-224.655	225.042
-224.65	-3.22485
-224.646	-7.49445
-224.641	20.2641
-224.636	136.333
-224.632	139.169
-224.627	-125.42
-224.622	-81.6846
-224.617	91.2389
-224.613	60.4758
-224.608	162.962
-224.603	241.456
-224.599	25.1072
-224.594	-111.878
-224.589	-120.357
-224.584	-220.127
-224.58	72.2739
-224.575	-108.058
-224.57	72.8794
-224.566	27.6114
-224.561	-7.46638
-224.556	-230.813
-224.551	-101.814
-224.547	-149.604
-224.542	63.1939
-224.537	-41.5857
-224.533	-137.19
-224.528	-76.3711
-224.523	-25.3722
-224.519	51.5405
-224.514	-87.4342
-224.509	-31.9763
-224.504	38.6471
-224.5	181.389
-224.495	-89.2767
-224.49	59.9157
-224.486	-77.3158
-224.481	-14.9661
-224.476	25.5055
-224.471	89.9539
-224.467	-91.937
-224.462	109.369
-224.457	38.7879
-224.453	77.0683
-224.448	-27.8877
-224.443	139.895
-224.438	-57.9579
-224.434	-17.2437
-224.429	28.3587
-224.424	-86.8388
-224.42	32.7438
-224.415	-168.087
-224.41	-57.663
-224.405	-358.847
-224.401	-249.255
-224.396	-15.7228
-224.391	60.379
-224.387	-43.1815
-224.382	-212.376
-224.377	-145.554
-224.372	-149.295
-224.368	-70.8687
-224.363	-43.5901
[truncated: 129,072 more rows]
