# Supplementary material for: Direct conversion of various phosphate sources to a versatile P-X reagent [TBA][PO2X2] via redox-neutral halogenation
Source: Nat Commun. 2025 Feb 26;16:2004. doi: 10.1038/s41467-025-57255-1 (PMC11865473; doi:10.1038/s41467-025-57255-1)
Supplement: Supplementary file 3 — Source Data [file 41467_2025_57255_MOESM3_ESM.zip › Source Data/fig5B.a.xlsx]

## Sheet: fig5B.a
-233.781	344.031	-238.454	-214.872
-233.776	-16.4365	-238.45	-205.69
-233.771	-48.6212	-238.445	-185.54
-233.767	-80.8058	-238.44	-181.822
-233.762	160.579	-238.436	-151.639
-233.757	401.964	-238.431	-34.1627
-233.753	192.764	-238.426	-71.3673
-233.748	292.536	-238.421	-25.4327
-233.743	356.906	-238.417	-343.009
-233.738	112.302	-238.412	141.291
-233.734	60.8066	-238.407	234.701
-233.729	9.31116	-238.403	-96.221
-233.724	-22.8734	-238.398	-78.5474
-233.72	-55.0581	-238.393	8.73304
-233.715	67.2435	-238.388	-5.58321
-233.71	189.545	-238.384	-67.2239
-233.705	136.843	-238.379	244.81
-233.701	84.1405	-238.374	147.839
-233.696	31.4381	-238.37	-210.45
-233.691	-21.2642	-238.365	18.3085
-233.687	-61.0927	-238.36	207.841
-233.682	-100.921	-238.355	87.087
-233.677	45.9213	-238.351	-231.356
-233.673	192.764	-238.346	-169.933
-233.668	-100.519	-238.341	154.828
-233.663	121.153	-238.337	49.3665
-233.658	33.8521	-238.332	-10.0859
-233.654	-53.4489	-238.327	8.26488
-233.649	78.106	-238.322	337.015
-233.644	-99.312	-238.318	102.08
-233.64	70.8644	-238.313	161.539
-233.635	-67.932	-238.308	1.62984
-233.63	64.0754	-238.304	26.6262
-233.625	196.083	-238.299	-123.92
-233.621	51.3021	-238.294	-52.5937
-233.616	-93.4785	-238.289	82.8111
-233.611	118.99	-238.285	-227.026
-233.607	331.459	-238.28	-420.59
-233.602	-106.202	-238.275	-120.102
-233.597	-28.9081	-238.271	-46.0673
-233.592	126.433	-238.266	12.6406
-233.588	281.774	-238.261	401.356
-233.583	282.629	-238.256	154.238
-233.578	-25.4884	-238.252	-204.442
-233.574	-217.741	-238.247	-271.485
-233.569	-409.994	-238.242	-13.1376
-233.564	-402.703	-238.238	-44.144
-233.559	-86.4381	-238.233	97.5816
-233.555	-416.884	-238.228	-67.6055
-233.55	-232.375	-238.223	-132.816
-233.545	-195.916	-238.219	186.901
-233.541	-159.457	-238.214	-103.923
-233.536	76.547	-238.209	-150.28
-233.531	-202.403	-238.205	136.51
-233.526	-17.8949	-238.2	67.7189
-233.522	-142.359	-238.195	-38.5102
-233.517	-101.072	-238.191	145.065
-233.512	-59.7852	-238.186	193.496
-233.508	-37.8091	-238.181	-71.5379
-233.503	-15.833	-238.176	54.7872
-233.498	-32.4785	-238.172	-137.545
-233.493	-49.124	-238.167	-15.3144
-233.489	-85.0803	-238.162	-165.187
-233.484	-121.037	-238.158	-159.559
-233.479	106.167	-238.153	-39.321
-233.475	24.3978	-238.148	-9.42573
-233.47	290.223	-238.143	108.12
-233.465	247.075	-238.139	165.803
-233.46	165.306	-238.134	61.5062
-233.456	83.5371	-238.129	-116.181
-233.451	1.76794	-238.125	243.397
-233.446	-388.974	-238.12	249.416
-233.442	-210.852	-238.115	-117.511
-233.437	-32.73	-238.11	-64.524
-233.432	61.7118	-238.106	1.44912
-233.427	-152.819	-238.101	-124.753
-233.423	-209.645	-238.096	27.6572
-233.418	42.5016	-238.092	-7.21769
-233.413	-207.432	-238.087	0.42051
-233.409	57.5881	-238.082	-63.5491
-233.404	160.68	-238.077	-13.359
-233.399	-45.2015	-238.073	-122.588
-233.395	-180.276	-238.068	-93.1587
-233.39	-315.351	-238.063	-13.9072
-233.385	-363.528	-238.059	132.587
-233.38	-102.732	-238.054	276.157
-233.376	3.57837	-238.049	38.3215
-233.371	109.888	-238.044	42.8513
-233.366	33.5503	-238.04	166.694
-233.362	266.185	-238.035	177.081
-233.357	131.915	-238.03	-196.192
-233.352	306.617	-238.026	-221.876
-233.347	301.085	-238.021	25.618
-233.343	-13.4192	-238.016	-24.3257
-233.338	-199.185	-238.011	-78.077
-233.333	-75.9781	-238.007	-25.0387
-233.329	423.286	-238.002	-63.4957
-233.324	201.615	-237.997	-233.089
-233.319	115.118	-237.993	-148.479
-233.314	28.6219	-237.988	-61.3212
-233.31	280.065	-237.983	-39.661
-233.305	16.5527	-237.978	208.841
-233.3	216.5	-237.974	376.528
-233.296	107.474	-237.969	-74.3806
-233.291	-72.3573	-237.964	-128.638
-233.286	-252.189	-237.96	-156.236
-233.281	-71.5527	-237.955	-248.439
-233.277	109.084	-237.95	-99.1526
-233.272	-86.8405	-237.945	44.8135
-233.267	26.2081	-237.941	-119.954
-233.263	-34.5404	-237.936	-44.186
-233.258	-95.2889	-237.931	26.2947
-233.253	-78.9954	-237.927	77.8484
-233.248	-62.7019	-237.922	156.613
-233.244	-27.0977	-237.917	83.8332
-233.239	8.50659	-237.913	83.8777
-233.234	-161.871	-237.908	-268.062
-233.23	-23.2758	-237.903	-116.302
-233.225	231.184	-237.898	291.516
-233.22	-29.3104	-237.894	330.021
-233.215	-27.5	-237.889	117.272
-233.211	-25.6896	-237.884	204.229
-233.206	-75.3746	-237.88	210.365
-233.201	-125.06	-237.875	-198.845
-233.197	37.674	-237.87	-231.495
-233.192	-108.565	-237.865	-158.387
-233.187	-81.007	-237.861	-144.034
-233.182	-53.4489	-237.856	-4.62788
-233.178	-62.7019	-237.851	-112.813
-233.173	-71.9551	-237.847	89.7933
-233.168	-222.821	-237.842	96.6492
-233.164	-64.7135	-237.837	86.0368
-233.159	-315.351	-237.832	-157.287
-233.154	-51.035	-237.828	-71.8747
-233.15	-57.0696	-237.823	-19.5176
-233.145	-63.1042	-237.818	-35.8123
-233.14	25.0012	-237.814	-22.6329
-233.135	113.107	-237.809	-244.299
-233.131	27.415	-237.804	244.235
-233.126	-58.2766	-237.799	236.115
-233.121	280.869	-237.795	-187.838
-233.117	311.042	-237.79	30.7359
-233.112	122.36	-237.785	281.572
-233.107	-66.3228	-237.781	101.571
-233.102	163.797	-237.776	-387.026
-233.098	-121.037	-237.771	-145.898
-233.093	57.5881	-237.766	-375.454
-233.088	-72.7596	-237.762	-431.717
-233.084	-84.0243	-237.757	56.2642
-233.079	-95.2889	-237.752	-56.5599
-233.074	-125.864	-237.748	-149.081
-233.069	-156.44	-237.743	-251.764
-233.065	-42.1842	-237.738	-37.7885
-233.06	72.0713	-237.733	52.0824
-233.055	-103.335	-237.729	13.5686
-233.051	236.213	-237.724	-176.368
-233.046	-51.8396	-237.719	-229.248
-233.041	-339.892	-237.715	-148.68
-233.036	150.924	-237.71	83.0807
-233.032	-79.1965	-237.705	-12.0746
-233.027	123.567	-237.7	-50.9012
-233.022	17.3574	-237.696	-56.9899
-233.018	-230.464	-237.691	70.9002
-233.013	36.6682	-237.686	302.618
-233.008	-79.1965	-237.682	132.931
-233.003	113.911	-237.677	176.063
-232.999	10.9204	-237.672	217.022
-232.994	-92.0704	-237.668	10.3077
-232.989	43.9097	-237.663	204.109
-232.985	179.89	-237.658	-113.551
-232.98	161.384	-237.653	-158.72
-232.975	142.878	-237.649	-161.219
-232.97	-1.1488	-237.644	-228.393
-232.966	-145.175	-237.639	-238.418
-232.961	142.073	-237.635	4.07462
-232.956	120.348	-237.63	204.813
-232.952	90.7786	-237.625	149.224
-232.947	61.209	-237.62	87.4925
-232.942	-193.653	-237.616	-87.0577
-232.937	-139.543	-237.611	-142.209
-232.933	207.448	-237.606	-160.977
-232.928	39.4844	-237.602	-25.291
-232.923	26.007	-237.597	155.733
-232.919	12.5297	-237.592	276.272
-232.914	-75.777	-237.587	219.912
-232.909	-164.084	-237.583	-100.835
-232.905	-239.516	-237.578	-188.877
-232.9	-5.97644	-237.573	254.413
-232.895	-184.4	-237.569	74.4697
-232.89	152.131	-237.564	235.72
-232.886	-193.653	-237.559	12.8514
-232.881	-230.464	-237.554	-133.282
-232.876	-179.774	-237.55	-226.202
-232.872	179.89	-237.545	-59.9831
-232.867	95.4052	-237.54	-324.969
-232.862	10.9204	-237.536	-333.158
-232.857	132.417	-237.531	-96.3069
-232.853	-261.04	-237.526	-69.5459
-232.848	-300.466	-237.521	-29.7739
-232.843	-30.9196	-237.517	-13.3836
-232.839	118.739	-237.512	84.2346
-232.834	-40.575	-237.507	44.234
-232.829	-26.0919	-237.503	322.098
-232.824	297.364	-237.498	659.605
-232.82	147.705	-237.493	-60.0419
-232.815	-1.95337	-237.488	-470.22
-232.81	-170.923	-237.484	43.6531
-232.806	-30.9196	-237.479	193.674
-232.801	78.307	-237.474	47.3521
-232.796	-121.439	-237.47	0.63154
-232.791	45.7201	-237.465	88.3061
-232.787	-96.0935	-237.46	49.0541
-232.782	-35.1438	-237.455	229.717
-232.777	25.8059	-237.451	-198.351
-232.773	48.1339	-237.446	73.5588
-232.768	70.462	-237.441	45.1439
-232.763	247.276	-237.437	173.269
-232.758	115.118	-237.432	179.8
-232.754	156.757	-237.427	-35.381
-232.749	198.396	-237.423	-233.763
-232.744	130.607	-237.418	-117.373
-232.74	62.8182	-237.413	285.207
-232.735	-4.9707	-237.408	329.633
-232.73	-72.7596	-237.404	34.4577
-232.725	-124.456	-237.399	114.574
-232.721	-176.153	-237.394	4.34245
-232.716	-227.849	-237.39	-127.126
-232.711	-279.546	-237.385	262.623
-232.707	3.47778	-237.38	194.365
-232.702	286.501	-237.375	305.788
-232.697	-228.654	-237.371	120.371
-232.692	183.108	-237.366	71.8808
-232.688	347.854	-237.361	-73.6958
-232.683	203.626	-237.357	-19.6546
-232.678	136.642	-237.352	74.9248
-232.674	69.6575	-237.347	41.1496
-232.669	-109.973	-237.342	244.044
-232.664	-289.604	-237.338	70.1777
-232.659	-57.2708	-237.333	-15.6363
-232.655	-133.911	-237.328	388.428
-232.65	71.0656	-237.324	97.4054
-232.645	-32.9312	-237.319	-49.1279
-232.641	17.5585	-237.314	89.768
-232.636	68.0482	-237.309	108.47
-232.631	15.547	-237.305	227.253
-232.627	-36.9542	-237.3	223.676
-232.622	-70.1447	-237.295	-58.9098
-232.617	-103.335	-237.291	-370.326
-232.612	-422.164	-237.286	-286.782
-232.608	-432.021	-237.281	-106.954
-232.603	-358.197	-237.276	373.785
-232.598	-284.374	-237.272	217.075
-232.594	-104.341	-237.267	-53.9071
-232.589	75.692	-237.262	135.451
-232.584	-175.549	-237.258	274.202
-232.579	-117.818	-237.253	141.887
-232.575	-6.17761	-237.248	391.134
-232.57	105.463	-237.243	384.703
-232.565	69.054	-237.239	-163.269
-232.561	-276.328	-237.234	46.0464
-232.556	-451.13	-237.229	216.745
-232.551	-316.961	-237.225	9.98225
-232.546	-47.6154	-237.22	-106.321
-232.542	-87.2428	-237.215	20.4427
-232.537	-112.387	-237.21	253.789
-232.532	-137.531	-237.206	169.366
-232.528	-8.18921	-237.201	-116.134
-232.523	-187.82	-237.196	40.0917
-232.518	-77.7885	-237.192	-200.628
-232.513	32.2428	-237.187	-129.862
-232.509	122.963	-237.182	-122.331
-232.504	213.684	-237.178	-218.545
-232.499	81.9279	-237.173	13.6722
-232.495	-49.8281	-237.168	54.3694
-232.49	75.8932	-237.163	-39.3086
-232.485	201.615	-237.159	-31.1108
-232.48	79.514	-237.154	-21.6178
-232.476	-42.5865	-237.149	71.9396
-232.471	-299.863	-237.145	183.13
-232.466	-42.1842	-237.14	-39.8566
-232.462	40.8925	-237.135	-252.866
-232.457	123.969	-237.13	-201.008
-232.452	65.4332	-237.126	134.648
-232.447	6.89734	-237.121	64.6017
-232.443	250.897	-237.116	162.648
-232.438	185.924	-237.112	169.048
-232.433	5.08704	-237.107	255.966
-232.429	339.204	-237.102	98.8458
-232.424	187.031	-237.097	74.2675
-232.419	34.8578	-237.093	162.293
-232.414	204.531	-237.088	97.0909
-232.41	-140.75	-237.083	-83.6515
-232.405	-125.563	-237.079	-72.4064
-232.4	-110.375	-237.074	-14.0499
-232.396	200.911	-237.069	-3.08431
-232.391	203.224	-237.064	-74.8205
-232.386	32.5446	-237.06	-105.643
-232.382	-138.135	-237.055	55.5819
-232.377	-141.454	-237.05	-171.409
-232.372	-144.773	-237.046	-122.972
-232.367	-238.209	-237.041	-130.912
-232.363	183.309	-237.036	14.5092
-232.358	-277.032	-237.031	-185.228
-232.353	-16.4365	-237.027	72.2074
-232.349	354.793	-237.022	14.092
-232.344	211.069	-237.017	43.7721
-232.339	86.6549	-237.013	93.468
-232.334	-37.7588	-237.008	-97.5773
-232.33	-400.339	-237.003	87.4833
-232.325	-41.983	-236.998	17.9748
-232.32	219.819	-236.994	384.059
-232.316	-33.3335	-236.989	-43.3319
-232.311	-168.207	-236.984	63.1929
-232.306	5.8916	-236.98	33.792
-232.301	295.855	-236.975	-168.316
-232.297	70.8644	-236.97	100.292
-232.292	-176.656	-236.965	48.2559
-232.287	90.7786	-236.961	132.925
-232.283	280.97	-236.956	195.039
-232.278	-43.7935	-236.951	-175.292
-232.273	391.403	-236.947	-130.638
-232.268	105.664	-236.942	118.711
-232.264	-366.746	-236.937	49
-232.259	-118.22	-236.932	-29.4876
-232.254	-53.1471	-236.928	-71.483
-232.25	11.9263	-236.923	100.48
-232.245	-77.4868	-236.918	-164.77
-232.24	-166.9	-236.914	-146.29
-232.235	413.933	-236.909	9.57046
-232.231	273.829	-236.904	400.543
-232.226	4.98645	-236.9	-152.246
-232.221	45.1166	-236.895	-88.3955
-232.217	107.776	-236.89	123.675
-232.212	170.436	-236.885	-137.469
-232.207	97.9196	-236.881	85.4888
-232.202	25.4036	-236.876	204.164
-232.198	41.3953	-236.871	163.255
-232.193	57.3871	-236.867	-221.614
-232.188	105.563	-236.862	21.2915
-232.184	153.74	-236.857	-1.31804
-232.179	-177.863	-236.852	11.8023
-232.174	5.48926	-236.848	-236.749
-232.169	304.706	-236.843	17.9012
-232.165	-117.014	-236.838	56.2897
-232.16	-251.485	-236.834	-80.6577
-232.155	-385.957	-236.829	-113.843
-232.151	-102.028	-236.824	-175.475
-232.146	181.901	-236.819	85.2665
-232.141	131.11	-236.815	-80.3533
-232.137	80.3186	-236.81	7.26148
-232.132	184.014	-236.805	-52.7069
-232.127	-21.2642	-236.801	-57.1132
-232.122	241.242	-236.796	52.5426
-232.118	194.775	-236.791	-100.599
-232.113	238.426	-236.786	-10.5375
-232.108	-26.8965	-236.782	28.9775
-232.104	-31.5231	-236.777	-188.76
-232.099	272.823	-236.772	1.64377
-232.094	126.584	-236.768	-67.1866
-232.089	-19.655	-236.763	-305.279
-232.085	32.0416	-236.758	-251.296
-232.08	83.7382	-236.753	-99.3629
-232.075	0.25928	-236.749	-340.099
-232.071	-83.2196	-236.744	-76.2925
-232.066	-289	-236.739	174.189
-232.061	-185.808	-236.735	234.919
-232.056	-82.6162	-236.73	201.793
-232.052	-288.397	-236.725	-99.5384
-232.047	-173.94	-236.72	-92.3542
-232.042	-59.4835	-236.716	-213.438
-232.038	-138.135	-236.711	-189.296
-232.033	92.1866	-236.706	-107.933
-232.028	0.66162	-236.702	-329.689
-232.023	-90.8635	-236.697	-289.983
-232.019	-182.389	-236.692	-218.373
-232.014	35.059	-236.687	-182.351
-232.009	-52.4431	-236.683	-89.1917
-232.005	-139.945	-236.678	-104.115
-232	-53.65	-236.673	18.9441
-231.995	32.6451	-236.669	-38.9407
-231.99	80.3186	-236.664	262.431
-231.986	127.992	-236.659	-251.997
-231.981	-81.8115	-236.655	-16.0849
-231.976	-291.615	-236.65	315.156
-231.972	-163.178	-236.645	-23.1527
-231.967	-34.7416	-236.64	-270.595
-231.962	-163.782	-236.636	-419.584
-231.957	-292.822	-236.631	-90.8001
-231.953	-125.764	-236.626	-43.9619
-231.948	41.2947	-236.622	53.7675
-231.943	227.664	-236.617	127.237
-231.939	105.061	-236.612	278.51
-231.934	11.4233	-236.607	114.974
-231.929	-82.2139	-236.603	169.282
-231.924	-40.6755	-236.598	169.859
-231.92	0.86279	-236.593	-109.435
-231.915	42.401	-236.589	-9.26853
-231.91	83.9393	-236.584	19.2637
-231.906	-164.184	-236.579	89.3685
-231.901	102.647	-236.574	-7.04104
-231.896	17.0557	-236.57	-163.589
-231.891	-68.5354	-236.565	-109.064
-231.887	-89.7572	-236.56	96.8741
-231.882	-110.979	-236.556	367.703
-231.877	-264.158	-236.551	20.2462
-231.873	97.6178	-236.546	-73.437
-231.868	189.042	-236.541	-206.837
-231.863	-28.5057	-236.537	-194.295
-231.859	-81.9121	-236.532	-3.5749
-231.854	-135.319	-236.527	56.6478
-231.849	-188.725	-236.523	104.803
-231.844	-242.131	-236.518	243.646
-231.84	-124.959	-236.513	284.88
-231.835	301.186	-236.508	139.631
-231.83	379.736	-236.504	37.8409
-231.826	-56.6674	-236.499	-68.4575
-231.821	83.7382	-236.494	-72.1549
-231.816	224.144	-236.49	-110.345
-231.811	42.7028	-236.485	55.5195
-231.807	-138.738	-236.48	-133.528
-231.802	255.926	-236.475	-63.2933
-231.797	135.636	-236.471	-97.801
-231.793	-23.2758	-236.466	42.5613
-231.788	126.785	-236.461	246.228
-231.783	107.072	-236.457	250.455
-231.778	87.359	-236.452	141.544
-231.774	86.9567	-236.447	-77.4852
-231.769	86.5543	-236.442	-155.396
-231.764	-10.4019	-236.438	-204.076
-231.76	-107.358	-236.433	32.3821
-231.755	-69.1389	-236.428	106.955
-231.75	-30.9196	-236.424	370.869
-231.745	160.177	-236.419	16.6695
-231.741	42.3005	-236.414	-134.856
-231.736	-75.5758	-236.41	210.247
-231.731	115.521	-236.405	-0.47912
-231.727	36.2659	-236.4	58.2904
-231.722	-42.9889	-236.395	-191.547
-231.717	-276.73	-236.391	-227.816
-231.712	-201.498	-236.386	377.488
-231.708	-209.142	-236.381	3.05714
-231.703	-216.786	-236.377	-262.017
-231.698	-50.6327	-236.372	-14.0747
-231.694	115.521	-236.367	32.6547
-231.689	75.692	-236.362	-17.4769
-231.684	35.8635	-236.358	-78.3108
-231.679	28.2197	-236.353	-257.451
-231.675	20.5758	-236.348	196.143
-231.67	-291.917	-236.344	18.4438
-231.665	-89.4554	-236.339	84.312
-231.661	-9.29553	-236.334	372.128
-231.656	379.837	-236.329	255.705
-231.651	379.535	-236.325	225.067
-231.646	70.2609	-236.32	-134.907
-231.642	108.581	-236.315	138.144
-231.637	146.901	-236.311	-4.66519
-231.632	85.448	-236.306	383.863
-231.628	23.9955	-236.301	-59.6398
-231.623	-153.322	-236.296	-190.089
-231.618	184.315	-236.292	-126.943
-231.614	222.635	-236.287	-197.04
-231.609	569.927	-236.282	61.0402
-231.604	138.352	-236.278	-95.1052
-231.599	15.7482	-236.273	-124.775
-231.595	87.4596	-236.268	-77.4461
-231.59	159.171	-236.263	248.214
-231.585	230.882	-236.259	203.575
-231.581	302.594	-236.254	174.742
-231.576	280.97	-236.249	102.29
-231.571	-49.627	-236.245	-70.5295
-231.566	-122.746	-236.24	-307.096
-231.562	113.107	-236.235	-278.959
-231.557	-103.234	-236.23	35.3298
-231.552	-319.576	-236.226	51.6141
-231.548	-226.944	-236.221	124.347
-231.543	174.66	-236.216	34.9431
-231.538	67.7465	-236.212	2.19346
-231.533	-39.1669	-236.207	131.886
-231.529	-126.77	-236.202	-102.466
-231.524	-214.372	-236.197	-177.633
-231.519	-106.252	-236.193	21.207
-231.515	1.86853	-236.188	345.062
-231.51	90.678	-236.183	77.0869
-231.505	179.488	-236.179	-124.472
-231.5	213.583	-236.174	88.4208
-231.496	-61.2938	-236.169	45.6609
-231.491	243.153	-236.165	110.362
-231.486	-173.337	-236.16	56.9153
-231.482	-15.3302	-236.155	-81.0702
-231.477	142.676	-236.15	19.3524
-231.472	-1.85278	-236.146	-90.0269
-231.467	-146.382	-236.141	-225.114
-231.463	95.3046	-236.136	-100.198
-231.458	336.991	-236.132	-125.65
-231.453	308.327	-236.127	-251.728
-231.449	-29.3104	-236.122	47.0607
-231.444	-170.219	-236.117	33.5211
-231.439	-2.15454	-236.113	194.233
-231.434	146.599	-236.108	284.602
-231.43	-13.6204	-236.103	159.467
-231.425	-9.69788	-236.099	17.2526
-231.42	-5.77539	-236.094	18.6379
-231.416	-21.1636	-236.089	-105.278
-231.411	-36.5519	-236.084	269.499
-231.406	-31.8248	-236.08	303.5
-231.401	-27.0977	-236.075	-134.178
-231.397	-3.05981	-236.07	-60.5258
-231.392	20.9781	-236.066	26.1059
-231.387	-128.781	-236.061	196.42
-231.383	30.4324	-236.056	7.01985
-231.378	-3.46204	-236.051	15.0237
-231.373	-37.3566	-236.047	-94.1274
-231.369	90.0746	-236.042	-58.0177
-231.364	-91.4669	-236.037	185.107
-231.359	-99.2114	-236.033	244.171
-231.354	-106.956	-236.028	171.291
-231.35	84.8446	-236.023	187.488
-231.345	276.645	-236.018	-205.42
-231.34	230.279	-236.014	-443.437
-231.336	183.913	-236.009	-229.927
-231.331	-57.9749	-236.004	86.1407
-231.326	9.11011	-236	77.0515
-231.321	-116.913	-235.995	5.79118
-231.317	66.0366	-235.99	-23.505
-231.312	55.8784	-235.985	56.9873
-231.307	45.7201	-235.981	110.356
-231.303	54.8726	-235.976	74.5492
-231.298	64.0251	-235.971	62.7654
-231.293	66.3384	-235.967	-33.0755
-231.288	68.6516	-235.962	181.641
-231.284	-218.697	-235.957	11.601
-231.279	8.90894	-235.952	-146.818
-231.274	4.78528	-235.948	315.469
-231.27	0.66162	-235.943	461.438
-231.265	-145.075	-235.938	172.941
-231.26	18.162	-235.934	156.238
-231.255	29.326	-235.929	153.484
-231.251	40.4901	-235.924	-98.5741
-231.246	70.965	-235.919	-134.197
-231.241	101.44	-235.915	-115.997
-231.237	183.41	-235.91	-61.2796
-231.232	265.38	-235.905	-284.446
-231.227	-199.788	-235.901	-403.794
-231.222	-150.003	-235.896	80.5857
-231.218	-102.933	-235.891	246.111
-231.213	-55.8627	-235.887	155.231
-231.208	158.568	-235.882	217.871
-231.204	-141.957	-235.877	44.2009
-231.199	-110.979	-235.872	-174.481
-231.194	-80.0012	-235.868	-186.876
-231.189	111.9	-235.863	176.799
-231.185	-5.17188	-235.858	232.536
-231.18	-13.6204	-235.854	42.9656
-231.175	286.904	-235.849	-0.11119
-231.171	259.145	-235.844	-89.2119
-231.166	231.385	-235.839	-162.365
-231.161	-172.934	-235.835	-154.071
-231.156	-268.281	-235.83	-137.757
-231.152	-93.2773	-235.825	-125.169
-231.147	81.7267	-235.821	-71.2518
-231.142	206.04	-235.816	-286.478
-231.138	21.3805	-235.811	-6.96951
-231.133	-143.968	-235.806	-140.277
-231.128	-309.317	-235.802	38.0588
-231.123	-230.062	-235.797	88.747
-231.119	-150.807	-235.792	86.7779
-231.114	102.244	-235.788	157.384
-231.109	46.3236	-235.783	193.743
-231.105	107.072	-235.778	15.832
-231.1	167.821	-235.773	-261.907
-231.095	189.948	-235.769	57.7024
-231.091	212.074	-235.764	165.208
-231.086	401.562	-235.759	157.709
-231.081	282.076	-235.755	181.54
-231.076	233.397	-235.75	109.056
-231.072	-124.255	-235.745	-174.747
-231.067	210.566	-235.74	-4.14453
-231.062	236.414	-235.736	-106.834
-231.058	-33.8363	-235.731	135.396
-231.053	4.88586	-235.726	22.7547
-231.048	17.8602	-235.722	-59.7345
-231.043	-278.138	-235.717	41.6176
-231.039	-316.659	-235.712	-269.63
-231.034	-46.2073	-235.707	-76.7345
-231.029	150.22	-235.703	-118.297
-231.025	37.6739	-235.698	142.661
-231.02	-229.358	-235.693	-161.619
-231.015	-187.417	-235.689	-34.9467
-231.01	-119.729	-235.684	-121.022
-231.006	-361.013	-235.679	-209.222
-231.001	-428.501	-235.674	288.558
-230.996	-187.015	-235.67	-35.9031
-230.992	-203.812	-235.665	-1.46686
-230.987	-220.608	-235.66	173.931
-230.982	-372.58	-235.656	23.8882
-230.977	-9.59729	-235.651	-235.65
-230.973	121.656	-235.646	-461.796
-230.968	-56.0638	-235.642	-80.612
-230.963	-47.1125	-235.637	415.058
-230.959	-38.1611	-235.632	197.729
-230.954	107.575	-235.627	-109.761
-230.949	-55.6615	-235.623	17.091
-230.944	-64.4117	-235.618	423.033
-230.94	-73.162	-235.613	162.58
-230.935	169.128	-235.609	-57.6152
-230.93	102.446	-235.604	-233.147
-230.926	-215.277	-235.599	192.532
-230.921	-18.0458	-235.594	104.782
-230.916	37.2213	-235.59	-186.57
-230.911	401.461	-235.585	-244.886
-230.907	-174.091	-235.58	-68.0714
-230.902	-28.7069	-235.576	209.142
-230.897	341.97	-235.571	74.5563
-230.893	197.692	-235.566	105.31
-230.888	27.6665	-235.561	-41.4604
-230.883	-142.359	-235.557	-3.63137
-230.878	-17.8949	-235.552	-214.565
-230.874	106.569	-235.547	-178.28
-230.869	95.8578	-235.543	-161.758
-230.864	85.1462	-235.538	-65.2643
-230.86	-109.018	-235.533	36.3245
-230.855	5.79102	-235.528	34.9244
-230.85	-66.0713	-235.524	356.47
-230.846	377.021	-235.519	290.951
-230.841	111.246	-235.514	209.219
-230.836	154.444	-235.51	-55.2129
-230.831	210.516	-235.505	4.14787
-230.827	-42.3854	-235.5	-103.159
-230.822	10.4679	-235.495	16.442
-230.817	-245.652	-235.491	394.795
-230.813	-237.857	-235.486	108.838
-230.808	-230.062	-235.481	155.595
-230.803	121.304	-235.477	141.963
-230.798	-248.267	-235.472	10.088
-230.794	-57.824	-235.467	40.7876
-230.789	132.619	-235.462	-208.908
-230.784	55.9287	-235.458	-298.45
-230.78	-20.7614	-235.453	40.6717
-230.775	-97.4513	-235.448	97.9971
-230.77	-174.141	-235.444	70.8197
-230.765	4.98645	-235.439	-81.7839
-230.761	184.114	-235.434	-345.466
-230.756	92.8907	-235.429	-182.419
-230.751	-307.305	-235.425	-173.122
-230.747	-195.765	-235.42	-130.569
-230.742	224.747	-235.415	25.7924
-230.737	297.666	-235.411	-123.641
-230.732	370.584	-235.406	139.31
-230.728	62.1141	-235.401	139.577
-230.723	-246.356	-235.397	300.736
-230.718	-348.844	-235.392	-183.001
-230.714	-142.359	-235.387	-161.351
-230.709	-277.032	-235.382	59.1333
-230.704	-102.732	-235.378	205.596
-230.699	-63.6072	-235.373	38.2891
-230.695	-24.4827	-235.368	-54.042
-230.69	-234.789	-235.364	-126.694
-230.685	-136.123	-235.359	-273.99
-230.681	-5.27246	-235.354	-18.1286
-230.676	-183.394	-235.349	335.289
-230.671	-338.987	-235.345	293.439
-230.666	20.3746	-235.34	187.212
-230.662	360.426	-235.335	250.421
-230.657	185.522	-235.331	122.325
-230.652	166.714	-235.326	76.6865
-230.648	147.906	-235.321	-403.131
-230.643	219.215	-235.316	-383.444
-230.638	290.525	-235.312	-84.7957
-230.633	400.455	-235.307	57.4061
-230.629	-4.56836	-235.302	-193.369
-230.624	-100.62	-235.298	-231.603
-230.619	-196.671	-235.293	-146.846
-230.615	-506.8	-235.288	94.3077
-230.61	-507.956	-235.283	67.2233
-230.605	-26.3434	-235.279	97.4676
-230.601	146.297	-235.274	-167.123
-230.596	32.4943	-235.269	229.246
-230.591	227.664	-235.265	291.847
-230.586	94.5503	-235.26	-244.621
-230.582	-38.5635	-235.255	-353.087
-230.577	-248.92	-235.25	79.4572
-230.572	-150.305	-235.246	-158.764
-230.568	70.6129	-235.241	59.0175
-230.563	-17.4423	-235.236	257.033
-230.558	203.475	-235.232	321.744
-230.553	-90.5618	-235.227	331.903
-230.549	59.5494	-235.222	108.977
-230.544	209.661	-235.217	235.611
-230.539	-16.3862	-235.213	-1.74471
-230.535	66.5396	-235.208	139.214
-230.53	110.844	-235.203	104.69
-230.525	155.148	-235.199	104.923
-230.52	170.486	-235.194	-25.9793
-230.516	-123.149	-235.189	-17.8067
-230.511	14.491	-235.184	-40.4955
-230.506	152.131	-235.18	-225.429
-230.502	107.122	-235.175	-116.483
-230.497	62.1141	-235.17	-117.077
-230.492	17.106	-235.166	-251.792
-230.487	-27.9023	-235.161	292.449
-230.483	-27.8521	-235.156	170.318
-230.478	-27.8018	-235.151	-188.805
-230.473	-433.278	-235.147	-170.314
-230.469	-117.818	-235.142	12.7439
-230.464	-53.4489	-235.137	-14.5023
-230.459	10.9204	-235.133	-12.7085
-230.454	-156.44	-235.128	-144.302
-230.45	-323.8	-235.123	-243.356
-230.445	49.542	-235.119	-222.284
-230.44	113.911	-235.114	-337.598
-230.436	-8.39038	-235.109	-70.7581
-230.431	178.281	-235.104	-110.069
-230.426	375.412	-235.1	51.5191
-230.421	57.5881	-235.095	54.6764
-230.417	-125.06	-235.09	-147.093
-230.412	1.26501	-235.086	60.5831
-230.407	8.50659	-235.081	-77.7504
-230.403	15.7482	-235.076	-176.532
-230.398	216.098	-235.071	9.2918
-230.393	107.474	-235.067	109.83
-230.388	48.7374	-235.062	40.8405
-230.384	-9.99963	-235.057	-117.263
-230.379	-68.7366	-235.053	-318.073
-230.374	-127.474	-235.048	-137.425
-230.37	-295.638	-235.043	62.583
-230.365	-154.831	-235.038	-14.3274
-230.36	-14.0227	-235.034	-186.896
-230.355	126.785	-235.029	1.96482
-230.351	-122.646	-235.024	1.30453
-230.346	-63.1042	-235.02	-221.539
-230.341	-42.1842	-235.015	-186.37
-230.337	-21.2642	-235.01	102.613
-230.332	244.259	-235.005	-180.728
-230.327	200.81	-235.001	-79.6767
-230.323	73.6805	-234.996	-6.5484
-230.318	-53.4489	-234.991	11.5677
-230.313	87.5602	-234.987	56.9092
-230.308	228.569	-234.982	-75.384
-230.304	112.101	-234.977	70.285
-230.299	-4.36731	-234.972	-101.608
-230.294	-40.3739	-234.968	-13.7902
-230.29	-76.3804	-234.963	-27.0821
-230.285	-93.0762	-234.958	17.4886
-230.28	-109.772	-234.954	-111.775
-230.275	-183.596	-234.949	123.406
-230.271	51.5536	-234.944	-31.9752
-230.266	132.216	-234.939	-306.632
-230.261	-96.0935	-234.935	-212.339
-230.257	-189.228	-234.93	-11.1307
-230.252	-282.362	-234.925	108.927
-230.247	-98.7085	-234.921	133.61
-230.242	-224.027	-234.916	27.2141
-230.238	86.7555	-234.911	-98.9286
-230.233	-117.416	-234.906	105.673
-230.228	-6.17761	-234.902	310.354
-230.224	105.061	-234.897	8.1411
-230.219	-417.739	-234.892	106.064
-230.214	-219.602	-234.888	145.137
-230.209	36.467	-234.883	112.335
-230.205	292.536	-234.878	4.97595
-230.2	118.94	-234.874	-122.757
-230.195	-54.6558	-234.869	6.30514
-230.191	222.333	-234.864	125.202
-230.186	190.35	-234.859	-158.749
-230.181	23.1908	-234.855	-413.181
-230.176	165.005	-234.85	-385.592
-230.172	-60.0869	-234.845	-95.821
-230.167	23.7943	-234.841	120.857
-230.162	1.3656	-234.836	-253.92
-230.158	-21.0631	-234.831	47.3504
-230.153	-24.1809	-234.826	-168.253
-230.148	-27.2988	-234.822	-431.556
-230.143	85.448	-234.817	-455.599
-230.139	198.195	-234.812	-88.1616
-230.134	310.942	-234.808	-99.3155
-230.129	423.688	-234.803	-125.421
-230.125	344.937	-234.798	-74.1689
-230.12	266.185	-234.793	-585.814
-230.115	-102.229	-234.789	83.0103
-230.11	44.312	-234.784	216.521
-230.106	94.2988	-234.779	66.9357
-230.101	144.286	-234.775	-44.8885
-230.096	-249.876	-234.77	-84.2648
-230.092	-129.083	-234.765	57.8796
-230.087	295.252	-234.76	-27.1464
-230.082	204.632	-234.756	-38.3516
-230.078	197.692	-234.751	-31.3626
-230.073	190.752	-234.746	18.1865
-230.068	-125.16	-234.742	-58.3867
-230.063	-132.1	-234.737	110.071
-230.059	-190.535	-234.732	-38.9544
-230.054	-248.971	-234.727	-207.83
-230.049	61.1084	-234.723	-208.763
-230.045	-143.767	-234.718	-372.686
-230.04	-232.778	-234.713	-140.306
-230.035	-321.788	-234.709	280.837
-230.03	104.155	-234.704	200.318
-230.026	221.126	-234.699	231.235
-230.021	151.427	-234.694	52.5499
-230.016	81.7267	-234.69	-13.5668
-230.012	63.321	-234.685	-241.5
-230.007	44.9155	-234.68	-98.3036
-230.002	161.685	-234.676	88.676
-229.997	278.455	-234.671	80.9622
-229.993	456.376	-234.666	153.629
-229.988	325.324	-234.661	21.2987
-229.983	232.894	-234.657	209.08
-229.979	140.464	-234.652	309.78
-229.974	-101.625	-234.647	284.581
-229.969	-34.7416	-234.643	144.526
-229.964	-141.655	-234.638	-20.4021
-229.96	-248.568	-234.633	340.394
-229.955	-213.869	-234.629	328.456
-229.95	-179.17	-234.624	140.834
-229.946	55.0737	-234.619	97.895
-229.941	289.318	-234.614	29.544
-229.936	-180.88	-234.61	227.647
-229.931	69.8586	-234.605	-13.6275
-229.927	88.8677	-234.6	-109.744
-229.922	-201.096	-234.596	93.292
-229.917	-5.07129	-234.591	282.027
-229.913	190.953	-234.586	45.255
-229.908	180.996	-234.581	46.8999
-229.903	-137.934	-234.577	256.344
-229.898	99.9312	-234.572	-140.867
-229.894	337.796	-234.567	-64.243
-229.889	9.21069	-234.563	6.0248
-229.884	195.58	-234.558	-57.6998
-229.88	27.918	-234.553	233.792
-229.875	-139.744	-234.548	-42.9176
-229.87	136.742	-234.544	-106.912
-229.865	104.256	-234.539	224.848
-229.861	142.274	-234.534	154.16
-229.856	-128.68	-234.53	32.8967
-229.851	-180.779	-234.525	56.3298
-229.847	76.0944	-234.52	-27.4616
-229.842	194.574	-234.515	184.636
-229.837	4.08118	-234.511	-28.4098
-229.833	199.804	-234.506	-181.271
-229.828	86.5543	-234.501	-161.514
-229.823	74.6863	-234.497	-230.616
-229.818	371.791	-234.492	-162.817
-229.814	147.504	-234.487	-268.661
-229.809	232.19	-234.482	-110.396
-229.804	194.574	-234.478	-59.7751
-229.8	156.958	-234.473	-119.036
-229.795	170.838	-234.468	-23.645
-229.79	184.718	-234.464	-79.2632
-229.785	-145.98	-234.459	22.5445
-229.781	38.2773	-234.454	130.428
-229.776	-67.1273	-234.449	-44.4194
-229.771	136.441	-234.445	-160.411
-229.767	-42.9889	-234.44	221.499
-229.762	86.5543	-234.435	77.8873
-229.757	196.787	-234.431	-224.234
-229.752	-207.935	-234.426	112.819
-229.748	-358.398	-234.421	-5.47845
-229.743	-508.862	-234.416	-277.556
-229.738	-247.361	-234.412	-54.1215
-229.734	14.1389	-234.407	-91.2291
-229.729	82.5312	-234.402	-129.447
-229.724	-158.049	-234.398	173.567
-229.719	32.6451	-234.393	34.7593
-229.715	223.339	-234.388	-22.3676
-229.71	88.063	-234.384	211.54
-229.705	-47.2131	-234.379	40.7288
-229.701	-233.985	-234.374	102.253
-229.696	-111.784	-234.369	-48.3083
-229.691	68.35	-234.365	33.3023
-229.686	-266.471	-234.36	202.972
-229.682	184.014	-234.355	273.82
-229.677	119.544	-234.351	446.009
-229.672	-14.1233	-234.346	79.3112
-229.668	367.164	-234.341	-230.834
-229.663	291.43	-234.336	14.2322
-229.658	215.695	-234.332	-152.355
-229.653	-207.633	-234.327	165.164
-229.649	-321.99	-234.322	79.5087
-229.644	-268.985	-234.318	-110.888
-229.639	-215.981	-234.313	-27.5582
-229.635	40.9929	-234.308	-291.36
-229.63	-11.0054	-234.303	282.142
-229.625	245.969	-234.299	-16.7963
-229.62	-12.0111	-234.294	239.377
-229.616	-2.85864	-234.289	168.437
-229.611	6.29394	-234.285	327.347
-229.606	-345.022	-234.28	-46.8952
-229.602	-387.365	-234.275	24.0434
-229.597	-286.486	-234.27	-120.286
-229.592	-185.607	-234.266	32.3389
-229.587	-65.4175	-234.261	-109.761
-229.583	54.772	-234.256	-143.423
-229.578	91.2815	-234.252	91.8651
-229.573	127.791	-234.247	-180.412
-229.569	-125.361	-234.242	-120.611
-229.564	136.441	-234.237	-55.7141
-229.559	41.2947	-234.233	29.2922
-229.555	-53.8512	-234.228	-72.108
-229.55	-136.123	-234.223	234.325
-229.545	90.5775	-234.219	10.4673
-229.54	85.5486	-234.214	42.2442
-229.536	80.5198	-234.209	-74.2314
-229.531	287.91	-234.204	104.708
-229.526	186.327	-234.2	-270.268
-229.522	-156.641	-234.195	-222.604
-229.517	-190.636	-234.19	-282.623
-229.512	7.09851	-234.186	-203.755
-229.507	-310.121	-234.181	37.1559
-229.503	-57.6731	-234.176	-110.346
-229.498	-114.197	-234.171	-49.9221
-229.493	144.688	-234.167	455.459
-229.489	94.6006	-234.162	133.268
-229.484	179.689	-234.157	-151.071
-229.479	264.777	-234.153	-107.118
-229.474	40.8925	-234.148	54.4756
-229.47	331.962	-234.143	-147.766
-229.465	285.094	-234.138	1.4429
-229.46	238.225	-234.134	267.85
-229.456	223.54	-234.129	140.706
-229.451	208.856	-234.124	114.792
-229.446	4.28235	-234.12	-214.326
-229.441	-200.291	-234.115	-185.582
-229.437	-147.388	-234.11	-319.501
-229.432	-94.4843	-234.106	-353.796
-229.427	-25.4884	-234.101	-24.6496
-229.423	43.5074	-234.096	43.7687
-229.418	-61.2938	-234.091	-192.826
-229.413	142.878	-234.087	-123.771
-229.408	37.7745	-234.082	-48.252
-229.404	-67.3285	-234.077	93.4475
-229.399	-153.121	-234.073	-242.025
-229.394	-238.913	-234.068	19.2503
-229.39	-202.403	-234.063	117.488
-229.385	-165.894	-234.058	9.21941
-229.38	63.7234	-234.054	-14.6032
-229.375	-15.6318	-234.049	-371.979
-229.371	-121.54	-234.044	-147.406
-229.366	81.5255	-234.04	166.762
-229.361	91.4827	-234.035	250.988
-229.357	101.44	-234.03	-61.7601
-229.352	114.615	-234.025	-81.4393
-229.347	127.791	-234.021	199.671
-229.342	121.656	-234.016	13.0649
-229.338	115.521	-234.011	-212.488
-229.333	72.5742	-234.007	-239.782
-229.328	-279.345	-234.002	-328.61
-229.324	-96.9987	-233.997	-6.99553
-229.319	85.3474	-233.992	-29.9465
-229.314	-21.9683	-233.988	-303.418
-229.31	-129.284	-233.983	-198.114
-229.305	-275.221	-233.978	-92.1428
-229.3	-112.186	-233.974	126.542
-229.295	45.2172	-233.969	-70.6629
-229.291	-106.352	-233.964	-186.299
-229.286	-64.8141	-233.959	-276.271
-229.281	-23.2758	-233.955	64.028
-229.277	76.1949	-233.95	186.315
-229.272	175.666	-233.945	314.5
-229.267	101.339	-233.941	177.248
-229.262	335.985	-233.936	-207.626
-229.258	192.06	-233.931	-287.086
-229.253	48.1339	-233.926	-228.46
-229.248	271.113	-233.922	-171.261
-229.244	185.12	-233.917	7.54418
-229.239	-58.5782	-233.912	106.37
-229.234	6.69617	-233.908	-24.6472
-229.229	52.6599	-233.903	-192.083
-229.225	98.6237	-233.898	-214.682
-229.22	145.392	-233.893	-7.79026
-229.215	501.133	-233.889	-23.6396
-229.211	193.87	-233.884	48.1846
-229.206	195.58	-233.879	-153.505
-229.201	-327.32	-233.875	30.5144
-229.196	-129.284	-233.87	-117.186
-229.192	229.676	-233.865	-201.789
-229.187	73.6805	-233.861	-21.7252
-229.182	12.8314	-233.856	-248.622
-229.178	-48.0177	-233.851	-308.953
-229.173	-141.051	-233.846	-244.186
-229.168	-234.085	-233.842	-126.822
-229.163	-401.144	-233.837	-32.1242
-229.159	-568.202	-233.832	-216.826
-229.154	-188.121	-233.828	-284.517
-229.149	191.959	-233.823	-108.591
-229.145	152.835	-233.818	-179.37
-229.14	-195.262	-233.813	-118.16
-229.135	-234.387	-233.809	-131
-229.13	-273.511	-233.804	-72.6692
-229.126	44.6138	-233.799	-295.877
-229.121	53.7662	-233.795	-276.105
-229.116	288.211	-233.79	208.157
-229.112	7.70203	-233.785	116.893
-229.107	-102.832	-233.78	116.107
-229.102	95.6063	-233.776	58.7177
-229.097	88.063	-233.771	254.134
-229.093	80.5198	-233.766	366.804
-229.088	124.472	-233.762	-61.2681
-229.083	168.424	-233.757	-60.6274
-229.079	212.376	-233.752	85.7142
-229.074	256.328	-233.747	110.767
-229.069	84.6434	-233.743	137.32
-229.065	-87.0416	-233.738	-19.1696
-229.06	69.5569	-233.733	84.9576
-229.055	-82.8174	-233.729	-106.22
-229.05	-154.73	-233.724	-264.937
-229.046	-226.642	-233.719	-208.937
-229.041	42.6022	-233.714	-61.496
-229.036	2.87427	-233.71	-108.147
-229.032	-243.037	-233.705	-89.8523
-229.027	26.007	-233.7	23.9768
-229.022	140.564	-233.696	56.0562
-229.017	255.122	-233.691	-6.96665
-229.013	63.9246	-233.686	-132.68
-229.008	-127.272	-233.681	87.6997
-229.003	-60.9922	-233.677	-50.0876
-228.999	5.28809	-233.672	52.8533
-228.994	24.9006	-233.667	109.477
-228.989	44.5132	-233.663	-98.3109
-228.984	44.8149	-233.658	-32.9431
-228.98	45.1166	-233.653	-58.3315
-228.975	441.29	-233.648	-11.7106
-228.97	528.49	-233.644	-156.561
-228.966	152.231	-233.639	-146.19
-228.961	84.9452	-233.634	-96.2139
-228.956	49.6426	-233.63	-254.526
-228.951	14.3401	-233.625	-263.542
-228.947	17.6591	-233.62	-90.5997
-228.942	-287.995	-233.616	78.9197
-228.937	-281.457	-233.611	8.11597
-228.933	-274.919	-233.606	28.9105
-228.928	-101.022	-233.601	-148.411
-228.923	72.8759	-233.597	-328.862
-228.918	-233.582	-233.592	-51.724
-228.914	-25.0862	-233.587	-167.585
-228.909	86.8561	-233.583	-133.364
-228.904	-110.174	-233.578	138.898
-228.9	-303.986	-233.573	-32.2438
-228.895	-188.826	-233.568	299.738
-228.89	-112.286	-233.564	-11.3997
-228.885	-35.7473	-233.559	178.216
-228.881	-64.4117	-233.554	69.7053
-228.876	-93.0762	-233.55	-379.348
-228.871	-160.362	-233.545	-207.861
-228.867	81.3243	-233.54	28.3317
-228.862	187.835	-233.535	-73.497
-228.857	-14.6261	-233.531	-1.9176
-228.852	227.061	-233.526	278.969
-228.848	159.774	-233.521	111.725
-228.843	162.49	-233.517	234.396
-228.838	165.206	-233.512	254.559
-228.834	399.651	-233.507	89.6461
-228.829	325.123	-233.502	-314.542
-228.824	231.285	-233.498	29.9259
-228.819	137.446	-233.493	-269.369
-228.815	-110.878	-233.488	-441.824
-228.81	155.751	-233.484	34.1085
-228.805	246.573	-233.479	171.041
-228.801	337.394	-233.474	-5.41124
-228.796	132.116	-233.469	-253.482
-228.791	235.811	-233.465	141.696
-228.787	168.927	-233.46	66.9345
-228.782	102.043	-233.455	-69.6411
-228.777	-22.7728	-233.451	-47.4108
-228.772	-147.589	-233.446	-135.112
-228.768	-145.276	-233.441	-258.67
-228.763	-142.962	-233.436	-99.6649
-228.758	110.391	-233.432	205.85
-228.754	54.772	-233.427	-163.274
-228.749	81.2238	-233.422	-323.336
-228.744	107.676	-233.418	-299.652
-228.739	153.438	-233.413	-210.628
-228.735	-109.772	-233.408	-42.8387
-228.73	-197.576	-233.403	310.021
-228.725	23.5931	-233.399	268.389
-228.721	128.897	-233.394	-75.916
-228.716	234.201	-233.389	-42.5687
-228.711	183.41	-233.385	-121.316
-228.706	132.619	-233.38	98.214
-228.702	-91.9698	-233.375	100.394
-228.697	-7.58569	-233.371	176.639
-228.692	-10.1001	-233.366	124.921
-228.688	-12.6146	-233.361	-129.769
-228.683	36.3665	-233.356	129.808
-228.678	85.3474	-233.352	85.6926
-228.673	-177.863	-233.347	-319.869
-228.669	73.8817	-233.342	253.978
-228.664	-118.522	-233.338	277.227
-228.659	-1.95337	-233.333	-257.661
-228.655	110.089	-233.328	-137.283
-228.65	531.105	-233.323	-2.01486
-228.645	501.535	-233.319	82.9749
-228.64	-248.971	-233.314	26.0904
-228.636	56.1801	-233.309	105.771
-228.631	-153.624	-233.305	219.661
-228.626	54.9731	-233.3	81.0601
-228.622	-45.4027	-233.295	-148.864
-228.617	73.077	-233.29	-182.65
-228.612	191.557	-233.286	111.997
-228.607	33.2485	-233.281	194.093
-228.603	-125.06	-233.276	138.003
-228.598	-132.1	-233.272	6.70666
-228.593	-139.141	-233.267	-190.268
-228.589	-165.492	-233.262	-282.66
-228.584	117.13	-233.257	-276.4
-228.579	36.8693	-233.253	183.202
-228.574	-43.3911	-233.248	9.89848
-228.57	-142.962	-233.243	31.166
-228.565	66.439	-233.239	-96.9387
-228.56	411.016	-233.234	-75.8177
-228.556	446.62	-233.229	-169.166
-228.551	5.8916	-233.224	-127.343
-228.546	-434.837	-233.22	-114.429
-228.542	-170.722	-233.215	69.9513
-228.537	93.3936	-233.21	-73.204
-228.532	-2.95923	-233.206	-124.539
-228.527	-99.312	-233.201	-29.6465
-228.523	-144.169	-233.196	104.322
-228.518	-189.027	-233.191	61.3559
-228.513	-150.204	-233.187	-115.402
-228.509	197.591	-233.182	291.691
-228.504	21.9839	-233.177	21.8483
-228.499	-153.624	-233.173	-68.8278
-228.494	-71.7539	-233.168	-55.2574
-228.49	10.1158	-233.163	303.43
-228.485	74.2839	-233.158	129.517
-228.48	-170.521	-233.154	266.166
-228.476	-260.839	-233.149	124.628
-228.471	-42.1842	-233.144	-111.326
-228.466	5.8916	-233.14	-19.4549
-228.461	53.9674	-233.135	87.4331
-228.457	198.597	-233.13	-248.323
-228.452	343.227	-233.125	-75.1859
-228.447	109.687	-233.121	-101.362
-228.443	-123.853	-233.116	-352.439
-228.438	189.746	-233.111	-60.3745
-228.433	-11.6088	-233.107	-201.75
-228.428	75.0886	-233.102	-82.2367
-228.424	161.786	-233.097	36.7032
-228.419	248.483	-233.093	-44.6408
-228.414	335.181	-233.088	61.2484
-228.41	-51.2362	-233.083	230.68
-228.405	77.3013	-233.078	196.641
-228.4	-103.134	-233.074	16.7461
-228.395	25.4036	-233.069	40.9939
-228.391	-32.73	-233.064	-2.47542
-228.386	-90.8635	-233.06	-114.206
-228.381	-148.997	-233.055	-0.39311
-228.377	101.842	-233.05	37.0061
-228.372	100.032	-233.045	-17.7298
-228.367	98.2213	-233.041	3.97071
-228.362	167.217	-233.036	-315.378
-228.358	-72.7596	-233.031	-39.5239
-228.353	-232.979	-233.027	-111.818
-228.348	121.756	-233.022	-125.001
-228.344	70.965	-233.017	59.4097
-228.339	20.1736	-233.012	-278.351
-228.334	138.352	-233.008	-167.341
-228.329	-52.4431	-233.003	19.0957
-228.325	239.532	-232.998	41.415
-228.32	16.5527	-232.994	0.54781
-228.315	-220.91	-232.989	6.83185
-228.311	-149.399	-232.984	118.966
-228.306	25.1018	-232.979	232.244
-228.301	-315.351	-232.975	-90.8425
-228.296	-301.774	-232.97	415.788
-228.292	20.777	-232.965	183.611
-228.287	-36.4513	-232.961	137.905
-228.282	-93.6797	-232.956	210.109
-228.278	73.9823	-232.951	366.284
-228.273	-67.3285	-232.946	335.029
-228.268	3.77942	-232.942	231.922
-228.264	-234.085	-232.937	81.651
-228.259	-105.045	-232.932	-152.454
-228.254	332.968	-232.928	-396.386
-228.249	217.405	-232.923	28.9339
-228.245	101.842	-232.918	138.806
-228.24	92.4884	-232.913	-114.011
-228.235	83.1348	-232.909	248.586
-228.231	-100.016	-232.904	11.0417
-228.226	-283.167	-232.899	103.967
-228.221	47.0276	-232.895	243.047
-228.216	68.2494	-232.89	126.687
-228.212	128.093	-232.885	36.0527
-228.207	187.936	-232.88	-42.8383
-228.202	60.7061	-232.876	195.919
-228.198	242.449	-232.871	310.672
-228.193	173.151	-232.866	101.108
-228.188	103.854	-232.862	-17.5416
-228.183	-23.3763	-232.857	-197.016
-228.179	-150.606	-232.852	-425.126
-228.174	-181.282	-232.848	-407.035
-228.169	-211.958	-232.843	56.3358
-228.165	-216.082	-232.838	22.0891
-228.16	88.7671	-232.833	-138.645
-228.155	-89.1537	-232.829	-169.671
-228.15	-576.047	-232.824	248.765
-228.146	-266.37	-232.819	210.093
-228.141	-265.666	-232.815	59.9137
-228.136	-284.273	-232.81	-33.5647
-228.132	6.09277	-232.805	-286.699
-228.127	159.272	-232.8	-371.202
-228.122	312.45	-232.796	-158.221
-228.117	330.454	-232.791	62.0219
-228.113	39.4844	-232.786	70.0784
-228.108	-172.633	-232.782	-136.924
-228.103	130.205	-232.777	53.7733
-228.099	46.8264	-232.772	-71.0717
-228.094	272.421	-232.767	125.8
-228.089	-29.0087	-232.763	56.7345
-228.084	-21.4653	-232.758	5.83844
-228.08	121.253	-232.753	-10.001
-228.075	263.972	-232.749	-221.379
-228.07	-190.334	-232.744	-83.1747
-228.066	-129.686	-232.739	-134.377
-228.061	-204.214	-232.734	-39.2143
-228.056	-278.741	-232.73	46.5718
-228.051	-99.0103	-232.725	0.60938
-228.047	80.7209	-232.72	-246.242
-228.042	395.628	-232.716	-275.034
-228.037	195.58	-232.711	151.959
-228.033	34.1537	-232.706	164.764
-228.028	-127.272	-232.701	133.132
-228.023	39.585	-232.697	237.819
-228.019	206.442	-232.692	-100.254
-228.014	49.8437	-232.687	241.61
-228.009	-106.755	-232.683	70.1497
-228.004	-76.6821	-232.678	-107.032
-228	262.363	-232.673	-137.392
-227.995	144.386	-232.668	81.3515
-227.99	26.4093	-232.664	-5.81932
-227.986	24.2972	-232.659	-61.7213
-227.981	22.1851	-232.654	-306.072
-227.976	-208.74	-232.65	-431.409
-227.971	-130.692	-232.645	-233.059
-227.967	5.28809	-232.64	273.247
-227.962	-167.704	-232.635	143.538
-227.957	79.3129	-232.631	66.92
-227.953	17.3574	-232.626	161.234
-227.948	322.307	-232.621	-98.3119
-227.943	112.302	-232.617	117.769
-227.938	-18.8503	-232.612	175.688
-227.934	-150.003	-232.607	145.798
-227.929	-55.8627	-232.603	-14.7086
-227.924	38.2773	-232.598	131.093
-227.92	31.0359	-232.593	-47.482
-227.915	23.7943	-232.588	68.6298
-227.91	35.8635	-232.584	145.416
-227.905	47.9327	-232.579	271.65
-227.901	-133.911	-232.574	415.227
-227.896	-6.78113	-232.57	399.689
-227.891	-92.0704	-232.565	92.7042
-227.887	131.613	-232.56	163.089
-227.882	189.545	-232.555	92.8472
-227.877	-61.495	-232.551	131.1
-227.872	-235.292	-232.546	319.949
-227.868	-100.117	-232.541	74.1413
-227.863	153.338	-232.537	180.178
-227.858	97.819	-232.532	196.955
-227.854	100.233	-232.527	252.195
-227.849	102.647	-232.522	-80.2673
-227.844	16.5527	-232.518	70.3012
-227.839	239.431	-232.513	88.4213
-227.835	134.027	-232.508	-56.7573
-227.83	28.6219	-232.504	-160.77
-227.825	-127.574	-232.499	-68.1309
-227.821	-283.77	-232.494	10.0544
-227.816	152.231	-232.489	-233.408
-227.811	73.2782	-232.485	-43.0061
-227.806	-290.509	-232.48	-41.6487
-227.802	66.6401	-232.475	27.3573
-227.797	-342.206	-232.471	-57.4961
-227.792	-30.115	-232.466	-31.2426
-227.788	-19.7555	-232.461	98.7545
-227.783	-9.39612	-232.456	243.881
-227.778	-37.6582	-232.452	188.069
-227.774	-374.893	-232.447	-58.2346
-227.769	-230.967	-232.442	-138.523
-227.764	-87.0416	-232.438	-96.6854
-227.759	56.8842	-232.433	-80.3177
-227.755	-108.163	-232.428	130.903
-227.75	-23.1752	-232.423	-161.114
-227.745	61.8124	-232.419	-6.0457
-227.741	-65.6187	-232.414	190.879
-227.736	115.923	-232.409	213.168
-227.731	345.741	-232.405	292.074
-227.726	266.587	-232.4	-202.298
-227.722	258.239	-232.395	-164.825
-227.717	249.891	-232.39	-135.647
-227.712	-145.477	-232.386	116.193
-227.708	-25.8907	-232.381	68.751
-227.703	-41.4802	-232.376	66.0982
-227.698	-57.0696	-232.372	100.232
-227.693	-175.65	-232.367	79.7802
-227.689	-294.23	-232.362	144.908
-227.684	50.6483	-232.357	14.9697
-227.679	86.5543	-232.353	173.387
-227.675	-35.4456	-232.348	69.4945
-227.67	357.509	-232.343	-330.57
-227.665	184.014	-232.339	-306.801
-227.66	10.5182	-232.334	-276.081
-227.656	2.77368	-232.329	-122.673
-227.651	-4.9707	-232.325	30.0296
-227.646	64.528	-232.32	180.225
-227.642	134.027	-232.315	-75.832
-227.637	5.58984	-232.31	-18.5775
-227.632	-122.847	-232.306	-84.268
-227.627	295.855	-232.301	62.2064
-227.623	199.603	-232.296	179.059
-227.618	74.3845	-232.292	3.76051
-227.613	-50.8339	-232.287	165.914
-227.609	-21.5659	-232.282	0.2367
-227.604	316.675	-232.277	186.264
-227.599	194.675	-232.273	17.7363
-227.594	72.6748	-232.268	-73.0225
-227.59	-403.356	-232.263	-231.493
-227.585	-158.451	-232.259	93.0735
-227.58	147.605	-232.254	218.524
-227.576	-267.276	-232.249	182.288
-227.571	-154.328	-232.244	249.703
-227.566	-41.3796	-232.24	63.7209
-227.561	-86.941	-232.235	87.2183
-227.557	-132.502	-232.23	210.356
-227.552	-216.685	-232.226	-251.636
-227.547	8.10425	-232.221	-277.643
-227.543	240.94	-232.216	98.8497
-227.538	164.803	-232.211	294.099
-227.533	24.2972	-232.207	-171.792
-227.528	-116.209	-232.202	-38.5888
-227.524	-116.913	-232.197	-64.4961
-227.519	-117.617	-232.193	-54.9302
-227.514	-253.497	-232.188	198.517
-227.51	125.578	-232.183	-10.5309
-227.505	28.3203	-232.178	60.1499
-227.5	-68.9377	-232.174	-59.3376
-227.496	20.4752	-232.169	200.04
-227.491	-199.084	-232.164	43.8542
-227.486	25.5042	-232.16	67.6997
-227.481	-58.88	-232.155	-43.9284
-227.477	-278.44	-232.15	-1.97981
-227.472	16.9551	-232.145	37.3615
-227.467	32.3434	-232.141	-43.2021
-227.463	47.7317	-232.136	-265.905
-227.458	269.102	-232.131	140.278
-227.453	181.499	-232.127	22.0967
-227.448	17.9608	-232.122	-12.6298
-227.444	-145.577	-232.117	72.9338
-227.439	115.722	-232.112	-110.122
-227.434	-137.934	-232.108	9.14092
-227.43	-2.15454	-232.103	-114.604
-227.425	133.624	-232.098	-62.0223
-227.42	256.53	-232.094	228.568
-227.415	70.462	-232.089	235.356
-227.411	190.149	-232.084	308.714
-227.406	309.835	-232.08	229.509
-227.401	-124.054	-232.075	2.02732
-227.397	-248.971	-232.07	-44.6674
-227.392	-77.7885	-232.065	7.24806
-227.387	93.3936	-232.061	-122.46
-227.382	-95.8923	-232.056	-153.902
-227.378	-285.178	-232.051	-12.7651
-227.373	26.007	-232.047	-154.128
-227.368	28.2197	-232.042	2.04732
-227.364	-33.9369	-232.037	-173.403
-227.359	-96.0935	-232.032	-392.213
-227.354	-193.653	-232.028	-180.325
-227.349	17.7596	-232.023	21.1423
-227.345	-79.8	-232.018	-76.0049
-227.34	337.595	-232.014	-2.95578
-227.335	239.23	-232.009	-270.454
-227.331	140.866	-232.004	-80.7372
-227.326	74.6863	-231.999	32.0017
-227.321	8.50659	-231.995	419.672
-227.316	-86.6393	-231.99	270.981
-227.312	-181.785	-231.985	-51.6515
-227.307	173.654	-231.981	171.836
-227.302	220.121	-231.976	-89.9831
-227.298	-7.98804	-231.971	141.129
-227.293	72.8759	-231.966	76.8493
-227.288	134.429	-231.962	104.453
-227.283	195.982	-231.957	435.512
-227.279	-102.933	-231.952	46.5841
-227.274	-92.875	-231.948	223.821
-227.269	0.86279	-231.943	309.773
-227.265	94.6006	-231.938	-74.1131
-227.26	41.8982	-231.933	-0.6605
-227.255	-10.8042	-231.929	-136.742
-227.251	58.7952	-231.924	-182.646
-227.246	128.394	-231.919	-155.981
-227.241	135.234	-231.915	-278.046
-227.236	-372.881	-231.91	-137.633
-227.232	-57.0696	-231.905	87.8368
-227.227	-50.2303	-231.9	-6.24746
-227.222	-66.3228	-231.896	-248.15
-227.218	-82.415	-231.891	-123.228
-227.213	-72.7596	-231.886	75.1753
-227.208	-63.1042	-231.882	-193.911
-227.203	234.604	-231.877	17.7842
-227.199	17.3574	-231.872	124.452
-227.194	-84.0243	-231.867	232.096
-227.189	123.567	-231.863	427.225
-227.185	52.7605	-231.858	-84.888
-227.18	-18.0458	-231.853	-398.479
-227.175	-69.5411	-231.849	-224.796
-227.17	-121.037	-231.844	-161.307
-227.166	-92.0704	-231.839	211.622
-227.161	-63.1042	-231.835	338.251
-227.156	-34.1381	-231.83	-136.21
-227.152	-5.17187	-231.825	-68.0848
-227.147	66.439	-231.82	-243.618
-227.142	138.05	-231.816	-157.845
-227.137	248.282	-231.811	-158.099
-227.133	49.542	-231.806	-239.965
-227.128	-223.223	-231.802	-186.279
-227.123	-187.015	-231.797	-164.99
-227.119	-253.798	-231.792	-228.603
-227.114	194.373	-231.787	-112.324
-227.109	-60.6904	-231.783	127.589
-227.104	-6.78113	-231.778	-28.372
-227.1	60.0021	-231.773	248.549
-227.095	126.785	-231.769	37.9194
-227.09	119.544	-231.764	-21.7944
-227.086	112.302	-231.759	178.711
-227.081	278.858	-231.754	-138.348
-227.076	136.441	-231.75	-26.9586
-227.071	115.319	-231.745	55.1196
-227.067	94.1982	-231.74	-173.509
-227.062	73.077	-231.736	21.4342
-227.057	-257.017	-231.731	-59.7022
-227.053	-262.046	-231.726	-233.454
-227.048	-267.074	-231.721	21.1362
-227.043	-33.9369	-231.717	-222.934
-227.038	199.201	-231.712	-92.1665
-227.034	13.9377	-231.707	-234.473
-227.029	-171.325	-231.703	-402.859
-227.024	190.551	-231.698	85.1306
-227.02	37.4728	-231.693	91.4014
-227.015	35.6624	-231.688	201.111
-227.01	33.8521	-231.684	-31.4788
-227.006	-173.94	-231.679	73.5352
-227.001	-72.7596	-231.674	-78.0569
-226.996	-125.412	-231.67	-123.54
-226.991	-178.064	-231.665	47.283
-226.987	-76.2296	-231.66	258.428
-226.982	25.6047	-231.655	153.164
-226.977	127.439	-231.651	37.956
-226.973	-79.6995	-231.646	-145.848
-226.968	41.4456	-231.641	-32.617
-226.963	162.591	-231.637	-178.192
-226.958	131.663	-231.632	16.943
-226.954	100.736	-231.627	-63.3798
-226.949	50.4976	-231.622	63.2548
-226.944	0.25928	-231.618	-7.12626
-226.94	268.649	-231.613	-3.28279
-226.935	228.066	-231.608	128.677
-226.93	-69.9938	-231.604	-116.341
-226.925	-59.0812	-231.599	368.977
-226.921	-157.395	-231.594	172
-226.916	-255.709	-231.59	179.614
-226.911	-160.915	-231.585	-184.892
-226.907	-66.1216	-231.58	56.7533
-226.902	-122.596	-231.575	93.7407
-226.897	129.903	-231.571	383.029
-226.892	73.4291	-231.566	67.86
-226.888	16.9551	-231.561	-90.2603
-226.883	-114.348	-231.557	-258.47
-226.878	63.321	-231.552	-303.638
-226.874	67.1932	-231.547	28.2981
-226.869	71.0656	-231.542	111.754
-226.864	84.5931	-231.538	-144.836
-226.859	98.1207	-231.533	79.1082
-226.855	130.959	-231.528	205.169
-226.85	163.797	-231.524	50.8382
-226.845	-35.5461	-231.519	106.134
-226.841	74.0828	-231.514	60.5782
-226.836	9.91467	-231.509	-133.603
-226.831	-54.2534	-231.505	192.391
-226.826	151.929	-231.5	307.168
-226.822	358.112	-231.495	254.919
-226.817	152.332	-231.491	21.8031
-226.812	-362.422	-231.486	61.7152
-226.808	-53.2477	-231.481	45.255
-226.803	-53.0465	-231.476	-71.1796
-226.798	101.641	-231.472	74.6337
-226.793	-52.6443	-231.467	-270.33
-226.789	105.262	-231.462	113.875
-226.784	-45.8051	-231.458	3.11537
-226.779	-119.629	-231.453	2.1294
-226.775	115.521	-231.448	-100.02
-226.77	-5.37305	-231.443	1.25852
-226.765	182.706	-231.439	-43.3069
-226.76	-15.4308	-231.434	80.5146
-226.756	95.4052	-231.429	127.866
-226.751	-35.1438	-231.425	-44.5829
-226.746	143.28	-231.42	59.1367
-226.742	321.703	-231.415	52.9262
-226.737	-14.8273	-231.41	-234.044
-226.732	-48.0177	-231.406	224.117
-226.728	227.765	-231.401	38.0655
-226.723	-249.574	-231.396	136.846
-226.718	-211.958	-231.392	221.724
-226.713	-58.4777	-231.387	48.9532
-226.709	95.0028	-231.382	0.98277
-226.704	-111.985	-231.377	160.937
-226.699	-318.972	-231.373	74.7061
-226.695	126.634	-231.368	138.891
-226.69	57.2865	-231.363	106.136
-226.685	193.92	-231.359	-41.8744
-226.68	21.5817	-231.354	99.6936
-226.676	98.674	-231.349	-166.077
-226.671	175.766	-231.344	23.4364
-226.666	-126.92	-231.34	-40.6001
-226.662	-120.634	-231.335	-38.6035
-226.657	160.831	-231.33	44.7759
-226.652	-72.6591	-231.326	122.751
-226.647	80.0671	-231.321	225.384
-226.643	-76.1793	-231.316	24.3703
-226.638	-71.5024	-231.312	11.728
-226.633	-375.798	-231.307	-30.4336
-226.629	-248.82	-231.302	-212.298
-226.624	-121.841	-231.297	-114.966
-226.619	-203.761	-231.293	-238.354
-226.614	23.2914	-231.288	65.6608
-226.61	18.6146	-231.283	-255.953
-226.605	13.9377	-231.279	-247.288
-226.6	-66.373	-231.274	-152.949
-226.596	162.289	-231.269	-313.82
-226.591	-40.3236	-231.264	8.23456
-226.586	-242.936	-231.26	117.696
-226.581	-86.6896	-231.255	-115.095
-226.577	69.5569	-231.25	93.9516
-226.572	103.502	-231.246	154.305
-226.567	137.446	-231.241	167.951
-226.563	-115.052	-231.236	196.407
-226.558	147.403	-231.231	83.7467
-226.553	120.197	-231.227	301.966
-226.548	92.9913	-231.222	69.6986
-226.544	-83.9237	-231.217	0.47041
-226.539	-260.839	-231.213	33.9752
-226.534	-77.2856	-231.208	61.9565
-226.53	106.267	-231.203	189.176
-226.525	103.15	-231.198	134.871
-226.52	100.032	-231.194	-87.074
-226.515	-231.37	-231.189	-246.56
-226.511	-253.798	-231.184	-169.845
-226.506	-142.661	-231.18	-244.125
-226.501	-31.5231	-231.175	-182.757
-226.497	98.9253	-231.17	-161.908
-226.492	229.374	-231.165	7.03201
-226.487	34.7572	-231.161	114.932
-226.483	-159.859	-231.156	323.617
-226.478	-187.116	-231.151	121.828
-226.473	94.6006	-231.147	421.547
-226.468	147.906	-231.142	170.832
-226.464	-107.76	-231.137	-4.03603
-226.459	-15.833	-231.132	-68.5873
-226.454	76.0944	-231.128	-215.802
-226.45	132.619	-231.123	398.165
-226.445	189.143	-231.118	205.27
-226.44	264.978	-231.114	102.483
-226.435	340.813	-231.109	63.7286
-226.431	99.6294	-231.104	219.122
-226.426	167.418	-231.099	188.219
-226.421	235.207	-231.095	4.78239
-226.417	302.996	-231.09	-217.747
-226.412	135.837	-231.085	-8.68769
-226.407	277.651	-231.081	-78.3711
-226.402	264.978	-231.076	-235.464
-226.398	-56.6674	-231.071	97.8923
-226.393	-263.454	-231.067	163.368
-226.388	-470.24	-231.062	-44.9576
-226.384	-200.694	-231.057	245.233
-226.379	68.8528	-231.052	-83.1597
-226.374	-160.463	-231.048	-281.963
-226.369	125.176	-231.043	164.024
-226.365	288.513	-231.038	128.586
-226.36	-269.086	-231.034	98.433
-226.355	-322.995	-231.029	-38.0252
-226.351	-67.932	-231.024	-34.0482
-226.346	-63.9088	-231.019	139.876
-226.341	-59.8857	-231.015	6.24341
-226.336	146.901	-231.01	325.398
-226.332	-161.267	-231.005	392.742
-226.327	77.7036	-231.001	154.133
-226.322	316.675	-230.996	164.839
-226.318	230.782	-230.991	102.851
-226.313	144.889	-230.986	-189.527
-226.308	58.9962	-230.982	-60.9626
-226.303	-335.869	-230.977	-80.7251
-226.299	-19.4539	-230.972	84.9951
-226.294	-12.0111	-230.968	81.8837
-226.289	-294.23	-230.963	59.3351
-226.285	-61.495	-230.958	-38.2288
-226.28	-4.16614	-230.953	-101.833
-226.275	53.1628	-230.949	48.3855
-226.27	1.06384	-230.944	-78.7646
-226.266	257.938	-230.939	101.62
-226.261	-112.789	-230.935	-90.9864
-226.256	31.4381	-230.93	109.609
-226.252	-249.172	-230.925	106.357
-226.247	-14.8273	-230.92	224.514
-226.242	171.14	-230.916	-51.1986
-226.238	48.1339	-230.911	-81.074
-226.233	266.286	-230.906	-211.269
-226.228	-30.5173	-230.902	-206.22
-226.223	87.8619	-230.897	-71.3124
-226.219	206.241	-230.892	-97.0577
-226.214	137.949	-230.887	-42.0613
-226.209	69.6575	-230.883	-174.794
-226.205	31.941	-230.878	-132.613
-226.2	-5.77539	-230.873	-268.249
-226.195	130.305	-230.869	-425.249
-226.19	-42.5865	-230.864	-93.9922
-226.186	90.2758	-230.859	240.175
-226.181	223.138	-230.854	249.811
-226.176	162.892	-230.85	45.3603
-226.172	102.647	-230.845	-297.917
-226.167	310.942	-230.84	-229.603
-226.162	210.264	-230.836	150.999
-226.157	109.587	-230.831	139.05
-226.153	8.90894	-230.826	-57.2845
-226.148	127.087	-230.822	-111.591
-226.143	-63.7078	-230.817	-294.033
-226.139	-119.327	-230.812	-202.792
-226.134	134.027	-230.807	-140.03
-226.129	142.777	-230.803	180.74
-226.124	-157.446	-230.798	162.135
-226.12	-7.08289	-230.793	-62.9951
-226.115	143.28	-230.789	-123.256
-226.11	66.7407	-230.784	-204.502
-226.106	-9.79846	-230.779	-122.798
-226.101	-9.09436	-230.774	-186.483
-226.096	-8.39038	-230.77	-60.2651
-226.091	-30.5173	-230.765	-33.226
-226.087	-52.6443	-230.76	-86.5652
-226.082	-126.267	-230.756	250.205
-226.077	109.084	-230.751	219.891
-226.073	262.363	-230.746	199.783
-226.068	-99.312	-230.741	183.18
-226.063	21.7827	-230.737	1.73684
-226.058	142.878	-230.732	-332.002
-226.054	-147.991	-230.727	-418.315
-226.049	-129.887	-230.723	109.876
-226.044	-111.784	-230.718	-211.289
-226.04	-93.6797	-230.713	-78.6196
-226.035	-263.856	-230.708	248.618
-226.03	-125.06	-230.704	-84.8111
-226.025	-179.371	-230.699	91.8886
-226.021	75.2898	-230.694	260.543
-226.016	48.7374	-230.69	177.91
-226.011	22.1851	-230.685	53.3442
-226.007	-62.2997	-230.68	4.98589
-226.002	-146.784	-230.675	-359.027
-225.997	-133.106	-230.671	-320.724
-225.992	-119.427	-230.666	-133.391
-225.988	-182.992	-230.661	-191.688
-225.983	62.4159	-230.657	56.9506
-225.978	-176.555	-230.652	124.975
-225.974	-106.554	-230.647	128.711
-225.969	14.9435	-230.642	181.207
-225.964	-172.532	-230.638	47.85
-225.96	304.605	-230.633	-261.759
-225.955	60.8066	-230.628	-20.8937
-225.95	299.778	-230.624	392.322
-225.945	229.776	-230.619	21.199
-225.941	137.949	-230.614	-116.06
-225.936	46.1224	-230.609	-15.5495
-225.931	18.6649	-230.605	-329.384
-225.927	300.18	-230.6	-308.02
-225.922	206.744	-230.595	-66.4189
-225.917	113.308	-230.591	200.807
-225.912	348.155	-230.586	20.2948
-225.908	274.03	-230.581	-28.3573
-225.903	175.766	-230.577	145.604
-225.898	-231.47	-230.572	-54.6708
-225.894	62.9188	-230.567	91.057
-225.889	-157.647	-230.562	150.564
-225.884	-220.507	-230.558	-100.647
-225.879	-283.368	-230.553	-30.2976
-225.875	-101.625	-230.548	5.19195
-225.87	80.1174	-230.544	-357.783
-225.865	-132.905	-230.539	91.2923
-225.861	-36.9542	-230.534	207.495
-225.856	-269.287	-230.529	135.024
-225.851	-192.647	-230.525	13.5085
-225.846	-339.691	-230.52	-288.025
-225.842	-177.762	-230.515	-333.749
-225.837	-93.0762	-230.511	-149.381
-225.832	-8.39038	-230.506	-151.899
-225.828	-132.905	-230.501	-139.54
-225.823	-257.419	-230.496	-3.57484
-225.818	-124.456	-230.492	96.6286
-225.813	8.50659	-230.487	125.428
-225.809	-85.4324	-230.482	110.121
-225.804	-179.371	-230.478	52.6376
-225.799	-138.135	-230.473	-333.91
-225.795	-96.8982	-230.468	113.284
-225.79	83.9393	-230.463	76.4468
-225.785	-44.1958	-230.459	64.3819
-225.78	-191.642	-230.454	-98.6127
-225.776	-30.115	-230.449	-220.133
-225.771	174.861	-230.445	201.971
-225.766	70.8644	-230.44	97.0205
-225.762	102.043	-230.435	129.996
-225.757	133.222	-230.43	0.69476
-225.752	-113.996	-230.426	-154.681
-225.747	-52.2419	-230.421	180.216
-225.743	9.51233	-230.416	185.408
-225.738	71.2667	-230.412	-31.0665
-225.733	-335.266	-230.407	-282.062
-225.729	-432.825	-230.402	67.2775
-225.724	36.0647	-230.397	123.865
-225.719	195.982	-230.393	-248.161
-225.715	144.788	-230.388	-115.354
-225.71	93.5947	-230.383	194.574
-225.705	55.2749	-230.379	64.8437
-225.7	16.9551	-230.374	-125.613
-225.696	-211.254	-230.369	-27.4816
-225.691	75.4908	-230.364	-2.58377
-225.686	72.5742	-230.36	62.6298
-225.682	69.6575	-230.355	147.234
-225.677	-4.87012	-230.35	45.6849
-225.672	-79.3977	-230.346	60.9355
-225.667	-198.984	-230.341	-47.1501
-225.663	-318.57	-230.336	-326.922
-225.658	38.1769	-230.331	-191.269
-225.653	-326.013	-230.327	-9.10289
-225.649	-110.878	-230.322	15.1504
-225.644	104.256	-230.317	-45.2953
-225.639	39.4844	-230.313	-26.7184
-225.634	283.685	-230.308	-93.1969
-225.63	199.603	-230.303	168.293
-225.625	115.521	-230.299	229.705
-225.62	131.211	-230.294	57.5799
-225.616	146.901	-230.289	14.9237
-225.611	162.591	-230.284	142.548
-225.606	178.281	-230.28	14.6516
-225.601	236.615	-230.275	134.1
-225.597	294.95	-230.27	-31.6385
-225.592	-77.9896	-230.266	193.168
-225.587	-141.957	-230.261	386.963
-225.583	-86.8405	-230.256	-10.6122
-225.578	-31.7242	-230.251	214.075
-225.573	94.1982	-230.247	315.583
-225.568	-88.8519	-230.242	-228.821
-225.564	-422.365	-230.237	-541.452
-225.559	-240.924	-230.233	-382.449
-225.554	178.683	-230.228	-294.101
-225.55	83.3359	-230.223	30.373
-225.545	-92.4728	-230.218	-100.102
-225.54	-268.281	-230.214	-174.904
-225.535	-128.68	-230.209	124.001
-225.531	-298.052	-230.204	240.891
-225.526	-339.49	-230.2	138.508
-225.521	-71.9551	-230.195	-241.045
-225.517	2.47192	-230.19	-231.996
-225.512	76.8989	-230.185	57.0843
-225.507	56.3812	-230.181	36.7765
-225.502	35.8635	-230.176	51.0366
-225.498	92.589	-230.171	-32.9296
-225.493	149.314	-230.167	-44.3127
-225.488	314.563	-230.162	103.329
-225.484	479.811	-230.157	108.09
-225.479	-63.0037	-230.152	56.0822
-225.474	115.118	-230.148	14.6488
-225.47	452.554	-230.143	-10.932
-225.465	69.054	-230.138	14.9678
-225.46	136.139	-230.134	66.1054
-225.455	203.224	-230.129	59.3964
-225.451	90.8791	-230.124	-65.6173
-225.446	-21.4653	-230.119	169.428
-225.441	39.9872	-230.115	136.41
-225.437	101.44	-230.11	-28.2176
-225.432	-181.483	-230.105	-136.319
-225.427	-155.434	-230.101	-59.0312
-225.422	-354.677	-230.096	101.467
-225.418	-38.9658	-230.091	-84.7922
-225.413	162.892	-230.086	-87.7936
-225.408	55.7778	-230.082	148.468
-225.404	347.753	-230.077	315.809
-225.399	124.774	-230.072	39.33
-225.394	-358.901	-230.068	-124.898
-225.389	84.3417	-230.063	15.4125
-225.385	263.671	-230.058	204.153
-225.38	-71.9551	-230.054	23.9913
-225.375	-107.459	-230.049	113.965
-225.371	-142.962	-230.044	18.7135
-225.366	-56.1644	-230.039	-118.739
-225.361	30.6335	-230.035	58.5112
-225.356	8.00366	-230.03	-48.4848
-225.352	-14.6261	-230.025	12.8814
-225.347	1.3656	-230.021	-75.4393
-225.342	17.3574	-230.016	58.441
-225.338	-266.069	-230.011	33.2185
-225.333	68.4506	-230.006	36.5637
-225.328	274.231	-230.002	85.185
-225.323	-549.897	-229.997	-164.934
-225.319	-273.31	-229.992	-72.5258
-225.314	3.27661	-229.988	-96.5681
-225.309	99.6294	-229.983	-188.476
-225.305	195.982	-229.978	-356.271
-225.3	-162.273	-229.973	16.6908
-225.295	97.4167	-229.969	135.172
-225.29	9.51233	-229.964	-213.989
-225.286	-78.392	-229.959	-84.8092
-225.281	-47.2131	-229.955	19.6086
-225.276	-16.0342	-229.95	257.247
-225.272	15.1447	-229.945	132.559
-225.267	46.3236	-229.94	135.098
-225.262	58.1917	-229.936	145.811
-225.257	70.0597	-229.931	-222.712
-225.253	448.833	-229.926	-127.37
-225.248	209.661	-229.922	-78.7529
-225.243	-3.76379	-229.917	-203.145
-225.239	91.7844	-229.912	-410.662
-225.234	168.022	-229.907	-248.476
-225.229	244.259	-229.903	69.8004
-225.224	50.9501	-229.898	50.4904
-225.22	475.586	-229.893	167.227
-225.215	385.268	-229.889	129.139
-225.21	-14.0227	-229.884	-2.18585
-225.206	-171.929	-229.879	-117.476
-225.201	-20.8619	-229.874	-154.449
-225.196	149.516	-229.87	-389.88
-225.192	10.9204	-229.865	-189.314
-225.187	-388.471	-229.86	-204.05
-225.182	-169.917	-229.856	-375.913
-225.177	145.191	-229.851	-70.9427
-225.173	-157.647	-229.846	-5.79412
-225.168	360.224	-229.841	106.536
-225.163	260.15	-229.837	7.13399
-225.159	-65.2163	-229.832	-183.179
-225.154	-81.6105	-229.827	-73.0699
-225.149	-188.121	-229.823	-37.1471
-225.144	-294.633	-229.818	-86.9107
-225.14	-124.356	-229.813	-91.4096
-225.135	45.9213	-229.809	140.97
-225.13	103.552	-229.804	140.617
-225.126	161.182	-229.799	-231.199
-225.121	-128.781	-229.794	-99.4099
-225.116	199.201	-229.79	63.7127
-225.111	48.838	-229.785	-15.5347
-225.107	-101.525	-229.78	-22.7033
-225.102	44.2114	-229.776	80.0192
-225.097	189.948	-229.771	170.183
-225.093	203.727	-229.766	-16.4058
-225.088	217.506	-229.761	-76.3406
-225.083	76.7985	-229.757	-118.006
-225.078	-63.9088	-229.752	-98.6427
-225.074	38.3779	-229.747	-207.71
-225.069	140.665	-229.743	-405.325
-225.064	69.1545	-229.738	-206.353
-225.06	-2.35571	-229.733	-358.373
-225.055	167.519	-229.728	-142.556
-225.05	28.4209	-229.724	-71.4212
-225.045	198.295	-229.719	4.06077
-225.041	59.1974	-229.714	-20.2644
-225.036	258.943	-229.71	6.6728
-225.031	-159.256	-229.705	175.112
-225.027	-268.483	-229.7	30.8715
-225.022	-68.7366	-229.695	42.4211
-225.017	-84.6277	-229.691	27.7752
-225.012	-100.519	-229.686	25.9836
-225.008	-521.937	-229.681	433.626
-225.003	86.5543	-229.677	190.485
-224.998	92.3878	-229.672	66.0387
-224.994	98.2213	-229.667	47.4254
-224.989	361.532	-229.662	69.6001
-224.984	6.89734	-229.658	-93.2749
-224.979	22.3862	-229.653	-258.117
-224.975	37.8751	-229.648	-87.1019
-224.97	14.7424	-229.644	-87.0125
-224.965	-8.39038	-229.639	139.371
-224.961	0.35986	-229.634	10.2949
-224.956	9.11011	-229.629	193.74
-224.951	-136.626	-229.625	-180.072
-224.947	-282.362	-229.62	-14.0361
-224.942	-212.461	-229.615	107.159
-224.937	-142.56	-229.611	-10.3188
-224.932	81.8273	-229.606	14.7871
-224.928	306.215	-229.601	-85.8828
-224.923	31.7399	-229.596	41.7645
-224.918	-242.735	-229.592	29.2758
-224.914	-118.12	-229.587	235.847
-224.909	6.49512	-229.582	478.801
-224.904	-393.5	-229.578	-60.1382
-224.899	-175.549	-229.573	-101.53
-224.895	-182.891	-229.568	-104.42
-224.89	118.739	-229.563	17.2707
-224.885	-175.75	-229.559	90.4812
-224.881	147.705	-229.554	74.7577
-224.876	142.878	-229.549	159.117
-224.871	138.05	-229.545	-185.918
-224.866	81.7267	-229.54	-325.351
-224.862	25.4036	-229.535	68.2009
-224.857	-30.9196	-229.531	-77.2074
-224.852	-87.2428	-229.526	-134.387
-224.848	-114.6	-229.521	26.2231
-224.843	-141.957	-229.516	8.43318
-224.838	-53.4489	-229.512	21.3574
-224.833	35.059	-229.507	-35.7274
-224.829	223.339	-229.502	110.577
-224.824	-206.326	-229.498	-92.7665
-224.819	1.26501	-229.493	-116.934
-224.815	-100.117	-229.488	-95.3917
-224.81	184.215	-229.483	229.125
-224.805	-149.399	-229.479	174.484
-224.8	347.351	-229.474	301.168
-224.796	226.155	-229.469	-27.8706
-224.791	124.271	-229.465	-258.382
-224.786	22.3862	-229.46	-96.0517
-224.782	36.3665	-229.455	18.3154
-224.777	50.3467	-229.45	115.2
-224.772	-75.6764	-229.446	293.612
-224.767	-201.699	-229.441	282.537
-224.763	-70.2452	-229.436	119.961
-224.758	61.209	-229.432	-9.0277
-224.753	-125.965	-229.427	-2.11972
-224.749	-313.139	-229.422	-362.814
-224.744	-223.525	-229.417	-79.3124
-224.739	-133.911	-229.413	-41.9222
-224.734	-203.309	-229.408	-83.612
-224.73	36.2659	-229.403	219.445
-224.725	-155.434	-229.399	124.414
-224.72	167.821	-229.394	57.1894
-224.716	-101.122	-229.389	175.974
-224.711	144.889	-229.384	-78.4864
-224.706	114.112	-229.38	-315.012
-224.702	83.3359	-229.375	139.579
-224.697	307.623	-229.37	-177.569
-224.692	222.937	-229.366	-224.023
-224.687	157.562	-229.361	-17.4854
-224.683	92.1866	-229.356	-16.4753
-224.678	52.5593	-229.351	75.3229
-224.673	12.932	-229.347	321.27
-224.669	-26.6953	-229.342	-24.9148
-224.664	-66.3228	-229.337	-3.11347
-224.659	-240.723	-229.333	-324.449
-224.654	-415.124	-229.328	-174.598
-224.65	-35.9485	-229.323	-14.4581
-224.645	34.2543	-229.318	-65.1793
-224.64	-88.6508	-229.314	-0.86476
-224.636	97.4167	-229.309	19.0758
-224.631	-83.4208	-229.304	-102.184
-224.626	44.7144	-229.3	-53.9468
-224.621	104.457	-229.295	197.782
-224.617	164.2	-229.29	-5.19433
-224.612	69.4563	-229.286	60.189
-224.607	-25.2872	-229.281	-85.4341
-224.603	211.471	-229.276	66.3616
-224.598	139.257	-229.271	119.02
-224.593	-48.8223	-229.267	-36.9215
-224.588	-236.901	-229.262	253.92
-224.584	121.253	-229.257	158.257
-224.579	-35.5461	-229.253	-89.8527
-224.574	97.3162	-229.248	76.4255
-224.57	-78.7943	-229.243	-197.89
-224.565	169.933	-229.238	-8.79279
-224.56	109.687	-229.234	192.294
-224.555	171.743	-229.229	-63.731
-224.551	233.799	-229.224	-119.236
-224.546	398.846	-229.22	-152.818
-224.541	48.9386	-229.215	-105.281
-224.537	-185.104	-229.21	-11.1461
-224.532	-110.174	-229.205	-29.6916
-224.527	35.5618	-229.201	28.6948
-224.522	181.298	-229.196	-149.527
-224.518	88.8677	-229.191	-164.928
-224.513	-3.56262	-229.187	41.6891
-224.508	-135.017	-229.182	-130.846
-224.504	-266.471	-229.177	-452.541
-224.499	-140.448	-229.172	-384.844
-224.494	-14.4249	-229.168	161.626
-224.489	-129.787	-229.163	239.239
-224.485	-245.149	-229.158	91.5185
-224.48	-103.033	-229.154	83.3615
-224.475	39.082	-229.149	-126.973
-224.471	33.1479	-229.144	-99.2377
-224.466	27.2139	-229.139	125.283
-224.461	-133.206	-229.135	-191.922
-224.456	15.3458	-229.13	-289.093
-224.452	-67.8314	-229.125	-394.276
-224.447	157.964	-229.121	-282.233
-224.442	-176.253	-229.116	-1.81527
-224.438	210.465	-229.111	34.7356
-224.433	226.356	-229.106	176.031
-224.428	242.248	-229.102	-78.5033
-224.424	-44.397	-229.097	107.436
-224.419	-22.0688	-229.092	-169.422
-224.414	241.644	-229.088	-142.803
-224.409	196.385	-229.083	67.0615
-224.405	-16.2354	-229.078	-375.444
-224.4	-228.855	-229.073	-169.937
-224.395	-78.5931	-229.069	-44.2358
-224.391	71.6689	-229.064	79.5246
-224.386	-357.393	-229.059	66.7542
-224.381	-65.5181	-229.055	-126.412
-224.376	26.8116	-229.05	-167.747
-224.372	-189.831	-229.045	-20.59
-224.367	102.043	-229.041	196.497
-224.362	-121.037	-229.036	148.418
[truncated: 129,072 more rows]
