# Supplementary material for: Direct conversion of various phosphate sources to a versatile P-X reagent [TBA][PO2X2] via redox-neutral halogenation
Source: Nat Commun. 2025 Feb 26;16:2004. doi: 10.1038/s41467-025-57255-1 (PMC11865473; doi:10.1038/s41467-025-57255-1)
Supplement: Supplementary file 3 — Source Data [file 41467_2025_57255_MOESM3_ESM.zip › Source Data/fig5B.b.xlsx]

## Sheet: fig5B.b
-2.00236	-3.32497	-2.00236	-1.84078
-2.00212	-3.35017	-2.00212	-1.8017
-2.00187	-3.3223	-2.00187	-1.87335
-2.00163	-3.26519	-2.00163	-1.945
-2.00138	-3.24961	-2.00138	-1.95233
-2.00114	-3.30661	-2.00114	-1.88149
-2.0009	-3.38343	-2.0009	-1.84485
-2.00065	-3.40731	-2.00065	-1.88638
-2.00041	-3.36786	-2.00041	-1.95324
-2.00016	-3.31226	-2.00016	-1.94195
-1.99992	-3.28273	-1.99992	-1.88831
-1.99967	-3.2834	-1.99967	-1.83468
-1.99943	-3.28963	-1.99943	-1.84373
-1.99919	-3.27302	-1.99919	-1.85279
-1.99894	-3.2369	-1.99894	-1.86185
-1.9987	-3.22821	-1.9987	-1.87091
-1.99845	-3.27845	-1.99845	-1.88261
-1.99821	-3.33768	-1.99821	-1.89432
-1.99796	-3.32659	-1.99796	-1.86694
-1.99772	-3.25723	-1.99772	-1.83956
-1.99748	-3.22335	-1.99748	-1.8244
-1.99723	-3.25403	-1.99723	-1.80923
-1.99699	-3.27288	-1.99699	-1.83315
-1.99674	-3.24122	-1.99674	-1.85707
-1.9965	-3.23263	-1.9965	-1.89727
-1.99626	-3.29427	-1.99626	-1.93747
-1.99601	-3.3415	-1.99601	-1.91253
-1.99577	-3.29341	-1.99577	-1.8876
-1.99552	-3.22234	-1.99552	-1.90337
-1.99528	-3.24359	-1.99528	-1.91915
-1.99503	-3.32633	-1.99503	-1.89584
-1.99479	-3.35134	-1.99479	-1.87254
-1.99455	-3.3072	-1.99455	-1.8563
-1.9943	-3.28317	-1.9943	-1.84007
-1.99406	-3.29805	-1.99406	-1.86292
-1.99381	-3.28897	-1.99381	-1.88577
-1.99357	-3.26066	-1.99357	-1.86872
-1.99332	-3.28923	-1.99332	-1.85167
-1.99308	-3.3619	-1.99308	-1.83462
-1.99284	-3.36526	-1.99284	-1.81758
-1.99259	-3.2725	-1.99259	-1.86373
-1.99235	-3.20361	-1.99235	-1.90989
-1.9921	-3.24333	-1.9921	-1.89172
-1.99186	-3.32111	-1.99186	-1.83447
-1.99162	-3.33748	-1.99162	-1.80165
-1.99137	-3.30238	-1.99137	-1.84699
-1.99113	-3.27662	-1.99113	-1.86791
-1.99088	-3.26804	-1.99088	-1.84974
-1.99064	-3.2603	-1.99064	-1.82623
-1.99039	-3.26863	-1.99039	-1.80272
-1.99015	-3.2983	-1.99015	-1.81585
-1.98991	-3.312	-1.98991	-1.82898
-1.98966	-3.29659	-1.98966	-1.84048
-1.98942	-3.29693	-1.98942	-1.85198
-1.98917	-3.33164	-1.98917	-1.90256
-1.98893	-3.34716	-1.98893	-1.95314
-1.98868	-3.31226	-1.98868	-1.94765
-1.98844	-3.28377	-1.98844	-1.94215
-1.9882	-3.31304	-1.9882	-1.93666
-1.98795	-3.35677	-1.98795	-1.93116
-1.98771	-3.35317	-1.98771	-1.91182
-1.98746	-3.32263	-1.98746	-1.89248
-1.98722	-3.31615	-1.98722	-1.91223
-1.98698	-3.32165	-1.98698	-1.93197
-1.98673	-3.30278	-1.98673	-1.86852
-1.98649	-3.2821	-1.98649	-1.80506
-1.98624	-3.30091	-1.98624	-1.78638
-1.986	-3.33388	-1.986	-1.84587
-1.98575	-3.32621	-1.98575	-1.90577
-1.98551	-3.28843	-1.98551	-1.92658
-1.98527	-3.27685	-1.98527	-1.90912
-1.98502	-3.30046	-1.98502	-1.89167
-1.98478	-3.3191	-1.98478	-1.89315
-1.98453	-3.31749	-1.98453	-1.89462
-1.98429	-3.31595	-1.98429	-1.87656
-1.98404	-3.31976	-1.98404	-1.85849
-1.9838	-3.31442	-1.9838	-1.87014
-1.98356	-3.29933	-1.98356	-1.8818
-1.98331	-3.28214	-1.98331	-1.89345
-1.98307	-3.2607	-1.98307	-1.9051
-1.98282	-3.2473	-1.98282	-1.89533
-1.98258	-3.27313	-1.98258	-1.88556
-1.98234	-3.32682	-1.98234	-1.87579
-1.98209	-3.34092	-1.98209	-1.86602
-1.98185	-3.29356	-1.98185	-1.87946
-1.9816	-3.26217	-1.9816	-1.89289
-1.98136	-3.30497	-1.98136	-1.88678
-1.98111	-3.35644	-1.98111	-1.88068
-1.98087	-3.33536	-1.98087	-1.90022
-1.98063	-3.29109	-1.98063	-1.91976
-1.98038	-3.31862	-1.98038	-1.87905
-1.98014	-3.37872	-1.98014	-1.83834
-1.97989	-3.3537	-1.97989	-1.82246
-1.97965	-3.26122	-1.97965	-1.88475
-1.9794	-3.2442	-1.9794	-1.94948
-1.97916	-3.32993	-1.97916	-1.93604
-1.97892	-3.37121	-1.97892	-1.90162
-1.97867	-3.28639	-1.97867	-1.90628
-1.97843	-3.19797	-1.97843	-1.92314
-1.97818	-3.23429	-1.97818	-1.94001
-1.97794	-3.32838	-1.97794	-1.9007
-1.9777	-3.34036	-1.9777	-1.86139
-1.97745	-3.27937	-1.97745	-1.91246
-1.97721	-3.26124	-1.97721	-2.00261
-1.97696	-3.30835	-1.97696	-2.02741
-1.97672	-3.33631	-1.97672	-1.97406
-1.97647	-3.31065	-1.97647	-1.88406
-1.97623	-3.28219	-1.97623	-1.87223
-1.97599	-3.2735	-1.97599	-1.91332
-1.97574	-3.25675	-1.97574	-1.95442
-1.9755	-3.25203	-1.9755	-1.93526
-1.97525	-3.32014	-1.97525	-1.9161
-1.97501	-3.4248	-1.97501	-1.92014
-1.97476	-3.42572	-1.97476	-1.92419
-1.97452	-3.27721	-1.97452	-1.92823
-1.97428	-3.13323	-1.97428	-1.93228
-1.97403	-3.16065	-1.97403	-1.9062
-1.97379	-3.31359	-1.97379	-1.88012
-1.97354	-3.39699	-1.97354	-1.89312
-1.9733	-3.32244	-1.9733	-1.90612
-1.97305	-3.19494	-1.97305	-1.91689
-1.97281	-3.14685	-1.97281	-1.92765
-1.97257	-3.1876	-1.97257	-1.87572
-1.97232	-3.25174	-1.97232	-1.82379
-1.97208	-3.30928	-1.97208	-1.83129
-1.97183	-3.35843	-1.97183	-1.87788
-1.97159	-3.36108	-1.97159	-1.90737
-1.97135	-3.27548	-1.97135	-1.85869
-1.9711	-3.15199	-1.9711	-1.84595
-1.97086	-3.11749	-1.97086	-1.8332
-1.97061	-3.22732	-1.97061	-1.85465
-1.97037	-3.37948	-1.97037	-1.8761
-1.97012	-3.42586	-1.97012	-1.88452
-1.96988	-3.34648	-1.96988	-1.89294
-1.96964	-3.25989	-1.96964	-1.94045
-1.96939	-3.2621	-1.96939	-1.98795
-1.96915	-3.31371	-1.96915	-1.92309
-1.9689	-3.31654	-1.9689	-1.85824
-1.96866	-3.25628	-1.96866	-1.85852
-1.96841	-3.2104	-1.96841	-1.8588
-1.96817	-3.22607	-1.96817	-1.87373
-1.96793	-3.25666	-1.96793	-1.88867
-1.96768	-3.24444	-1.96768	-1.9036
-1.96744	-3.21527	-1.96744	-1.91854
-1.96719	-3.23884	-1.96719	-1.90131
-1.96695	-3.3177	-1.96695	-1.88409
-1.96671	-3.37579	-1.96671	-1.86686
-1.96646	-3.36194	-1.96646	-1.84964
-1.96622	-3.31117	-1.96622	-1.86579
-1.96597	-3.28206	-1.96597	-1.88195
-1.96573	-3.28113	-1.96573	-1.89811
-1.96548	-3.28529	-1.96548	-1.91426
-1.96524	-3.29812	-1.96524	-1.87444
-1.965	-3.33121	-1.965	-1.83462
-1.96475	-3.35715	-1.96475	-1.85994
-1.96451	-3.34332	-1.96451	-1.88526
-1.96426	-3.3187	-1.96426	-1.89226
-1.96402	-3.33733	-1.96402	-1.89925
-1.96377	-3.37688	-1.96377	-1.88671
-1.96353	-3.3562	-1.96353	-1.87416
-1.96329	-3.27363	-1.96329	-1.83144
-1.96304	-3.23621	-1.96304	-1.78872
-1.9628	-3.30029	-1.9628	-1.83719
-1.96255	-3.37088	-1.96255	-1.92475
-1.96231	-3.34422	-1.96231	-1.9321
-1.96207	-3.27805	-1.96207	-1.87432
-1.96182	-3.30467	-1.96182	-1.85399
-1.96158	-3.41568	-1.96158	-1.89879
-1.96133	-3.46932	-1.96133	-1.92131
-1.96109	-3.41034	-1.96109	-1.87869
-1.96084	-3.34254	-1.96084	-1.82142
-1.9606	-3.34515	-1.9606	-1.85534
-1.96036	-3.35105	-1.96036	-1.91287
-1.96011	-3.2842	-1.96011	-1.90526
-1.95987	-3.20757	-1.95987	-1.83577
-1.95962	-3.22646	-1.95962	-1.83142
-1.95938	-3.31678	-1.95938	-1.89984
-1.95913	-3.36355	-1.95913	-1.92917
-1.95889	-3.32994	-1.95889	-1.89337
-1.95865	-3.28047	-1.95865	-1.85758
-1.9584	-3.25948	-1.9584	-1.89098
-1.95816	-3.25025	-1.95816	-1.92439
-1.95791	-3.24866	-1.95791	-1.89266
-1.95767	-3.27947	-1.95767	-1.86093
-1.95743	-3.32943	-1.95743	-1.88508
-1.95718	-3.34818	-1.95718	-1.90923
-1.95694	-3.32877	-1.95694	-1.89429
-1.95669	-3.31442	-1.95669	-1.87936
-1.95645	-3.3182	-1.95645	-1.85424
-1.9562	-3.31194	-1.9562	-1.82913
-1.95596	-3.30056	-1.95596	-1.86915
-1.95572	-3.31991	-1.95572	-1.90918
-1.95547	-3.34677	-1.95547	-1.90589
-1.95523	-3.30819	-1.95523	-1.90261
-1.95498	-3.21382	-1.95498	-1.87979
-1.95474	-3.17993	-1.95474	-1.85696
-1.95449	-3.26628	-1.95449	-1.87241
-1.95425	-3.3761	-1.95425	-1.88785
-1.95401	-3.38843	-1.95401	-1.88376
-1.95376	-3.31781	-1.95376	-1.87966
-1.95352	-3.26505	-1.95352	-1.91505
-1.95327	-3.27085	-1.95327	-1.95045
-1.95303	-3.30348	-1.95303	-1.9207
-1.95278	-3.34357	-1.95278	-1.89096
-1.95254	-3.38961	-1.95254	-1.89907
-1.9523	-3.40767	-1.9523	-1.90719
-1.95205	-3.36411	-1.95205	-1.91531
-1.95181	-3.29651	-1.95181	-1.92342
-1.95156	-3.27672	-1.95156	-1.93093
-1.95132	-3.31044	-1.95132	-1.93844
-1.95108	-3.33888	-1.95108	-1.9093
-1.95083	-3.33112	-1.95083	-1.88017
-1.95059	-3.31124	-1.95059	-1.8779
-1.95034	-3.3017	-1.95034	-1.91472
-1.9501	-3.30084	-1.9501	-1.91653
-1.94985	-3.3095	-1.94985	-1.87925
-1.94961	-3.32337	-1.94961	-1.83628
-1.94937	-3.31225	-1.94937	-1.85844
-1.94912	-3.2661	-1.94912	-1.90259
-1.94888	-3.24179	-1.94888	-1.90765
-1.94863	-3.29224	-1.94863	-1.88503
-1.94839	-3.36684	-1.94839	-1.86241
-1.94814	-3.36815	-1.94814	-1.87643
-1.9479	-3.30165	-1.9479	-1.89045
-1.94766	-3.27318	-1.94766	-1.88205
-1.94741	-3.32575	-1.94741	-1.87366
-1.94717	-3.37815	-1.94717	-1.90434
-1.94692	-3.35936	-1.94692	-1.93503
-1.94668	-3.31198	-1.94668	-1.92337
-1.94644	-3.3079	-1.94644	-1.91172
-1.94619	-3.33708	-1.94619	-1.90007
-1.94595	-3.34493	-1.94595	-1.88841
-1.9457	-3.32517	-1.9457	-1.90017
-1.94546	-3.30926	-1.94546	-1.91192
-1.94521	-3.30152	-1.94521	-1.92368
-1.94497	-3.28697	-1.94497	-1.93543
-1.94473	-3.27811	-1.94473	-1.90444
-1.94448	-3.29726	-1.94448	-1.87345
-1.94424	-3.3264	-1.94424	-1.862
-1.94399	-3.32353	-1.94399	-1.85055
-1.94375	-3.28515	-1.94375	-1.87895
-1.9435	-3.25698	-1.9435	-1.90734
-1.94326	-3.28183	-1.94326	-1.89666
-1.94302	-3.35626	-1.94302	-1.88597
-1.94277	-3.43325	-1.94277	-1.90256
-1.94253	-3.45798	-1.94253	-1.91915
-1.94228	-3.41648	-1.94228	-1.93574
-1.94204	-3.35815	-1.94204	-1.95233
-1.9418	-3.34824	-1.9418	-1.91518
-1.94155	-3.389	-1.94155	-1.87803
-1.94131	-3.41562	-1.94131	-1.90602
-1.94106	-3.38331	-1.94106	-1.93401
-1.94082	-3.32654	-1.94082	-1.9335
-1.94057	-3.30962	-1.94057	-1.93299
-1.94033	-3.34383	-1.94033	-1.91294
-1.94009	-3.37927	-1.94009	-1.89289
-1.93984	-3.3648	-1.93984	-1.91241
-1.9396	-3.30123	-1.9396	-1.93192
-1.93935	-3.24567	-1.93935	-1.90584
-1.93911	-3.26371	-1.93911	-1.87976
-1.93886	-3.35602	-1.93886	-1.90091
-1.93862	-3.437	-1.93862	-1.92205
-1.93838	-3.41999	-1.93838	-1.92365
-1.93813	-3.32224	-1.93813	-1.92526
-1.93789	-3.24395	-1.93789	-1.89042
-1.93764	-3.24227	-1.93764	-1.85559
-1.9374	-3.27705	-1.9374	-1.85333
-1.93716	-3.29069	-1.93716	-1.85106
-1.93691	-3.28315	-1.93691	-1.88951
-1.93667	-3.28423	-1.93667	-1.92795
-1.93642	-3.30486	-1.93642	-1.90778
-1.93618	-3.34552	-1.93618	-1.8876
-1.93593	-3.4039	-1.93593	-1.91225
-1.93569	-3.44383	-1.93569	-1.93691
-1.93545	-3.40964	-1.93545	-1.929
-1.9352	-3.31005	-1.9352	-1.92108
-1.93496	-3.2373	-1.93496	-1.88304
-1.93471	-3.25719	-1.93471	-1.84501
-1.93447	-3.32564	-1.93447	-1.86559
-1.93422	-3.36224	-1.93422	-1.88617
-1.93398	-3.35967	-1.93398	-1.90391
-1.93374	-3.36093	-1.93374	-1.92164
-1.93349	-3.36943	-1.93349	-1.90681
-1.93325	-3.35342	-1.93325	-1.89198
-1.933	-3.31748	-1.933	-1.89913
-1.93276	-3.30025	-1.93276	-1.90628
-1.93252	-3.31049	-1.93252	-1.94599
-1.93227	-3.32501	-1.93227	-1.98571
-1.93203	-3.34219	-1.93203	-1.94528
-1.93178	-3.37821	-1.93178	-1.90485
-1.93154	-3.4141	-1.93154	-1.89699
-1.93129	-3.406	-1.93129	-1.88913
-1.93105	-3.35436	-1.93105	-1.92197
-1.93081	-3.31027	-1.93081	-1.95482
-1.93056	-3.30422	-1.93056	-1.92905
-1.93032	-3.31621	-1.93032	-1.90327
-1.93007	-3.32533	-1.93007	-1.87933
-1.92983	-3.33839	-1.92983	-1.85539
-1.92958	-3.35245	-1.92958	-1.85099
-1.92934	-3.33881	-1.92934	-1.84658
-1.9291	-3.29428	-1.9291	-1.88126
-1.92885	-3.26864	-1.92885	-1.91594
-1.92861	-3.30145	-1.92861	-1.90503
-1.92836	-3.35639	-1.92836	-1.89411
-1.92812	-3.36187	-1.92812	-1.90335
-1.92787	-3.30858	-1.92787	-1.91259
-1.92763	-3.26378	-1.92763	-1.90228
-1.92739	-3.28028	-1.92739	-1.89198
-1.92714	-3.32832	-1.92714	-1.9118
-1.9269	-3.34451	-1.9269	-1.93162
-1.92665	-3.32286	-1.92665	-1.90584
-1.92641	-3.31516	-1.92641	-1.88007
-1.92617	-3.34518	-1.92617	-1.92981
-1.92592	-3.37154	-1.92592	-1.97955
-1.92568	-3.35526	-1.92568	-1.97067
-1.92543	-3.32051	-1.92543	-1.96179
-1.92519	-3.3112	-1.92519	-1.9464
-1.92494	-3.32047	-1.92494	-1.93101
-1.9247	-3.31174	-1.9247	-1.93515
-1.92446	-3.28607	-1.92446	-1.9393
-1.92421	-3.27291	-1.92421	-1.9436
-1.92397	-3.26962	-1.92397	-1.9479
-1.92372	-3.25249	-1.92372	-1.90661
-1.92348	-3.24	-1.92348	-1.86531
-1.92323	-3.27447	-1.92323	-1.87368
-1.92299	-3.33712	-1.92299	-1.88205
-1.92275	-3.35704	-1.92275	-1.90996
-1.9225	-3.32227	-1.9225	-1.93788
-1.92226	-3.30455	-1.92226	-1.94289
-1.92201	-3.34264	-1.92201	-1.9479
-1.92177	-3.37755	-1.92177	-1.92035
-1.92153	-3.35045	-1.92153	-1.89279
-1.92128	-3.29612	-1.92128	-1.90798
-1.92104	-3.28173	-1.92104	-1.92317
-1.92079	-3.30949	-1.92079	-1.90579
-1.92055	-3.34131	-1.92055	-1.88841
-1.9203	-3.37099	-1.9203	-1.89872
-1.92006	-3.40693	-1.92006	-1.90902
-1.91982	-3.4233	-1.91982	-1.91933
-1.91957	-3.39369	-1.91957	-1.92963
-1.91933	-3.34326	-1.91933	-1.90208
-1.91908	-3.3107	-1.91908	-1.87452
-1.91884	-3.29166	-1.91884	-1.87953
-1.91859	-3.27444	-1.91859	-1.88455
-1.91835	-3.2889	-1.91835	-1.90065
-1.91811	-3.35217	-1.91811	-1.91676
-1.91786	-3.40493	-1.91786	-1.91332
-1.91762	-3.38075	-1.91762	-1.90989
-1.91737	-3.31034	-1.91737	-1.90157
-1.91713	-3.27718	-1.91713	-1.89325
-1.91689	-3.29362	-1.91689	-1.94355
-1.91664	-3.30622	-1.91664	-1.99385
-1.9164	-3.30436	-1.9164	-1.98439
-1.91615	-3.32728	-1.91615	-1.97492
-1.91591	-3.36742	-1.91591	-1.94592
-1.91566	-3.36635	-1.91566	-1.91691
-1.91542	-3.32083	-1.91542	-1.9278
-1.91518	-3.3008	-1.91518	-1.93869
-1.91493	-3.33742	-1.91493	-1.91701
-1.91469	-3.37795	-1.91469	-1.89533
-1.91444	-3.38115	-1.91444	-1.91691
-1.9142	-3.3749	-1.9142	-1.93849
-1.91395	-3.38159	-1.91395	-1.91447
-1.91371	-3.36699	-1.91371	-1.89045
-1.91347	-3.31303	-1.91347	-1.87213
-1.91322	-3.26876	-1.91322	-1.85381
-1.91298	-3.27046	-1.91298	-1.86806
-1.91273	-3.27667	-1.91273	-1.88231
-1.91249	-3.24893	-1.91249	-1.92515
-1.91225	-3.23737	-1.91225	-1.968
-1.912	-3.3036	-1.912	-1.9392
-1.91176	-3.40138	-1.91176	-1.9104
-1.91151	-3.42724	-1.91151	-1.89096
-1.91127	-3.37195	-1.91127	-1.87152
-1.91102	-3.329	-1.91102	-1.9107
-1.91078	-3.34984	-1.91078	-1.94989
-1.91054	-3.37984	-1.91054	-1.94398
-1.91029	-3.36288	-1.91029	-1.93808
-1.91005	-3.33029	-1.91005	-1.93218
-1.9098	-3.33792	-1.9098	-1.92627
-1.90956	-3.37287	-1.90956	-1.922
-1.90931	-3.38182	-1.90931	-1.91772
-1.90907	-3.3583	-1.90907	-1.91345
-1.90883	-3.34259	-1.90883	-1.90918
-1.90858	-3.35083	-1.90858	-1.93113
-1.90834	-3.35952	-1.90834	-1.95309
-1.90809	-3.3573	-1.90809	-1.94248
-1.90785	-3.36086	-1.90785	-1.93187
-1.9076	-3.37246	-1.9076	-1.91516
-1.90736	-3.36939	-1.90736	-1.89844
-1.90712	-3.35061	-1.90712	-1.91429
-1.90687	-3.34852	-1.90687	-1.93014
-1.90663	-3.37026	-1.90663	-1.89083
-1.90638	-3.37065	-1.90638	-1.85152
-1.90614	-3.3204	-1.90614	-1.87083
-1.9059	-3.26503	-1.9059	-1.89014
-1.90565	-3.26889	-1.90565	-1.92248
-1.90541	-3.32446	-1.90541	-1.95482
-1.90516	-3.36799	-1.90516	-1.95459
-1.90492	-3.36849	-1.90492	-1.95436
-1.90467	-3.34776	-1.90467	-1.98009
-1.90443	-3.32417	-1.90443	-2.00581
-1.90419	-3.29965	-1.90419	-1.97291
-1.90394	-3.30123	-1.90394	-1.94001
-1.9037	-3.36257	-1.9037	-1.89816
-1.90345	-3.44599	-1.90345	-1.8563
-1.90321	-3.45655	-1.90321	-1.89913
-1.90296	-3.37311	-1.90296	-1.94195
-1.90272	-3.30004	-1.90272	-1.95546
-1.90248	-3.33034	-1.90248	-1.96897
-1.90223	-3.41078	-1.90223	-1.94991
-1.90199	-3.41856	-1.90199	-1.93085
-1.90174	-3.33945	-1.90174	-1.94274
-1.9015	-3.27996	-1.9015	-1.95462
-1.90126	-3.30246	-1.90126	-1.93393
-1.90101	-3.33881	-1.90101	-1.91325
-1.90077	-3.30616	-1.90077	-1.88304
-1.90052	-3.23995	-1.90052	-1.85284
-1.90028	-3.24331	-1.90028	-1.90732
-1.90003	-3.33195	-1.90003	-1.96179
-1.89979	-3.40314	-1.89979	-1.9491
-1.89955	-3.37287	-1.89955	-1.9364
-1.8993	-3.28723	-1.8993	-1.89114
-1.89906	-3.25667	-1.89906	-1.84587
-1.89881	-3.31086	-1.89881	-1.86574
-1.89857	-3.37372	-1.89857	-1.88561
-1.89832	-3.37876	-1.89832	-1.90549
-1.89808	-3.35025	-1.89808	-1.92536
-1.89784	-3.34563	-1.89784	-1.93342
-1.89759	-3.36692	-1.89759	-1.94149
-1.89735	-3.37482	-1.89735	-1.91699
-1.8971	-3.35982	-1.8971	-1.89248
-1.89686	-3.34656	-1.89686	-1.89485
-1.89662	-3.34198	-1.89662	-1.89722
-1.89637	-3.33037	-1.89637	-1.91912
-1.89613	-3.31433	-1.89613	-1.94103
-1.89588	-3.31222	-1.89588	-1.90594
-1.89564	-3.31686	-1.89564	-1.87086
-1.89539	-3.3053	-1.89539	-1.88137
-1.89515	-3.28953	-1.89515	-1.89187
-1.89491	-3.30554	-1.89491	-1.91063
-1.89466	-3.34707	-1.89466	-1.92938
-1.89442	-3.36609	-1.89442	-1.91556
-1.89417	-3.35143	-1.89417	-1.90175
-1.89393	-3.34788	-1.89393	-1.90625
-1.89368	-3.37522	-1.89368	-1.91075
-1.89344	-3.38727	-1.89344	-1.91526
-1.8932	-3.34871	-1.8932	-1.91976
-1.89295	-3.30127	-1.89295	-1.90182
-1.89271	-3.30458	-1.89271	-1.88388
-1.89246	-3.34708	-1.89246	-1.89851
-1.89222	-3.36819	-1.89222	-1.91314
-1.89198	-3.34988	-1.89198	-1.8891
-1.89173	-3.33583	-1.89173	-1.86506
-1.89149	-3.36121	-1.89149	-1.9208
-1.89124	-3.40289	-1.89124	-1.97655
-1.891	-3.4119	-1.891	-2.01123
-1.89075	-3.37614	-1.89075	-1.96775
-1.89051	-3.33557	-1.89051	-1.91368
-1.89027	-3.33393	-1.89027	-1.89869
-1.89002	-3.36378	-1.89002	-1.91342
-1.88978	-3.37631	-1.88978	-1.92816
-1.88953	-3.34815	-1.88953	-1.88671
-1.88929	-3.31044	-1.88929	-1.84526
-1.88904	-3.29458	-1.88904	-1.85887
-1.8888	-3.28557	-1.8888	-1.87249
-1.88856	-3.26468	-1.88856	-1.8861
-1.88831	-3.26083	-1.88831	-1.89971
-1.88807	-3.30401	-1.88807	-1.90803
-1.88782	-3.35529	-1.88782	-1.91635
-1.88758	-3.35168	-1.88758	-1.90513
-1.88734	-3.30602	-1.88734	-1.89391
-1.88709	-3.29016	-1.88709	-1.86193
-1.88685	-3.32407	-1.88685	-1.82994
-1.8866	-3.35519	-1.8866	-1.85658
-1.88636	-3.3488	-1.88636	-1.88322
-1.88611	-3.3251	-1.88611	-1.90742
-1.88587	-3.3013	-1.88587	-1.93162
-1.88563	-3.27376	-1.88563	-1.92406
-1.88538	-3.26553	-1.88538	-1.87742
-1.88514	-3.31171	-1.88514	-1.85129
-1.88489	-3.38298	-1.88489	-1.90332
-1.88465	-3.40425	-1.88465	-1.9749
-1.8844	-3.36641	-1.8844	-1.96831
-1.88416	-3.33861	-1.88416	-1.92752
-1.88392	-3.35298	-1.88392	-1.92582
-1.88367	-3.36586	-1.88367	-1.95668
-1.88343	-3.35456	-1.88343	-1.94846
-1.88318	-3.35671	-1.88318	-1.89638
-1.88294	-3.38239	-1.88294	-1.92246
-1.88269	-3.38512	-1.88269	-1.98273
-1.88245	-3.35792	-1.88245	-2.00393
-1.88221	-3.35772	-1.88221	-1.91521
-1.88196	-3.3923	-1.88196	-1.82648
-1.88172	-3.38986	-1.88172	-1.84605
-1.88147	-3.3333	-1.88147	-1.86562
-1.88123	-3.31049	-1.88123	-1.87457
-1.88099	-3.36241	-1.88099	-1.88353
-1.88074	-3.39838	-1.88074	-1.87294
-1.8805	-3.35136	-1.8805	-1.86236
-1.88025	-3.30502	-1.88025	-1.86765
-1.88001	-3.3545	-1.88001	-1.87294
-1.87976	-3.43823	-1.87976	-1.87824
-1.87952	-3.43714	-1.87952	-1.88353
-1.87928	-3.36855	-1.87928	-1.87305
-1.87903	-3.34644	-1.87903	-1.86256
-1.87879	-3.39702	-1.87879	-1.89767
-1.87854	-3.44298	-1.87854	-1.93279
-1.8783	-3.44207	-1.8783	-1.9162
-1.87805	-3.42377	-1.87805	-1.89961
-1.87781	-3.4052	-1.87781	-1.90256
-1.87757	-3.37652	-1.87757	-1.90551
-1.87732	-3.36033	-1.87732	-1.90628
-1.87708	-3.39372	-1.87708	-1.90704
-1.87683	-3.45498	-1.87683	-1.92734
-1.87659	-3.48188	-1.87659	-1.94765
-1.87635	-3.45359	-1.87635	-1.92643
-1.8761	-3.39833	-1.8761	-1.90521
-1.87586	-3.3469	-1.87586	-1.92307
-1.87561	-3.32986	-1.87561	-1.94093
-1.87537	-3.37401	-1.87537	-1.93396
-1.87512	-3.44324	-1.87512	-1.92699
-1.87488	-3.4429	-1.87488	-1.92001
-1.87464	-3.35267	-1.87464	-1.91304
-1.87439	-3.28473	-1.87439	-1.90281
-1.87415	-3.32554	-1.87415	-1.89259
-1.8739	-3.39837	-1.8739	-1.92144
-1.87366	-3.39097	-1.87366	-1.95029
-1.87341	-3.34217	-1.87341	-1.93009
-1.87317	-3.36542	-1.87317	-1.90989
-1.87293	-3.44524	-1.87293	-1.88969
-1.87268	-3.46555	-1.87268	-1.86948
-1.87244	-3.41126	-1.87244	-1.86679
-1.87219	-3.38262	-1.87219	-1.86409
-1.87195	-3.4111	-1.87195	-1.90047
-1.87171	-3.41443	-1.87171	-1.93686
-1.87146	-3.3577	-1.87146	-1.93009
-1.87122	-3.31853	-1.87122	-1.92332
-1.87097	-3.34815	-1.87097	-1.9361
-1.87073	-3.38582	-1.87073	-1.94887
-1.87048	-3.36729	-1.87048	-1.90424
-1.87024	-3.32685	-1.87024	-1.85961
-1.87	-3.33267	-1.87	-1.88012
-1.86975	-3.38387	-1.86975	-1.90063
-1.86951	-3.42212	-1.86951	-1.92444
-1.86926	-3.40909	-1.86926	-1.94826
-1.86902	-3.36414	-1.86902	-1.93299
-1.86877	-3.34372	-1.86877	-1.91772
-1.86853	-3.38146	-1.86853	-1.91182
-1.86829	-3.43417	-1.86829	-1.90592
-1.86804	-3.42219	-1.86804	-1.91956
-1.8678	-3.3483	-1.8678	-1.93319
-1.86755	-3.31224	-1.86755	-1.905
-1.86731	-3.35866	-1.86731	-1.87681
-1.86707	-3.39466	-1.86707	-1.91376
-1.86682	-3.3399	-1.86682	-1.9507
-1.86658	-3.2698	-1.86658	-1.89849
-1.86633	-3.29315	-1.86633	-1.84628
-1.86609	-3.3669	-1.86609	-1.86246
-1.86584	-3.37641	-1.86584	-1.95681
-1.8656	-3.33806	-1.8656	-2.00535
-1.86536	-3.35701	-1.86536	-1.97574
-1.86511	-3.42321	-1.86511	-1.93391
-1.86487	-3.42931	-1.86487	-1.93116
-1.86462	-3.37802	-1.86462	-1.93818
-1.86438	-3.38494	-1.86438	-1.9452
-1.86413	-3.46057	-1.86413	-1.95467
-1.86389	-3.47571	-1.86389	-1.96413
-1.86365	-3.38573	-1.86365	-1.94989
-1.8634	-3.31175	-1.8634	-1.93564
-1.86316	-3.3325	-1.86316	-1.95803
-1.86291	-3.35837	-1.86291	-1.98042
-1.86267	-3.30001	-1.86267	-1.95884
-1.86242	-3.2221	-1.86242	-1.89818
-1.86218	-3.22774	-1.86218	-1.87824
-1.86194	-3.29993	-1.86194	-1.93645
-1.86169	-3.35619	-1.86169	-1.96261
-1.86145	-3.37405	-1.86145	-1.9497
-1.8612	-3.37659	-1.8612	-1.92456
-1.86096	-3.36741	-1.86096	-1.89943
-1.86072	-3.35362	-1.86072	-1.90524
-1.86047	-3.36477	-1.86047	-1.91105
-1.86023	-3.39062	-1.86023	-1.91685
-1.85998	-3.37407	-1.85998	-1.92266
-1.85974	-3.31685	-1.85974	-1.92562
-1.85949	-3.30552	-1.85949	-1.92858
-1.85925	-3.37295	-1.85925	-1.89245
-1.85901	-3.42699	-1.85901	-1.85633
-1.85876	-3.39203	-1.85876	-1.88005
-1.85852	-3.33395	-1.85852	-1.90377
-1.85827	-3.35208	-1.85827	-1.90795
-1.85803	-3.41669	-1.85803	-1.91213
-1.85778	-3.4172	-1.85778	-1.89234
-1.85754	-3.33236	-1.85754	-1.87255
-1.8573	-3.25707	-1.8573	-1.9179
-1.85705	-3.27249	-1.85705	-1.96324
-1.85681	-3.36007	-1.85681	-1.93491
-1.85656	-3.44231	-1.85656	-1.90657
-1.85632	-3.46175	-1.85632	-1.91731
-1.85608	-3.42095	-1.85608	-1.92806
-1.85583	-3.37033	-1.85583	-1.91142
-1.85559	-3.35308	-1.85559	-1.89479
-1.85534	-3.36178	-1.85534	-1.91724
-1.8551	-3.36764	-1.8551	-1.93968
-1.85485	-3.3755	-1.85485	-1.9145
-1.85461	-3.40436	-1.85461	-1.88932
-1.85437	-3.43043	-1.85437	-1.9024
-1.85412	-3.41407	-1.85412	-1.95457
-1.85388	-3.37437	-1.85388	-1.97462
-1.85363	-3.36516	-1.85363	-1.91652
-1.85339	-3.38335	-1.85339	-1.87551
-1.85314	-3.3797	-1.85314	-1.91266
-1.8529	-3.3539	-1.8529	-1.98686
-1.85266	-3.34975	-1.85266	-1.9829
-1.85241	-3.3611	-1.85241	-1.96265
-1.85217	-3.34447	-1.85217	-1.94241
-1.85192	-3.3225	-1.85192	-1.91249
-1.85168	-3.35773	-1.85168	-1.88257
-1.85144	-3.41802	-1.85144	-1.89174
-1.85119	-3.40339	-1.85119	-1.90091
-1.85095	-3.32884	-1.85095	-1.93002
-1.8507	-3.32984	-1.8507	-1.95913
-1.85046	-3.43791	-1.85046	-1.94917
-1.85021	-3.50674	-1.85021	-1.9392
-1.84997	-3.44037	-1.84997	-1.92147
-1.84973	-3.3458	-1.84973	-1.90374
-1.84948	-3.35416	-1.84948	-1.90556
-1.84924	-3.42407	-1.84924	-1.90737
-1.84899	-3.44724	-1.84899	-1.94623
-1.84875	-3.43367	-1.84875	-1.98509
-1.8485	-3.45083	-1.8485	-1.95881
-1.84826	-3.47074	-1.84826	-1.93253
-1.84802	-3.4268	-1.84802	-1.94982
-1.84777	-3.35778	-1.84777	-1.9671
-1.84753	-3.35211	-1.84753	-1.9453
-1.84728	-3.3965	-1.84728	-1.9235
-1.84704	-3.41401	-1.84704	-1.92735
-1.8468	-3.40889	-1.8468	-1.9312
-1.84655	-3.43677	-1.84655	-1.95459
-1.84631	-3.46768	-1.84631	-1.97798
-1.84606	-3.42532	-1.84606	-1.93843
-1.84582	-3.34478	-1.84582	-1.89888
-1.84557	-3.34152	-1.84557	-1.89842
-1.84533	-3.41919	-1.84533	-1.89795
-1.84509	-3.45439	-1.84509	-1.87998
-1.84484	-3.39842	-1.84484	-1.86202
-1.8446	-3.35353	-1.8446	-1.88313
-1.84435	-3.39669	-1.84435	-1.90424
-1.84411	-3.45446	-1.84411	-1.92454
-1.84386	-3.43036	-1.84386	-1.94484
-1.84362	-3.35777	-1.84362	-1.9
-1.84338	-3.33343	-1.84338	-1.85516
-1.84313	-3.36688	-1.84313	-1.91128
-1.84289	-3.39303	-1.84289	-1.9674
-1.84264	-3.39634	-1.84264	-1.95839
-1.8424	-3.42629	-1.8424	-1.94938
-1.84216	-3.49488	-1.84216	-1.9312
-1.84191	-3.54114	-1.84191	-1.91303
-1.84167	-3.51803	-1.84167	-1.93394
-1.84142	-3.45759	-1.84142	-1.95485
-1.84118	-3.42041	-1.84118	-1.95092
-1.84093	-3.41974	-1.84093	-1.947
-1.84069	-3.42713	-1.84069	-1.96261
-1.84045	-3.42485	-1.84045	-1.97823
-1.8402	-3.4161	-1.8402	-1.93685
-1.83996	-3.40087	-1.83996	-1.89547
-1.83971	-3.38168	-1.83971	-1.89318
-1.83947	-3.38304	-1.83947	-1.89088
-1.83922	-3.42037	-1.83922	-1.91912
-1.83898	-3.45305	-1.83898	-1.94735
-1.83874	-3.42332	-1.83874	-1.93651
-1.83849	-3.35232	-1.83849	-1.92566
-1.83825	-3.33515	-1.83825	-1.92279
-1.838	-3.41041	-1.838	-1.91993
-1.83776	-3.49609	-1.83776	-1.91706
-1.83751	-3.50242	-1.83751	-1.91419
-1.83727	-3.45234	-1.83727	-1.94063
-1.83703	-3.42852	-1.83703	-1.96707
-1.83678	-3.4481	-1.83678	-1.95443
-1.83654	-3.46456	-1.83654	-1.94179
-1.83629	-3.45968	-1.83629	-1.94585
-1.83605	-3.45475	-1.83605	-1.9499
-1.83581	-3.45105	-1.83581	-1.95395
-1.83556	-3.4335	-1.83556	-1.958
-1.83532	-3.41708	-1.83532	-1.9246
-1.83507	-3.4204	-1.83507	-1.8912
-1.83483	-3.41387	-1.83483	-1.8578
-1.83458	-3.36655	-1.83458	-1.8244
-1.83434	-3.31982	-1.83434	-1.90122
-1.8341	-3.33493	-1.8341	-1.97804
-1.83385	-3.39071	-1.83385	-1.96367
-1.83361	-3.41875	-1.83361	-1.9493
-1.83336	-3.41526	-1.83336	-1.94389
-1.83312	-3.42613	-1.83312	-1.93847
-1.83287	-3.44649	-1.83287	-1.93306
-1.83263	-3.43726	-1.83263	-1.92765
-1.83239	-3.41665	-1.83239	-1.93811
-1.83214	-3.42546	-1.83214	-1.94858
-1.8319	-3.43005	-1.8319	-1.95904
-1.83165	-3.38381	-1.83165	-1.9695
-1.83141	-3.35167	-1.83141	-1.95473
-1.83117	-3.42033	-1.83117	-1.93995
-1.83092	-3.50845	-1.83092	-1.92517
-1.83068	-3.45228	-1.83068	-1.9104
-1.83043	-3.28524	-1.83043	-1.932
-1.83019	-3.22616	-1.83019	-1.9536
-1.82994	-3.34699	-1.82994	-1.93612
-1.8297	-3.46572	-1.8297	-1.91864
-1.82946	-3.44885	-1.82946	-1.9207
-1.82921	-3.40372	-1.82921	-1.92276
-1.82897	-3.44603	-1.82897	-1.94436
-1.82872	-3.48149	-1.82872	-1.96597
-1.82848	-3.39327	-1.82848	-1.96477
-1.82823	-3.28155	-1.82823	-1.96358
-1.82799	-3.31322	-1.82799	-1.94284
-1.82775	-3.44618	-1.82775	-1.9221
-1.8275	-3.50612	-1.8275	-1.91439
-1.82726	-3.46123	-1.82726	-1.90668
-1.82701	-3.42532	-1.82701	-1.93805
-1.82677	-3.43686	-1.82677	-1.96943
-1.82653	-3.42527	-1.82653	-1.96284
-1.82628	-3.37843	-1.82628	-1.95625
-1.82604	-3.3699	-1.82604	-1.94966
-1.82579	-3.41152	-1.82579	-1.94307
-1.82555	-3.42552	-1.82555	-1.93322
-1.8253	-3.38208	-1.8253	-1.92337
-1.82506	-3.34576	-1.82506	-1.95261
-1.82482	-3.36625	-1.82482	-1.98184
-1.82457	-3.41839	-1.82457	-1.98533
-1.82433	-3.4596	-1.82433	-1.98882
-1.82408	-3.46679	-1.82408	-1.9923
-1.82384	-3.42342	-1.82384	-1.99579
-1.82359	-3.34799	-1.82359	-1.96223
-1.82335	-3.31659	-1.82335	-1.92867
-1.82311	-3.37443	-1.82311	-1.93419
-1.82286	-3.44913	-1.82286	-1.93971
-1.82262	-3.4403	-1.82262	-1.9516
-1.82237	-3.36888	-1.82237	-1.9635
-1.82213	-3.3406	-1.82213	-1.95585
-1.82189	-3.3824	-1.82189	-1.94821
-1.82164	-3.4189	-1.82164	-1.98697
-1.8214	-3.40235	-1.8214	-2.02573
-1.82115	-3.36656	-1.82115	-1.99936
-1.82091	-3.35024	-1.82091	-1.97299
-1.82066	-3.35449	-1.82066	-1.94631
-1.82042	-3.37662	-1.82042	-1.91963
-1.82018	-3.40863	-1.82018	-1.9125
-1.81993	-3.41043	-1.81993	-1.90536
-1.81969	-3.36162	-1.81969	-1.91898
-1.81944	-3.32286	-1.81944	-1.93261
-1.8192	-3.36211	-1.8192	-1.94623
-1.81895	-3.43942	-1.81895	-1.95986
-1.81871	-3.45784	-1.81871	-1.96305
-1.81847	-3.41264	-1.81847	-1.96625
-1.81822	-3.38888	-1.81822	-1.96944
-1.81798	-3.41893	-1.81798	-1.97263
-1.81773	-3.44836	-1.81773	-1.96606
-1.81749	-3.4461	-1.81749	-1.95948
-1.81724	-3.44116	-1.81724	-1.9529
-1.817	-3.43569	-1.817	-1.94632
-1.81676	-3.38802	-1.81676	-1.93903
-1.81651	-3.3104	-1.81651	-1.93174
-1.81627	-3.28565	-1.81627	-1.92445
-1.81602	-3.34627	-1.81602	-1.91717
-1.81578	-3.42051	-1.81578	-1.90295
-1.81554	-3.44201	-1.81554	-1.88874
-1.81529	-3.43883	-1.81529	-1.87698
-1.81505	-3.46433	-1.81505	-1.86521
-1.8148	-3.50117	-1.8148	-1.87251
-1.81456	-3.49158	-1.81456	-1.9189
-1.81431	-3.42769	-1.81431	-1.95958
-1.81407	-3.36509	-1.81407	-1.9221
-1.81383	-3.36022	-1.81383	-1.88014
-1.81358	-3.41731	-1.81358	-1.91635
-1.81334	-3.48632	-1.81334	-1.95826
-1.81309	-3.50612	-1.81309	-1.96108
-1.81285	-3.46096	-1.81285	-1.92167
-1.8126	-3.39072	-1.8126	-1.88226
-1.81236	-3.34046	-1.81236	-1.92508
-1.81212	-3.3261	-1.81212	-1.9679
-1.81187	-3.35716	-1.81187	-1.95698
-1.81163	-3.43889	-1.81163	-1.94607
-1.81138	-3.52112	-1.81138	-1.98075
-1.81114	-3.51354	-1.81114	-2.01543
-1.8109	-3.41161	-1.8109	-1.98808
-1.81065	-3.3407	-1.81065	-1.96073
-1.81041	-3.39451	-1.81041	-1.95291
-1.81016	-3.49173	-1.81016	-1.9451
-1.80992	-3.49351	-1.80992	-1.94136
-1.80967	-3.40908	-1.80967	-1.93762
-1.80943	-3.36269	-1.80943	-1.90131
-1.80919	-3.39236	-1.80919	-1.865
-1.80894	-3.41808	-1.80894	-1.93434
-1.8087	-3.39902	-1.8087	-2.00367
-1.80845	-3.38391	-1.80845	-2.02416
-1.80821	-3.39513	-1.80821	-1.96648
-1.80796	-3.39341	-1.80796	-1.88925
-1.80772	-3.37839	-1.80772	-1.89019
-1.80748	-3.39802	-1.80748	-1.92696
-1.80723	-3.43348	-1.80723	-1.96373
-1.80699	-3.40608	-1.80699	-1.96447
-1.80674	-3.33244	-1.80674	-1.9652
-1.8065	-3.3328	-1.8065	-1.96024
-1.80626	-3.43067	-1.80626	-1.9162
-1.80601	-3.4882	-1.80601	-1.87215
-1.80577	-3.4218	-1.80577	-1.90628
-1.80552	-3.34484	-1.80552	-1.96156
-1.80528	-3.38513	-1.80528	-1.97777
-1.80503	-3.47927	-1.80503	-1.94961
-1.80479	-3.48522	-1.80479	-1.92144
-1.80455	-3.41157	-1.80455	-1.94945
-1.8043	-3.38399	-1.8043	-1.97747
-1.80406	-3.43394	-1.80406	-1.9322
-1.80381	-3.47019	-1.80381	-1.88694
-1.80357	-3.44376	-1.80357	-1.88727
-1.80332	-3.40622	-1.80332	-1.8876
-1.80308	-3.39751	-1.80308	-1.88304
-1.80284	-3.39324	-1.80284	-1.87849
-1.80259	-3.38306	-1.80259	-1.95617
-1.80235	-3.39868	-1.80235	-2.03385
-1.8021	-3.43572	-1.8021	-2.00446
-1.80186	-3.43805	-1.80186	-1.93599
-1.80162	-3.39597	-1.80162	-1.91231
-1.80137	-3.37872	-1.80137	-1.96678
-1.80113	-3.42507	-1.80113	-1.99317
-1.80088	-3.47342	-1.80088	-1.94139
-1.80064	-3.45602	-1.80064	-1.91648
-1.80039	-3.40377	-1.80039	-1.93065
-1.80015	-3.39044	-1.80015	-1.95989
-1.79991	-3.41396	-1.79991	-1.98912
-1.79966	-3.41069	-1.79966	-2.00126
-1.79942	-3.37175	-1.79942	-2.01339
-1.79917	-3.36489	-1.79917	-1.97243
-1.79893	-3.42407	-1.79893	-1.93146
-1.79868	-3.48351	-1.79868	-1.94912
-1.79844	-3.46338	-1.79844	-1.96678
-1.7982	-3.38126	-1.7982	-1.94902
-1.79795	-3.32768	-1.79795	-1.93126
-1.79771	-3.34722	-1.79771	-1.93304
-1.79746	-3.3944	-1.79746	-1.93482
-1.79722	-3.41085	-1.79722	-1.94963
-1.79698	-3.40011	-1.79698	-1.96444
-1.79673	-3.40531	-1.79673	-1.97681
-1.79649	-3.44369	-1.79649	-1.98917
-1.79624	-3.49031	-1.79624	-1.98159
-1.796	-3.50996	-1.796	-1.93492
-1.79575	-3.48644	-1.79575	-1.88582
-1.79551	-3.43489	-1.79551	-1.91488
-1.79527	-3.39821	-1.79527	-1.93905
-1.79502	-3.40876	-1.79502	-1.96322
-1.79478	-3.43921	-1.79478	-1.97029
-1.79453	-3.42374	-1.79453	-1.97737
-1.79429	-3.35275	-1.79429	-1.9592
-1.79404	-3.30711	-1.79404	-1.90195
-1.7938	-3.35373	-1.7938	-1.85284
-1.79356	-3.441	-1.79356	-1.8819
-1.79331	-3.46165	-1.79331	-1.93742
-1.79307	-3.40246	-1.79307	-1.95386
-1.79282	-3.35712	-1.79282	-1.93854
-1.79258	-3.38646	-1.79258	-1.92322
-1.79233	-3.44147	-1.79233	-1.91564
-1.79209	-3.45182	-1.79209	-1.90806
-1.79185	-3.42395	-1.79185	-1.90047
-1.7916	-3.40573	-1.7916	-1.89289
-1.79136	-3.40358	-1.79136	-1.92424
-1.79111	-3.39045	-1.79111	-1.95559
-1.79087	-3.36741	-1.79087	-1.95436
-1.79063	-3.36305	-1.79063	-1.95314
-1.79038	-3.38216	-1.79038	-1.9222
-1.79014	-3.39859	-1.79014	-1.89126
-1.78989	-3.3964	-1.78989	-1.91895
-1.78965	-3.38534	-1.78965	-1.94663
-1.7894	-3.37789	-1.7894	-1.94276
-1.78916	-3.37784	-1.78916	-1.93889
-1.78892	-3.38783	-1.78892	-1.95457
-1.78867	-3.40442	-1.78867	-1.97024
-1.78843	-3.4125	-1.78843	-1.97329
-1.78818	-3.40864	-1.78818	-1.97635
-1.78794	-3.41834	-1.78794	-1.9794
-1.78769	-3.4585	-1.78769	-1.98245
-1.78745	-3.4934	-1.78745	-2.01329
-1.78721	-3.47159	-1.78721	-2.04413
-1.78696	-3.40778	-1.78696	-1.99029
-1.78672	-3.37783	-1.78672	-1.93645
-1.78647	-3.4138	-1.78647	-1.96118
-1.78623	-3.45296	-1.78623	-1.98591
-1.78599	-3.42881	-1.78599	-1.99111
-1.78574	-3.37235	-1.78574	-1.9963
-1.7855	-3.36601	-1.7855	-1.95569
-1.78525	-3.41746	-1.78525	-1.91508
-1.78501	-3.44795	-1.78501	-1.88668
-1.78476	-3.41393	-1.78476	-1.93645
-1.78452	-3.37341	-1.78452	-1.98866
-1.78428	-3.39608	-1.78428	-2.00179
-1.78403	-3.45833	-1.78403	-1.97014
-1.78379	-3.48138	-1.78379	-1.93849
-1.78354	-3.44621	-1.78354	-1.91383
-1.7833	-3.41111	-1.7833	-1.88918
-1.78305	-3.41908	-1.78305	-1.89709
-1.78281	-3.44342	-1.78281	-1.905
-1.78257	-3.44077	-1.78257	-1.9463
-1.78232	-3.41583	-1.78232	-1.98759
-1.78208	-3.40583	-1.78208	-1.98329
-1.78183	-3.42375	-1.78183	-1.97899
-1.78159	-3.44368	-1.78159	-1.94905
-1.78135	-3.43529	-1.78135	-1.9191
-1.7811	-3.39743	-1.7811	-1.90869
-1.78086	-3.36016	-1.78086	-1.89829
-1.78061	-3.35756	-1.78061	-1.92778
-1.78037	-3.39272	-1.78037	-1.95726
-1.78012	-3.4316	-1.78012	-1.94116
-1.77988	-3.44202	-1.77988	-1.92505
-1.77964	-3.43324	-1.77964	-1.94294
-1.77939	-3.43771	-1.77939	-1.96083
-1.77915	-3.4587	-1.77915	-1.95917
-1.7789	-3.46531	-1.7789	-1.95752
-1.77866	-3.44507	-1.77866	-1.96034
-1.77841	-3.42862	-1.77841	-1.96317
-1.77817	-3.44217	-1.77817	-1.9204
-1.77793	-3.46128	-1.77793	-1.87763
-1.77768	-3.44338	-1.77768	-1.89266
-1.77744	-3.39474	-1.77744	-1.9077
-1.77719	-3.36968	-1.77719	-1.92274
-1.77695	-3.39577	-1.77695	-1.93777
-1.77671	-3.42953	-1.77671	-1.97317
-1.77646	-3.41183	-1.77646	-2.00856
-1.77622	-3.35408	-1.77622	-1.98533
-1.77597	-3.33386	-1.77597	-1.9621
-1.77573	-3.39424	-1.77573	-1.95841
-1.77548	-3.48046	-1.77548	-1.95472
-1.77524	-3.50663	-1.77524	-1.95103
-1.775	-3.46298	-1.775	-1.94734
-1.77475	-3.4132	-1.77475	-1.95505
-1.77451	-3.39698	-1.77451	-1.96276
-1.77426	-3.39187	-1.77426	-1.97047
-1.77402	-3.37869	-1.77402	-1.97818
-1.77377	-3.38246	-1.77377	-1.98416
-1.77353	-3.42011	-1.77353	-1.99014
-1.77329	-3.46172	-1.77329	-1.97658
-1.77304	-3.47934	-1.77304	-1.96302
-1.7728	-3.48527	-1.7728	-1.93968
-1.77255	-3.48499	-1.77255	-1.91635
-1.77231	-3.45	-1.77231	-1.93861
-1.77206	-3.38593	-1.77206	-1.96088
-1.77182	-3.36421	-1.77182	-1.95536
-1.77158	-3.41693	-1.77158	-1.94984
-1.77133	-3.46113	-1.77133	-1.94431
-1.77109	-3.41551	-1.77109	-1.93879
-1.77084	-3.33875	-1.77084	-1.95241
-1.7706	-3.34326	-1.7706	-1.96602
-1.77036	-3.41283	-1.77036	-1.97963
-1.77011	-3.43612	-1.77011	-1.99324
-1.76987	-3.40386	-1.76987	-1.98701
-1.76962	-3.4236	-1.76962	-1.98078
-1.76938	-3.51827	-1.76938	-1.97454
-1.76913	-3.55986	-1.76913	-1.96831
-1.76889	-3.46698	-1.76889	-1.95352
-1.76865	-3.34473	-1.76865	-1.93874
-1.7684	-3.34055	-1.7684	-1.95653
-1.76816	-3.44908	-1.76816	-1.97431
-1.76791	-3.54722	-1.76791	-1.96246
-1.76767	-3.55791	-1.76767	-1.9506
-1.76742	-3.49922	-1.76742	-1.93874
-1.76718	-3.42299	-1.76718	-1.92688
-1.76694	-3.37936	-1.76694	-1.93986
-1.76669	-3.40255	-1.76669	-1.95284
-1.76645	-3.46845	-1.76645	-1.96581
-1.7662	-3.50013	-1.7662	-1.97879
-1.76596	-3.46504	-1.76596	-1.97375
-1.76572	-3.42521	-1.76572	-1.96871
-1.76547	-3.44428	-1.76547	-1.96368
-1.76523	-3.49413	-1.76523	-1.95864
-1.76498	-3.50805	-1.76498	-1.96052
-1.76474	-3.48026	-1.76474	-1.9624
-1.76449	-3.45402	-1.76449	-1.96429
-1.76425	-3.45198	-1.76425	-1.96617
-1.76401	-3.47353	-1.76401	-1.95472
-1.76376	-3.51991	-1.76376	-1.94327
-1.76352	-3.56679	-1.76352	-1.96439
-1.76327	-3.55579	-1.76327	-1.98551
-1.76303	-3.47387	-1.76303	-2.00133
-1.76278	-3.39896	-1.76278	-2.01716
-1.76254	-3.4039	-1.76254	-1.98739
-1.7623	-3.45521	-1.7623	-1.95762
-1.76205	-3.4743	-1.76205	-1.98658
-1.76181	-3.45701	-1.76181	-2.01553
-1.76156	-3.45477	-1.76156	-1.99889
-1.76132	-3.47113	-1.76132	-1.98225
-1.76108	-3.46557	-1.76108	-1.98759
-1.76083	-3.44238	-1.76083	-1.99294
-1.76059	-3.44654	-1.76059	-1.97874
-1.76034	-3.47313	-1.76034	-1.96454
-1.7601	-3.46641	-1.7601	-1.91775
-1.75985	-3.42139	-1.75985	-1.87096
-1.75961	-3.40646	-1.75961	-1.89582
-1.75937	-3.4557	-1.75937	-1.92068
-1.75912	-3.505	-1.75912	-1.96141
-1.75888	-3.48061	-1.75888	-2.00215
-1.75863	-3.40823	-1.75863	-1.95821
-1.75839	-3.38194	-1.75839	-1.91426
-1.75814	-3.43837	-1.75814	-1.92935
-1.7579	-3.50777	-1.7579	-1.94444
-1.75766	-3.50435	-1.75766	-1.95953
-1.75741	-3.43705	-1.75741	-1.97462
-1.75717	-3.39456	-1.75717	-1.97464
-1.75692	-3.42245	-1.75692	-1.97467
-1.75668	-3.46243	-1.75668	-1.97469
-1.75644	-3.44533	-1.75644	-1.97472
-1.75619	-3.3996	-1.75619	-1.99062
-1.75595	-3.40191	-1.75595	-2.00652
-1.7557	-3.44576	-1.7557	-2.02243
-1.75546	-3.44814	-1.75546	-2.03833
-1.75521	-3.39084	-1.75521	-2.01474
-1.75497	-3.35913	-1.75497	-1.99116
-1.75473	-3.40506	-1.75473	-1.96757
-1.75448	-3.46032	-1.75448	-1.94398
-1.75424	-3.4416	-1.75424	-1.91958
-1.75399	-3.37285	-1.75399	-1.89518
-1.75375	-3.33786	-1.75375	-1.91638
-1.7535	-3.36438	-1.7535	-1.93757
-1.75326	-3.41903	-1.75326	-1.97342
-1.75302	-3.47288	-1.75302	-2.00927
-1.75277	-3.50952	-1.75277	-1.96045
-1.75253	-3.50444	-1.75253	-1.91162
-1.75228	-3.4567	-1.75228	-1.91149
-1.75204	-3.41305	-1.75204	-1.91136
-1.7518	-3.41061	-1.7518	-1.95032
-1.75155	-3.42444	-1.75155	-1.98927
-1.75131	-3.4166	-1.75131	-1.97938
-1.75106	-3.4032	-1.75106	-1.96948
-1.75082	-3.42446	-1.75082	-1.9205
-1.75057	-3.47722	-1.75057	-1.87152
-1.75033	-3.52073	-1.75033	-1.89989
-1.75009	-3.5257	-1.75009	-1.92826
-1.74984	-3.48899	-1.74984	-1.93709
-1.7496	-3.43235	-1.7496	-1.94592
-1.74935	-3.40485	-1.74935	-1.93195
-1.74911	-3.43842	-1.74911	-1.91798
-1.74886	-3.4853	-1.74886	-1.92355
-1.74862	-3.46643	-1.74862	-1.92912
-1.74838	-3.39898	-1.74838	-1.93266
-1.74813	-3.38608	-1.74813	-1.9362
-1.74789	-3.4487	-1.74789	-1.97882
-1.74764	-3.47874	-1.74764	-2.02143
-1.7474	-3.41809	-1.7474	-1.99118
-1.74715	-3.36445	-1.74715	-1.96093
-1.74691	-3.40864	-1.74691	-1.95022
-1.74667	-3.48218	-1.74667	-1.9395
-1.74642	-3.48557	-1.74642	-1.93856
-1.74618	-3.46336	-1.74618	-1.93762
-1.74593	-3.50547	-1.74593	-1.95622
-1.74569	-3.55931	-1.74569	-1.97482
-1.74545	-3.51023	-1.74545	-1.98854
-1.7452	-3.39711	-1.7452	-2.00225
-1.74496	-3.36898	-1.74496	-1.95083
-1.74471	-3.44576	-1.74471	-1.89941
-1.74447	-3.4962	-1.74447	-1.93877
-1.74422	-3.45977	-1.74422	-1.97813
-1.74398	-3.42322	-1.74398	-1.97841
-1.74374	-3.4477	-1.74374	-1.97869
-1.74349	-3.476	-1.74349	-1.98385
-1.74325	-3.46218	-1.74325	-1.98902
-1.743	-3.455	-1.743	-1.97464
-1.74276	-3.48802	-1.74276	-1.96027
-1.74251	-3.50558	-1.74251	-1.97602
-1.74227	-3.46894	-1.74227	-1.99177
-1.74203	-3.43537	-1.74203	-1.98798
-1.74178	-3.45677	-1.74178	-1.98418
-1.74154	-3.48463	-1.74154	-1.9523
-1.74129	-3.45294	-1.74129	-1.92042
-1.74105	-3.3876	-1.74105	-1.91052
-1.74081	-3.35794	-1.74081	-1.90063
-1.74056	-3.37243	-1.74056	-1.93582
-1.74032	-3.39246	-1.74032	-2.01009
-1.74007	-3.4078	-1.74007	-2.03632
-1.73983	-3.43093	-1.73983	-1.99742
-1.73958	-3.44705	-1.73958	-1.95159
-1.73934	-3.43373	-1.73934	-1.94485
-1.7391	-3.41467	-1.7391	-1.93811
-1.73885	-3.43599	-1.73885	-1.89228
-1.73861	-3.49092	-1.73861	-1.8664
-1.73836	-3.51657	-1.73836	-1.90566
-1.73812	-3.47917	-1.73812	-1.96691
-1.73787	-3.42769	-1.73787	-1.98907
-1.73763	-3.43346	-1.73763	-1.9693
-1.73739	-3.4897	-1.73739	-1.94953
-1.73714	-3.5117	-1.73714	-1.9664
-1.7369	-3.45505	-1.7369	-1.98327
-1.73665	-3.3906	-1.73665	-1.9638
-1.73641	-3.40889	-1.73641	-1.94434
-1.73617	-3.47883	-1.73617	-1.90778
-1.73592	-3.48731	-1.73592	-1.87121
-1.73568	-3.41841	-1.73568	-1.90996
-1.73543	-3.38678	-1.73543	-1.9878
-1.73519	-3.45675	-1.73519	-2.01922
-1.73494	-3.53837	-1.73494	-1.98551
-1.7347	-3.53271	-1.7347	-1.93673
-1.73446	-3.47931	-1.73446	-1.95309
-1.73421	-3.46566	-1.73421	-1.98981
-1.73397	-3.48034	-1.73397	-1.98744
-1.73372	-3.46948	-1.73372	-1.96879
-1.73348	-3.46182	-1.73348	-1.95014
-1.73323	-3.50634	-1.73323	-1.99418
-1.73299	-3.54592	-1.73299	-2.03823
-1.73275	-3.49584	-1.73275	-1.98772
-1.7325	-3.40541	-1.7325	-1.93721
-1.73226	-3.39226	-1.73226	-1.95185
-1.73201	-3.44416	-1.73201	-1.96648
-1.73177	-3.44379	-1.73177	-1.95912
-1.73153	-3.37978	-1.73153	-1.95177
-1.73128	-3.36722	-1.73128	-1.96396
-1.73104	-3.44315	-1.73104	-1.97614
-1.73079	-3.50267	-1.73079	-1.97693
-1.73055	-3.47615	-1.73055	-1.97772
-1.7303	-3.4234	-1.7303	-1.95897
-1.73006	-3.40512	-1.73006	-1.94022
-1.72982	-3.39833	-1.72982	-1.92757
-1.72957	-3.3925	-1.72957	-1.91493
-1.72933	-3.43604	-1.72933	-1.96742
-1.72908	-3.52282	-1.72908	-2.01991
-1.72884	-3.55698	-1.72884	-1.99441
-1.72859	-3.5023	-1.72859	-1.96892
-1.72835	-3.45179	-1.72835	-1.96296
-1.72811	-3.47461	-1.72811	-1.95701
-1.72786	-3.5061	-1.72786	-1.96693
-1.72762	-3.47352	-1.72762	-1.97686
-1.72737	-3.42444	-1.72737	-1.98678
-1.72713	-3.43211	-1.72713	-1.9967
-1.72688	-3.46365	-1.72688	-1.97935
-1.72664	-3.44778	-1.72664	-1.962
-1.7264	-3.40446	-1.7264	-1.94464
-1.72615	-3.40463	-1.72615	-1.92729
-1.72591	-3.45143	-1.72591	-1.95553
-1.72566	-3.49217	-1.72566	-1.98378
-1.72542	-3.50724	-1.72542	-1.97294
-1.72518	-3.50983	-1.72518	-1.9621
-1.72493	-3.4969	-1.72493	-1.92551
-1.72469	-3.46922	-1.72469	-1.88892
-1.72444	-3.4601	-1.72444	-1.96551
-1.7242	-3.48307	-1.7242	-2.0421
-1.72395	-3.49634	-1.72395	-2.05843
-1.72371	-3.47561	-1.72371	-2.00963
-1.72347	-3.46571	-1.72347	-1.9364
-1.72322	-3.49642	-1.72322	-1.90225
-1.72298	-3.51023	-1.72298	-1.90312
-1.72273	-3.45406	-1.72273	-1.90399
-1.72249	-3.38596	-1.72249	-1.94637
-1.72224	-3.39691	-1.72224	-1.98876
-1.722	-3.46713	-1.722	-1.9709
-1.72176	-3.49848	-1.72176	-1.95304
-1.72151	-3.46593	-1.72151	-1.93518
-1.72127	-3.43924	-1.72127	-1.91732
-1.72102	-3.46033	-1.72102	-1.9376
-1.72078	-3.48977	-1.72078	-1.95788
-1.72054	-3.48636	-1.72054	-1.97815
-1.72029	-3.46507	-1.72029	-1.99843
-1.72005	-3.45518	-1.72005	-2.01871
-1.7198	-3.45687	-1.7198	-2.03899
-1.71956	-3.46145	-1.71956	-1.99413
-1.71931	-3.474	-1.71931	-1.94928
-1.71907	-3.49563	-1.71907	-1.91388
-1.71883	-3.50944	-1.71883	-1.87849
-1.71858	-3.49942	-1.71858	-1.90823
-1.71834	-3.4712	-1.71834	-1.97706
-1.71809	-3.44946	-1.71809	-2.00273
-1.71785	-3.45813	-1.71785	-1.96327
-1.7176	-3.49359	-1.7176	-1.90182
-1.71736	-3.51752	-1.71736	-1.87946
-1.71712	-3.49629	-1.71712	-1.92648
-1.71687	-3.44802	-1.71687	-1.9735
-1.71663	-3.42178	-1.71663	-1.95782
-1.71638	-3.43019	-1.71638	-1.94215
-1.71614	-3.44394	-1.71614	-1.94235
-1.7159	-3.45438	-1.7159	-1.94256
-1.71565	-3.48577	-1.71565	-1.98184
-1.71541	-3.53047	-1.71541	-2.02113
-1.71516	-3.53552	-1.71516	-2.01268
-1.71492	-3.48499	-1.71492	-2.00423
-1.71467	-3.4366	-1.71467	-1.97625
-1.71443	-3.43609	-1.71443	-1.94826
-1.71419	-3.45174	-1.71419	-1.96179
-1.71394	-3.44218	-1.71394	-1.97533
-1.7137	-3.43359	-1.7137	-1.98887
-1.71345	-3.46728	-1.71345	-2.0024
-1.71321	-3.51304	-1.71321	-1.99416
-1.71296	-3.50561	-1.71296	-1.98591
-1.71272	-3.44496	-1.71272	-1.95813
-1.71248	-3.39674	-1.71248	-1.93035
-1.71223	-3.40278	-1.71223	-1.9563
-1.71199	-3.44338	-1.71199	-1.98225
-1.71174	-3.48179	-1.71174	-1.98866
-1.7115	-3.50155	-1.7115	-1.99507
-1.71126	-3.50199	-1.71126	-1.9738
-1.71101	-3.49089	-1.71101	-1.95253
-1.71077	-3.48208	-1.71077	-1.97034
-1.71052	-3.48243	-1.71052	-1.98815
-1.71028	-3.48814	-1.71028	-2.00719
-1.71003	-3.49959	-1.71003	-2.02622
-1.70979	-3.51738	-1.70979	-1.98011
-1.70955	-3.52145	-1.70955	-1.93401
-1.7093	-3.49174	-1.7093	-1.9608
-1.70906	-3.45342	-1.70906	-1.98759
-1.70881	-3.45146	-1.70881	-1.99973
-1.70857	-3.4743	-1.70857	-1.97279
-1.70832	-3.46847	-1.70832	-1.96945
-1.70808	-3.44121	-1.70808	-2.0052
-1.70784	-3.46136	-1.70784	-2.01815
-1.70759	-3.52645	-1.70759	-1.96597
-1.70735	-3.53379	-1.70735	-1.91073
-1.7071	-3.44983	-1.7071	-1.92063
-1.70686	-3.40084	-1.70686	-1.95495
-1.70662	-3.48785	-1.70662	-1.98927
-1.70637	-3.60026	-1.70637	-1.97759
-1.70613	-3.5564	-1.70613	-1.96592
-1.70588	-3.37947	-1.70588	-1.97378
-1.70564	-3.27637	-1.70564	-1.98164
-1.70539	-3.34952	-1.70539	-1.98515
-1.70515	-3.48218	-1.70515	-1.98866
-1.70491	-3.53711	-1.70491	-1.99217
-1.70466	-3.52693	-1.70466	-1.99569
-1.70442	-3.52605	-1.70442	-1.9882
-1.70417	-3.53089	-1.70417	-1.98072
-1.70393	-3.49752	-1.70393	-1.97324
-1.70368	-3.44348	-1.70368	-1.96576
-1.70344	-3.42345	-1.70344	-1.99675
-1.7032	-3.44203	-1.7032	-2.02774
-1.70295	-3.46082	-1.70295	-2.01965
-1.70271	-3.46714	-1.70271	-2.01156
-1.70246	-3.48121	-1.70246	-1.97782
-1.70222	-3.51305	-1.70222	-1.94408
-1.70197	-3.55312	-1.70197	-1.91035
-1.70173	-3.58846	-1.70173	-1.87661
-1.70149	-3.59906	-1.70149	-1.89823
-1.70124	-3.56458	-1.70124	-1.91986
-1.701	-3.50272	-1.701	-1.96103
-1.70075	-3.46761	-1.70075	-2.0022
-1.70051	-3.47648	-1.70051	-2.01446
-1.70027	-3.47609	-1.70027	-2.02673
-1.70002	-3.42602	-1.70002	-1.99991
-1.69978	-3.37727	-1.69978	-1.97309
-1.69953	-3.40526	-1.69953	-1.9591
-1.69929	-3.48797	-1.69929	-1.9451
-1.69904	-3.52541	-1.69904	-1.97019
-1.6988	-3.48126	-1.6988	-1.99528
-1.69856	-3.43223	-1.69856	-1.96337
-1.69831	-3.45158	-1.69831	-1.93146
-1.69807	-3.50515	-1.69807	-1.98831
-1.69782	-3.50972	-1.69782	-2.04515
-1.69758	-3.4573	-1.69758	-2.03384
-1.69733	-3.42458	-1.69733	-1.98346
-1.69709	-3.4642	-1.69709	-1.96808
-1.69685	-3.53227	-1.69685	-1.99179
-1.6966	-3.54311	-1.6966	-2.0098
-1.69636	-3.47605	-1.69636	-1.96267
-1.69611	-3.403	-1.69611	-1.91799
-1.69587	-3.40404	-1.69587	-1.93844
-1.69563	-3.46994	-1.69563	-1.99084
-1.69538	-3.51341	-1.69538	-2.04325
-1.69514	-3.4829	-1.69514	-2.00854
-1.69489	-3.43293	-1.69489	-1.97383
-1.69465	-3.45012	-1.69465	-1.95337
-1.6944	-3.5331	-1.6944	-1.9329
-1.69416	-3.59645	-1.69416	-1.95152
-1.69392	-3.58707	-1.69392	-1.97014
-1.69367	-3.53744	-1.69367	-1.96789
-1.69343	-3.49505	-1.69343	-1.96565
-1.69318	-3.46619	-1.69318	-1.98294
-1.69294	-3.45648	-1.69294	-2.00024
-1.69269	-3.49539	-1.69269	-1.9927
-1.69245	-3.56854	-1.69245	-1.98516
-1.69221	-3.5904	-1.69221	-1.97763
-1.69196	-3.51731	-1.69196	-1.97009
-1.69172	-3.43537	-1.69172	-1.97924
-1.69147	-3.44905	-1.69147	-1.9884
-1.69123	-3.52355	-1.69123	-1.99755
-1.69099	-3.54236	-1.69099	-2.0067
-1.69074	-3.49651	-1.69074	-1.9955
-1.6905	-3.49307	-1.6905	-1.9843
-1.69025	-3.5689	-1.69025	-1.9731
-1.69001	-3.624	-1.69001	-1.9619
-1.68976	-3.58197	-1.68976	-1.99604
-1.68952	-3.50461	-1.68952	-2.03019
-1.68928	-3.4844	-1.68928	-2.02525
-1.68903	-3.5143	-1.68903	-1.98123
-1.68879	-3.53415	-1.68879	-1.95798
-1.68854	-3.53116	-1.68854	-1.99986
-1.6883	-3.52278	-1.6883	-2.05884
-1.68805	-3.50313	-1.68805	-2.05268
-1.68781	-3.47312	-1.68781	-2.00927
-1.68757	-3.46546	-1.68757	-1.96586
-1.68732	-3.47964	-1.68732	-1.98352
-1.68708	-3.45735	-1.68708	-2.00118
-1.68683	-3.38674	-1.68683	-2.00378
-1.68659	-3.35763	-1.68659	-2.00637
-1.68635	-3.43374	-1.68635	-2.00897
-1.6861	-3.54063	-1.6861	-2.01156
-1.68586	-3.57241	-1.68586	-1.97579
-1.68561	-3.54493	-1.68561	-1.94001
-1.68537	-3.54077	-1.68537	-1.96938
-1.68512	-3.56115	-1.68512	-1.99874
-1.68488	-3.54937	-1.68488	-1.96948
-1.68464	-3.51622	-1.68464	-1.94022
-1.68439	-3.5168	-1.68439	-1.95004
-1.68415	-3.53069	-1.68415	-1.95986
-1.6839	-3.49201	-1.6839	-1.96093
-1.68366	-3.42419	-1.68366	-1.962
-1.68341	-3.41766	-1.68341	-1.96307
-1.68317	-3.47477	-1.68317	-1.96413
-1.68293	-3.50242	-1.68293	-1.99207
-1.68268	-3.4715	-1.68268	-2.02001
-1.68244	-3.46057	-1.68244	-1.98281
-1.68219	-3.51276	-1.68219	-1.94561
-1.68195	-3.56194	-1.68195	-1.98409
-1.6817	-3.5434	-1.6817	-2.02257
-1.68146	-3.4848	-1.68146	-2.02196
-1.68122	-3.44503	-1.68122	-2.02136
-1.68097	-3.43945	-1.68097	-2.01628
-1.68073	-3.4594	-1.68073	-2.01119
-1.68048	-3.49685	-1.68048	-1.98657
-1.68024	-3.52457	-1.68024	-1.96195
-1.68	-3.51602	-1.68	-1.96032
-1.67975	-3.49628	-1.67975	-1.9587
-1.67951	-3.50634	-1.67951	-1.99616
-1.67926	-3.52272	-1.67926	-2.03362
-1.67902	-3.49849	-1.67902	-2.00147
-1.67877	-3.47321	-1.67877	-1.96931
-1.67853	-3.52793	-1.67853	-2.00229
-1.67829	-3.6257	-1.67829	-2.03528
-1.67804	-3.6293	-1.67804	-2.02999
-1.6778	-3.51101	-1.6778	-2.0247
-1.67755	-3.41127	-1.67755	-2.01942
-1.67731	-3.43083	-1.67731	-2.01413
-1.67706	-3.49278	-1.67706	-2.01292
-1.67682	-3.49192	-1.67682	-2.0117
-1.67658	-3.46306	-1.67658	-2.01049
-1.67633	-3.49326	-1.67633	-2.00927
-1.67609	-3.55879	-1.67609	-2.00663
-1.67584	-3.57275	-1.67584	-2.00399
-1.6756	-3.53944	-1.6756	-2.00135
-1.67536	-3.53998	-1.67536	-1.99871
-1.67511	-3.58747	-1.67511	-1.96432
-1.67487	-3.60591	-1.67487	-1.92993
-1.67462	-3.5585	-1.67462	-1.93461
-1.67438	-3.51023	-1.67438	-1.9393
-1.67413	-3.53448	-1.67413	-1.958
-1.67389	-3.60937	-1.67389	-1.9767
-1.67365	-3.64343	-1.67365	-1.99541
-1.6734	-3.59069	-1.6734	-2.01411
-1.67316	-3.51114	-1.67316	-1.98925
-1.67291	-3.4963	-1.67291	-1.96439
-1.67267	-3.5426	-1.67267	-1.97861
-1.67242	-3.54958	-1.67242	-1.99284
-1.67218	-3.47057	-1.67218	-1.99973
-1.67194	-3.39979	-1.67194	-2.00663
-1.67169	-3.43849	-1.67169	-1.99398
-1.67145	-3.53136	-1.67145	-1.98133
-1.6712	-3.54409	-1.6712	-1.98864
-1.67096	-3.47148	-1.67096	-1.99594
-1.67072	-3.43898	-1.67072	-2.02034
-1.67047	-3.50025	-1.67047	-2.04474
-1.67023	-3.56852	-1.67023	-2.03851
-1.66998	-3.57007	-1.66998	-1.99319
-1.66974	-3.5342	-1.66974	-1.95276
-1.66949	-3.49483	-1.66949	-1.97747
-1.66925	-3.43509	-1.66925	-2.02334
-1.66901	-3.38049	-1.66901	-2.06922
-1.66876	-3.41488	-1.66876	-2.05403
-1.66852	-3.53468	-1.66852	-2.03884
-1.66827	-3.6099	-1.66827	-1.99932
-1.66803	-3.56947	-1.66803	-1.95981
-1.66778	-3.50917	-1.66778	-1.95938
-1.66754	-3.5281	-1.66754	-1.99803
-1.6673	-3.57243	-1.6673	-2.03912
-1.66705	-3.54631	-1.66705	-2.01507
-1.66681	-3.477	-1.66681	-1.94299
-1.66656	-3.45349	-1.66656	-1.90999
-1.66632	-3.48024	-1.66632	-1.95978
-1.66608	-3.50417	-1.66608	-2.00958
-1.66583	-3.52058	-1.66583	-1.97062
-1.66559	-3.54726	-1.66559	-1.93167
-1.66534	-3.55478	-1.66534	-1.96925
-1.6651	-3.52053	-1.6651	-2.00683
-1.66485	-3.49165	-1.66485	-1.97927
-1.66461	-3.50453	-1.66461	-1.95172
-1.66437	-3.51117	-1.66437	-1.94258
-1.66412	-3.47657	-1.66412	-1.93345
-1.66388	-3.46609	-1.66388	-1.9634
-1.66363	-3.52863	-1.66363	-1.99334
-1.66339	-3.5797	-1.66339	-2.00701
-1.66314	-3.52971	-1.66314	-2.02067
-1.6629	-3.44992	-1.6629	-2.01479
-1.66266	-3.46357	-1.66266	-2.00892
-1.66241	-3.53478	-1.66241	-2.0123
-1.66217	-3.52904	-1.66217	-2.01568
-1.66192	-3.44354	-1.66192	-1.99953
-1.66168	-3.40637	-1.66168	-1.98337
-1.66144	-3.45853	-1.66144	-1.9778
-1.66119	-3.50469	-1.66119	-1.97223
-1.66095	-3.49467	-1.66095	-2.00574
-1.6607	-3.4972	-1.6607	-2.03925
-1.66046	-3.55513	-1.66046	-2.02716
-1.66021	-3.60311	-1.66021	-2.01507
-1.65997	-3.58132	-1.65997	-2.00299
-1.65973	-3.52418	-1.65973	-1.9909
-1.65948	-3.48654	-1.65948	-2.00691
-1.65924	-3.46944	-1.65924	-2.02291
-1.65899	-3.45941	-1.65899	-1.99983
-1.65875	-3.46467	-1.65875	-1.97676
-1.6585	-3.48096	-1.6585	-1.99098
-1.65826	-3.4898	-1.65826	-2.0052
-1.65802	-3.5077	-1.65802	-1.99988
-1.65777	-3.5641	-1.65777	-1.99457
-1.65753	-3.62168	-1.65753	-1.98436
-1.65728	-3.60449	-1.65728	-1.97416
-1.65704	-3.52073	-1.65704	-1.9835
-1.65679	-3.4689	-1.65679	-1.99284
-1.65655	-3.49817	-1.65655	-1.96187
-1.65631	-3.54949	-1.65631	-1.9309
-1.65606	-3.56201	-1.65606	-1.93902
-1.65582	-3.55016	-1.65582	-1.94714
-1.65557	-3.54107	-1.65557	-1.96625
-1.65533	-3.5236	-1.65533	-1.98536
-1.65509	-3.50384	-1.65509	-2.00446
-1.65484	-3.52762	-1.65484	-2.02357
-1.6546	-3.59346	-1.6546	-1.9996
-1.65435	-3.61817	-1.65435	-1.97564
-1.65411	-3.55218	-1.65411	-1.99075
-1.65386	-3.46475	-1.65386	-2.00586
-1.65362	-3.44631	-1.65362	-2.00998
-1.65338	-3.48024	-1.65338	-2.01411
-1.65313	-3.4882	-1.65313	-1.99869
-1.65289	-3.46305	-1.65289	-1.98327
-1.65264	-3.47112	-1.65264	-1.99492
-1.6524	-3.53486	-1.6524	-2.00658
-1.65215	-3.59291	-1.65215	-2.01823
-1.65191	-3.58987	-1.65191	-2.02988
-1.65167	-3.54572	-1.65167	-2.00245
-1.65142	-3.51172	-1.65142	-1.97502
-1.65118	-3.50062	-1.65118	-1.96714
-1.65093	-3.49251	-1.65093	-1.95925
-1.65069	-3.48206	-1.65069	-1.96413
-1.65045	-3.4817	-1.65045	-1.96902
-1.6502	-3.48708	-1.6502	-2.01299
-1.64996	-3.47692	-1.64996	-2.05695
-1.64971	-3.45339	-1.64971	-2.04922
-1.64947	-3.44846	-1.64947	-2.04148
-1.64922	-3.47312	-1.64922	-1.99467
-1.64898	-3.49288	-1.64898	-1.94785
-1.64874	-3.48216	-1.64874	-1.9447
-1.64849	-3.4705	-1.64849	-1.94154
-1.64825	-3.49148	-1.64825	-1.97747
-1.648	-3.51508	-1.648	-2.01339
-1.64776	-3.49217	-1.64776	-2.00332
-1.64751	-3.44811	-1.64751	-1.99324
-1.64727	-3.45576	-1.64727	-1.98317
-1.64703	-3.51552	-1.64703	-1.97309
-1.64678	-3.54551	-1.64678	-1.96815
-1.64654	-3.50899	-1.64654	-1.96322
-1.64629	-3.46867	-1.64629	-1.97782
-1.64605	-3.48267	-1.64605	-1.99243
-1.64581	-3.52405	-1.64581	-1.97894
-1.64556	-3.54395	-1.64556	-1.96546
-1.64532	-3.54109	-1.64532	-1.99105
-1.64507	-3.52562	-1.64507	-2.01665
-1.64483	-3.48823	-1.64483	-2.00632
-1.64458	-3.45056	-1.64458	-1.99599
-1.64434	-3.46605	-1.64434	-1.9881
-1.6441	-3.51969	-1.6441	-1.98022
-1.64385	-3.51624	-1.64385	-1.99024
-1.64361	-3.43251	-1.64361	-2.03935
-1.64336	-3.38439	-1.64336	-2.0738
-1.64312	-3.456	-1.64312	-2.03009
-1.64287	-3.5581	-1.64287	-1.972
-1.64263	-3.56625	-1.64263	-1.95299
-1.64239	-3.51395	-1.64239	-1.97225
-1.64214	-3.51504	-1.64214	-1.99151
-1.6419	-3.56105	-1.6419	-1.99042
-1.64165	-3.54926	-1.64165	-1.98932
-1.64141	-3.47807	-1.64141	-2.02731
-1.64117	-3.45751	-1.64117	-2.0653
-1.64092	-3.52348	-1.64092	-1.9953
-1.64068	-3.58273	-1.64068	-1.92531
-1.64043	-3.56621	-1.64043	-1.94976
-1.64019	-3.51916	-1.64019	-2.05237
-1.63994	-3.50576	-1.63994	-2.0524
-1.6397	-3.5209	-1.6397	-1.97426
-1.63946	-3.53185	-1.63946	-1.9352
-1.63921	-3.53221	-1.63921	-1.97431
-1.63897	-3.52672	-1.63897	-2.03456
-1.63872	-3.51859	-1.63872	-2.01665
-1.63848	-3.52247	-1.63848	-1.98653
-1.63823	-3.54136	-1.63823	-1.99548
-1.63799	-3.54248	-1.63799	-1.99955
-1.63775	-3.50922	-1.63775	-2.00362
-1.6375	-3.48815	-1.6375	-2.01014
-1.63726	-3.51773	-1.63726	-2.01665
-1.63701	-3.54997	-1.63701	-2.02164
-1.63677	-3.52659	-1.63677	-2.02663
-1.63652	-3.48862	-1.63652	-1.99253
-1.63628	-3.50777	-1.63628	-1.95844
-1.63604	-3.55087	-1.63604	-1.98459
-1.63579	-3.53559	-1.63579	-2.01075
-1.63555	-3.48925	-1.63555	-1.99782
-1.6353	-3.51015	-1.6353	-1.9849
-1.63506	-3.58452	-1.63506	-1.97823
-1.63482	-3.59504	-1.63482	-1.97156
-1.63457	-3.52162	-1.63457	-1.9649
-1.63433	-3.47907	-1.63433	-1.95823
-1.63408	-3.52293	-1.63408	-1.97436
-1.63384	-3.56841	-1.63384	-1.99049
-1.63359	-3.55261	-1.63359	-2.00663
-1.63335	-3.53291	-1.63335	-2.02276
-1.63311	-3.55575	-1.63311	-2.0107
-1.63286	-3.56068	-1.63286	-1.99864
-1.63262	-3.50105	-1.63262	-2.02322
-1.63237	-3.44502	-1.63237	-2.04779
-1.63213	-3.46081	-1.63213	-2.00561
-1.63188	-3.49673	-1.63188	-1.92434
-1.63164	-3.47489	-1.63164	-1.90739
-1.6314	-3.42748	-1.6314	-1.96861
-1.63115	-3.43884	-1.63115	-2.03645
-1.63091	-3.50688	-1.63091	-2.02612
-1.63066	-3.55627	-1.63066	-1.95309
-1.63042	-3.55334	-1.63042	-1.95823
-1.63018	-3.5293	-1.63018	-2.0106
-1.62993	-3.5149	-1.62993	-2.02388
-1.62969	-3.51511	-1.62969	-1.99889
-1.62944	-3.52822	-1.62944	-1.97391
-1.6292	-3.54352	-1.6292	-1.97355
-1.62895	-3.54091	-1.62895	-1.97319
-1.62871	-3.52159	-1.62871	-1.97284
-1.62847	-3.51042	-1.62847	-1.97248
-1.62822	-3.51004	-1.62822	-1.97375
-1.62798	-3.49661	-1.62798	-1.97502
-1.62773	-3.47605	-1.62773	-1.9763
-1.62749	-3.48791	-1.62749	-1.97757
-1.62724	-3.5333	-1.62724	-2.00948
-1.627	-3.56109	-1.627	-2.04138
-1.62676	-3.54997	-1.62676	-2.00815
-1.62651	-3.53934	-1.62651	-1.97492
-1.62627	-3.55315	-1.62627	-1.96653
-1.62602	-3.56365	-1.62602	-1.95813
-1.62578	-3.55874	-1.62578	-1.98882
-1.62554	-3.5689	-1.62554	-2.0195
-1.62529	-3.59242	-1.62529	-2.02271
-1.62505	-3.57601	-1.62505	-2.02591
-1.6248	-3.51422	-1.6248	-2.00958
-1.62456	-3.48413	-1.62456	-1.99324
-1.62431	-3.52452	-1.62431	-2.02698
-1.62407	-3.56233	-1.62407	-2.06072
-1.62383	-3.52807	-1.62383	-2.02932
-1.62358	-3.47054	-1.62358	-1.99792
-1.62334	-3.47564	-1.62334	-1.99187
-1.62309	-3.52975	-1.62309	-1.98581
-1.62285	-3.55053	-1.62285	-1.97976
-1.6226	-3.51425	-1.6226	-1.9737
-1.62236	-3.47116	-1.62236	-1.988
-1.62212	-3.45834	-1.62212	-2.0023
-1.62187	-3.46791	-1.62187	-2.0166
-1.62163	-3.48838	-1.62163	-2.0309
-1.62138	-3.52045	-1.62138	-2.01864
-1.62114	-3.55592	-1.62114	-2.00637
-1.6209	-3.5769	-1.6209	-1.99411
-1.62065	-3.57047	-1.62065	-1.98184
-1.62041	-3.53293	-1.62041	-2.0111
-1.62016	-3.48326	-1.62016	-2.04036
-1.61992	-3.47026	-1.61992	-2.00449
-1.61967	-3.51901	-1.61967	-1.96861
-1.61943	-3.57297	-1.61943	-1.97789
-1.61919	-3.5566	-1.61919	-1.98716
-1.61894	-3.49689	-1.61894	-1.99644
-1.6187	-3.49273	-1.6187	-2.00571
-1.61845	-3.55051	-1.61845	-2.01743
-1.61821	-3.56304	-1.61821	-2.02914
-1.61796	-3.49111	-1.61796	-2.02458
-1.61772	-3.44281	-1.61772	-1.94185
-1.61748	-3.49927	-1.61748	-1.87967
-1.61723	-3.57866	-1.61723	-1.89566
-1.61699	-3.57342	-1.61699	-1.97598
-1.61674	-3.51988	-1.61674	-2.01721
-1.6165	-3.51125	-1.6165	-2.01325
-1.61626	-3.52809	-1.61626	-2.0093
-1.61601	-3.49473	-1.61601	-2.02244
-1.61577	-3.44346	-1.61577	-2.03558
-1.61552	-3.47054	-1.61552	-2.01249
-1.61528	-3.55662	-1.61528	-1.9894
-1.61503	-3.581	-1.61503	-2.00539
-1.61479	-3.51594	-1.61479	-2.02138
-1.61455	-3.46835	-1.61455	-2.02394
-1.6143	-3.50321	-1.6143	-2.0265
-1.61406	-3.54989	-1.61406	-2.02906
-1.61381	-3.53038	-1.61381	-2.03161
-1.61357	-3.48057	-1.61357	-2.0129
-1.61332	-3.48137	-1.61332	-1.99418
-1.61308	-3.53726	-1.61308	-2.01455
-1.61284	-3.58474	-1.61284	-2.03492
-1.61259	-3.58324	-1.61259	-2.01743
-1.61235	-3.54987	-1.61235	-1.99993
-1.6121	-3.52382	-1.6121	-2.00198
-1.61186	-3.52605	-1.61186	-2.00403
-1.61161	-3.5461	-1.61161	-2.00133
-1.61137	-3.55868	-1.61137	-1.99864
-1.61113	-3.55848	-1.61113	-1.99594
-1.61088	-3.56779	-1.61088	-1.99324
-1.61064	-3.5943	-1.61064	-1.99177
-1.61039	-3.60545	-1.61039	-1.99029
-1.61015	-3.57679	-1.61015	-1.98882
-1.60991	-3.54302	-1.60991	-1.98734
-1.60966	-3.55487	-1.60966	-1.97803
-1.60942	-3.59643	-1.60942	-1.96871
-1.60917	-3.59672	-1.60917	-1.9594
-1.60893	-3.52895	-1.60893	-1.95009
-1.60868	-3.455	-1.60868	-1.99411
-1.60844	-3.45213	-1.60844	-2.03813
-1.6082	-3.51971	-1.6082	-2.01701
-1.60795	-3.57994	-1.60795	-1.99589
-1.60771	-3.5671	-1.60771	-2.00039
-1.60746	-3.50048	-1.60746	-2.0049
-1.60722	-3.45369	-1.60722	-1.98986
-1.60697	-3.45685	-1.60697	-1.97482
-1.60673	-3.46755	-1.60673	-1.98258
-1.60649	-3.45872	-1.60649	-1.99034
-1.60624	-3.47614	-1.60624	-1.9981
-1.606	-3.54474	-1.606	-2.00586
-1.60575	-3.5763	-1.60575	-2.01118
-1.60551	-3.48492	-1.60551	-2.0165
-1.60527	-3.36438	-1.60527	-2.04136
-1.60502	-3.39829	-1.60502	-2.06622
-1.60478	-3.5778	-1.60478	-2.04629
-1.60453	-3.6775	-1.60453	-2.02637
-1.60429	-3.57645	-1.60429	-1.98691
-1.60404	-3.43374	-1.60404	-1.94744
-1.6038	-3.43359	-1.6038	-1.98613
-1.60356	-3.51591	-1.60356	-2.02482
-1.60331	-3.52109	-1.60331	-2.02524
-1.60307	-3.47199	-1.60307	-1.98658
-1.60282	-3.50714	-1.60282	-1.9585
-1.60258	-3.61284	-1.60258	-2.00859
-1.60233	-3.64247	-1.60233	-2.04157
-1.60209	-3.5764	-1.60209	-1.9964
-1.60185	-3.54778	-1.60185	-1.94308
-1.6016	-3.59668	-1.6016	-1.96793
-1.60136	-3.60245	-1.60136	-2.00499
-1.60111	-3.50805	-1.60111	-2.00296
-1.60087	-3.42596	-1.60087	-1.97692
-1.60063	-3.4456	-1.60063	-1.95088
-1.60038	-3.49738	-1.60038	-1.98753
-1.60014	-3.50003	-1.60014	-2.02418
-1.59989	-3.49986	-1.59989	-1.9829
-1.59965	-3.55418	-1.59965	-1.94162
-1.5994	-3.59827	-1.5994	-1.96547
-1.59916	-3.55688	-1.59916	-1.98932
-1.59892	-3.49826	-1.59892	-1.98631
-1.59867	-3.54025	-1.59867	-1.98329
-1.59843	-3.65594	-1.59843	-1.98028
-1.59818	-3.70371	-1.59818	-1.97726
-1.59794	-3.63062	-1.59794	-2.0117
-1.59769	-3.53148	-1.59769	-2.04614
-1.59745	-3.5032	-1.59745	-2.0415
-1.59721	-3.53636	-1.59721	-2.03685
-1.59696	-3.57153	-1.59696	-2.01023
-1.59672	-3.58772	-1.59672	-1.9836
-1.59647	-3.59863	-1.59647	-2.02211
-1.59623	-3.60579	-1.59623	-2.06062
-1.59599	-3.59415	-1.59599	-2.01886
-1.59574	-3.56187	-1.59574	-1.97711
-1.5955	-3.53133	-1.5955	-2.00049
-1.59525	-3.52654	-1.59525	-2.02388
-1.59501	-3.5446	-1.59501	-2.03016
-1.59476	-3.55988	-1.59476	-2.03645
-1.59452	-3.56012	-1.59452	-2.04273
-1.59428	-3.56105	-1.59428	-2.04902
-1.59403	-3.57001	-1.59403	-2.06914
-1.59379	-3.56201	-1.59379	-2.08927
-1.59354	-3.52512	-1.59354	-2.07031
-1.5933	-3.50225	-1.5933	-2.05136
-1.59305	-3.53535	-1.59305	-1.9982
-1.59281	-3.58826	-1.59281	-1.94505
-1.59257	-3.59137	-1.59257	-1.98309
-1.59232	-3.55342	-1.59232	-2.02113
-1.59208	-3.55084	-1.59208	-2.00339
-1.59183	-3.60182	-1.59183	-1.98566
-1.59159	-3.63608	-1.59159	-1.96793
-1.59134	-3.61077	-1.59134	-1.95019
-1.5911	-3.57073	-1.5911	-1.94019
-1.59086	-3.55911	-1.59086	-1.93019
-1.59061	-3.55316	-1.59061	-1.95846
-1.59037	-3.53589	-1.59037	-2.02581
-1.59012	-3.54692	-1.59012	-2.05958
-1.58988	-3.59862	-1.58988	-2.01518
-1.58964	-3.62094	-1.58964	-1.95123
-1.58939	-3.56909	-1.58939	-1.96546
-1.58915	-3.51643	-1.58915	-2.00044
-1.5889	-3.54538	-1.5889	-1.99635
-1.58866	-3.60332	-1.58866	-1.98004
-1.58841	-3.57862	-1.58841	-1.96373
-1.58817	-3.48537	-1.58817	-2.00831
-1.58793	-3.44952	-1.58793	-2.05288
-1.58768	-3.51472	-1.58768	-2.03232
-1.58744	-3.58136	-1.58744	-2.01177
-1.58719	-3.56338	-1.58719	-1.99854
-1.58695	-3.50199	-1.58695	-1.9853
-1.5867	-3.4794	-1.5867	-2.01116
-1.58646	-3.50495	-1.58646	-2.03701
-1.58622	-3.54204	-1.58622	-2.02886
-1.58597	-3.58037	-1.58597	-2.02072
-1.58573	-3.61935	-1.58573	-2.01258
-1.58548	-3.62912	-1.58548	-2.00444
-1.58524	-3.59177	-1.58524	-2.00729
-1.585	-3.54884	-1.585	-2.01014
-1.58475	-3.55031	-1.58475	-2.00566
-1.58451	-3.58003	-1.58451	-2.04026
-1.58426	-3.58683	-1.58426	-2.08301
-1.58402	-3.56921	-1.58402	-2.04759
-1.58377	-3.56939	-1.58377	-1.97146
-1.58353	-3.59332	-1.58353	-1.93442
-1.58329	-3.60081	-1.58329	-1.98001
-1.58304	-3.58121	-1.58304	-2.02561
-1.5828	-3.57571	-1.5828	-1.98734
-1.58255	-3.60132	-1.58255	-1.94907
-1.58231	-3.60989	-1.58231	-1.96169
-1.58206	-3.56302	-1.58206	-2.05248
-1.58182	-3.50336	-1.58182	-2.08057
-1.58158	-3.49829	-1.58158	-2.03049
-1.58133	-3.53955	-1.58133	-1.99833
-1.58109	-3.56021	-1.58109	-2.00525
-1.58084	-3.54258	-1.58084	-2.00485
-1.5806	-3.54281	-1.5806	-2.00444
-1.58036	-3.59402	-1.58036	-2.00006
-1.58011	-3.64636	-1.58011	-1.99569
-1.57987	-3.64084	-1.57987	-1.99864
-1.57962	-3.59731	-1.57962	-1.96251
-1.57938	-3.57895	-1.57938	-1.93777
-1.57913	-3.59698	-1.57913	-1.99121
-1.57889	-3.60565	-1.57889	-2.08128
-1.57865	-3.58147	-1.57865	-2.09319
-1.5784	-3.553	-1.5784	-2.01238
-1.57816	-3.54639	-1.57816	-1.93157
-1.57791	-3.55012	-1.57791	-1.91671
-1.57767	-3.55016	-1.57767	-1.98001
-1.57742	-3.55913	-1.57742	-2.02296
-1.57718	-3.58567	-1.57718	-2.02683
-1.57694	-3.60554	-1.57694	-2.01848
-1.57669	-3.59096	-1.57669	-2.01014
-1.57645	-3.54918	-1.57645	-1.99678
-1.5762	-3.50865	-1.5762	-1.98342
-1.57596	-3.48515	-1.57596	-2.00915
-1.57572	-3.48382	-1.57572	-2.03487
-1.57547	-3.51308	-1.57547	-2.03861
-1.57523	-3.56551	-1.57523	-2.04235
-1.57498	-3.60015	-1.57498	-2.04365
-1.57474	-3.58201	-1.57474	-2.04495
-1.57449	-3.53592	-1.57449	-2.03637
-1.57425	-3.52324	-1.57425	-1.98871
-1.57401	-3.55954	-1.57401	-1.95571
-1.57376	-3.5925	-1.57376	-2.00088
-1.57352	-3.5775	-1.57352	-2.0782
-1.57327	-3.53917	-1.57327	-2.11644
-1.57303	-3.52757	-1.57303	-2.06431
-1.57278	-3.54082	-1.57278	-2.01217
-1.57254	-3.53643	-1.57254	-2.00346
-1.5723	-3.50889	-1.5723	-1.99474
-1.57205	-3.50206	-1.57205	-2.00557
-1.57181	-3.53221	-1.57181	-2.0164
-1.57156	-3.55084	-1.57156	-1.99343
-1.57132	-3.52132	-1.57132	-1.97047
-1.57108	-3.49097	-1.57108	-2.0102
-1.57083	-3.52833	-1.57083	-2.04993
-1.57059	-3.60772	-1.57059	-2.06025
-1.57034	-3.6281	-1.57034	-2.03149
-1.5701	-3.55713	-1.5701	-1.97829
-1.56985	-3.48529	-1.56985	-2.00327
-1.56961	-3.49787	-1.56961	-2.06
-1.56937	-3.55376	-1.56937	-2.07764
-1.56912	-3.55456	-1.56912	-2.03341
-1.56888	-3.49439	-1.56888	-1.98917
-1.56863	-3.45969	-1.56863	-2.01427
-1.56839	-3.48973	-1.56839	-2.07845
-1.56814	-3.52343	-1.56814	-2.10437
-1.5679	-3.50821	-1.5679	-2.05212
-1.56766	-3.486	-1.56766	-1.98196
-1.56741	-3.52011	-1.56741	-1.98996
-1.56717	-3.58826	-1.56717	-2.0403
-1.56692	-3.61294	-1.56692	-2.09064
-1.56668	-3.5739	-1.56668	-2.05987
-1.56643	-3.52703	-1.56643	-2.02909
-1.56619	-3.51692	-1.56619	-1.99832
-1.56595	-3.52903	-1.56595	-1.96754
-1.5657	-3.53953	-1.5657	-2.01697
-1.56546	-3.55996	-1.56546	-2.06639
-1.56521	-3.60404	-1.56521	-2.0287
-1.56497	-3.64503	-1.56497	-1.991
-1.56473	-3.64018	-1.56473	-1.95823
-1.56448	-3.58449	-1.56448	-1.9906
-1.56424	-3.51911	-1.56424	-2.05553
-1.56399	-3.49577	-1.56399	-2.05533
-1.56375	-3.53912	-1.56375	-2.01075
-1.5635	-3.62057	-1.5635	-1.96617
-1.56326	-3.66166	-1.56326	-1.98917
-1.56302	-3.60269	-1.56302	-2.01217
-1.56277	-3.49245	-1.56277	-2.03141
-1.56253	-3.462	-1.56253	-2.05064
-1.56228	-3.56202	-1.56228	-2.02428
-1.56204	-3.67318	-1.56204	-1.99792
-1.56179	-3.65482	-1.56179	-1.98948
-1.56155	-3.54829	-1.56155	-1.98103
-1.56131	-3.52214	-1.56131	-2.00515
-1.56106	-3.6152	-1.56106	-2.02927
-1.56082	-3.66937	-1.56082	-1.99563
-1.56057	-3.57448	-1.56057	-1.962
-1.56033	-3.45053	-1.56033	-2.00001
-1.56009	-3.47218	-1.56009	-2.07711
-1.55984	-3.60394	-1.55984	-2.09517
-1.5596	-3.66048	-1.5596	-2.0481
-1.55935	-3.58717	-1.55935	-1.99859
-1.55911	-3.5175	-1.55911	-1.98815
-1.55886	-3.54482	-1.55886	-1.99655
-1.55862	-3.59613	-1.55862	-2.00495
-1.55838	-3.58481	-1.55838	-2.01579
-1.55813	-3.55175	-1.55813	-2.02663
-1.55789	-3.57022	-1.55789	-2.03665
-1.55764	-3.61513	-1.55764	-2.04668
-1.5574	-3.62501	-1.5574	-2.02413
-1.55715	-3.61755	-1.55715	-2.00159
-1.55691	-3.64248	-1.55691	-2.00331
-1.55667	-3.6746	-1.55667	-2.00502
-1.55642	-3.65427	-1.55642	-2.00674
-1.55618	-3.59769	-1.55618	-2.00846
-1.55593	-3.57103	-1.55593	-2.0285
-1.55569	-3.57992	-1.55569	-2.04853
-1.55545	-3.57653	-1.55545	-2.04903
-1.5552	-3.55932	-1.5552	-2.04952
-1.55496	-3.5732	-1.55496	-2.04229
-1.55471	-3.61554	-1.55471	-2.03505
-1.55447	-3.63015	-1.55447	-2.04735
-1.55422	-3.60178	-1.55422	-2.05965
-1.55398	-3.57678	-1.55398	-2.02188
-1.55374	-3.57923	-1.55374	-1.98411
-1.55349	-3.5789	-1.55349	-2.00496
-1.55325	-3.55571	-1.55325	-2.02581
-1.553	-3.52898	-1.553	-2.01954
-1.55276	-3.51097	-1.55276	-2.01327
-1.55251	-3.49732	-1.55251	-2.007
-1.55227	-3.51028	-1.55227	-2.00072
-1.55203	-3.57638	-1.55203	-2.03638
-1.55178	-3.64771	-1.55178	-2.07204
-1.55154	-3.63084	-1.55154	-2.01407
-1.55129	-3.52411	-1.55129	-1.95609
-1.55105	-3.44363	-1.55105	-1.94596
-1.55081	-3.46808	-1.55081	-2.00095
-1.55056	-3.53384	-1.55056	-2.06083
-1.55032	-3.54134	-1.55032	-2.08164
-1.55007	-3.4963	-1.55007	-2.05155
-1.54983	-3.47382	-1.54983	-2.02146
-1.54958	-3.4941	-1.54958	-2.03453
-1.54934	-3.51461	-1.54934	-2.04759
-1.5491	-3.51689	-1.5491	-2.04751
-1.54885	-3.52585	-1.54885	-2.04744
-1.54861	-3.55254	-1.54861	-2.04736
-1.54836	-3.57875	-1.54836	-2.04729
-1.54812	-3.59511	-1.54812	-2.02115
-1.54787	-3.60666	-1.54787	-1.99502
-1.54763	-3.60689	-1.54763	-1.98843
-1.54739	-3.58872	-1.54739	-1.98184
-1.54714	-3.57254	-1.54714	-1.99907
-1.5469	-3.58141	-1.5469	-2.01629
-1.54665	-3.5963	-1.54665	-2.03352
-1.54641	-3.57851	-1.54641	-2.05075
-1.54616	-3.53156	-1.54616	-2.05291
-1.54592	-3.50043	-1.54592	-2.05507
-1.54568	-3.51138	-1.54568	-2.03769
-1.54543	-3.54891	-1.54543	-2.02032
-1.54519	-3.5884	-1.54519	-2.03398
-1.54494	-3.6152	-1.54494	-2.04764
-1.5447	-3.61518	-1.5447	-2.01571
-1.54446	-3.58552	-1.54446	-1.98378
-1.54421	-3.55624	-1.54421	-2.01373
-1.54397	-3.56457	-1.54397	-2.04367
-1.54372	-3.60415	-1.54372	-2.02802
-1.54348	-3.63185	-1.54348	-2.01238
-1.54323	-3.62643	-1.54323	-1.99602
-1.54299	-3.60645	-1.54299	-1.97966
-1.54275	-3.58953	-1.54275	-2.02192
-1.5425	-3.57326	-1.5425	-2.06418
-1.54226	-3.56352	-1.54226	-2.05596
-1.54201	-3.58017	-1.54201	-2.04774
-1.54177	-3.6159	-1.54177	-2.03953
-1.54152	-3.62518	-1.54152	-2.03131
-1.54128	-3.58146	-1.54128	-2.03151
-1.54104	-3.52228	-1.54104	-2.03171
-1.54079	-3.5105	-1.54079	-2.03192
-1.54055	-3.5622	-1.54055	-2.03212
-1.5403	-3.63404	-1.5403	-2.02622
-1.54006	-3.67414	-1.54006	-2.02032
-1.53982	-3.66766	-1.53982	-2.01441
-1.53957	-3.63559	-1.53957	-2.00851
-1.53933	-3.60501	-1.53933	-2.05105
-1.53908	-3.58746	-1.53908	-2.09359
-1.53884	-3.58286	-1.53884	-2.07914
-1.53859	-3.59362	-1.53859	-1.99955
-1.53835	-3.62092	-1.53835	-1.9562
-1.53811	-3.64666	-1.53811	-1.97798
-1.53786	-3.64134	-1.53786	-2.0136
-1.53762	-3.60462	-1.53762	-2.01014
-1.53737	-3.57738	-1.53737	-2.0025
-1.53713	-3.59002	-1.53713	-1.99487
-1.53688	-3.61646	-1.53688	-2.01736
-1.53664	-3.61021	-1.53664	-2.03986
-1.5364	-3.57215	-1.5364	-2.03019
-1.53615	-3.54583	-1.53615	-2.02052
-1.53591	-3.55499	-1.53591	-2.01085
-1.53566	-3.58668	-1.53566	-2.00118
-1.53542	-3.62971	-1.53542	-2.00444
-1.53518	-3.67908	-1.53518	-2.00769
-1.53493	-3.69987	-1.53493	-2.04352
-1.53469	-3.64656	-1.53469	-2.07935
-1.53444	-3.54096	-1.53444	-2.04841
-1.5342	-3.47728	-1.5342	-2.01747
-1.53395	-3.51236	-1.53395	-2.05818
-1.53371	-3.59042	-1.53371	-2.09889
-1.53347	-3.6159	-1.53347	-2.07301
-1.53322	-3.56944	-1.53322	-2.04713
-1.53298	-3.51137	-1.53298	-2.02126
-1.53273	-3.49653	-1.53273	-1.99538
-1.53249	-3.52906	-1.53249	-2.01225
-1.53224	-3.58484	-1.53224	-2.02912
-1.532	-3.63712	-1.532	-2.01342
-1.53176	-3.66579	-1.53176	-1.99772
-1.53151	-3.66826	-1.53151	-1.99057
-1.53127	-3.65355	-1.53127	-1.98342
-1.53102	-3.61405	-1.53102	-2.00884
-1.53078	-3.5347	-1.53078	-2.03426
-1.53054	-3.44871	-1.53054	-2.03729
-1.53029	-3.43381	-1.53029	-2.04031
-1.53005	-3.50916	-1.53005	-2.04334
-1.5298	-3.58617	-1.5298	-2.04637
-1.52956	-3.58384	-1.52956	-2.03647
-1.52931	-3.54581	-1.52931	-2.02657
-1.52907	-3.56005	-1.52907	-2.06227
-1.52883	-3.60411	-1.52883	-2.09797
-1.52858	-3.584	-1.52858	-2.07382
-1.52834	-3.51193	-1.52834	-2.04968
-1.52809	-3.5096	-1.52809	-2.07113
-1.52785	-3.60642	-1.52785	-2.09258
-1.5276	-3.66876	-1.5276	-2.05978
-1.52736	-3.59949	-1.52736	-2.02698
-1.52712	-3.49246	-1.52712	-2.03978
-1.52687	-3.48822	-1.52687	-2.05258
-1.52663	-3.56467	-1.52663	-2.05479
-1.52638	-3.59133	-1.52638	-2.05701
-1.52614	-3.53632	-1.52614	-2.03968
-1.5259	-3.49042	-1.5259	-2.02235
-1.52565	-3.50767	-1.52565	-2.02128
-1.52541	-3.54634	-1.52541	-2.02021
-1.52516	-3.57334	-1.52516	-2.03869
-1.52492	-3.61345	-1.52492	-2.05716
-1.52467	-3.66817	-1.52467	-2.05283
-1.52443	-3.68351	-1.52443	-2.04851
-1.52419	-3.63812	-1.52419	-2.01161
-1.52394	-3.58431	-1.52394	-1.97472
-1.5237	-3.5607	-1.5237	-2.01222
-1.52345	-3.53731	-1.52345	-2.04973
-1.52321	-3.49394	-1.52321	-2.06769
-1.52296	-3.4811	-1.52296	-2.08566
-1.52272	-3.5397	-1.52272	-2.0393
-1.52248	-3.6152	-1.52248	-1.99294
-1.52223	-3.62406	-1.52223	-2.0052
-1.52199	-3.57158	-1.52199	-2.01747
-1.52174	-3.53358	-1.52174	-2.04683
-1.5215	-3.54083	-1.5215	-2.07619
-1.52125	-3.55168	-1.52125	-2.01273
-1.52101	-3.53559	-1.52101	-1.94928
-1.52077	-3.51901	-1.52077	-1.94566
-1.52052	-3.53299	-1.52052	-2.02021
-1.52028	-3.56339	-1.52028	-2.09476
-1.52003	-3.5761	-1.52003	-2.09115
-1.51979	-3.56267	-1.51979	-2.06535
-1.51955	-3.5428	-1.51955	-2.03955
-1.5193	-3.54066	-1.5193	-2.05446
-1.51906	-3.56925	-1.51906	-2.06937
-1.51881	-3.62067	-1.51881	-2.07085
-1.51857	-3.66187	-1.51857	-2.07232
-1.51832	-3.65637	-1.51832	-2.04367
-1.51808	-3.60169	-1.51808	-2.01502
-1.51784	-3.53595	-1.51784	-2.01805
-1.51759	-3.50057	-1.51759	-2.06016
-1.51735	-3.50535	-1.51735	-2.10716
-1.5171	-3.53425	-1.5171	-2.07599
-1.51686	-3.57134	-1.51686	-2.02365
-1.51661	-3.60692	-1.51661	-2.01039
-1.51637	-3.62528	-1.51637	-2.00528
-1.51613	-3.6082	-1.51613	-2.00016
-1.51588	-3.56153	-1.51588	-1.98996
-1.51564	-3.52551	-1.51564	-2.01884
-1.51539	-3.53737	-1.51539	-2.08924
-1.51515	-3.58295	-1.51515	-2.08148
-1.51491	-3.60825	-1.51491	-2.00655
-1.51466	-3.58962	-1.51466	-1.93162
-1.51442	-3.56739	-1.51442	-1.98859
-1.51417	-3.58549	-1.51417	-2.04556
[truncated: 63,536 more rows]
