# Supplementary material for: Direct conversion of various phosphate sources to a versatile P-X reagent [TBA][PO2X2] via redox-neutral halogenation
Source: Nat Commun. 2025 Feb 26;16:2004. doi: 10.1038/s41467-025-57255-1 (PMC11865473; doi:10.1038/s41467-025-57255-1)
Supplement: Supplementary file 3 — Source Data [file 41467_2025_57255_MOESM3_ESM.zip › Source Data/fig5B.c.xlsx]

## Sheet: fig5B.c
399.264	0.51342	399.264	-0.69391	399.264	-1.31585
401.193	0.32262	401.193	-0.61462	401.193	-1.3543
403.122	0.09861	403.122	-0.52014	403.122	-1.40013
405.05	-0.14647	405.05	-0.40858	405.05	-1.45156
406.979	-0.40963	406.979	-0.28284	406.979	-1.50648
408.908	-0.68777	408.908	-0.14729	408.908	-1.5626
410.837	-0.94508	410.837	-0.02081	410.837	-1.6116
412.766	-1.17546	412.766	0.09185	412.766	-1.65023
414.694	-1.37613	414.694	0.18707	414.694	-1.81084
416.623	-1.54151	416.623	0.26637	416.623	-1.957
418.552	-1.67555	418.552	0.32983	418.552	-2.08838
420.481	-1.79672	420.481	0.37377	420.481	-2.20668
422.41	-1.92299	422.41	0.39054	422.41	-2.3147
424.339	-2.05372	424.339	0.38176	424.339	-2.41596
426.267	-2.18934	426.267	0.35364	426.267	-2.51443
428.196	-2.33433	428.196	0.31089	428.196	-2.61425
430.125	-2.48719	430.125	0.26007	430.125	-2.71927
432.054	-2.64517	432.054	0.20346	432.054	-2.83281
433.983	-2.80919	433.983	0.14116	433.983	-2.95733
435.911	-2.97512	435.911	0.07744	435.911	-3.09434
437.84	-3.13259	437.84	0.01792	437.84	-3.24441
439.769	-3.27682	439.769	-0.02973	439.769	-3.40741
441.698	-3.41231	441.698	-0.06363	441.698	-3.58267
443.627	-3.54359	443.627	-0.08534	443.627	-3.76926
445.555	-3.67372	445.555	-0.09702	445.555	-3.96612
447.484	-3.80718	447.484	-0.1018	447.484	-4.17221
449.413	-3.94671	449.413	-0.09959	449.413	-4.3866
451.342	-4.09306	451.342	-0.09217	451.342	-4.60853
453.271	-4.25054	453.271	-0.08493	453.271	-4.83733
455.2	-4.4213	455.2	-0.0818	455.2	-5.07242
457.128	-4.60477	457.128	-0.08593	457.128	-5.31313
459.057	-4.80232	459.057	-0.10168	459.057	-5.55864
460.986	-5.01316	460.986	-0.12977	460.986	-5.80781
462.915	-5.23367	462.915	-0.16681	462.915	-6.05914
464.844	-5.46209	464.844	-0.21045	464.844	-6.31075
466.772	-5.69814	466.772	-0.25908	466.772	-6.56037
468.701	-5.94027	468.701	-0.30841	468.701	-6.80539
470.63	-6.18534	470.63	-0.35137	470.63	-7.04284
472.559	-6.43225	472.559	-0.38549	472.559	-7.26944
474.488	-6.67991	474.488	-0.40781	474.488	-7.48161
476.416	-6.92629	476.416	-0.41324	476.416	-7.67544
478.345	-7.17271	478.345	-0.40273	478.345	-7.84685
480.274	-7.42282	480.274	-0.38247	480.274	-7.99154
482.203	-7.67907	482.203	-0.3588	482.203	-8.10499
484.132	-7.943	484.132	-0.33535	484.132	-8.18257
486.06	-8.2168	486.06	-0.31855	486.06	-8.21954
487.989	-8.50359	487.989	-0.31529	487.989	-8.21134
489.918	-8.80601	489.918	-0.3268	489.918	-8.15382
491.847	-9.12742	491.847	-0.35306	491.847	-8.04359
493.776	-9.46963	493.776	-0.39312	493.776	-7.87842
495.705	-9.83071	495.705	-0.44292	495.705	-7.6578
497.633	-10.2093	497.633	-0.49512	497.633	-7.38349
499.562	-10.6048	499.562	-0.54274	499.562	-7.06027
501.491	-11.0182	501.491	-0.58162	501.491	-6.69632
503.42	-11.4512	503.42	-0.60851	503.42	-6.30338
505.349	-11.9042	505.349	-0.62138	505.349	-5.89678
507.277	-12.377	507.277	-0.62222	507.277	-5.49518
509.206	-12.8679	509.206	-0.61766	509.206	-5.11992
511.135	-13.3772	511.135	-0.61924	511.135	-4.794
513.064	-13.907	513.064	-0.64408	513.064	-4.54057
514.993	-14.4562	514.993	-0.70753	514.993	-4.38091
516.921	-15.0221	516.921	-0.81117	516.921	-4.33241
518.85	-15.6014	518.85	-0.94469	518.85	-4.40702
520.779	-16.1891	520.779	-1.0972	520.779	-4.61012
522.708	-16.78	522.708	-1.26218	522.708	-4.93957
524.637	-17.37	524.637	-1.43253	524.637	-5.3851
526.566	-17.9555	526.566	-1.5968	526.566	-5.92842
528.494	-18.5304	528.494	-1.73606	528.494	-6.5439
530.423	-19.0879	530.423	-1.82287	530.423	-7.20027
532.352	-19.6228	532.352	-1.83288	532.352	-7.86297
534.281	-20.131	534.281	-1.76905	534.281	-8.49676
536.21	-20.6076	536.21	-1.65645	536.21	-9.06788
538.138	-21.0478	538.138	-1.51671	538.138	-9.54584
540.067	-21.4476	540.067	-1.36067	540.067	-9.90527
541.996	-21.8033	541.996	-1.19591	541.996	-10.1275
543.925	-22.11	543.925	-1.03283	543.925	-10.2015
545.854	-22.3646	545.854	-0.88331	545.854	-10.1244
547.782	-22.5648	547.782	-0.76078	547.782	-9.90119
549.711	-22.709	549.711	-0.67734	549.711	-9.54326
551.64	-22.7963	551.64	-0.63139	551.64	-9.0672
553.569	-22.8268	553.569	-0.61004	553.569	-8.49329
555.498	-22.8013	555.498	-0.60185	555.498	-7.84419
557.427	-22.7209	557.427	-0.60163	557.427	-7.1434
559.355	-22.588	559.355	-0.6062	559.355	-6.41378
561.284	-22.4065	561.284	-0.61095	561.284	-5.67638
563.213	-22.1812	563.213	-0.61234	563.213	-4.94954
565.142	-21.9175	565.142	-0.61009	565.142	-4.24845
567.071	-21.6211	567.071	-0.60486	567.071	-3.58503
568.999	-21.2977	568.999	-0.59717	568.999	-2.96812
570.928	-20.9534	570.928	-0.58799	570.928	-2.40366
572.857	-20.5951	572.857	-0.5774	572.857	-1.89503
574.786	-20.2304	574.786	-0.56596	574.786	-1.44348
576.715	-19.8664	576.715	-0.55479	576.715	-1.04864
578.643	-19.509	578.643	-0.54499	578.643	-0.70888
580.572	-19.163	580.572	-0.5381	580.572	-0.42166
582.501	-18.8331	582.501	-0.53442	582.501	-0.18381
584.43	-18.523	584.43	-0.53349	584.43	0.00825
586.359	-18.2352	586.359	-0.53421	586.359	0.1584
588.288	-17.9721	588.288	-0.53584	588.288	0.27052
590.216	-17.7349	590.216	-0.53907	590.216	0.34833
592.145	-17.5225	592.145	-0.54396	592.145	0.39527
594.074	-17.333	594.074	-0.54895	594.074	0.41448
596.003	-17.1656	596.003	-0.55329	596.003	0.40867
597.932	-17.0194	597.932	-0.55686	597.932	0.38016
599.86	-16.8913	599.86	-0.55781	599.86	0.33097
601.789	-16.7791	601.789	-0.55395	601.789	0.26285
603.718	-16.6815	603.718	-0.54536	603.718	0.17731
605.647	-16.5967	605.647	-0.5336	605.647	0.0758
607.576	-16.5232	607.576	-0.51858	607.576	-0.04011
609.504	-16.4606	609.504	-0.49955	609.504	0.00956
611.433	-16.4089	611.433	-0.47784	611.433	0.04833
613.362	-16.3676	613.362	-0.45436	613.362	0.07811
615.291	-16.3345	615.291	-0.42923	615.291	0.10079
617.22	-16.3095	617.22	-0.40498	617.22	0.11812
619.148	-16.293	619.148	-0.38609	619.148	0.13167
621.077	-16.2832	621.077	-0.37226	621.077	0.14281
623.006	-16.2777	623.006	-0.36004	623.006	0.15262
624.935	-16.2755	624.935	-0.34934	624.935	0.16178
626.864	-16.275	626.864	-0.34076	626.864	0.17066
628.793	-16.2732	628.793	-0.33241	628.793	0.17941
630.721	-16.2684	630.721	-0.32209	630.721	0.18798
632.65	-16.2598	632.65	-0.30781	632.65	0.19619
634.579	-16.247	634.579	-0.28658	634.579	0.20376
636.508	-16.2295	636.508	-0.25568	636.508	0.21041
638.437	-16.2089	638.437	-0.21551	638.437	0.21591
640.365	-16.1874	640.365	-0.16898	640.365	0.22002
642.294	-16.1658	642.294	-0.11739	642.294	0.22247
644.223	-16.1462	644.223	-0.06181	644.223	0.22287
646.152	-16.133	646.152	-0.0064	646.152	0.22081
648.081	-16.1299	648.081	0.04386	648.081	0.21585
650.009	-16.1398	650.009	0.08546	650.009	0.2077
651.938	-16.1601	651.938	0.12539	651.938	0.19625
653.867	-16.1889	653.867	0.16779	653.867	0.18114
655.796	-16.2288	655.796	0.20321	655.796	0.16154
657.725	-16.2784	657.725	0.23108	657.725	0.13666
659.654	-16.3354	659.654	0.25421	659.654	0.10583
661.582	-16.3948	661.582	0.27555	661.582	0.06845
663.511	-16.4496	663.511	0.2994	663.511	0.02397
665.44	-16.4933	665.44	0.32994	665.44	-0.02836
667.369	-16.5203	667.369	0.36794	667.369	-0.08955
669.298	-16.534	669.298	0.39319	669.298	-0.16088
671.226	-16.5345	671.226	0.39622	671.226	-0.24316
673.155	-16.5126	673.155	0.39428	673.155	-0.33635
675.084	-16.4659	675.084	0.38955	675.084	-0.44029
677.013	-16.3965	677.013	0.37845	677.013	-0.55478
678.942	-16.3089	678.942	0.35736	678.942	-0.52756
680.87	-16.2084	680.87	0.32318	680.87	-0.51009
682.799	-16.0993	682.799	0.27492	682.799	-0.50158
684.728	-15.9863	684.728	0.21341	684.728	-0.50088
686.657	-15.8706	686.657	0.15019	686.657	-0.50658
688.586	-15.754	688.586	0.09013	688.586	-0.51753
690.514	-15.6427	690.514	0.02549	690.514	-0.53312
692.443	-15.5385	692.443	-0.04297	692.443	-0.55287
694.372	-15.4405	694.372	-0.11246	694.372	-0.57638
696.301	-15.3469	696.301	-0.18084	696.301	-0.60345
698.23	-15.256	698.23	-0.24643	698.23	-0.63428
700.159	-15.1662	700.159	-0.30908	700.159	-0.6697
702.087	-15.0756	702.087	-0.36884	702.087	-0.71146
704.016	-14.9818	704.016	-0.42568	704.016	-0.76273
705.945	-14.8838	705.945	-0.48086	705.945	-0.8283
707.874	-14.7823	707.874	-0.53894	707.874	-0.91453
709.803	-14.6784	709.803	-0.6061	709.803	-1.02898
711.731	-14.5738	711.731	-0.69012	711.731	-1.17983
713.66	-14.4698	713.66	-0.802	713.66	-1.3751
715.589	-14.3682	715.589	-0.9605	715.589	-1.62192
717.518	-14.2707	717.518	-1.19828	717.518	-1.92553
719.447	-14.1785	719.447	-1.56097	719.447	-2.28778
721.375	-14.0935	721.375	-2.08829	721.375	-2.70524
723.304	-14.0157	723.304	-2.78469	723.304	-3.16757
725.233	-13.9434	725.233	-3.61332	725.233	-3.65751
727.162	-13.8754	727.162	-4.51822	727.162	-4.15232
729.091	-13.8102	729.091	-5.44628	729.091	-4.62595
731.02	-13.7461	731.02	-6.35106	731.02	-5.05118
732.948	-13.6815	732.948	-7.18026	732.948	-5.40133
734.877	-13.6149	734.877	-7.85904	734.877	-5.65221
736.806	-13.5449	736.806	-8.28841	736.806	-5.7846
738.735	-13.4705	738.735	-8.38452	738.735	-5.7873
740.664	-13.3917	740.664	-8.12943	740.664	-5.65955
742.592	-13.3095	742.592	-7.58141	742.592	-5.4113
744.521	-13.225	744.521	-6.8361	744.521	-5.06118
746.45	-13.1396	746.45	-5.9772	746.45	-4.63349
748.379	-13.0551	748.379	-5.06377	748.379	-4.15546
750.308	-12.9728	750.308	-4.14282	750.308	-3.6552
752.236	-12.894	752.236	-3.26561	752.236	-3.15997
754.165	-12.8202	754.165	-2.49132	754.165	-2.69413
756.094	-12.7514	756.094	-1.86851	756.094	-2.27694
758.023	-12.6875	758.023	-1.41313	758.023	-1.92088
759.952	-12.628	759.952	-1.10245	759.952	-1.63142
761.881	-12.5717	761.881	-0.89438	761.881	-1.40837
763.809	-12.5171	763.809	-0.75369	763.809	-1.24789
765.738	-12.4627	765.738	-0.65891	765.738	-1.14418
767.667	-12.407	767.667	-0.59816	767.667	-1.09058
769.596	-12.3484	769.596	-0.56406	769.596	-1.08028
771.525	-12.286	771.525	-0.55286	771.525	-1.28652
773.453	-12.2206	773.453	-0.5647	773.453	-1.52439
775.382	-12.1529	775.382	-0.60344	775.382	-1.78984
777.311	-12.0834	777.311	-0.67804	777.311	-2.0799
779.24	-12.0132	779.24	-0.79695	779.24	-2.39189
781.169	-11.9439	781.169	-0.96006	781.169	-2.72259
783.097	-11.877	783.097	-1.16082	783.097	-3.06775
785.026	-11.8144	785.026	-1.38889	785.026	-3.42203
786.955	-11.7582	786.955	-1.63205	786.955	-3.77921
788.884	-11.7092	788.884	-1.87876	788.884	-4.13251
790.813	-11.667	790.813	-2.11592	790.813	-4.47499
792.742	-11.6314	792.742	-2.32482	792.742	-4.8
794.67	-11.6026	794.67	-2.47877	794.67	-5.10185
796.599	-11.5806	796.599	-2.55399	796.599	-5.37652
798.528	-11.5645	798.528	-2.54359	798.528	-5.62238
800.457	-11.5532	800.457	-2.45554	800.457	-5.84031
802.386	-11.545	802.386	-2.30595	802.386	-6.03341
804.314	-11.5396	804.314	-2.11337	804.314	-6.2065
806.243	-11.5367	806.243	-1.89379	806.243	-6.36558
808.172	-11.5366	808.172	-1.65949	808.172	-6.51723
810.101	-11.5398	810.101	-1.42408	810.101	-6.66812
812.03	-11.5466	812.03	-1.20454	812.03	-6.8245
813.958	-11.5574	813.958	-1.0157	813.958	-6.99153
815.887	-11.5735	815.887	-0.8641	815.887	-7.17287
817.816	-11.5972	817.816	-0.74807	817.816	-7.37049
819.745	-11.6303	819.745	-0.66196	819.745	-7.58496
821.674	-11.6741	821.674	-0.59902	821.674	-7.81567
823.602	-11.7291	823.602	-0.55362	823.602	-8.06134
825.531	-11.7963	825.531	-0.52272	825.531	-8.32026
827.46	-11.8767	827.46	-0.50407	827.46	-8.59065
829.389	-11.9706	829.389	-0.49557	829.389	-8.87081
831.318	-12.078	831.318	-0.49537	831.318	-9.15942
833.247	-12.1985	833.247	-0.5014	833.247	-9.45566
835.175	-12.3308	835.175	-0.5118	835.175	-9.75924
837.104	-12.4731	837.104	-0.52529	837.104	-10.0704
839.033	-12.6228	839.033	-0.54097	839.033	-10.3897
840.962	-12.7781	840.962	-0.55882	840.962	-10.7183
842.891	-12.9365	842.891	-0.57979	842.891	-11.0574
844.819	-13.0946	844.819	-0.6057	844.819	-11.4087
846.748	-13.2491	846.748	-0.63887	846.748	-11.7745
848.677	-13.3965	848.677	-0.68192	848.677	-12.1576
850.606	-13.5338	850.606	-0.73865	850.606	-12.5617
852.535	-13.6578	852.535	-0.81375	852.535	-12.9914
854.463	-13.7658	854.463	-0.91283	854.463	-13.4516
856.392	-13.8558	856.392	-1.04395	856.392	-13.9473
858.321	-13.9266	858.321	-1.21949	858.321	-14.4832
860.25	-13.9767	860.25	-1.45897	860.25	-15.0628
862.179	-14.0055	862.179	-1.79436	862.179	-15.6886
864.108	-14.0129	864.108	-2.2738	864.108	-16.3615
866.036	-13.9987	866.036	-2.94954	866.036	-17.0797
867.965	-13.9627	867.965	-3.83753	867.965	-17.8372
869.894	-13.904	869.894	-4.89462	869.894	-18.6241
871.823	-13.823	871.823	-6.05505	871.823	-19.4267
873.752	-13.7192	873.752	-7.27019	873.752	-20.2296
875.68	-13.5916	875.68	-8.51638	875.68	-21.0166
877.609	-13.4399	877.609	-9.79156	877.609	-21.7716
879.538	-13.2641	879.538	-11.0893	879.538	-22.4785
881.467	-13.0649	881.467	-12.3309	881.467	-23.1214
883.396	-12.8437	883.396	-13.3492	883.396	-23.6862
885.324	-12.6031	885.324	-14.0233	885.324	-24.1631
887.253	-12.3474	887.253	-14.3778	887.253	-24.5493
889.182	-12.0813	889.182	-14.5075	889.182	-24.8479
891.111	-11.8108	891.111	-14.4825	891.111	-25.0663
893.04	-11.5425	893.04	-14.3128	893.04	-25.215
894.969	-11.2829	894.969	-13.934	894.969	-25.3062
896.897	-11.0389	896.897	-13.246	896.897	-25.3544
898.826	-10.8172	898.826	-12.2548	898.826	-25.3773
900.755	-10.6239	900.755	-11.1488	900.755	-25.3947
902.684	-10.4637	902.684	-10.156	902.684	-25.4249
904.613	-10.3402	904.613	-9.40494	904.613	-25.4819
906.541	-10.256	906.541	-8.91013	906.541	-25.573
908.47	-10.2124	908.47	-8.60319	908.47	-25.7003
910.399	-10.2101	910.399	-8.41289	910.399	-25.8617
912.328	-10.2488	912.328	-8.33959	912.328	-26.0525
914.257	-10.3271	914.257	-8.43653	914.257	-26.2654
916.185	-10.4425	916.185	-8.70819	916.185	-26.4899
918.114	-10.5919	918.114	-9.04725	918.114	-26.7126
920.043	-10.7724	920.043	-9.27181	920.043	-26.9197
921.972	-10.9805	921.972	-9.19733	921.972	-27.0996
923.901	-11.2128	923.901	-8.74137	923.901	-27.2452
925.83	-11.4658	925.83	-7.9811	925.83	-27.3547
927.758	-11.7361	927.758	-7.05559	927.758	-27.4301
929.687	-12.0215	929.687	-6.05953	929.687	-27.4751
931.616	-12.3206	931.616	-5.04012	931.616	-27.4948
933.545	-12.6337	933.545	-4.03098	933.545	-27.4951
935.474	-12.9616	935.474	-3.07372	935.474	-27.4827
937.402	-13.3064	937.402	-2.23027	937.402	-27.4641
939.331	-13.6715	939.331	-1.57515	939.331	-27.4442
941.26	-14.0609	941.26	-1.14295	941.26	-27.4258
943.189	-14.479	943.189	-0.89493	943.189	-27.4083
945.118	-14.9309	945.118	-0.76249	945.118	-27.3893
947.046	-15.4219	947.046	-0.69401	947.046	-27.3652
948.975	-15.9566	948.975	-0.65954	948.975	-27.3327
950.904	-16.5399	950.904	-0.64169	950.904	-27.2885
952.833	-17.1771	952.833	-0.62991	952.833	-27.2301
954.762	-17.8733	954.762	-0.61838	954.762	-27.1557
956.69	-18.6331	956.69	-0.60575	956.69	-27.0646
958.619	-19.4618	958.619	-0.59491	958.619	-26.9574
960.548	-20.3634	960.548	-0.59158	960.548	-26.836
962.477	-21.3413	962.477	-0.60376	962.477	-26.7037
964.406	-22.3968	964.406	-0.64188	964.406	-26.5641
966.335	-23.5292	966.335	-0.717	966.335	-26.421
968.263	-24.7347	968.263	-0.83886	968.263	-26.2777
970.192	-26.0053	970.192	-1.01696	970.192	-26.1374
972.121	-27.3297	972.121	-1.26338	972.121	-26.0023
974.05	-28.6931	974.05	-1.59198	974.05	-25.8734
975.979	-30.0783	975.979	-2.00875	975.979	-25.7505
977.907	-31.4669	977.907	-2.49976	977.907	-25.632
979.836	-32.8406	979.836	-3.03132	979.836	-25.5145
981.765	-34.1816	981.765	-3.56273	981.765	-25.3939
983.694	-35.4736	983.694	-4.05848	983.694	-25.2655
985.623	-36.7023	985.623	-4.49141	985.623	-25.1249
987.551	-37.857	987.551	-4.83716	987.551	-24.9682
989.48	-38.9303	989.48	-5.06507	989.48	-24.7922
991.409	-39.918	991.409	-5.13789	991.409	-24.5952
993.338	-40.8179	993.338	-5.03064	993.338	-24.3775
995.267	-41.6291	995.267	-4.75501	995.267	-24.1419
997.196	-42.3512	997.196	-4.35925	997.196	-23.8933
999.124	-42.9847	999.124	-3.90119	999.124	-23.639
1001.05	-43.5315	1001.05	-3.42692	1001.05	-23.3877
1002.98	-43.9947	1002.98	-2.96801	1002.98	-23.1485
1004.91	-44.3782	1004.91	-2.54867	1004.91	-22.9306
1006.84	-44.6856	1006.84	-2.19508	1006.84	-22.7423
1008.77	-44.9212	1008.77	-1.94063	1008.77	-22.591
1010.7	-45.0888	1010.7	-1.82482	1010.7	-22.4819
1012.63	-45.193	1012.63	-1.8877	1012.63	-22.4178
1014.55	-45.2385	1014.55	-2.15357	1014.55	-22.3983
1016.48	-45.2301	1016.48	-2.60486	1016.48	-22.4189
1018.41	-45.1719	1018.41	-3.18316	1018.41	-22.4719
1020.34	-45.0666	1020.34	-3.82565	1020.34	-22.5476
1022.27	-44.9165	1022.27	-4.48976	1022.27	-22.6347
1024.2	-44.724	1024.2	-5.14779	1024.2	-22.7224
1026.13	-44.4915	1026.13	-5.76938	1026.13	-22.8003
1028.06	-44.2218	1028.06	-6.30304	1028.06	-22.8592
1029.99	-43.9175	1029.99	-6.66131	1029.99	-22.8921
1031.91	-43.5821	1031.91	-6.75406	1031.91	-22.8953
1033.84	-43.2193	1033.84	-6.56803	1033.84	-22.8693
1035.77	-42.8339	1035.77	-6.18663	1035.77	-22.819
1037.7	-42.4312	1037.7	-5.72139	1037.7	-22.7527
1039.63	-42.0172	1039.63	-5.25588	1039.63	-22.68
1041.56	-41.5982	1041.56	-4.84286	1041.56	-22.6107
1043.49	-41.1803	1043.49	-4.51338	1043.49	-22.5534
1045.42	-40.7694	1045.42	-4.29171	1045.42	-22.5154
1047.34	-40.3711	1047.34	-4.21765	1047.34	-22.5018
1049.27	-39.9901	1049.27	-4.33974	1049.27	-22.5149
1051.2	-39.6298	1051.2	-4.67554	1051.2	-22.5535
1053.13	-39.2925	1053.13	-5.18634	1053.13	-22.6122
1055.06	-38.979	1055.06	-5.7898	1055.06	-22.6827
1056.99	-38.6885	1056.99	-6.38816	1056.99	-22.7546
1058.92	-38.4181	1058.92	-6.89924	1058.92	-22.8176
1060.85	-38.1631	1060.85	-7.28218	1060.85	-22.862
1062.78	-37.9185	1062.78	-7.5327	1062.78	-22.8804
1064.7	-37.6786	1064.7	-7.65279	1064.7	-22.8669
1066.63	-37.4373	1066.63	-7.62866	1066.63	-22.8183
1068.56	-37.1881	1068.56	-7.42964	1068.56	-22.7335
1070.49	-36.9248	1070.49	-7.03523	1070.49	-22.6145
1072.42	-36.6417	1072.42	-6.47413	1072.42	-22.4665
1074.35	-36.3338	1074.35	-5.82155	1074.35	-22.297
1076.28	-35.9985	1076.28	-5.15589	1076.28	-22.1154
1078.21	-35.6343	1078.21	-4.52538	1078.21	-21.9318
1080.13	-35.2396	1080.13	-3.94983	1080.13	-21.7562
1082.06	-34.8137	1082.06	-3.44121	1082.06	-21.598
1083.99	-34.3567	1083.99	-3.01952	1083.99	-21.4657
1085.92	-33.8694	1085.92	-2.71639	1085.92	-21.3664
1087.85	-33.352	1087.85	-2.56502	1087.85	-21.3052
1089.78	-32.8048	1089.78	-2.59268	1089.78	-21.2846
1091.71	-32.2277	1091.71	-2.83177	1091.71	-21.3044
1093.64	-31.6191	1093.64	-3.30567	1093.64	-21.3605
1095.56	-30.9764	1095.56	-3.97717	1095.56	-21.4446
1097.49	-30.2975	1097.49	-4.75947	1097.49	-21.5453
1099.42	-29.5798	1099.42	-5.58093	1099.42	-21.649
1101.35	-28.8204	1101.35	-6.39623	1101.35	-21.7416
1103.28	-28.0169	1103.28	-7.16889	1103.28	-21.8094
1105.21	-27.1688	1105.21	-7.8553	1105.21	-21.8391
1107.14	-26.2767	1107.14	-8.38135	1107.14	-21.8191
1109.07	-25.3421	1109.07	-8.62442	1109.07	-21.7404
1111	-24.3684	1111	-8.47405	1111	-21.5981
1112.92	-23.3615	1112.92	-7.95921	1112.92	-21.393
1114.85	-22.3281	1114.85	-7.22266	1114.85	-21.1311
1116.78	-21.2765	1116.78	-6.38319	1116.78	-20.8214
1118.71	-20.2161	1118.71	-5.5021	1118.71	-20.4744
1120.64	-19.1565	1120.64	-4.61387	1120.64	-20.1011
1122.57	-18.107	1122.57	-3.74914	1122.57	-19.7125
1124.5	-17.0764	1124.5	-2.9505	1124.5	-19.3193
1126.43	-16.0729	1126.43	-2.28374	1126.43	-18.9313
1128.35	-15.1039	1128.35	-1.8097	1128.35	-18.556
1130.28	-14.1754	1130.28	-1.51963	1130.28	-18.1986
1132.21	-13.2917	1132.21	-1.34842	1132.21	-17.862
1134.14	-12.4555	1134.14	-1.2435	1134.14	-17.5485
1136.07	-11.6672	1136.07	-1.18284	1136.07	-17.2614
1138	-10.9261	1138	-1.1594	1138	-17.005
1139.93	-10.2299	1139.93	-1.17224	1139.93	-16.7845
1141.86	-9.57506	1141.86	-1.22479	1141.86	-16.6058
1143.79	-8.95734	1143.79	-1.32639	1143.79	-16.4749
1145.71	-8.37173	1145.71	-1.49748	1145.71	-16.3975
1147.64	-7.81261	1147.64	-1.77507	1147.64	-16.3782
1149.57	-7.27483	1149.57	-2.19904	1149.57	-16.4191
1151.5	-6.75426	1151.5	-2.77471	1151.5	-16.5179
1153.43	-6.24808	1153.43	-3.46024	1153.43	-16.6669
1155.36	-5.75455	1155.36	-4.20047	1155.36	-16.8532
1157.29	-5.27357	1157.29	-4.95504	1157.29	-17.0599
1159.22	-4.80645	1159.22	-5.69668	1159.22	-17.267
1161.14	-4.35506	1161.14	-6.39965	1161.14	-17.4524
1163.07	-3.92212	1163.07	-7.02449	1163.07	-17.593
1165	-3.51129	1165	-7.49942	1165	-17.6667
1166.93	-3.12602	1166.93	-7.73044	1166.93	-17.6537
1168.86	-2.76902	1168.86	-7.67617	1168.86	-17.5398
1170.79	-2.44215	1170.79	-7.3916	1170.79	-17.3171
1172.72	-2.14645	1172.72	-6.96545	1172.72	-16.9849
1174.65	-1.88164	1174.65	-6.4587	1174.65	-16.5477
1176.57	-1.64664	1176.57	-5.90065	1176.57	-16.0155
1178.5	-1.43982	1178.5	-5.30151	1178.5	-15.4022
1180.43	-1.2586	1180.43	-4.66378	1180.43	-14.725
1182.36	-1.09995	1182.36	-4.00418	1182.36	-14.0039
1184.29	-0.96084	1184.29	-3.3758	1184.29	-13.2605
1186.22	-0.83861	1186.22	-2.82965	1186.22	-12.5158
1188.15	-0.73077	1188.15	-2.36636	1188.15	-11.7886
1190.08	-0.63541	1190.08	-1.95906	1190.08	-11.0954
1192.01	-0.55135	1192.01	-1.58916	1192.01	-10.4499
1193.93	-0.47741	1193.93	-1.25248	1193.93	-9.86335
1195.86	-0.41284	1195.86	-0.95598	1195.86	-9.34444
1197.79	-0.35749	1197.79	-0.71555	1197.79	-8.89919
1199.72	-0.3112	1199.72	-0.54692	1199.72	-8.53079
1201.65	-0.27364	1201.65	-0.44753	1201.65	-8.23964
1203.58	-0.24456	1203.58	-0.39756	1203.58	-8.02377
1205.51	-0.2237	1205.51	-0.37818	1205.51	-7.8797
1207.44	-0.21044	1207.44	-0.37737	1207.44	-7.80297
1209.36	-0.20387	1209.36	-0.38746	1209.36	-7.78836
1211.29	-0.20298	1211.29	-0.40369	1211.29	-7.83008
1213.22	-0.20674	1213.22	-0.42351	1213.22	-7.92184
1215.15	-0.21406	1215.15	-0.44749	1215.15	-8.05703
1217.08	-0.22409	1217.08	-0.48058	1217.08	-8.22892
1219.01	-0.23625	1219.01	-0.53397	1219.01	-8.43073
1220.94	-0.24993	1220.94	-0.62539	1220.94	-8.6556
1222.87	-0.23258	1222.87	-0.77218	1222.87	-8.89617
1224.8	-0.21551	1224.8	-0.97831	1224.8	-9.14426
1226.72	-0.19846	1226.72	-1.23168	1226.72	-9.39086
1228.65	-0.18163	1228.65	-1.51584	1228.65	-9.62658
1230.58	-0.1653	1230.58	-1.81632	1230.58	-9.84209
1232.51	-0.14957	1232.51	-2.1192	1232.51	-10.0286
1234.44	-0.13448	1234.44	-2.40719	1234.44	-10.1783
1236.37	-0.11996	1236.37	-2.65486	1236.37	-10.2846
1238.3	-0.10611	1238.3	-2.82699	1238.3	-10.3425
1240.23	-0.09334	1240.23	-2.89063	1240.23	-10.3496
1242.15	-0.08218	1242.15	-2.83992	1242.15	-10.3062
1244.08	-0.07307	1244.08	-2.69833	1244.08	-10.2156
1246.01	-0.06579	1246.01	-2.49567	1246.01	-10.0836
1247.94	-0.05998	1247.94	-2.25446	1247.94	-9.91732
1249.87	-0.05538	1249.87	-1.99099	1249.87	-9.72508
1251.8	-0.05178	1251.8	-1.71974	1251.8	-9.51569
1253.73	-0.04914	1253.73	-1.45722	1253.73	-9.29803
1255.66	-0.04698	1255.66	-1.22299	1255.66	-9.08062
1257.59	-0.04452	1257.59	-1.03408	1257.59	-8.87094
1259.51	-0.04093	1259.51	-0.89488	1259.51	-8.67498
1261.44	-0.03546	1261.44	-0.79728	1261.44	-8.49707
1263.37	-0.0278	1263.37	-0.73125	1263.37	-8.34005
1265.3	-0.01789	1265.3	-0.69063	1265.3	-8.2056
1267.23	-0.00598	1267.23	-0.67295	1267.23	-8.09441
1269.16	0.00774	1269.16	-0.67752	1269.16	-8.00632
1271.09	0.02324	1271.09	-0.70195	1271.09	-7.94039
1273.02	0.04019	1273.02	-0.74155	1273.02	-7.89503
1274.94	0.05783	1274.94	-0.79141	1274.94	-7.8683
1276.87	0.0753	1276.87	-0.84754	1276.87	-7.8582
1278.8	0.0916	1278.8	-0.90599	1278.8	-7.86283
1280.73	0.10582	1280.73	-0.96267	1280.73	-7.88044
1282.66	0.11725	1282.66	-1.0135	1282.66	-7.90938
1284.59	0.12544	1284.59	-1.05405	1284.59	-7.94811
1286.52	0.13008	1286.52	-1.08148	1286.52	-7.99536
1288.45	0.13062	1288.45	-1.10039	1288.45	-8.05022
1290.37	0.12659	1290.37	-1.12645	1290.37	-8.11218
1292.3	0.11795	1292.3	-1.18012	1292.3	-8.18084
1294.23	0.10503	1294.23	-1.27471	1294.23	-8.2555
1296.16	0.0883	1296.16	-1.41022	1296.16	-8.33477
1298.09	0.06814	1298.09	-1.57963	1298.09	-8.41653
1300.02	0.04491	1300.02	-1.78047	1300.02	-8.49796
1301.95	0.01875	1301.95	-2.01681	1301.95	-8.57562
1303.88	-0.01037	1303.88	-2.29536	1303.88	-8.64521
1305.81	-0.04247	1305.81	-2.61669	1305.81	-8.70145
1307.73	-0.0779	1307.73	-2.96828	1307.73	-8.73796
1309.66	-0.11739	1309.66	-3.32429	1309.66	-8.7475
1311.59	-0.16204	1311.59	-3.65767	1311.59	-8.72258
1313.52	-0.21295	1313.52	-3.95775	1313.52	-8.65619
1315.45	-0.2713	1315.45	-4.22596	1315.45	-8.54222
1317.38	-0.33852	1317.38	-4.45832	1317.38	-8.37569
1319.31	-0.41618	1319.31	-4.64046	1319.31	-8.15296
1321.24	-0.5059	1321.24	-4.75182	1321.24	-7.8721
1323.16	-0.60933	1323.16	-4.77346	1323.16	-7.53338
1325.09	-0.72727	1325.09	-4.69449	1325.09	-7.1396
1327.02	-0.85958	1327.02	-4.52144	1327.02	-6.69645
1328.95	-1.0063	1328.95	-4.28005	1328.95	-6.21237
1330.88	-1.16781	1330.88	-3.99998	1330.88	-5.69809
1332.81	-1.34438	1332.81	-3.70385	1332.81	-5.1662
1334.74	-1.5359	1334.74	-3.40977	1334.74	-4.63052
1336.67	-1.74179	1336.67	-3.13602	1336.67	-4.10555
1338.6	-1.96114	1338.6	-2.90344	1338.6	-3.60581
1340.52	-2.1928	1340.52	-2.73572	1340.52	-3.14525
1342.45	-2.43645	1342.45	-2.65864	1342.45	-2.73667
1344.38	-2.69291	1344.38	-2.69641	1344.38	-2.39117
1346.31	-2.96292	1346.31	-2.86697	1346.31	-2.11751
1348.24	-3.24658	1348.24	-3.17699	1348.24	-1.92159
1350.17	-3.54271	1350.17	-3.61034	1350.17	-1.80578
1352.1	-3.84988	1352.1	-4.14058	1352.1	-1.76882
1354.03	-4.16697	1354.03	-4.74328	1354.03	-1.80612
1355.95	-4.49233	1355.95	-5.40543	1355.95	-1.91046
1357.88	-4.8241	1357.88	-6.12649	1357.88	-2.07231
1359.81	-5.16002	1359.81	-6.91025	1359.81	-2.2799
1361.74	-5.49652	1361.74	-7.74455	1361.74	-2.51912
1363.67	-5.82896	1363.67	-8.59514	1363.67	-2.77396
1365.6	-6.15259	1365.6	-9.39905	1365.6	-3.02755
1367.53	-6.46439	1367.53	-10.1046	1367.53	-3.26393
1369.46	-6.76123	1369.46	-10.6969	1369.46	-3.46974
1371.38	-7.03889	1371.38	-11.1871	1371.38	-3.63492
1373.31	-7.29385	1373.31	-11.5784	1373.31	-3.75273
1375.24	-7.52289	1375.24	-11.8513	1375.24	-3.81983
1377.17	-7.72298	1377.17	-11.97	1377.17	-3.83665
1379.1	-7.89288	1379.1	-11.9237	1379.1	-3.8079
1381.03	-8.03251	1381.03	-11.7259	1381.03	-3.74209
1382.96	-8.14191	1382.96	-11.4288	1382.96	-3.65037
1384.89	-8.22088	1384.89	-11.112	1384.89	-3.54482
1386.82	-8.27038	1386.82	-10.8358	1386.82	-3.43634
1388.74	-8.29325	1388.74	-10.6308	1388.74	-3.33322
1390.67	-8.29305	1390.67	-10.5198	1390.67	-3.24028
1392.6	-8.27349	1392.6	-10.5087	1392.6	-3.1582
1394.53	-8.23874	1394.53	-10.5787	1394.53	-3.08323
1396.46	-8.19195	1396.46	-10.672	1396.46	-3.00777
1398.39	-8.13635	1398.39	-10.7302	1398.39	-2.96437
1400.32	-8.07586	1400.32	-10.7264	1400.32	-2.90117
1402.25	-8.01449	1402.25	-10.6448	1402.25	-2.80963
1404.17	-7.9554	1404.17	-10.4661	1404.17	-2.6833
1406.1	-7.90028	1406.1	-10.1634	1406.1	-2.51884
1408.03	-7.85046	1408.03	-9.69917	1408.03	-2.31694
1409.96	-7.80638	1409.96	-9.07382	1409.96	-2.08353
1411.89	-7.76795	1411.89	-8.3428	1411.89	-1.82999
1413.82	-7.73459	1413.82	-7.59862	1413.82	-1.57196
1415.75	-7.70496	1415.75	-6.91781	1415.75	-1.32707
1417.68	-7.67718	1417.68	-6.32845	1417.68	-1.11303
1419.61	-7.64851	1419.61	-5.82938	1419.61	-0.94719
1421.53	-7.61598	1421.53	-5.42273	1421.53	-0.8468
1423.46	-7.5768	1423.46	-5.12508	1423.46	-0.82895
1425.39	-7.52847	1425.39	-4.9682	1425.39	-0.90974
1427.32	-7.46866	1427.32	-4.97734	1427.32	-1.10296
1429.25	-7.39514	1429.25	-5.15888	1429.25	-1.41929
1431.18	-7.30616	1431.18	-5.50779	1431.18	-1.86678
1433.11	-7.20006	1433.11	-6.04155	1433.11	-2.45176
1435.04	-7.07561	1435.04	-6.80324	1435.04	-3.17861
1436.96	-6.93199	1436.96	-7.84501	1436.96	-4.04822
1438.89	-6.77037	1438.89	-9.18877	1438.89	-5.05625
1440.82	-6.59214	1440.82	-10.8097	1440.82	-6.19278
1442.75	-6.39601	1442.75	-12.6432	1442.75	-7.44389
1444.68	-6.18201	1444.68	-14.6581	1444.68	-8.79331
1446.61	-5.95209	1446.61	-16.8534	1446.61	-10.2221
1448.54	-5.70851	1448.54	-19.2274	1448.54	-11.7072
1450.47	-5.45314	1450.47	-21.6913	1450.47	-13.2203
1452.4	-5.18872	1452.4	-24.1046	1452.4	-14.7288
1454.32	-4.9182	1454.32	-26.351	1454.32	-16.1998
1456.25	-4.64272	1456.25	-28.4419	1456.25	-17.6015
1458.18	-4.36284	1458.18	-30.5126	1458.18	-18.9033
1460.11	-4.08394	1460.11	-32.614	1460.11	-20.0711
1462.04	-3.81012	1462.04	-34.5853	1462.04	-21.0668
1463.97	-3.5419	1463.97	-36.2179	1463.97	-21.8517
1465.9	-3.28036	1465.9	-37.3324	1465.9	-22.3926
1467.83	-3.02774	1467.83	-37.9124	1467.83	-22.6658
1469.75	-2.78524	1469.75	-38.0295	1469.75	-22.6579
1471.68	-2.55293	1471.68	-37.6899	1471.68	-22.3638
1473.61	-2.33126	1473.61	-36.7406	1473.61	-21.7865
1475.54	-2.12187	1475.54	-34.9064	1475.54	-20.9393
1477.47	-1.92305	1477.47	-32.2124	1477.47	-19.8526
1479.4	-1.73453	1479.4	-28.975	1479.4	-18.573
1481.33	-1.55691	1481.33	-25.5006	1481.33	-17.1578
1483.26	-1.39009	1483.26	-22.0347	1483.26	-15.6671
1485.18	-1.23324	1485.18	-18.6994	1485.18	-14.1583
1487.11	-1.08586	1487.11	-15.5398	1487.11	-12.6838
1489.04	-0.94875	1489.04	-12.6291	1489.04	-11.2902
1490.97	-0.82316	1490.97	-10.094	1490.97	-10.0169
1492.9	-0.70926	1492.9	-8.10453	1492.9	-8.89349
1494.83	-0.60675	1494.83	-6.6452	1494.83	-7.93522
1496.76	-0.51464	1496.76	-5.57925	1496.76	-7.14307
1498.69	-0.43284	1498.69	-4.7924	1498.69	-6.50797
1500.62	-0.36185	1500.62	-4.19933	1500.62	-6.01468
1502.54	-0.30189	1502.54	-3.74391	1502.54	-5.64502
1504.47	-0.25232	1504.47	-3.39368	1504.47	-5.37974
1506.4	-0.21193	1506.4	-3.12242	1506.4	-5.1994
1508.33	-0.17742	1508.33	-2.91067	1508.33	-5.08536
1510.26	-0.14817	1510.26	-2.74266	1510.26	-5.02092
1512.19	-0.12474	1512.19	-2.60645	1512.19	-4.99281
1514.12	-0.10696	1514.12	-2.49231	1514.12	-4.99127
1516.05	-0.09425	1516.05	-2.39163	1516.05	-5.00926
1517.97	-0.08515	1517.97	-2.2973	1517.97	-5.04169
1519.9	-0.07881	1519.9	-2.20765	1519.9	-5.08487
1521.83	-0.07467	1521.83	-2.12146	1521.83	-5.13606
1523.76	-0.07341	1523.76	-2.04039	1523.76	-5.19327
1525.69	-0.11575	1525.69	-1.9628	1525.69	-5.25505
1527.62	-0.16226	1527.62	-1.8866	1527.62	-5.32036
1529.55	-0.21208	1529.55	-1.81447	1529.55	-5.38842
1531.48	-0.26519	1531.48	-1.74748	1531.48	-5.45864
1533.41	-0.32206	1533.41	-1.68642	1533.41	-5.53053
1535.33	-0.38301	1535.33	-1.63173	1535.33	-5.60364
1537.26	-0.4487	1537.26	-1.5825	1537.26	-5.67752
1539.19	-0.51968	1539.19	-1.53709	1539.19	-5.7518
1541.12	-0.5949	1541.12	-1.4933	1541.12	-5.82612
1543.05	-0.67409	1543.05	-1.45259	1543.05	-5.90025
1544.98	-0.75788	1544.98	-1.41191	1544.98	-5.97404
1546.91	-0.84607	1546.91	-1.37077	1546.91	-6.04743
1548.84	-0.93804	1548.84	-1.32718	1548.84	-6.12048
1550.76	-1.03331	1550.76	-1.28014	1550.76	-6.19341
1552.69	-1.13125	1552.69	-1.22944	1552.69	-6.2665
1554.62	-1.23131	1554.62	-1.17481	1554.62	-6.34013
1556.55	-1.33276	1556.55	-1.11878	1556.55	-6.41469
1558.48	-1.43521	1558.48	-1.0622	1558.48	-6.49054
1560.41	-1.53826	1560.41	-1.00794	1560.41	-6.56799
1562.34	-1.64127	1562.34	-0.95868	1562.34	-6.64728
1564.27	-1.7454	1564.27	-0.91471	1564.27	-6.72858
1566.19	-1.85104	1566.19	-0.87755	1566.19	-6.81198
1568.12	-1.95857	1568.12	-0.84855	1568.12	-6.89753
1570.05	-2.06877	1570.05	-0.82886	1570.05	-6.98525
1571.98	-2.18173	1571.98	-0.8193	1571.98	-7.07513
1573.91	-2.29841	1573.91	-0.81911	1573.91	-7.16716
1575.84	-2.41958	1575.84	-0.82674	1575.84	-7.26135
1577.77	-2.54537	1577.77	-0.84007	1577.77	-7.35773
1579.7	-2.67575	1579.7	-0.8571	1579.7	-7.45632
1581.63	-2.81074	1581.63	-0.87658	1581.63	-7.55714
1583.55	-2.95039	1583.55	-0.89744	1583.55	-7.66019
1585.48	-3.09454	1585.48	-0.91843	1585.48	-7.7654
1587.41	-3.2432	1587.41	-0.93858	1587.41	-7.87266
1589.34	-3.39621	1589.34	-0.95695	1589.34	-7.98183
1591.27	-3.55365	1591.27	-0.97412	1591.27	-8.09273
1593.2	-3.71589	1593.2	-0.99123	1593.2	-8.20513
1595.13	-3.88391	1595.13	-1.00924	1595.13	-8.31885
1597.06	-4.05813	1597.06	-1.02995	1597.06	-8.43365
1598.98	-4.23834	1598.98	-1.0548	1598.98	-8.54932
1600.91	-4.42578	1600.91	-1.08494	1600.91	-8.66567
1602.84	-4.62176	1602.84	-1.12151	1602.84	-8.78247
1604.77	-4.82628	1604.77	-1.16506	1604.77	-8.89949
1606.7	-5.03973	1606.7	-1.2149	1606.7	-9.01641
1608.63	-5.26314	1608.63	-1.26931	1608.63	-9.13288
1610.56	-5.49604	1610.56	-1.32644	1610.56	-9.24846
1612.49	-5.73776	1612.49	-1.38376	1612.49	-9.36262
1614.42	-5.98833	1614.42	-1.43852	1614.42	-9.47482
1616.34	-6.24701	1616.34	-1.48845	1616.34	-9.58447
1618.27	-6.51147	1618.27	-1.53153	1618.27	-9.69097
1620.2	-6.77938	1620.2	-1.56406	1620.2	-9.7938
1622.13	-7.05125	1622.13	-1.58406	1622.13	-9.89249
1624.06	-7.32513	1624.06	-1.59201	1624.06	-9.98674
1625.99	-7.59762	1625.99	-1.58961	1625.99	-10.0764
1627.92	-7.86726	1627.92	-1.57803	1627.92	-10.1613
1629.85	-8.13241	1629.85	-1.55897	1629.85	-10.2415
1631.77	-8.39189	1631.77	-1.53356	1631.77	-10.3171
1633.7	-8.64383	1633.7	-1.50307	1633.7	-10.3885
1635.63	-8.88743	1635.63	-1.46949	1635.63	-10.4558
1637.56	-9.12072	1637.56	-1.43498	1637.56	-10.5193
1639.49	-9.34092	1639.49	-1.40101	1639.49	-10.5793
1641.42	-9.54713	1641.42	-1.36753	1641.42	-10.636
1643.35	-9.73889	1643.35	-1.33347	1643.35	-10.6898
1645.28	-9.91572	1645.28	-1.2978	1645.28	-10.7407
1647.2	-10.0763	1647.2	-1.25841	1647.2	-10.7891
1649.13	-10.2183	1649.13	-1.21546	1649.13	-10.8351
1651.06	-10.3414	1651.06	-1.16844	1651.06	-10.8791
1652.99	-10.446	1652.99	-1.116	1652.99	-10.9212
1654.92	-10.5313	1654.92	-1.05858	1654.92	-10.9616
1656.85	-10.5965	1656.85	-0.99725	1656.85	-11.0006
1658.78	-10.6424	1658.78	-0.9314	1658.78	-11.0384
1660.71	-10.6681	1660.71	-0.86169	1660.71	-11.0751
1662.64	-10.673	1662.64	-0.79036	1662.64	-11.1109
1664.56	-10.6576	1664.56	-0.72087	1664.56	-11.1457
1666.49	-10.6238	1666.49	-0.65504	1666.49	-11.1797
1668.42	-10.5707	1668.42	-0.5929	1668.42	-11.2129
1670.35	-10.4954	1670.35	-0.53569	1670.35	-11.2453
1672.28	-10.4003	1672.28	-0.48494	1672.28	-11.2769
1674.21	-10.2866	1674.21	-0.43983	1674.21	-11.3078
1676.14	-10.1541	1676.14	-0.40074	1676.14	-11.3379
1678.07	-10.0059	1678.07	-0.36731	1678.07	-11.3675
1679.99	-9.84386	1679.99	-0.33707	1679.99	-11.3966
1681.92	-9.6688	1681.92	-0.30685	1681.92	-11.4253
1683.85	-9.48088	1683.85	-0.27515	1683.85	-11.4535
1685.78	-9.27962	1685.78	-0.24251	1685.78	-11.4814
1687.71	-9.06987	1687.71	-0.20926	1687.71	-11.509
1689.64	-8.85186	1689.64	-0.17364	1689.64	-11.536
1691.57	-8.62564	1691.57	-0.1363	1691.57	-11.5624
1693.5	-8.39245	1693.5	-0.09881	1693.5	-11.588
1695.43	-8.15114	1695.43	-0.06201	1695.43	-11.6127
1697.35	-7.90139	1697.35	-0.0286	1697.35	-11.6362
1699.28	-7.64407	1699.28	-0.0011	1699.28	-11.6584
1701.21	-7.37909	1701.21	0.02042	1701.21	-11.6792
1703.14	-7.11152	1703.14	0.03617	1703.14	-11.6986
1705.07	-6.84068	1705.07	0.04687	1705.07	-11.7165
1707	-6.56753	1707	0.05258	1707	-11.733
1708.93	-6.29493	1708.93	0.05524	1708.93	-11.7481
1710.86	-6.02361	1710.86	0.05726	1710.86	-11.7617
1712.78	-5.75526	1712.78	0.06218	1712.78	-11.7739
1714.71	-5.49115	1714.71	0.07037	1714.71	-11.7845
1716.64	-5.23242	1716.64	0.08346	1716.64	-11.7935
1718.57	-4.97996	1718.57	0.10155	1718.57	-11.8006
1720.5	-4.73375	1720.5	0.12351	1720.5	-11.8058
1722.43	-4.49543	1722.43	0.14891	1722.43	-11.8087
1724.36	-4.26482	1724.36	0.17717	1724.36	-11.8091
1726.29	-4.04153	1726.29	0.20621	1726.29	-11.8071
1728.22	-3.82581	1728.22	0.23389	1728.22	-11.8025
1730.14	-3.61754	1730.14	0.25876	1730.14	-11.7953
1732.07	-3.41671	1732.07	0.27965	1732.07	-11.7856
1734	-3.22268	1734	0.29625	1734	-11.7734
1735.93	-3.03639	1735.93	0.30828	1735.93	-11.759
1737.86	-2.85718	1737.86	0.3172	1737.86	-11.7423
1739.79	-2.68372	1739.79	0.32429	1739.79	-11.7234
1741.72	-2.51613	1741.72	0.33049	1741.72	-11.7025
1743.65	-2.35468	1743.65	0.33752	1743.65	-11.6794
1745.57	-2.19905	1745.57	0.34667	1745.57	-11.6541
1747.5	-2.04918	1747.5	0.35866	1747.5	-11.6266
1749.43	-1.90508	1749.43	0.37365	1749.43	-11.5968
1751.36	-1.76719	1751.36	0.39073	1751.36	-11.5646
1753.29	-1.63642	1753.29	0.40936	1753.29	-11.53
1755.22	-1.51298	1755.22	0.42838	1755.22	-11.493
1757.15	-1.39692	1757.15	0.44699	1757.15	-11.4536
1759.08	-1.28784	1759.08	0.46377	1759.08	-11.412
1761	-1.18523	1761	0.47735	1761	-11.368
1762.93	-1.08906	1762.93	0.48721	1762.93	-11.3218
1764.86	-0.99954	1764.86	0.49305	1764.86	-11.2734
1766.79	-0.91632	1766.79	0.49571	1766.79	-11.2228
1768.72	-0.8387	1768.72	0.4962	1768.72	-11.1698
1770.65	-0.76527	1770.65	0.49588	1770.65	-11.1146
1772.58	-0.69467	1772.58	0.49583	1772.58	-11.057
1774.51	-0.6274	1774.51	0.49613	1774.51	-10.997
1776.44	-0.56426	1776.44	0.49805	1776.44	-10.9347
1778.36	-0.50469	1778.36	0.50279	1778.36	-10.8701
1780.29	-0.44829	1780.29	0.51053	1780.29	-10.8033
1782.22	-0.39456	1782.22	0.52092	1782.22	-10.7346
1784.15	-0.34383	1784.15	0.53307	1784.15	-10.6639
1786.08	-0.2963	1786.08	0.54614	1786.08	-10.5916
1788.01	-0.25197	1788.01	0.55897	1788.01	-10.5176
1789.94	-0.21089	1789.94	0.57056	1789.94	-10.4422
1791.87	-0.17215	1791.87	0.58046	1791.87	-10.3652
1793.79	-0.13532	1793.79	0.58777	1793.79	-10.2866
1795.72	-0.10091	1795.72	0.59156	1795.72	-10.2063
1797.65	-0.06914	1797.65	0.5918	1797.65	-10.1242
1799.58	-0.03988	1799.58	0.58879	1799.58	-10.0399
1801.51	-0.01268	1801.51	0.58335	1801.51	-9.9535
1803.44	0.01272	1803.44	0.57651	1803.44	-9.86465
1805.37	0.03627	1805.37	0.56947	1805.37	-9.7733
1807.3	0.05762	1807.3	0.56326	1807.3	-9.67935
1809.23	0.07675	1809.23	0.55897	1809.23	-9.58278
1811.15	0.09405	1811.15	0.55746	1811.15	-9.48359
1813.08	0.10989	1813.08	0.55898	1813.08	-9.38181
1815.01	0.12445	1815.01	0.56406	1815.01	-9.27747
1816.94	0.13787	1816.94	0.57276	1816.94	-9.17064
1818.87	0.15011	1818.87	0.58434	1818.87	-9.06142
1820.8	0.16115	1820.8	0.59781	1820.8	-8.9499
1822.73	0.17135	1822.73	0.6119	1822.73	-8.8362
1824.66	0.18116	1824.66	0.62572	1824.66	-8.72045
1826.58	0.19048	1826.58	0.63803	1826.58	-8.60282
1828.51	0.19902	1828.51	0.64809	1828.51	-8.48348
1830.44	0.2072	1830.44	0.65585	1830.44	-8.36261
1832.37	0.21506	1832.37	0.66059	1832.37	-8.24045
1834.3	0.22244	1834.3	0.66228	1834.3	-8.1172
1836.23	0.22942	1836.23	0.66137	1836.23	-7.99302
1838.16	0.23575	1838.16	0.65851	1838.16	-7.86806
1840.09	0.24123	1840.09	0.65474	1840.09	-7.74238
1842.01	0.24562	1842.01	0.65091	1842.01	-7.61604
1843.94	0.24917	1843.94	0.64796	1843.94	-7.489
1845.87	0.25232	1845.87	0.64667	1845.87	-7.36124
1847.8	0.25474	1847.8	0.64748	1847.8	-7.23273
1849.73	0.25616	1849.73	0.65107	1849.73	-7.1034
1851.66	0.25621	1851.66	0.6576	1851.66	-6.97325
1853.59	0.25521	1853.59	0.66702	1853.59	-6.84227
1855.52	0.25391	1855.52	0.67872	1855.52	-6.71053
1857.45	0.25275	1857.45	0.69145	1857.45	-6.57817
1859.37	0.25197	1859.37	0.70417	1859.37	-6.44534
1861.3	0.2515	1861.3	0.7157	1861.3	-6.31225
1863.23	0.25107	1863.23	0.72488	1863.23	-6.1791
1865.16	0.25063	1865.16	0.73066	1865.16	-6.04609
1867.09	0.25059	1867.09	0.73212	1867.09	-5.91341
1869.02	0.25144	1869.02	0.72892	1869.02	-5.7812
1870.95	0.25269	1870.95	0.72116	1870.95	-5.64961
1872.88	0.25309	1872.88	0.70999	1872.88	-5.51877
1874.8	0.25205	1874.8	0.69693	1874.8	-5.38876
1876.73	0.24928	1876.73	0.68341	1876.73	-5.25965
1878.66	0.24464	1878.66	0.67093	1878.66	-5.13152
1880.59	0.23818	1880.59	0.66086	1880.59	-5.00442
1882.52	0.22979	1882.52	0.65407	1882.52	-4.87842
1884.45	0.21956	1884.45	0.65111	1884.45	-4.75358
1886.38	0.2075	1886.38	0.65191	1886.38	-4.62994
1888.31	0.19404	1888.31	0.65556	1888.31	-4.50751
1890.24	0.1802	1890.24	0.66064	1890.24	-4.38627
1892.16	0.16643	1892.16	0.66556	1892.16	-4.26619
1894.09	0.15295	1894.09	0.66896	1894.09	-4.14716
1896.02	0.13985	1896.02	0.66961	1896.02	-4.0291
1897.95	0.12734	1897.95	0.66681	1897.95	-3.9119
1899.88	0.1156	1899.88	0.66085	1899.88	-3.79552
1901.81	0.10434	1901.81	0.65233	1901.81	-3.67991
1903.74	0.09341	1903.74	0.64274	1903.74	-3.56507
1905.67	0.08261	1905.67	0.6338	1905.67	-3.45109
1907.59	0.0715	1907.59	0.62738	1907.59	-3.3381
1909.52	0.05987	1909.52	0.62511	1909.52	-3.22628
1911.45	0.04759	1911.45	0.62787	1911.45	-3.11585
1913.38	0.03454	1913.38	0.63619	1913.38	-3.00706
1915.31	0.02052	1915.31	0.64959	1915.31	-2.90009
1917.24	0.00557	1917.24	0.66668	1917.24	-2.79511
1919.17	-0.01005	1919.17	0.68528	1919.17	-2.6922
1921.1	-0.02634	1921.1	0.70266	1921.1	-2.59141
1923.03	-0.0432	1923.03	0.71674	1923.03	-2.49273
1924.95	-0.06026	1924.95	0.72569	1924.95	-2.39607
1926.88	-0.07743	1926.88	0.72864	1926.88	-2.30133
1928.81	-0.09435	1928.81	0.7257	1928.81	-2.20837
1930.74	-0.11078	1930.74	0.71742	1930.74	-2.11708
1932.67	-0.12658	1932.67	0.70513	1932.67	-2.02741
1934.6	-0.14174	1934.6	0.69097	1934.6	-1.93933
1936.53	-0.15638	1936.53	0.67771	1936.53	-1.85287
1938.46	-0.17034	1938.46	0.66795	1938.46	-1.76806
1940.38	-0.18382	1940.38	0.66343	1940.38	-1.68498
1942.31	-0.19698	1942.31	0.66507	1942.31	-1.60372
1944.24	-0.20991	1944.24	0.67268	1944.24	-1.52439
1946.17	-0.22294	1946.17	0.68504	1946.17	-1.44709
1948.1	-0.23621	1948.1	0.70068	1948.1	-1.37189
1950.03	-0.24989	1950.03	0.71776	1950.03	-1.29881
1951.96	-0.26392	1951.96	0.73413	1951.96	-1.22787
1953.89	-0.27807	1953.89	0.7477	1953.89	-1.15907
1955.81	-0.25995	1955.81	0.75681	1955.81	-1.09243
1957.74	-0.24182	1957.74	0.7603	1957.74	-1.02797
1959.67	-0.22364	1959.67	0.75784	1959.67	-0.96572
1961.6	-0.20525	1961.6	0.75027	1961.6	-0.90565
1963.53	-0.18645	1963.53	0.73902	1963.53	-0.84776
1965.46	-0.16732	1965.46	0.72586	1965.46	-0.79203
1967.39	-0.14779	1967.39	0.71279	1967.39	-0.73844
1969.32	-0.12784	1969.32	0.70157	1969.32	-0.68695
1971.25	-0.10774	1971.25	0.69361	1971.25	-0.63749
1973.17	-0.08753	1973.17	0.68982	1973.17	-0.58998
1975.1	-0.06731	1975.1	0.69066	1975.1	-0.54434
1977.03	-0.04714	1977.03	0.69591	1977.03	-0.5005
1978.96	-0.02712	1978.96	0.70444	1978.96	-0.4584
1980.89	-0.00757	1980.89	0.71469	1980.89	-0.41803
1982.82	0.01149	1982.82	0.72496	1982.82	-0.37941
1984.75	0.02987	1984.75	0.7334	1984.75	-0.34258
1986.68	0.04736	1986.68	0.73849	1986.68	-0.30758
1988.6	0.06371	1988.6	0.73946	1988.6	-0.27446
1990.53	0.07866	1990.53	0.73606	1990.53	-0.24326
1992.46	0.09228	1992.46	0.72878	1992.46	-0.21399
1994.39	0.10447	1994.39	0.71858	1994.39	-0.18663
1996.32	0.11516	1996.32	0.70665	1996.32	-0.16113
1998.25	0.12447	1998.25	0.6945	1998.25	-0.13742
2000.18	0.13267	2000.18	0.68347	2000.18	-0.11542
2002.11	0.14012	2002.11	0.67478	2002.11	-0.09505
2004.04	0.14708	2004.04	0.66912	2004.04	-0.07623
2005.96	0.15384	2005.96	0.66637	2005.96	-0.05893
2007.89	0.16062	2007.89	0.66596	2007.89	-0.04313
2009.82	0.16747	2009.82	0.66698	2009.82	-0.02884
2011.75	0.17432	2011.75	0.66837	2011.75	-0.01609
2013.68	0.18113	2013.68	0.66904	2013.68	-0.00492
2015.61	0.18784	2015.61	0.66826	2015.61	0.00467
2017.54	0.19416	2017.54	0.66563	2017.54	0.01265
2019.47	0.19955	2019.47	0.66113	2019.47	0.01903
2021.39	0.20356	2021.39	0.65511	2021.39	0.02382
2023.32	0.20592	2023.32	0.64833	2023.32	0.02703
2025.25	0.20637	2025.25	0.64159	2025.25	0.02866
2027.18	0.20496	2027.18	0.63538	2027.18	0.0287
2029.11	0.20198	2029.11	0.63007	2029.11	0.02711
2031.04	0.19771	2031.04	0.6259	2031.04	0.0238
2032.97	0.19238	2032.97	0.62257	2032.97	0.01869
2034.9	0.18629	2034.9	0.61937	2034.9	0.01167
2036.82	0.1799	2036.82	0.61533	2036.82	0.00269
2038.75	0.17372	2038.75	0.60954	2038.75	-0.0083
2040.68	0.16827	2040.68	0.60134	2040.68	-0.02126
2042.61	0.16394	2042.61	0.59045	2042.61	-0.03609
2044.54	0.16058	2044.54	0.57701	2044.54	-0.05263
2046.47	0.15769	2046.47	0.56154	2046.47	-0.07067
2048.4	0.15493	2048.4	0.54494	2048.4	-0.08994
2050.33	0.15205	2050.33	0.52846	2050.33	-0.11019
2052.26	0.14865	2052.26	0.51338	2052.26	-0.12213
2054.18	0.14446	2054.18	0.50115	2054.18	-0.13465
2056.11	0.13901	2056.11	0.49255	2056.11	-0.14764
2058.04	0.13191	2058.04	0.48764	2058.04	-0.16107
2059.97	0.12297	2059.97	0.48614	2059.97	-0.175
2061.9	0.11235	2061.9	0.48739	2061.9	-0.18952
2063.83	0.10046	2063.83	0.49042	2063.83	-0.20474
2065.76	0.08749	2065.76	0.49388	2065.76	-0.22081
2067.69	0.07361	2067.69	0.49653	2067.69	-0.23784
2069.61	0.05904	2069.61	0.49743	2069.61	-0.25592
2071.54	0.04416	2071.54	0.49589	2071.54	-0.27509
2073.47	0.0293	2073.47	0.49207	2073.47	-0.29539
2075.4	0.01467	2075.4	0.48681	2075.4	-0.31682
2077.33	0.00042	2077.33	0.48123	2077.33	-0.3394
2079.26	-0.01348	2079.26	0.47644	2079.26	-0.36315
2081.19	-0.02715	2081.19	0.47361	2081.19	-0.38817
2083.12	-0.04055	2083.12	0.47365	2083.12	-0.41456
2085.05	-0.05361	2085.05	0.47687	2085.05	-0.44247
2086.97	-0.06638	2086.97	0.48304	2086.97	-0.47205
2088.9	-0.0792	2088.9	0.49116	2088.9	-0.50343
2090.83	-0.09229	2090.83	0.4998	2090.83	-0.5367
2092.76	-0.10568	2092.76	0.50725	2092.76	-0.5719
2094.69	-0.11977	2094.69	0.51176	2094.69	-0.60897
2096.62	-0.13467	2096.62	0.51213	2096.62	-0.64777
2098.55	-0.15015	2098.55	0.5076	2098.55	-0.6881
2100.48	-0.16624	2100.48	0.49822	2100.48	-0.72969
2102.4	-0.18294	2102.4	0.48482	2102.4	-0.77224
2104.33	-0.20046	2104.33	0.46874	2104.33	-0.81547
2106.26	-0.21861	2106.26	0.45208	2106.26	-0.85914
2108.19	-0.23719	2108.19	0.43719	2108.19	-0.90309
2110.12	-0.25639	2110.12	0.42612	2110.12	-0.94721
2112.05	-0.27581	2112.05	0.42039	2112.05	-0.99153
2113.98	-0.29538	2113.98	0.42055	2113.98	-1.0361
2115.91	-0.31533	2115.91	0.4265	2115.91	-1.08108
2117.83	-0.33595	2117.83	0.43732	2117.83	-1.12664
2119.76	-0.35741	2119.76	0.45135	2119.76	-1.17296
2121.69	-0.37957	2121.69	0.4666	2121.69	-1.22024
2123.62	-0.40242	2123.62	0.4806	2123.62	-1.26863
2125.55	-0.42606	2125.55	0.49104	2125.55	-1.31824
2127.48	-0.4505	2127.48	0.49612	2127.48	-1.36916
2129.41	-0.47581	2129.41	0.49512	2129.41	-1.42143
2131.34	-0.50203	2131.34	0.48844	2131.34	-1.47506
2133.27	-0.52904	2133.27	0.47714	2133.27	-1.53004
2135.19	-0.55655	2135.19	0.46318	2135.19	-1.58635
2137.12	-0.58424	2137.12	0.44877	2137.12	-1.644
2139.05	-0.61204	2139.05	0.43613	2139.05	-1.70301
2140.98	-0.64002	2140.98	0.42728	2140.98	-1.76342
2142.91	-0.66806	2142.91	0.42356	2142.91	-1.82533
2144.84	-0.69586	2144.84	0.42573	2144.84	-1.88889
2146.77	-0.72327	2146.77	0.43333	2146.77	-1.95433
2148.7	-0.75027	2148.7	0.44463	2148.7	-2.02191
2150.62	-0.77677	2150.62	0.45698	2150.62	-2.09198
2152.55	-0.8024	2152.55	0.46705	2152.55	-2.16488
2154.48	-0.82701	2154.48	0.47156	2154.48	-2.24099
2156.41	-0.85015	2156.41	0.46761	2156.41	-2.32061
2158.34	-0.87134	2158.34	0.45315	2158.34	-2.40398
2160.27	-0.89024	2160.27	0.42727	2160.27	-2.49119
2162.2	-0.90674	2162.2	0.38997	2162.2	-2.58217
2164.13	-0.9207	2164.13	0.34262	2164.13	-2.67662
2166.06	-0.93174	2166.06	0.28853	2166.06	-2.77401
2167.98	-0.93968	2167.98	0.23184	2167.98	-2.87364
2169.91	-0.94495	2169.91	0.17649	2169.91	-2.9746
2171.84	-0.9478	2171.84	0.12624	2171.84	-3.07594
2173.77	-0.9487	2173.77	0.08427	2173.77	-3.17667
2175.7	-0.94805	2175.7	0.05274	2175.7	-3.27584
2177.63	-0.94625	2177.63	0.03253	2177.63	-3.37266
2179.56	-0.94357	2179.56	0.0237	2179.56	-3.46653
2181.49	-0.94026	2181.49	0.02492	2181.49	-3.55711
2183.41	-0.93668	2183.41	0.03292	2183.41	-3.64434
2185.34	-0.9331	2185.34	0.04419	2185.34	-3.7284
2187.27	-0.92952	2187.27	0.05615	2187.27	-3.80966
2189.2	-0.92594	2189.2	0.06709	2189.2	-3.88863
2191.13	-0.92236	2191.13	0.07631	2191.13	-3.9659
2193.06	-0.91878	2193.06	0.08403	2193.06	-4.04203
2194.99	-0.9152	2194.99	0.09028	2194.99	-4.11757
2196.92	-0.91162	2196.92	0.09522	2196.92	-4.19293
2198.85	-0.90804	2198.85	0.09959	2198.85	-4.26837
2200.77	-0.90446	2200.77	0.10482	2200.77	-4.344
2202.7	-0.90088	2202.7	0.11214	2202.7	-4.41975
2204.63	-0.8973	2204.63	0.12203	2204.63	-4.49543
2206.56	-0.89372	2206.56	0.13407	2206.56	-4.57074
2208.49	-0.89014	2208.49	0.14685	2208.49	-4.64526
2210.42	-0.88656	2210.42	0.15858	2210.42	-4.71849
2212.35	-0.88298	2212.35	0.16893	2212.35	-4.78989
2214.28	-0.8794	2214.28	0.17769	2214.28	-4.85889
2216.2	-0.87582	2216.2	0.18464	2216.2	-4.92495
2218.13	-0.87224	2218.13	0.18963	2218.13	-4.98757
2220.06	-0.86866	2220.06	0.19258	2220.06	-5.04629
2221.99	-0.86508	2221.99	0.1937	2221.99	-5.10074
2223.92	-0.8615	2223.92	0.19338	2223.92	-5.15065
2225.85	-0.85792	2225.85	0.19236	2225.85	-5.19589
2227.78	-0.85434	2227.78	0.19134	2227.78	-5.23648
2229.71	-0.85076	2229.71	0.19032	2229.71	-5.2726
2231.63	-0.84718	2231.63	0.18929	2231.63	-5.30453
2233.56	-0.8436	2233.56	0.18827	2233.56	-5.33268
2235.49	-0.84002	2235.49	0.18725	2235.49	-5.35748
2237.42	-0.83644	2237.42	0.18623	2237.42	-5.37945
2239.35	-0.83286	2239.35	0.1852	2239.35	-5.39912
2241.28	-0.82928	2241.28	0.18418	2241.28	-5.41699
2243.21	-0.8257	2243.21	0.18316	2243.21	-5.43354
2245.14	-0.82212	2245.14	0.18214	2245.14	-5.44913
2247.07	-0.81854	2247.07	0.18112	2247.07	-5.46408
2248.99	-0.81496	2248.99	0.18009	2248.99	-5.47862
2250.92	-0.81138	2250.92	0.17907	2250.92	-5.49292
2252.85	-0.8078	2252.85	0.17805	2252.85	-5.50709
2254.78	-0.80422	2254.78	0.17703	2254.78	-5.52122
2256.71	-0.80064	2256.71	0.176	2256.71	-5.53533
2258.64	-0.79706	2258.64	0.17498	2258.64	-5.54944
2260.57	-0.79348	2260.57	0.17396	2260.57	-5.56354
2262.5	-0.7899	2262.5	0.17294	2262.5	-5.57765
2264.42	-0.78632	2264.42	0.17191	2264.42	-5.59176
2266.35	-0.78274	2266.35	0.17089	2266.35	-5.60587
2268.28	-0.77916	2268.28	0.16987	2268.28	-5.61998
2270.21	-0.77558	2270.21	0.16885	2270.21	-5.63409
2272.14	-0.772	2272.14	0.16783	2272.14	-5.6482
2274.07	-0.76842	2274.07	0.1668	2274.07	-5.66231
2276	-0.76484	2276	0.16578	2276	-5.67642
2277.93	-0.76126	2277.93	0.16476	2277.93	-5.69053
2279.86	-0.75768	2279.86	0.16374	2279.86	-5.70464
2281.78	-0.7541	2281.78	0.16271	2281.78	-5.71874
2283.71	-0.75052	2283.71	0.16169	2283.71	-5.73285
2285.64	-0.74694	2285.64	0.16067	2285.64	-5.74696
2287.57	-0.74336	2287.57	0.15965	2287.57	-5.76107
2289.5	-0.73978	2289.5	0.15863	2289.5	-5.77518
2291.43	-0.7362	2291.43	0.1576	2291.43	-5.78929
2293.36	-0.73262	2293.36	0.15658	2293.36	-5.8034
2295.29	-0.72904	2295.29	0.15556	2295.29	-5.81751
2297.21	-0.72546	2297.21	0.15454	2297.21	-5.83162
2299.14	-0.72188	2299.14	0.15351	2299.14	-5.84573
2301.07	-0.7183	2301.07	0.15249	2301.07	-5.85984
2303	-0.71472	2303	0.15147	2303	-5.87394
2304.93	-0.71114	2304.93	0.15045	2304.93	-5.88805
2306.86	-0.70756	2306.86	0.14942	2306.86	-5.90216
2308.79	-0.70398	2308.79	0.1484	2308.79	-5.91627
2310.72	-0.7004	2310.72	0.14738	2310.72	-5.93038
2312.64	-0.69682	2312.64	0.14636	2312.64	-5.94449
2314.57	-0.69324	2314.57	0.14534	2314.57	-5.9586
2316.5	-0.68966	2316.5	0.14431	2316.5	-5.97271
2318.43	-0.68608	2318.43	0.14329	2318.43	-5.98682
2320.36	-0.6825	2320.36	0.14227	2320.36	-6.00093
2322.29	-0.67893	2322.29	0.14125	2322.29	-6.01504
2324.22	-0.67535	2324.22	0.14022	2324.22	-6.02914
2326.15	-0.67177	2326.15	0.1392	2326.15	-6.04325
2328.08	-0.66819	2328.08	0.13818	2328.08	-6.05736
2330	-0.66461	2330	0.13716	2330	-6.07147
2331.93	-0.66103	2331.93	0.13613	2331.93	-6.08558
2333.86	-0.65745	2333.86	0.13511	2333.86	-6.09969
2335.79	-0.65387	2335.79	0.13409	2335.79	-6.1138
2337.72	-0.65029	2337.72	0.13307	2337.72	-6.12791
2339.65	-0.64671	2339.65	0.13205	2339.65	-6.14202
2341.58	-0.64313	2341.58	0.13102	2341.58	-6.15613
2343.51	-0.63955	2343.51	0.13	2343.51	-6.17024
2345.43	-0.63597	2345.43	0.12898	2345.43	-6.18434
2347.36	-0.63239	2347.36	0.12796	2347.36	-6.19845
2349.29	-0.62881	2349.29	0.12693	2349.29	-6.21256
2351.22	-0.62523	2351.22	0.12591	2351.22	-6.22667
2353.15	-0.62165	2353.15	0.12489	2353.15	-6.24078
2355.08	-0.61807	2355.08	0.12387	2355.08	-6.25489
2357.01	-0.61449	2357.01	0.12285	2357.01	-6.269
2358.94	-0.61091	2358.94	0.12182	2358.94	-6.28311
2360.87	-0.60733	2360.87	0.1208	2360.87	-6.29722
2362.79	-0.60375	2362.79	0.11978	2362.79	-6.31133
2364.72	-0.60017	2364.72	0.11876	2364.72	-6.32544
2366.65	-0.59659	2366.65	0.11773	2366.65	-6.33954
2368.58	-0.59301	2368.58	0.11671	2368.58	-6.35365
2370.51	-0.58943	2370.51	0.11569	2370.51	-6.36776
2372.44	-0.58585	2372.44	0.11467	2372.44	-6.38187
2374.37	-0.58227	2374.37	0.11364	2374.37	-6.39598
2376.3	-0.57869	2376.3	0.11262	2376.3	-6.41009
2378.22	-0.57511	2378.22	0.1116	2378.22	-6.4242
2380.15	-0.57153	2380.15	0.11058	2380.15	-6.43831
2382.08	-0.56795	2382.08	0.10956	2382.08	-6.45242
2384.01	-0.56437	2384.01	0.10853	2384.01	-6.46653
2385.94	-0.56079	2385.94	0.10751	2385.94	-6.48064
2387.87	-0.55721	2387.87	0.10649	2387.87	-6.49475
2389.8	-0.55363	2389.8	0.10547	2389.8	-6.50885
2391.73	-0.55005	2391.73	0.10444	2391.73	-6.52296
2393.66	-0.54647	2393.66	0.10342	2393.66	-6.53707
2395.58	-0.54289	2395.58	0.1024	2395.58	-6.55118
2397.51	-0.53931	2397.51	0.10138	2397.51	-6.56529
2399.44	-0.53573	2399.44	0.10035	2399.44	-6.5794
2401.37	-0.53215	2401.37	0.09933	2401.37	-6.59351
2403.3	-0.52857	2403.3	0.09831	2403.3	-6.60762
2405.23	-0.52499	2405.23	0.09729	2405.23	-6.62173
2407.16	-0.52141	2407.16	0.09627	2407.16	-6.63584
2409.09	-0.51783	2409.09	0.09524	2409.09	-6.64995
2411.01	-0.51425	2411.01	0.09422	2411.01	-6.66405
2412.94	-0.51067	2412.94	0.0932	2412.94	-6.67816
2414.87	-0.50709	2414.87	0.09218	2414.87	-6.69227
2416.8	-0.50351	2416.8	0.09115	2416.8	-6.70638
2418.73	-0.49993	2418.73	0.09013	2418.73	-6.72049
2420.66	-0.49635	2420.66	0.08911	2420.66	-6.7346
2422.59	-0.49277	2422.59	0.08809	2422.59	-6.74871
2424.52	-0.48919	2424.52	0.08707	2424.52	-6.76282
2426.44	-0.48561	2426.44	0.08604	2426.44	-6.77693
2428.37	-0.48203	2428.37	0.08502	2428.37	-6.79104
2430.3	-0.47845	2430.3	0.084	2430.3	-6.80515
2432.23	-0.47487	2432.23	0.08298	2432.23	-6.81925
2434.16	-0.47129	2434.16	0.08195	2434.16	-6.83336
2436.09	-0.46771	2436.09	0.08093	2436.09	-6.84747
2438.02	-0.46413	2438.02	0.07991	2438.02	-6.86158
2439.95	-0.46055	2439.95	0.07889	2439.95	-6.87569
2441.88	-0.45697	2441.88	0.07786	2441.88	-6.8898
2443.8	-0.45339	2443.8	0.07684	2443.8	-6.90391
2445.73	-0.44981	2445.73	0.07582	2445.73	-6.91802
2447.66	-0.44623	2447.66	0.0748	2447.66	-6.93213
2449.59	-0.44265	2449.59	0.07378	2449.59	-6.94624
2451.52	-0.43907	2451.52	0.07275	2451.52	-6.96035
2453.45	-0.43549	2453.45	0.07173	2453.45	-6.97445
2455.38	-0.43191	2455.38	0.07071	2455.38	-6.98856
2457.31	-0.42833	2457.31	0.06969	2457.31	-7.00267
2459.23	-0.42475	2459.23	0.06866	2459.23	-7.01676
2461.16	-0.42117	2461.16	0.06764	2461.16	-7.03079
2463.09	-0.41759	2463.09	0.06662	2463.09	-7.04464
2465.02	-0.41401	2465.02	0.0656	2465.02	-7.05815
2466.95	-0.41043	2466.95	0.06458	2466.95	-7.07108
2468.88	-0.40685	2468.88	0.06355	2468.88	-7.08308
2470.81	-0.40327	2470.81	0.06253	2470.81	-7.09371
2472.74	-0.39969	2472.74	0.06151	2472.74	-7.10242
2474.67	-0.39611	2474.67	0.06049	2474.67	-7.10852
2476.59	-0.39253	2476.59	0.05946	2476.59	-7.11125
2478.52	-0.38879	2478.52	0.05844	2478.52	-7.10986
2480.45	-0.38476	2480.45	0.05742	2480.45	-7.10361
2482.38	-0.38039	2482.38	0.0564	2482.38	-7.09187
2484.31	-0.37556	2484.31	0.05537	2484.31	-7.07415
2486.24	-0.37027	2486.24	0.05435	2486.24	-7.05011
2488.17	-0.36429	2488.17	0.05333	2488.17	-7.01962
2490.1	-0.35759	2490.1	0.05231	2490.1	-6.98281
2492.02	-0.35008	2492.02	0.05129	2492.02	-6.94005
2493.95	-0.3417	2493.95	0.05026	2493.95	-6.89195
2495.88	-0.33282	2495.88	0.04924	2495.88	-6.83926
2497.81	-0.3237	2497.81	0.04822	2497.81	-6.78281
2499.74	-0.31448	2499.74	0.0472	2499.74	-6.7235
2501.67	-0.30527	2501.67	0.04617	2501.67	-6.66223
2503.6	-0.29614	2503.6	0.04515	2503.6	-6.59987
2505.53	-0.28762	2505.53	0.04413	2505.53	-6.53727
2507.45	-0.28007	2507.45	0.04311	2507.45	-6.4752
2509.38	-0.27378	2509.38	0.04208	2509.38	-6.41434
2511.31	-0.26894	2511.31	0.04106	2511.31	-6.35529
2513.24	-0.26549	2513.24	0.04004	2513.24	-6.29856
2515.17	-0.26323	2515.17	0.03902	2515.17	-6.24461
2517.1	-0.26213	2517.1	0.038	2517.1	-6.19383
2519.03	-0.26235	2519.03	0.03697	2519.03	-6.14653
2520.96	-0.26399	2520.96	0.03595	2520.96	-6.10295
2522.89	-0.26677	2522.89	0.03493	2522.89	-6.06321
2524.81	-0.27025	2524.81	0.03391	2524.81	-6.02731
2526.74	-0.27425	2526.74	0.03288	2526.74	-5.99518
2528.67	-0.27867	2528.67	0.03167	2528.67	-5.96666
2530.6	-0.28361	2530.6	0.03028	2530.6	-5.94156
2532.53	-0.2894	2532.53	0.02883	2532.53	-5.91968
2534.46	-0.29634	2534.46	0.02713	2534.46	-5.90085
2536.39	-0.30446	2536.39	0.02473	2536.39	-5.88496
2538.32	-0.31369	2538.32	0.02116	2538.32	-5.87194
2540.24	-0.3243	2540.24	0.0158	2540.24	-5.86177
2542.17	-0.33658	2542.17	0.00808	2542.17	-5.85449
2544.1	-0.35084	2544.1	-0.0027	2544.1	-5.85017
2546.03	-0.36725	2546.03	-0.01682	2546.03	-5.84883
2547.96	-0.38569	2547.96	-0.03487	2547.96	-5.85044
2549.89	-0.40596	2549.89	-0.05736	2549.89	-5.85484
2551.82	-0.42774	2551.82	-0.08379	2551.82	-5.86175
2553.75	-0.4511	2553.75	-0.11306	2553.75	-5.87079
2555.68	-0.47579	2555.68	-0.14376	2555.68	-5.88151
2557.6	-0.50155	2557.6	-0.17402	2557.6	-5.8935
2559.53	-0.52841	2559.53	-0.20222	2559.53	-5.90636
2561.46	-0.55598	2561.46	-0.22667	2561.46	-5.91982
2563.39	-0.58393	2563.39	-0.2462	2563.39	-5.93377
2565.32	-0.61226	2565.32	-0.26023	2565.32	-5.94832
2567.25	-0.64114	2567.25	-0.26896	2567.25	-5.96375
2569.18	-0.67061	2569.18	-0.27347	2569.18	-5.98053
2571.11	-0.70069	2571.11	-0.2753	2571.11	-5.99921
2573.03	-0.73179	2573.03	-0.27647	2573.03	-6.02034
2574.96	-0.76404	2574.96	-0.27909	2574.96	-6.04442
2576.89	-0.79734	2576.89	-0.28465	2576.89	-6.07182
2578.82	-0.83205	2578.82	-0.29428	2578.82	-6.1027
2580.75	-0.86862	2580.75	-0.30831	2580.75	-6.13705
2582.68	-0.90698	2582.68	-0.32576	2582.68	-6.17466
2584.61	-0.94694	2584.61	-0.34499	2584.61	-6.21517
2586.54	-0.98835	2586.54	-0.36431	2586.54	-6.25816
2588.46	-1.03102	2588.46	-0.38203	2588.46	-6.30323
2590.39	-1.09419	2590.39	-0.39671	2590.39	-6.35007
2592.32	-1.15835	2592.32	-0.4075	2592.32	-6.3985
2594.25	-1.22371	2594.25	-0.41425	2594.25	-6.44849
2596.18	-1.28988	2596.18	-0.41727	2596.18	-6.50019
2598.11	-1.35654	2598.11	-0.41762	2598.11	-6.55387
2600.04	-1.42375	2600.04	-0.41705	2600.04	-6.60992
2601.97	-1.49173	2601.97	-0.41716	2601.97	-6.66876
2603.9	-1.56094	2603.9	-0.41919	2603.9	-6.73079
2605.82	-1.63155	2605.82	-0.42397	2605.82	-6.79634
2607.75	-1.7036	2607.75	-0.43193	2607.75	-6.86561
2609.68	-1.77693	2609.68	-0.44281	2609.68	-6.93868
2611.61	-1.85131	2611.61	-0.45601	2611.61	-7.01551
2613.54	-1.92702	2613.54	-0.47118	2613.54	-7.09596
2615.47	-2.0042	2615.47	-0.48766	2615.47	-7.17978
2617.4	-2.08293	2617.4	-0.5049	2617.4	-7.26665
2619.33	-2.16298	2619.33	-0.52274	2619.33	-7.35619
2621.25	-2.24377	2621.25	-0.54131	2621.25	-7.44798
2623.18	-2.32517	2623.18	-0.56082	2623.18	-7.54159
2625.11	-2.40727	2625.11	-0.58116	2625.11	-7.63658
2627.04	-2.49013	2627.04	-0.60232	2627.04	-7.73251
2628.97	-2.57383	2628.97	-0.62413	2628.97	-7.82896
2630.9	-2.65832	2630.9	-0.64578	2630.9	-7.92557
2632.83	-2.74353	2632.83	-0.66625	2632.83	-8.02203
2634.76	-2.82929	2634.76	-0.68463	2634.76	-8.11814
2636.69	-2.91573	2636.69	-0.70005	2636.69	-8.21382
2638.61	-3.00323	2638.61	-0.71186	2638.61	-8.30912
2640.54	-3.09162	2640.54	-0.71998	2640.54	-8.40422
2642.47	-3.18078	2642.47	-0.72523	2642.47	-8.4994
2644.4	-3.27092	2644.4	-0.72927	2644.4	-8.59502
2646.33	-3.36213	2646.33	-0.73403	2646.33	-8.69143
2648.26	-3.45434	2648.26	-0.74152	2648.26	-8.78895
2650.19	-3.54756	2650.19	-0.75374	2650.19	-8.88776
2652.12	-3.64198	2652.12	-0.77203	2652.12	-8.98791
2654.04	-3.7374	2654.04	-0.7969	2654.04	-9.08926
2655.97	-3.83372	2655.97	-0.82814	2655.97	-9.19146
2657.9	-3.93123	2657.9	-0.8649	2657.9	-9.29401
2659.83	-4.03004	2659.83	-0.90525	2659.83	-9.39629
2661.76	-4.12986	2661.76	-0.94605	2661.76	-9.49758
2663.69	-4.23034	2663.69	-0.98431	2663.69	-9.59723
2665.62	-4.33148	2665.62	-1.01783	2665.62	-9.69467
2667.55	-4.43322	2667.55	-1.04497	2667.55	-9.78946
2669.48	-4.53558	2669.48	-1.06484	2669.48	-9.88136
2671.4	-4.63873	2671.4	-1.0775	2671.4	-9.9703
2673.33	-4.74259	2673.33	-1.08366	2673.33	-10.0564
2675.26	-4.84695	2675.26	-1.08474	2675.26	-10.1401
2677.19	-4.9517	2677.19	-1.08291	2677.19	-10.2217
2679.12	-5.05703	2679.12	-1.08076	2679.12	-10.302
2681.05	-5.16315	2681.05	-1.08052	2681.05	-10.3816
2682.98	-5.2702	2682.98	-1.08388	2682.98	-10.4614
2684.91	-5.37804	2684.91	-1.09237	2684.91	-10.5422
2686.83	-5.48636	2686.83	-1.10719	2686.83	-10.625
2688.76	-5.59524	2688.76	-1.12952	2688.76	-10.7106
2690.69	-5.70492	2690.69	-1.1606	2690.69	-10.8002
2692.62	-5.8153	2692.62	-1.20143	2692.62	-10.8945
2694.55	-5.92635	2694.55	-1.2532	2694.55	-10.9942
2696.48	-6.03819	2696.48	-1.31779	2696.48	-11.1001
2698.41	-6.15077	2698.41	-1.39689	2698.41	-11.2123
2700.34	-6.26417	2700.34	-1.49139	2700.34	-11.331
2702.26	-6.37862	2702.26	-1.60122	2702.26	-11.4558
2704.19	-6.49403	2704.19	-1.72497	2704.19	-11.5859
2706.12	-6.6099	2706.12	-1.86	2706.12	-11.7205
2708.05	-6.7261	2708.05	-2.00308	2708.05	-11.8579
2709.98	-6.84283	2709.98	-2.15121	2709.98	-11.9967
2711.91	-6.95989	2711.91	-2.30171	2711.91	-12.1349
2713.84	-7.07712	2713.84	-2.45211	2713.84	-12.2706
2715.77	-7.1945	2715.77	-2.60023	2715.77	-12.402
2717.7	-7.3119	2717.7	-2.74291	2717.7	-12.5267
2719.62	-7.42918	2719.62	-2.87572	2719.62	-12.6428
2721.55	-7.54672	2721.55	-2.99487	2721.55	-12.7483
2723.48	-7.66509	2723.48	-3.09817	2723.48	-12.8412
2725.41	-7.78413	2725.41	-3.18393	2725.41	-12.9201
2727.34	-7.90398	2727.34	-3.24984	2727.34	-12.9837
2729.27	-8.02485	2729.27	-3.2922	2729.27	-13.031
2731.2	-8.14663	2731.2	-3.3059	2731.2	-13.0616
2733.13	-8.26923	2733.13	-3.28677	2733.13	-13.0756
2735.05	-8.39252	2735.05	-3.235	2735.05	-13.074
2736.98	-8.51647	2736.98	-3.15619	2736.98	-13.0585
2738.91	-8.64084	2738.91	-3.05827	2738.91	-13.0311
2740.84	-8.76558	2740.84	-2.94883	2740.84	-12.9948
2742.77	-8.89083	2742.77	-2.83493	2742.77	-12.9525
2744.7	-9.01645	2744.7	-2.72334	2744.7	-12.9072
2746.63	-9.14245	2746.63	-2.62098	2746.63	-12.8622
2748.56	-9.26888	2748.56	-2.53483	2748.56	-12.8201
2750.49	-9.39564	2750.49	-2.47076	2750.49	-12.7834
2752.41	-9.52275	2752.41	-2.43133	2752.41	-12.7538
2754.34	-9.65035	2754.34	-2.41505	2754.34	-12.7324
2756.27	-9.77845	2756.27	-2.41853	2756.27	-12.7197
2758.2	-9.9068	2758.2	-2.43802	2758.2	-12.7157
2760.13	-10.0351	2760.13	-2.47009	2760.13	-12.7203
2762.06	-10.1633	2762.06	-2.51219	2762.06	-12.7329
2763.99	-10.2915	2763.99	-2.56246	2763.99	-12.7533
2765.92	-10.42	2765.92	-2.61966	2765.92	-12.7809
2767.84	-10.5493	2767.84	-2.68327	2767.84	-12.8153
2769.77	-10.6793	2769.77	-2.75429	2769.77	-12.8563
2771.7	-10.8099	2771.7	-2.83514	2771.7	-12.9035
2773.63	-10.941	2773.63	-2.92825	2773.63	-12.9567
2775.56	-11.0728	2775.56	-3.03543	2775.56	-13.0151
2777.49	-11.2055	2777.49	-3.15757	2777.49	-13.078
2779.42	-11.3392	2779.42	-3.29318	2779.42	-13.1442
2781.35	-11.4735	2781.35	-3.43883	2781.35	-13.2119
2783.27	-11.6079	2783.27	-3.59039	2783.27	-13.2794
2785.2	-11.7419	2785.2	-3.74309	2785.2	-13.3448
2787.13	-11.8757	2787.13	-3.89103	2787.13	-13.4062
2789.06	-12.0097	2789.06	-4.0278	2789.06	-13.4622
2790.99	-12.144	2790.99	-4.14812	2790.99	-13.5118
2792.92	-12.2786	2792.92	-4.24805	2792.92	-13.5546
2794.85	-12.4133	2794.85	-4.32592	2794.85	-13.5911
2796.78	-12.5479	2796.78	-4.38428	2796.78	-13.6227
2798.71	-12.6829	2798.71	-4.42961	2798.71	-13.6517
2800.63	-12.8186	2800.63	-4.46998	2800.63	-13.6811
2802.56	-12.9553	2802.56	-4.51371	2802.56	-13.7139
2804.49	-13.0927	2804.49	-4.56993	2804.49	-13.7537
2806.42	-13.2303	2806.42	-4.64742	2806.42	-13.8036
2808.35	-13.3682	2808.35	-4.75352	2808.35	-13.8665
2810.28	-13.5065	2810.28	-4.89434	2810.28	-13.9446
2812.21	-13.6456	2812.21	-5.07347	2812.21	-14.0391
2814.14	-13.7853	2814.14	-5.29072	2814.14	-14.1503
2816.06	-13.9254	2816.06	-5.54239	2816.06	-14.2778
2817.99	-14.0654	2817.99	-5.82306	2817.99	-14.4201
2819.92	-14.2053	2819.92	-6.12663	2819.92	-14.5754
2821.85	-14.3449	2821.85	-6.4459	2821.85	-14.7416
2823.78	-14.4846	2823.78	-6.77319	2823.78	-14.9165
2825.71	-14.6245	2825.71	-7.1018	2825.71	-15.0986
2827.64	-14.7643	2827.64	-7.42618	2827.64	-15.287
2829.57	-14.9039	2829.57	-7.74321	2829.57	-15.4823
2831.5	-15.0439	2831.5	-8.05361	2831.5	-15.6866
2833.42	-15.1846	2833.42	-8.36152	2833.42	-15.9042
2835.35	-15.3265	2835.35	-8.67398	2835.35	-16.1419
2837.28	-15.47	2837.28	-9.00082	2837.28	-16.4091
2839.21	-15.615	2839.21	-9.35553	2839.21	-16.7181
2841.14	-15.7613	2841.14	-9.75595	2841.14	-17.0839
2843.07	-15.9084	2843.07	-10.2246	2843.07	-17.5236
2845	-16.0556	2845	-10.7898	2845	-18.0557
2846.93	-16.2027	2846.93	-11.4862	2846.93	-18.6984
2848.85	-16.3491	2848.85	-12.3544	2848.85	-19.4679
2850.78	-16.4942	2850.78	-13.4383	2850.78	-20.3762
2852.71	-16.6375	2852.71	-14.7819	2852.71	-21.4287
2854.64	-16.7785	2854.64	-16.4237	2854.64	-22.6225
2856.57	-16.9173	2856.57	-18.3865	2856.57	-23.9438
2858.5	-17.0542	2858.5	-20.6582	2858.5	-25.3674
2860.43	-17.1895	2860.43	-23.1805	2860.43	-26.8566
2862.36	-17.324	2862.36	-25.8578	2862.36	-28.3648
2864.29	-17.4579	2864.29	-28.567	2864.29	-29.8381
2866.21	-17.5913	2866.21	-31.1627	2866.21	-31.2198
2868.14	-17.7246	2868.14	-33.4899	2868.14	-32.4545
2870.07	-17.8582	2870.07	-35.4001	2870.07	-33.493
2872	-17.992	2872	-36.7632	2872	-34.2968
2873.93	-18.1263	2873.93	-37.4857	2873.93	-34.8419
2875.86	-18.2612	2875.86	-37.5423	2875.86	-35.1213
2877.79	-18.3967	2877.79	-36.9914	2877.79	-35.1463
2879.72	-18.5325	2879.72	-35.9491	2879.72	-34.9444
2881.64	-18.6687	2881.64	-34.563	2881.64	-34.5568
2883.57	-18.8055	2883.57	-32.9982	2883.57	-34.0344
2885.5	-18.9425	2885.5	-31.4164	2885.5	-33.4329
2887.43	-19.0799	2887.43	-29.9559	2887.43	-32.8083
2889.36	-19.2178	2889.36	-28.7236	2889.36	-32.2126
2891.29	-19.3561	2891.29	-27.7916	2891.29	-31.6901
2893.22	-19.4944	2893.22	-27.1906	2893.22	-31.2752
2895.15	-19.6328	2895.15	-26.9106	2895.15	-30.9906
2897.07	-19.7718	2897.07	-26.9193	2897.07	-30.8484
2899	-19.9109	2899	-27.178	2899	-30.8506
2900.93	-20.0503	2900.93	-27.6457	2900.93	-30.9912
2902.86	-20.1904	2902.86	-28.2821	2902.86	-31.2572
2904.79	-20.3311	2904.79	-29.0493	2904.79	-31.6314
2906.72	-20.4724	2906.72	-29.9142	2906.72	-32.0935
2908.65	-20.6141	2908.65	-30.8509	2908.65	-32.6223
2910.58	-20.7559	2910.58	-31.838	2910.58	-33.1976
2912.51	-20.8974	2912.51	-32.8536	2912.51	-33.8013
2914.43	-21.0381	2914.43	-33.8698	2914.43	-34.418
2916.36	-21.1778	2916.36	-34.8486	2916.36	-35.0354
2918.29	-21.3157	2918.29	-35.7473	2918.29	-35.6444
2920.22	-21.4513	2920.22	-36.5347	2920.22	-36.2398
2922.15	-21.5841	2922.15	-37.209	2922.15	-36.8212
2924.08	-21.7136	2924.08	-37.806	2924.08	-37.3934
2926.01	-21.8396	2926.01	-38.3905	2926.01	-37.9652
2927.94	-21.9626	2927.94	-39.0252	2927.94	-38.5478
2929.86	-22.083	2929.86	-39.7341	2929.86	-39.1523
2931.79	-22.2005	2931.79	-40.5023	2931.79	-39.7886
2933.72	-22.3161	2933.72	-41.3179	2933.72	-40.885
2935.65	-22.4306	2935.65	-42.2104	2935.65	-40.3401
2937.58	-22.5443	2937.58	-43.2473	2937.58	-39.5231
2939.51	-22.6574	2939.51	-44.4923	2939.51	-38.4715
2941.44	-22.7709	2941.44	-45.9512	2941.44	-37.2439
2943.37	-22.8854	2943.37	-47.5498	2943.37	-35.9089
2945.3	-23.0005	2945.3	-49.1801	2945.3	-34.5347
2947.22	-23.1164	2947.22	-50.7801	2947.22	-33.1837
2949.15	-23.2327	2949.15	-52.3474	2949.15	-31.91
2951.08	-23.3492	2951.08	-53.8709	2951.08	-30.7559
2953.01	-23.4654	2953.01	-55.2685	2953.01	-29.7471
2954.94	-23.5812	2954.94	-56.3797	2954.94	-28.8898
2956.87	-23.6967	2956.87	-57.0111	2956.87	-28.1712
2958.8	-23.8113	2958.8	-57.0113	2958.8	-27.5651
2960.73	-23.9246	2960.73	-56.3236	2960.73	-27.039
2962.65	-24.0366	2962.65	-54.9708	2962.65	-26.5612
2964.58	-24.1473	2964.58	-53.0029	2964.58	-26.1042
2966.51	-24.2572	2966.51	-50.4824	2966.51	-25.646
2968.44	-24.366	2968.44	-47.5122	2968.44	-25.1722
2970.37	-24.4738	2970.37	-44.2534	2970.37	-24.6782
2972.3	-24.5809	2972.3	-40.9115	2972.3	-24.1702
2974.23	-24.6871	2974.23	-37.7006	2974.23	-23.6622
2976.16	-24.7925	2976.16	-34.7953	2976.16	-23.1716
2978.08	-24.8971	2978.08	-32.2965	2978.08	-22.7144
2980.01	-25.0012	2980.01	-30.2342	2980.01	-22.302
2981.94	-25.1045	2981.94	-28.5908	2981.94	-21.9416
2983.87	-25.2067	2983.87	-27.3126	2983.87	-21.6368
2985.8	-25.3084	2985.8	-26.3071	2985.8	-21.3876
2987.73	-25.4095	2987.73	-25.4413	2987.73	-21.191
2989.66	-25.5097	2989.66	-24.5668	2989.66	-21.0403
2991.59	-25.6089	2991.59	-23.5665	2991.59	-20.9269
2993.52	-25.7074	2993.52	-22.3877	2993.52	-20.8416
2995.44	-25.8053	2995.44	-21.0404	2995.44	-20.7765
2997.37	-25.9025	2997.37	-19.5748	2997.37	-20.7255
2999.3	-25.9992	2999.3	-18.0495	2999.3	-20.6845
3001.23	-26.0956	3001.23	-16.5164	3001.23	-20.6506
3003.16	-26.1912	3003.16	-15.0259	3003.16	-20.6217
3005.09	-26.2862	3005.09	-13.6371	3005.09	-20.5967
3007.02	-26.3808	3007.02	-12.412	3007.02	-20.5745
3008.95	-26.4748	3008.95	-11.3897	3008.95	-20.5544
3010.87	-26.5678	3010.87	-10.5719	3010.87	-20.536
3012.8	-26.6601	3012.8	-9.93031	3012.8	-20.519
3014.73	-26.7514	3014.73	-9.42279	3014.73	-20.5032
3016.66	-26.8416	3016.66	-9.00961	3016.66	-20.4885
3018.59	-26.9307	3018.59	-8.66141	3018.59	-20.4748
3020.52	-27.0187	3020.52	-8.35846	3020.52	-20.4621
3022.45	-27.1054	3022.45	-8.0875	3022.45	-20.4504
3024.38	-27.1908	3024.38	-7.83917	3024.38	-20.4398
3026.31	-27.2755	3026.31	-7.60736	3026.31	-20.4303
3028.23	-27.3593	3028.23	-7.38749	3028.23	-20.4222
3030.16	-27.4422	3030.16	-7.1757	3030.16	-20.4157
3032.09	-27.5244	3032.09	-6.96952	3032.09	-20.411
3034.02	-27.606	3034.02	-6.76707	3034.02	-20.4081
3035.95	-27.6864	3035.95	-6.56708	3035.95	-20.4074
3037.88	-27.7659	3037.88	-6.36938	3037.88	-20.4088
3039.81	-27.8449	3039.81	-6.17417	3039.81	-20.4127
3041.74	-27.9232	3041.74	-5.98163	3041.74	-20.4189
3043.66	-28.0004	3043.66	-5.79172	3043.66	-20.4276
3045.59	-28.0766	3045.59	-5.60452	3045.59	-20.4385
3047.52	-28.1517	3047.52	-5.42062	3047.52	-20.4514
3049.45	-28.2254	3049.45	-5.2404	3049.45	-20.4661
3051.38	-28.298	3051.38	-5.06449	3051.38	-20.4825
3053.31	-28.3698	3053.31	-4.89396	3053.31	-20.5004
3055.24	-28.4409	3055.24	-4.7293	3055.24	-20.5195
3057.17	-28.5107	3057.17	-4.57097	3057.17	-20.5397
3059.09	-28.5794	3059.09	-4.41956	3059.09	-20.5607
3061.02	-28.6472	3061.02	-4.27549	3061.02	-20.5826
3062.95	-28.714	3062.95	-4.13893	3062.95	-20.6054
3064.88	-28.7798	3064.88	-4.0098	3064.88	-20.6292
3066.81	-28.8447	3066.81	-3.88793	3066.81	-20.654
3068.74	-28.9084	3068.74	-3.77313	3068.74	-20.6797
3070.67	-28.9712	3070.67	-3.66497	3070.67	-20.7064
3072.6	-29.0332	3072.6	-3.56296	3072.6	-20.7341
3074.53	-29.0943	3074.53	-3.46646	3074.53	-20.7627
3076.45	-29.1546	3076.45	-3.37461	3076.45	-20.7922
3078.38	-29.2142	3078.38	-3.28722	3078.38	-20.8222
3080.31	-29.2731	3080.31	-3.20445	3080.31	-20.8526
3082.24	-29.3311	3082.24	-3.12643	3082.24	-20.8831
3084.17	-29.3887	3084.17	-3.05331	3084.17	-20.9136
3086.1	-29.4458	3086.1	-2.98493	3086.1	-20.944
3088.03	-29.5019	3088.03	-2.92134	3088.03	-20.974
3089.96	-29.5571	3089.96	-2.86251	3089.96	-21.0036
3091.88	-29.6114	3091.88	-2.80854	3091.88	-21.0328
3093.81	-29.6648	3093.81	-2.75937	3093.81	-21.0618
3095.74	-29.7172	3095.74	-2.71418	3095.74	-21.0905
3097.67	-29.7688	3097.67	-2.67244	3097.67	-21.1191
3099.6	-29.8199	3099.6	-2.63337	3099.6	-21.1476
3101.53	-29.8699	3101.53	-2.59599	3101.53	-21.1761
3103.46	-29.919	3103.46	-2.55971	3103.46	-21.2048
3105.39	-29.9675	3105.39	-2.52403	3105.39	-21.2336
3107.32	-30.0153	3107.32	-2.48874	3107.32	-21.2625
3109.24	-30.062	3109.24	-2.45376	3109.24	-21.2913
3111.17	-30.1077	3111.17	-2.41979	3111.17	-21.32
3113.1	-30.1528	3113.1	-2.38792	3113.1	-21.3486
3115.03	-30.1972	3115.03	-2.35863	3115.03	-21.3771
3116.96	-30.2408	3116.96	-2.33253	3116.96	-21.4054
3118.89	-30.2835	3118.89	-2.31047	3118.89	-21.4335
3120.82	-30.3252	3120.82	-2.293	3120.82	-21.4612
3122.75	-30.3658	3122.75	-2.28012	3122.75	-21.4887
3124.67	-30.4057	3124.67	-2.27158	3124.67	-21.516
3126.6	-30.4451	3126.6	-2.26697	3126.6	-21.5435
3128.53	-30.484	3128.53	-2.26499	3128.53	-21.571
3130.46	-30.5221	3130.46	-2.26405	3130.46	-21.5987
3132.39	-30.5589	3132.39	-2.26307	3132.39	-21.6264
3134.32	-30.5949	3134.32	-2.26152	3134.32	-21.6544
3136.25	-30.6306	3136.25	-2.25905	3136.25	-21.6825
3138.18	-30.6663	3138.18	-2.2552	3138.18	-21.7109
3140.11	-30.7017	3140.11	-2.25019	3140.11	-21.7397
3142.03	-30.7365	3142.03	-2.24483	3142.03	-21.7686
3143.96	-30.7707	3143.96	-2.23984	3143.96	-21.7975
3145.89	-30.8042	3145.89	-2.2364	3145.89	-21.8264
3147.82	-30.8373	3147.82	-2.23597	3147.82	-21.8551
3149.75	-30.8702	3149.75	-2.2392	3149.75	-21.8837
3151.68	-30.9024	3151.68	-2.24611	3151.68	-21.9118
3153.61	-30.9333	3153.61	-2.25661	3153.61	-21.9393
3155.54	-30.9631	3155.54	-2.27066	3155.54	-21.9659
3157.46	-30.9921	3157.46	-2.28774	3157.46	-21.9914
3159.39	-31.0204	3159.39	-2.30683	3159.39	-22.0155
3161.32	-31.0476	3161.32	-2.32718	3161.32	-22.038
3163.25	-31.0741	3163.25	-2.34795	3163.25	-22.0585
3165.18	-31.0999	3165.18	-2.36843	3165.18	-22.077
3167.11	-31.125	3167.11	-2.38888	3167.11	-22.0932
3169.04	-31.1497	3169.04	-2.40967	3169.04	-22.1071
3170.97	-31.1742	3170.97	-2.43103	3170.97	-22.1186
3172.89	-31.1983	3172.89	-2.45359	3172.89	-22.1276
3174.82	-31.2219	3174.82	-2.47811	3174.82	-22.1341
3176.75	-31.2448	3176.75	-2.50529	3176.75	-22.1384
3178.68	-31.2674	3178.68	-2.53531	3178.68	-22.1406
3180.61	-31.2896	3180.61	-2.56835	3180.61	-22.141
3182.54	-31.3112	3182.54	-2.60416	3182.54	-22.1397
3184.47	-31.3319	3184.47	-2.64122	3184.47	-22.1372
3186.4	-31.3517	3186.4	-2.6782	3186.4	-22.1335
3188.33	-31.3706	3188.33	-2.71387	3188.33	-22.1291
3190.25	-31.3885	3190.25	-2.74658	3190.25	-22.1242
3192.18	-31.4051	3192.18	-2.77465	3192.18	-22.1189
3194.11	-31.4209	3194.11	-2.7966	3194.11	-22.1136
3196.04	-31.4359	3196.04	-2.81165	3196.04	-22.1085
3197.97	-31.4501	3197.97	-2.81914	3197.97	-22.1034
3199.9	-31.4634	3199.9	-2.81875	3199.9	-22.0986
3201.83	-31.4762	3201.83	-2.8112	3201.83	-22.0939
3203.76	-31.4886	3203.76	-2.79734	3203.76	-22.0895
3205.68	-31.5006	3205.68	-2.7779	3205.68	-22.0853
3207.61	-31.5124	3207.61	-2.75389	3207.61	-22.0815
3209.54	-31.5242	3209.54	-2.72642	3209.54	-22.0778
3211.47	-31.5358	3211.47	-2.69672	3211.47	-22.0742
3213.4	-31.5468	3213.4	-2.66583	3213.4	-22.0707
3215.33	-31.5569	3215.33	-2.63474	3215.33	-22.067
3217.26	-31.5667	3217.26	-2.60459	3217.26	-22.0634
3219.19	-31.5762	3219.19	-2.5758	3219.19	-22.0597
3221.12	-31.5846	3221.12	-2.54866	3221.12	-22.0557
3223.04	-31.5922	3223.04	-2.52399	3223.04	-22.0514
3224.97	-31.599	3224.97	-2.50252	3224.97	-22.0466
3226.9	-31.6045	3226.9	-2.48473	3226.9	-22.0415
3228.83	-31.6089	3228.83	-2.47083	3228.83	-22.0361
3230.76	-31.6126	3230.76	-2.46089	3230.76	-22.0305
3232.69	-31.616	3232.69	-2.45463	3232.69	-22.0246
3234.62	-31.6184	3234.62	-2.45151	3234.62	-22.0186
3236.55	-31.6198	3236.55	-2.45139	3236.55	-22.0125
3238.47	-31.6205	3238.47	-2.4543	3238.47	-22.0063
3240.4	-31.6206	3240.4	-2.45948	3240.4	-22.0002
3242.33	-31.6202	3242.33	-2.46596	3242.33	-21.9944
3244.26	-31.6198	3244.26	-2.47352	3244.26	-21.9886
3246.19	-31.6193	3246.19	-2.48202	3246.19	-21.9828
3248.12	-31.6183	3248.12	-2.4913	3248.12	-21.9771
3250.05	-31.6167	3250.05	-2.50132	3250.05	-21.9714
3251.98	-31.6147	3251.98	-2.51266	3251.98	-21.9657
3253.9	-31.6128	3253.9	-2.52595	3253.9	-21.9601
3255.83	-31.6107	3255.83	-2.54095	3255.83	-21.9544
3257.76	-31.6082	3257.76	-2.55765	3257.76	-21.9485
3259.69	-31.6053	3259.69	-2.57642	3259.69	-21.9425
3261.62	-31.6019	3261.62	-2.59718	3261.62	-21.9363
3263.55	-31.5983	3263.55	-2.61937	3263.55	-21.93
3265.48	-31.5947	3265.48	-2.64249	3265.48	-21.9238
3267.41	-31.5909	3267.41	-2.66613	3267.41	-21.9176
3269.34	-31.5869	3269.34	-2.68912	3269.34	-21.9114
3271.26	-31.5826	3271.26	-2.71031	3271.26	-21.9051
3273.19	-31.5782	3273.19	-2.72972	3273.19	-21.8988
3275.12	-31.5738	3275.12	-2.74778	3275.12	-21.8926
3277.05	-31.5697	3277.05	-2.76449	3277.05	-21.8865
3278.98	-31.5654	3278.98	-2.78006	3278.98	-21.8804
3280.91	-31.5608	3280.91	-2.79535	3280.91	-21.8743
3282.84	-31.556	3282.84	-2.81104	3282.84	-21.868
3284.77	-31.5511	3284.77	-2.8282	3284.77	-21.8616
3286.69	-31.5463	3286.69	-2.84829	3286.69	-21.855
3288.62	-31.5414	3288.62	-2.87213	3288.62	-21.8483
3290.55	-31.5367	3290.55	-2.89962	3290.55	-21.8415
3292.48	-31.532	3292.48	-2.93027	3292.48	-21.8345
3294.41	-31.5272	3294.41	-2.96384	3294.41	-21.8272
3296.34	-31.5225	3296.34	-2.9997	3296.34	-21.8198
3298.27	-31.5181	3298.27	-3.03714	3298.27	-21.8123
3300.2	-31.5139	3300.2	-3.0757	3300.2	-21.8048
3302.13	-31.5096	3302.13	-3.11442	3302.13	-21.7972
3304.05	-31.5053	3304.05	-3.15221	3304.05	-21.7897
3305.98	-31.5012	3305.98	-3.18892	3305.98	-21.7822
3307.91	-31.4968	3307.91	-3.22539	3307.91	-21.7748
3309.84	-31.4923	3309.84	-3.26247	3309.84	-21.7675
3311.77	-31.4876	3311.77	-3.30076	3311.77	-21.7602
3313.7	-31.4829	3313.7	-3.34092	3313.7	-21.7528
3315.63	-31.4782	3315.63	-3.38352	3315.63	-21.7453
3317.56	-31.4735	3317.56	-3.42907	3317.56	-21.7375
3319.48	-31.4689	3319.48	-3.47786	3319.48	-21.7293
3321.41	-31.4646	3321.41	-3.52995	3321.41	-21.7207
3323.34	-31.4603	3323.34	-3.58491	3323.34	-21.7113
3325.27	-31.456	3325.27	-3.6415	3325.27	-21.7011
3327.2	-31.4517	3327.2	-3.69872	3327.2	-21.6899
3329.13	-31.4476	3329.13	-3.75609	3329.13	-21.6775
3331.06	-31.4434	3331.06	-3.81319	3331.06	-21.6639
3332.99	-31.4392	3332.99	-3.86966	3332.99	-21.6489
3334.92	-31.4349	3334.92	-3.92498	3334.92	-21.6325
3336.84	-31.4304	3336.84	-3.97922	3336.84	-21.6145
3338.77	-31.4249	3338.77	-4.03318	3338.77	-21.5946
3340.7	-31.4184	3340.7	-4.08789	3340.7	-21.5727
3342.63	-31.4114	3342.63	-4.14437	3342.63	-21.5491
3344.56	-31.4041	3344.56	-4.2034	3344.56	-21.5235
3346.49	-31.3959	3346.49	-4.26555	3346.49	-21.4961
3348.42	-31.3867	3348.42	-4.33114	3348.42	-21.4666
3350.35	-31.3767	3350.35	-4.40007	3350.35	-21.4352
3352.27	-31.3657	3352.27	-4.47216	3352.27	-21.4019
3354.2	-31.3543	3354.2	-4.54715	3354.2	-21.3669
3356.13	-31.3427	3356.13	-4.62364	3356.13	-21.3305
3358.06	-31.3309	3358.06	-4.70017	3358.06	-21.2926
3359.99	-31.3181	3359.99	-4.77588	3359.99	-21.2531
3361.92	-31.3042	3361.92	-4.84962	3361.92	-21.2121
3363.85	-31.2895	3363.85	-4.92029	3363.85	-21.1697
3365.78	-31.2738	3365.78	-4.98693	3365.78	-21.1259
3367.7	-31.2569	3367.7	-5.04963	3367.7	-21.0807
3369.63	-31.2385	3369.63	-5.10897	3369.63	-21.0342
3371.56	-31.218	3371.56	-5.16506	3371.56	-20.986
3373.49	-31.1954	3373.49	-5.2189	3373.49	-20.936
3375.42	-31.1713	3375.42	-5.27129	3375.42	-20.8842
3377.35	-31.1461	3377.35	-5.32244	3377.35	-20.8307
3379.28	-31.1194	3379.28	-5.37272	3379.28	-20.7754
3381.21	-31.0908	3381.21	-5.42262	3381.21	-20.718
3383.14	-31.0607	3383.14	-5.47265	3383.14	-20.6585
3385.06	-31.0291	3385.06	-5.52231	3385.06	-20.5967
3386.99	-30.9962	3386.99	-5.57086	3386.99	-20.5327
3388.92	-30.9622	3388.92	-5.61792	3388.92	-20.4666
3390.85	-30.9268	3390.85	-5.66297	3390.85	-20.3984
3392.78	-30.8894	3392.78	-5.70591	3392.78	-20.328
3394.71	-30.8501	3394.71	-5.74674	3394.71	-20.2554
3396.64	-30.8096	3396.64	-5.78565	3396.64	-20.1806
3398.57	-30.7677	3398.57	-5.82304	3398.57	-20.1037
3400.49	-30.7245	3400.49	-5.85899	3400.49	-20.0246
3402.42	-30.6796	3402.42	-5.89366	3402.42	-19.9433
3404.35	-30.6333	3404.35	-5.92707	3404.35	-19.8597
3406.28	-30.5855	3406.28	-5.95911	3406.28	-19.7737
3408.21	-30.5361	3408.21	-5.98965	3408.21	-19.6853
3410.14	-30.4855	3410.14	-6.01807	3410.14	-19.5946
3412.07	-30.433	3412.07	-6.04434	3412.07	-19.5015
3414	-30.3785	3414	-6.0685	3414	-19.4063
3415.93	-30.3224	3415.93	-6.08975	3415.93	-19.309
3417.85	-30.2646	3417.85	-6.10753	3417.85	-19.2098
3419.78	-30.2052	3419.78	-6.12162	3419.78	-19.1091
3421.71	-30.144	3421.71	-6.13238	3421.71	-19.0069
3423.64	-30.0812	3423.64	-6.14055	3423.64	-18.9035
3425.57	-30.0169	3425.57	-6.14624	3425.57	-18.7987
3427.5	-29.9507	3427.5	-6.14927	3427.5	-18.6927
3429.43	-29.8828	3429.43	-6.14921	3429.43	-18.5856
3431.36	-29.813	3431.36	-6.14575	3431.36	-18.4774
3433.28	-29.7409	3433.28	-6.13893	3433.28	-18.368
3435.21	-29.6665	3435.21	-6.12926	3435.21	-18.2572
3437.14	-29.59	3437.14	-6.11728	3437.14	-18.1447
3439.07	-29.5113	3439.07	-6.10288	3439.07	-18.0304
3441	-29.4302	3441	-6.08548	3441	-17.9142
3442.93	-29.347	3442.93	-6.06539	3442.93	-17.7962
3444.86	-29.2622	3444.86	-6.04381	3444.86	-17.6763
3446.79	-29.1756	3446.79	-6.02085	3446.79	-17.5543
3448.71	-29.0869	3448.71	-5.99643	3448.71	-17.4303
3450.64	-28.9964	3450.64	-5.97126	3450.64	-17.3043
3452.57	-28.904	3452.57	-5.94564	3452.57	-17.1765
3454.5	-28.8095	3454.5	-5.91954	3454.5	-17.0472
3456.43	-28.7128	3456.43	-5.89323	3456.43	-16.9165
3458.36	-28.6139	3458.36	-5.867	3458.36	-16.7845
3460.29	-28.5126	3460.29	-5.84024	3460.29	-16.651
3462.22	-28.4089	3462.22	-5.81224	3462.22	-16.5161
3464.15	-28.3033	3464.15	-5.78348	3464.15	-16.3796
3466.07	-28.1958	3466.07	-5.7543	3466.07	-16.2413
3468	-28.086	3468	-5.72403	3468	-16.101
3469.93	-27.9736	3469.93	-5.69203	3469.93	-15.9585
3471.86	-27.8591	3471.86	-5.65785	3471.86	-15.8137
3473.79	-27.7423	3473.79	-5.62114	3473.79	-15.6665
3475.72	-27.6231	3475.72	-5.58227	3475.72	-15.517
3477.65	-27.5015	3477.65	-5.54224	3477.65	-15.3656
3479.58	-27.3772	3479.58	-5.5016	3479.58	-15.2124
3481.5	-27.2501	3481.5	-5.46006	3481.5	-15.0579
3483.43	-27.1203	3483.43	-5.41805	3483.43	-14.9024
3485.36	-26.9887	3485.36	-5.37652	3485.36	-14.7461
3487.29	-26.8551	3487.29	-5.33559	3487.29	-14.5894
3489.22	-26.7188	3489.22	-5.29526	3489.22	-14.4322
3491.15	-26.5803	3491.15	-5.25516	3491.15	-14.2744
3493.08	-26.4395	3493.08	-5.21429	3493.08	-14.116
3495.01	-26.296	3495.01	-5.17128	3495.01	-13.9569
3496.94	-26.1493	3496.94	-5.12557	3496.94	-13.797
3498.86	-25.9997	3498.86	-5.07763	3498.86	-13.636
3500.79	-25.8472	3500.79	-5.02675	3500.79	-13.4741
3502.72	-25.6912	3502.72	-4.97188	3502.72	-13.3112
3504.65	-25.5321	3504.65	-4.91347	3504.65	-13.1475
3506.58	-25.3708	3506.58	-4.85295	3506.58	-12.9832
3508.51	-25.207	3508.51	-4.79073	3508.51	-12.8186
3510.44	-25.0406	3510.44	-4.72737	3510.44	-12.6539
3512.37	-24.8723	3512.37	-4.66415	3512.37	-12.4891
3514.29	-24.7023	3514.29	-4.60101	3514.29	-12.3246
3516.22	-24.5304	3516.22	-4.5376	3516.22	-12.1605
3518.15	-24.3561	3518.15	-4.47436	3518.15	-11.9969
3520.08	-24.1797	3520.08	-4.41203	3520.08	-11.8337
3522.01	-24.0014	3522.01	-4.34989	3522.01	-11.6706
3523.94	-23.8204	3523.94	-4.28653	3523.94	-11.5076
3525.87	-23.6372	3525.87	-4.22269	3525.87	-11.3445
3527.8	-23.4523	3527.8	-4.15905	3527.8	-11.1812
3529.72	-23.2656	3529.72	-4.09512	3529.72	-11.0175
3531.65	-23.0765	3531.65	-4.0306	3531.65	-10.8529
3533.58	-22.8853	3533.58	-3.96591	3533.58	-10.6872
3535.51	-22.6928	3535.51	-3.90107	3535.51	-10.5208
3537.44	-22.498	3537.44	-3.83553	3537.44	-10.3535
3539.37	-22.3009	3539.37	-3.77008	3539.37	-10.1854
3541.3	-22.1017	3541.3	-3.70572	3541.3	-10.0164
3543.23	-21.9002	3543.23	-3.64214	3543.23	-9.8465
3545.16	-21.6955	3545.16	-3.57845	3545.16	-9.6756
3547.08	-21.4885	3547.08	-3.51524	3547.08	-9.50372
3549.01	-21.2815	3549.01	-3.45473	3549.01	-9.33104
3550.94	-21.0733	3550.94	-3.39618	3550.94	-9.15733
3552.87	-20.8614	3552.87	-3.33776	3552.87	-8.98198
3554.8	-20.6471	3554.8	-3.28052	3554.8	-8.80484
3556.73	-20.4317	3556.73	-3.22466	3556.73	-8.62605
3558.66	-20.2146	3558.66	-3.16924	3558.66	-8.44573
3560.59	-19.9957	3560.59	-3.11344	3560.59	-8.26418
3562.51	-19.7757	3562.51	-3.05735	3562.51	-8.08178
3564.44	-19.5533	3564.44	-3.00006	3564.44	-7.89878
3566.37	-19.3265	3566.37	-2.93877	3566.37	-7.7155
3568.3	-19.097	3568.3	-2.87458	3568.3	-7.53251
3570.23	-18.8695	3570.23	-2.81067	3570.23	-7.35039
3572.16	-18.641	3572.16	-2.74509	3572.16	-7.16918
3574.09	-18.4087	3574.09	-2.67607	3574.09	-6.98866
3576.02	-18.174	3576.02	-2.60462	3576.02	-6.80884
3577.95	-17.937	3577.95	-2.53173	3577.95	-6.62926
3579.87	-17.6967	3579.87	-2.45758	3579.87	-6.44927
3581.8	-17.4536	3581.8	-2.38316	3581.8	-6.26851
3583.73	-17.2082	3583.73	-2.30984	3583.73	-6.08649
3585.66	-16.9582	3585.66	-2.23651	3585.66	-5.90285
3587.59	-16.7011	3587.59	-2.16149	3587.59	-5.71768
3589.52	-16.4411	3589.52	-2.08747	3589.52	-5.53149
3591.45	-16.1812	3591.45	-2.01643	3591.45	-5.34487
3593.38	-15.9179	3593.38	-1.94685	3593.38	-5.15829
3595.3	-15.6508	3595.3	-1.8788	3595.3	-4.97283
3597.23	-15.3814	3597.23	-1.81294	3597.23	-4.79003
3599.16	-15.108	3599.16	-1.74804	3599.16	-4.61089
3601.09	-14.8316	3601.09	-1.68407	3601.09	-4.4364
3603.02	-14.5534	3603.02	-1.62205	3603.02	-4.26745
3604.95	-14.2713	3604.95	-1.56106	3604.95	-4.10444
3606.88	-13.982	3606.88	-1.49946	3606.88	-3.94743
3608.81	-13.6848	3608.81	-1.43745	3608.81	-3.79647
3610.74	-13.3852	3610.74	-1.37707	3610.74	-3.6515
3612.66	-13.0828	3612.66	-1.31721	3612.66	-3.51186
3614.59	-12.7725	3614.59	-1.25498	3614.59	-3.37657
3616.52	-12.4569	3616.52	-1.19271	3616.52	-3.2454
3618.45	-12.136	3618.45	-1.1313	3618.45	-3.11834
3620.38	-11.8096	3620.38	-1.0704	3620.38	-2.99504
3622.31	-11.4825	3622.31	-1.01249	3622.31	-2.8756
3624.24	-11.1563	3624.24	-0.95831	3624.24	-2.76041
3626.17	-10.8294	3626.17	-0.90722	3626.17	-2.64965
3628.09	-10.4982	3628.09	-0.85805	3628.09	-2.54376
3630.02	-10.1656	3630.02	-0.81285	3630.02	-2.44338
3631.95	-9.84157	3631.95	-0.77642	3631.95	-2.34911
3633.88	-9.52065	3633.88	-0.74513	3633.88	-2.26084
3635.81	-9.19982	3635.81	-0.71606	3635.81	-2.1782
3637.74	-8.88204	3637.74	-0.69027	3637.74	-2.10124
3639.67	-8.56749	3639.67	-0.66765	3639.67	-2.02925
3641.6	-8.25551	3641.6	-0.64684	3641.6	-1.9613
3643.52	-7.94809	3643.52	-0.62765	3643.52	-1.89673
3645.45	-7.64743	3645.45	-0.61021	3645.45	-1.8346
3647.38	-7.35066	3647.38	-0.5925	3647.38	-1.77402
3649.31	-7.05412	3649.31	-0.57252	3649.31	-1.71416
3651.24	-6.76763	3651.24	-0.55405	3651.24	-1.65459
3653.17	-6.49886	3653.17	-0.54104	3653.17	-1.59492
3655.1	-6.24117	3655.1	-0.53019	3655.1	-1.53462
3657.03	-5.99324	3657.03	-0.52019	3657.03	-1.47408
3658.96	-5.76028	3658.96	-0.51382	3658.96	-1.41385
3660.88	-5.53822	3660.88	-0.50903	3660.88	-1.35447
3662.81	-5.32724	3662.81	-0.50557	3662.81	-1.29683
3664.74	-5.12979	3664.74	-0.50447	3664.74	-1.24186
3666.67	-4.94537	3666.67	-0.50542	3666.67	-1.19036
3668.6	-4.76852	3668.6	-0.50637	3668.6	-1.14292
3670.53	-4.59502	3670.53	-0.50479	3670.53	-1.10006
3672.46	-4.43257	3672.46	-0.50369	3672.46	-1.06213
3674.39	-4.27665	3674.39	-0.49987	3674.39	-1.02896
3676.31	-4.12195	3676.31	-0.48899	3676.31	-1.00009
3678.24	-3.97644	3678.24	-0.47501	3678.24	-0.9749
3680.17	-3.83987	3680.17	-0.45857	3680.17	-0.9524
3682.1	-3.7105	3682.1	-0.43874	3682.1	-0.93142
3684.03	-3.58817	3684.03	-0.41535	3684.03	-0.91114
3685.96	-3.47273	3685.96	-0.3886	3685.96	-0.89112
3687.89	-3.36255	3687.89	-0.35805	3687.89	-0.87136
3689.82	-3.25534	3689.82	-0.3237	3689.82	-0.85216
3691.75	-3.15774	3691.75	-0.29159	3691.75	-0.83404
3693.67	-3.07234	3693.67	-0.26589	3693.67	-0.81762
3695.6	-2.99289	3695.6	-0.2443	3695.6	-0.80361
3697.53	-2.91712	3697.53	-0.22546	3697.53	-0.79301
3699.46	-2.84609	3699.46	-0.21029	3699.46	-0.78686
3701.39	-2.77912	3701.39	-0.19847	3701.39	-1.02896
3703.32	-2.71705	3703.32	-0.1896	3703.32	-1.00009
3705.25	-2.66195	3705.25	-0.18456	3705.25	-0.9749
3707.18	-2.61115	3707.18	-0.18113	3707.18	-0.9524
3709.1	-2.56046	3709.1	-0.17562	3709.1	-0.93142
3711.03	-2.5077	3711.03	-0.16611	3711.03	-0.91114
3712.96	-2.45537	3712.96	-0.15407	3712.96	-0.89112
3714.89	-2.40765	3714.89	-0.14212	3714.89	-0.87136
3716.82	-2.36319	3716.82	-0.13017	3716.82	-0.85216
3718.75	-2.32067	3718.75	-0.11863	3718.75	-0.83404
3720.68	-2.27775	3720.68	-0.10768	3720.68	-0.81762
3722.61	-2.23354	3722.61	-0.09833	3722.61	-0.80361
3724.53	-2.19183	3724.53	-0.09412	3724.53	-0.79301
3726.46	-2.15549	3726.46	-0.09775	3726.46	-0.78686
3728.39	-2.12535	3728.39	-0.11011	3728.39	0.54927
3730.32	-2.09813	3730.32	-0.12784	3730.32	0.52641
3732.25	-2.072	3732.25	-0.14847	3732.25	0.49857
3734.18	-2.04794	3734.18	-0.17159	3734.18	0.46591
3736.11	-2.02456	3736.11	-0.197	3736.11	0.42886
3738.04	-2.00519	3738.04	-0.22655	3738.04	0.38805
3739.97	-1.99078	3739.97	-0.25979	3739.97	0.3444
3741.89	-1.97772	3741.89	-0.29423	3741.89	0.29901
3743.82	-1.96148	3743.82	-0.32644	3743.82	0.25312
3745.75	-1.94189	3745.75	-0.35562	3745.75	0.20791
3747.68	-1.92385	3747.68	-0.38652	3747.68	0.16442
3749.61	-1.9041	3749.61	-0.41923	3749.61	0.12359
3751.54	-1.88121	3751.54	-0.4528	3751.54	0.08621
3753.47	-1.86064	3753.47	-0.48719	3753.47	0.05281
3755.4	-1.83987	3755.4	-0.51912	3755.4	0.02367
3757.32	-1.817	3757.32	-0.5467	3757.32	-0.0012
3759.25	-1.793	3759.25	-0.56926	3759.25	-0.02209
3761.18	-1.77214	3761.18	-0.58868	3761.18	-0.03945
3763.11	-1.75434	3763.11	-0.60517	3763.11	-0.05382
3765.04	-1.73449	3765.04	-0.6147	3765.04	-0.06574
3766.97	-1.7158	3766.97	-0.61841	3766.97	-0.07581
3768.9	-1.69951	3768.9	-0.61817	3768.9	-0.08461
3770.83	-1.6822	3770.83	-0.61457	3770.83	-0.09258
3772.76	-1.66596	3772.76	-0.61114	3772.76	-0.10003
3774.68	-1.65115	3774.68	-0.60948	3774.68	-0.10709
3776.61	-1.63719	3776.61	-0.61035	3776.61	-0.11376
3778.54	-1.62252	3778.54	-0.61297	3778.54	-0.1199
3780.47	-1.60713	3780.47	-0.61639	3780.47	-0.12536
3782.4	-1.59406	3782.4	-0.62162	3782.4	-0.12996
3784.33	-1.58296	3784.33	-0.62781	3784.33	-0.13347
3786.26	-1.57159	3786.26	-0.63208	3786.26	-0.1356
3788.19	-1.56054	3788.19	-0.63251	3788.19	-0.13618
3790.11	-1.54966	3790.11	-0.62786	3790.11	-0.1351
3792.04	-1.53793	3792.04	-0.61705	3792.04	-0.13238
3793.97	-1.52612	3793.97	-0.60046	3793.97	-0.12814
3795.9	-1.51431	3795.9	-0.57919	3795.9	-0.12258
3797.83	-1.50379	3797.83	-0.55523	3797.83	-0.11594
3799.76	-1.49378	3799.76	-0.53028	3799.76	-0.10852
3801.69	-1.48103	3801.69	-0.50351	3801.69	-0.10071
3803.62	-1.47101	3803.62	-0.47932	3803.62	-0.09304
3805.55	-1.46193	3805.55	-0.45978	3805.55	-0.08601
3807.47	-1.45016	3807.47	-0.44314	3807.47	-0.0801
3809.4	-1.44051	3809.4	-0.43198	3809.4	-0.07577
3811.33	-1.43238	3811.33	-0.42636	3811.33	-0.0734
3813.26	-1.42526	3813.26	-0.42537	3813.26	-0.07332
3815.19	-1.41673	3815.19	-0.42711	3815.19	-0.07572
3817.12	-1.40661	3817.12	-0.42987	3817.12	-0.08076
3819.05	-1.39933	3819.05	-0.43567	3819.05	-0.08849
3820.98	-1.38963	3820.98	-0.44164	3820.98	-0.09877
3822.9	-1.38019	3822.9	-0.44721	3822.9	-0.11149
3824.83	-1.37342	3824.83	-0.45357	3824.83	-0.12651
3826.76	-1.365	3826.76	-0.45895	3826.76	-0.14362
3828.69	-1.35522	3828.69	-0.46373	3828.69	-0.16263
3830.62	-1.34415	3830.62	-0.46904	3830.62	-0.18337
3832.55	-1.3337	3832.55	-0.47633	3832.55	-0.20572
3834.48	-1.32503	3834.48	-0.4871	3834.48	-0.22956
3836.41	-1.31644	3836.41	-0.50125	3836.41	-0.25473
3838.33	-1.3059	3838.33	-0.51696	3838.33	-0.28099
3840.26	-1.29306	3840.26	-0.53374	3840.26	-0.30799
3842.19	-1.28022	3842.19	-0.55248	3842.19	-0.33526
3844.12	-1.26885	3844.12	-0.5727	3844.12	-0.36233
3846.05	-1.26017	3846.05	-0.59336	3846.05	-0.38867
3847.98	-1.25356	3847.98	-0.61251	3847.98	-0.41372
3849.91	-1.2466	3849.91	-0.62807	3849.91	-0.4369
3851.84	-1.2384	3851.84	-0.63888	3851.84	-0.45767
3853.77	-1.22842	3853.77	-0.64395	3853.77	-0.47564
3855.69	-1.22165	3855.69	-0.64693	3855.69	-0.49064
3857.62	-1.21873	3857.62	-0.64978	3857.62	-0.50271
3859.55	-1.21574	3859.55	-0.65026	3859.55	-0.51203
3861.48	-1.2121	3861.48	-0.64836	3861.48	-0.51895
3863.41	-1.20716	3863.41	-0.64523	3863.41	-0.5239
3865.34	-1.20048	3865.34	-0.64143	3865.34	-0.52738
3867.27	-1.19546	3867.27	-0.63872	3867.27	-0.52997
3869.2	-1.19063	3869.2	-0.63678	3869.2	-0.53219
3871.12	-1.18532	3871.12	-0.63483	3871.12	-0.53455
3873.05	-1.18136	3873.05	-0.633	3873.05	-0.53749
3874.98	-1.17691	3874.98	-0.63007	3874.98	-0.54137
3876.91	-1.17274	3876.91	-0.62768	3876.91	-0.54647
3878.84	-1.16819	3878.84	-0.62649	3878.84	-0.55298
3880.77	-1.16279	3880.77	-0.62541	3880.77	-0.56102
3882.7	-1.15982	3882.7	-0.62647	3882.7	-0.57069
3884.63	-1.15642	3884.63	-0.62923	3884.63	-0.582
3886.56	-1.15325	3886.56	-0.6336	3886.56	-0.59495
3888.48	-1.15222	3888.48	-0.64078	3888.48	-0.60946
3890.41	-1.14829	3890.41	-0.64825	3890.41	-0.62528
3892.34	-1.14212	3892.34	-0.65593	3892.34	-0.64212
3894.27	-1.13638	3894.27	-0.66453	3894.27	-0.65968
3896.2	-1.13172	3896.2	-0.67421	3896.2	-0.67761
3898.13	-1.12769	3898.13	-0.68499	3898.13	-0.69554
3900.06	-1.12174	3900.06	-0.69464	3900.06	-0.71302
3901.99	-1.11511	3901.99	-0.70274	3901.99	-0.72959
3903.91	-1.10869	3903.91	-0.70982	3903.91	-0.74477
3905.84	-1.10241	3905.84	-0.71605	3905.84	-0.75817
3907.77	-1.099	3907.77	-0.72245	3907.77	-0.7695
3909.7	-1.09747	3909.7	-0.72765	3909.7	-0.77853
3911.63	-1.09589	3911.63	-0.72979	3911.63	-0.78509
3913.56	-1.09486	3913.56	-0.7282	3913.56	-0.78911
3915.49	-1.09427	3915.49	-0.72255	3915.49	-0.7906
3917.42	-1.09387	3917.42	-0.71344	3917.42	-0.78972
3919.34	-1.09381	3919.34	-0.70222	3919.34	-0.78679
3921.27	-1.09433	3921.27	-0.69003	3921.27	-0.78225
3923.2	-1.09486	3923.2	-0.67719	3923.2	-0.77658
3925.13	-1.09451	3925.13	-0.66394	3925.13	-0.77029
3927.06	-1.09385	3927.06	-0.65144	3927.06	-0.76392
3928.99	-1.09263	3928.99	-0.64004	3928.99	-0.75797
3930.92	-1.0904	3930.92	-0.62996	3930.92	-0.75293
3932.85	-1.0881	3932.85	-0.62191	3932.85	-0.74921
3934.78	-1.09632	3934.78	-0.61622	3934.78	-0.74713
3936.7	-1.1054	3936.7	-0.61191	3936.7	-0.74688
3938.63	-1.11448	3938.63	-0.6092	3938.63	-0.74849
3940.56	-1.12317	3940.56	-0.60577	3940.56	-0.75191
3942.49	-1.13117	3942.49	-0.60172	3942.49	-0.75707
3944.42	-1.13912	3944.42	-0.59805	3944.42	-0.76385
3946.35	-1.14758	3946.35	-0.59606	3946.35	-0.77212
3948.28	-1.15606	3948.28	-0.59601	3948.28	-0.78175
3950.21	-1.16419	3950.21	-0.59828	3950.21	-0.79265
3952.13	-1.1715	3952.13	-0.60285	3952.13	-0.79333
3954.06	-1.17831	3954.06	-0.60987	3954.06	-0.79529
3955.99	-1.18526	3955.99	-0.61963	3955.99	-0.79867
3957.92	-1.19257	3957.92	-0.63165	3957.92	-0.80367
3959.85	-1.20045	3959.85	-0.64567	3959.85	-0.81047
3961.78	-1.20838	3961.78	-0.66112	3961.78	-0.81922
3963.71	-1.21643	3963.71	-0.67751	3963.71	-0.83004
3965.64	-1.22517	3965.64	-0.69484	3965.64	-0.84298
3967.57	-1.23465	3967.57	-0.71291	3967.57	-0.85792
3969.49	-1.24506	3969.49	-0.73208	3969.49	-0.87461
3971.42	-1.25597	3971.42	-0.75253	3971.42	-0.8926
3973.35	-1.26682	3973.35	-0.77417	3973.35	-0.91129
3975.28	-1.27739	3975.28	-0.79729	3975.28	-0.92992
3977.21	-1.28783	3977.21	-0.82119	3977.21	-0.94769
3979.14	-1.29855	3979.14	-0.84432	3979.14	-0.96383
3981.07	-1.30928	3981.07	-0.86528	3981.07	-0.97761
3983	-1.31989	3983	-0.88311	3983	-0.98843
3984.92	-1.33032	3984.92	-0.89705	3984.92	-0.9959
3986.85	-1.34021	3986.85	-0.9062	3986.85	-0.99998
3988.78	-1.34954	3988.78	-0.91025	3988.78	-1.00084
3990.71	-1.35844	3990.71	-0.90961	3990.71	-0.99887
3992.64	-1.36751	3992.64	-0.90455	3992.64	-0.99463
3994.57	-1.37566	3994.57	-0.89716	3994.57	-0.9895
3996.5	-1.38261	3996.5	-0.88863	3996.5	-0.98399
3998.43	-1.3884	3998.43	-0.88004	3998.43	-0.9786
4000.35	-1.39303	4000.35	-0.87221	4000.35	-0.97377
