# Supplementary material for: Direct conversion of various phosphate sources to a versatile P-X reagent [TBA][PO2X2] via redox-neutral halogenation
Source: Nat Commun. 2025 Feb 26;16:2004. doi: 10.1038/s41467-025-57255-1 (PMC11865473; doi:10.1038/s41467-025-57255-1)
Supplement: Supplementary file 3 — Source Data [file 41467_2025_57255_MOESM3_ESM.zip › Source Data/fig5B.d.xlsx]

## Sheet: fig5B.d
%	chk=TBAH2PO4-1.chk
#	P B3LYP/6-31G*
G	enerated by Multiw	fn
	0 1
N	-0.031182	0.232217	-0.455188
C	0.242127	-1.27022	-0.696124
C	-0.96756	-2.20033	-0.640076
C	-0.550928	-3.61548	-1.08343
C	1.36086	0.850389	-0.243945
C	1.43924	2.35986	-0.038157
C	2.90178	2.76496	0.229794
C	3.05334	4.26724	0.491622
C	-0.69417	0.783891	-1.72043
C	-1.57041	2.03611	-1.6104
C	-1.99497	2.50664	-3.01304
C	-2.93003	3.72064	-2.96856
C	-0.922906	0.440929	0.759639
C	-0.368046	-0.059682	2.09403
C	-1.45908	0.001853	3.17613
C	-0.934892	-0.420482	4.55384
C	-1.69752	-4.62676	-0.976682
H	0.994631	-1.56589	0.044286
H	0.717406	-1.3076	-1.68112
H	-1.79491	-1.85694	-1.27832
H	-1.35689	-2.25769	0.383672
H	0.295859	-3.94755	-0.46997
H	-0.186826	-3.57909	-2.11976
H	1.78912	0.30827	0.602101
H	1.93854	0.550586	-1.1226
H	1.07879	2.90688	-0.918763
H	0.822241	2.67457	0.81435
H	3.29162	2.19022	1.07818
H	3.51813	2.47612	-0.632158
H	4.10247	4.52823	0.670977
H	2.70356	4.86345	-0.361776
H	2.47942	4.57881	1.37407
H	-1.30427	-0.027433	-2.12239
H	0.127838	0.952315	-2.42237
H	-1.04802	2.85231	-1.10207
H	-2.4712	1.81793	-1.02425
H	-2.49216	1.68119	-3.5423
H	-1.09986	2.75455	-3.60055
H	-3.21151	4.03663	-3.97923
H	-2.45033	4.57428	-2.47383
H	-3.85313	3.49252	-2.4213
H	-1.11897	1.51224	0.820056
H	-1.87065	-0.050724	0.523202
H	0.028813	-1.07523	2.01438
H	0.483242	0.556393	2.40327
H	-1.86912	1.02154	3.23756
H	-2.2979	-0.649621	2.88885
H	-1.73178	-0.385738	5.30587
H	-0.535204	-1.4408	4.528
H	-0.125968	0.239926	4.88852
H	-2.55183	-4.33361	-1.60113
H	-2.05334	-4.71586	0.057416
H	-1.37333	-5.62176	-1.30185
P	3.7864	-1.76797	1.04071
O	2.35267	-1.59126	1.48866
O	4.67835	-2.92708	1.37867
O	3.71143	-1.6213	-0.63122
O	4.56827	-0.355468	1.46305
H	4.4708	-2.09408	-1.00797
H	5.47873	-0.582154	1.71071
